# Supplementary material for: Exploring the microbiome of oral epithelial dysplasia as a predictor of malignant progression
Source: BMC Oral Health. 2023 Apr 6;23:206. doi: 10.1186/s12903-023-02911-5 (PMC10080811; doi:10.1186/s12903-023-02911-5)
Supplement: Supplementary file 2 — Additional file 2. Supplementary tables 1A-E showing (A) Participant and sample metadata, (B) Output from QIIME2 showing amplicon sequence variant (ASV), ASV name, assigned taxonomy, DNA sequence and abundance in samples, (C) PERMANOVA results, (D) Output from PICRUSt2 showing EC number, description of the enzyme produced and abundance in samples, and (E) Output from PICRUSt2 showing pathways, a description of the pathway and abundance in samples. [file 12903_2023_2911_MOESM2_ESM.xlsx]

## Sheet: Table S1A
Supplementary Table 1A. Participant and sample metadata.
Sample	Storage	Age (years)	Sex	Ethnicity	Total weekly alcohol units	Smoking status	Smoking packs per year	Sample collection (year)	Sample collection (date)	Diagnosis	Anatomical site	Progression status	Progression year	Date of progression	Total number of months to Progression	Date of last visit	Total number of months followed or to Progression	Total number of months followed	Time to progression grouped	Group (patients matched)
1431	Frozen	81.6	female	white	1	never	0	2002	2002-03-15	mild dysplasia	tongue	no progression				2006-08-09	52.9	52.9	NP	1
3217	Frozen	50.7	female	white	0	ever	5.7	2011	2011-07-08	mild dysplasia	tongue	no progression				2014-12-04	40.9	40.9	NP	1
1133	Pcyt	60.1	female	white	4	never	0	1999	1999-07-15	mild dysplasia	tongue	progression	2010	2010-01-18	126.2	2012-03-19	126.2	152.3	>6	1
3049	Frozen	58.5	male	white	5	never	0	2005	2005-12-15	mild dysplasia	tongue	no progression				2012-05-24	77.3	77.3	NP	2
3063	Frozen	70.7	male	white	6	never	0	2006	2006-09-19	mild dysplasia	tongue	no progression				2013-11-28	86.4	86.4	NP	2
3090	Frozen	52.5	male	white	7	never	0	2007	2007-08-28	moderate dysplasia	tongue	progression	2009	2009-03-26	18.9	2014-10-24	18.9	85.9	1<2	2
1351	Frozen	57.2	female	white	12	ever	33.2	2001	2001-02-03	mild dysplasia	tongue	no progression				2008-09-10	91.3	91.3	NP	3
2028	Frozen	57.5	female	white	12	ever	14.99	2009	2009-03-24	moderate dysplasia	tongue	no progression				2015-04-30	73.2	73.2	NP	3
1167	Frozen	45.2	female	white	14	ever	12	1999	1999-03-10	mild dysplasia	tongue	progression	2005	2005-09-07	78	2013-04-10	78	169.2	>6	3
1035	Frozen	51.9	male	white	0	never	0	2005	2005-08-15	mild dysplasia	palate or gingiva	no progression				2012-03-23	79.3	79.3	NP	4
1072	Frozen	54.3	male	white	0	never	0	2003	2003-04-03	mild dysplasia	palate or gingiva	no progression				2007-10-04	54.1	54.1	NP	4
1244	Frozen	57.6	male	white	2	never	0	2000	2000-06-15	mild dysplasia	palate or gingiva	progression	2004	2004-02-19	44.2	2015-07-24	44.2	181.4	3<4	4
3222	Pcyt	61.9	female	white	2	ever	13.5	2011	2011-10-06	mild dysplasia	tongue	no progression				2015-02-12	40.3	40.3	NP	5
8288	Frozen	68	female	white	14	ever	0.9	2007	2007-10-25	moderate dysplasia	tongue	no progression				2015-01-08	86.5	86.5	NP	5
1343	Frozen	67.6	female	white	14	ever	16.4	2001	2001-11-07	mild dysplasia	tongue	progression	2004	2004-06-24	31.6	2011-08-10	31.6	117.1	2<3	5
1314	Frozen	61.2	male	white	0	ever	0.5	2007	2007-08-31	moderate dysplasia	tongue	no progression				2009-05-01	20	20	NP	6
1512	Frozen	45.5	male	white	12	ever	32.73	2003	2003-12-03	moderate dysplasia	tongue	no progression				2013-04-25	112.8	122	NP	6
1347	Frozen	51.7	male	white	12	ever	1.8	2001	2001-02-15	moderate dysplasia	tongue	progression	2007	2007-01-02	70.6	2013-10-16	70.6	152.1	4<6	6
1630	Frozen	72.8	female	white	0	never	0	2003	2003-10-23	moderate dysplasia	tongue	no progression				2014-10-23	132.1	132.1	NP	7
1818	Frozen	45.7	female	white	1	never	0	2006	2006-08-15	mild dysplasia	tongue	no progression				2012-02-15	66.1	66.1	NP	7
1368	Frozen	74.3	female	white	3	never	0	2001	2001-05-29	moderate dysplasia	tongue	progression	2011	2011-01-19	115.8	2011-01-19	115.8	115.8	>6	7
1650	Frozen	75.2	male	white	0	ever	24	2003	2003-07-30	mild dysplasia	palate or gingiva	no progression				2011-08-12	96.5	96.5	NP	8
3053	Frozen	67.3	male	white	5	ever	10.2	2001	2001-01-19	mild dysplasia	palate or gingiva	no progression				2015-01-08	167.7	164.3	NP	8
1386	Frozen	72	male	white	16	ever	81	2001	2001-10-24	mild dysplasia	palate or gingiva	progression	2003	2003-06-02	19.3	2004-02-23	19.3	28	1<2	8
1574	Frozen	59.3	female	white	4	ever	3	2003	2003-09-23	mild dysplasia	tongue	no progression				2006-07-12	33.6	33.6	NP	9
3059	Frozen	56.8	female	white	10	ever	23.25	2006	2006-03-20	mild dysplasia	tongue	no progression				2015-01-29	106.4	106.4	NP	9
1441	Frozen	63.7	female	white	0	ever	47.35	2001	2001-02-16	mild dysplasia	tongue	progression	2006	2006-06-13	63.9	2006-12-12	63.9	69.9	4<6	9
1163	Frozen	83.2	male	white	2	never	0	1997	1997-04-14	moderate dysplasia	tongue	no progression				2000-06-14	38	38	NP	10
1552	Frozen	77.4	male	white	1	never	0	2002	2002-12-13	mild dysplasia	tongue	no progression				2013-03-11	123	123	NP	10
1457	Frozen	79	male	white	0	never	0	2005	2005-04-12	moderate dysplasia	tongue	progression	2006	2006-03-14	11	2007-10-10	11	30	<1	10
1607	Frozen	56.9	male	white	0	never	0	2006	2006-11-14	mild dysplasia	tongue	no progression				2015-09-02	105.7	105.7	NP	11
1806	Frozen	71.3	male	white	3	never	0	2006	2006-04-27	moderate dysplasia	tongue	no progression				2012-07-13	74.6	74.6	NP	11
1466	Frozen	55.2	male	white	20	never	0	2003	2003-02-04	moderate dysplasia	tongue	progression	2004	2004-04-05	14	2014-04-14	14	134.4	1<2	11
1365	Frozen	52.1	male	south asian	15	never	0	2001	2001-01-11	moderate dysplasia	tongue	no progression				2015-05-25	172.5	172.5	NP	12
2024	Frozen	69.5	male	asian	2	never	0	2009	2009-06-05	moderate dysplasia	tongue	no progression				2015-07-20	73.5	73.5	NP	12
1488	Frozen	72.1	male	asian	0	never	0	2002	2002-06-10	moderate dysplasia	tongue	progression	2005	2005-06-20	36.4	2014-01-31	36.4	139.8	3<4	12
1655	Frozen	67.6	female	white	0	ever	1.65	2004	2004-07-30	mild dysplasia	floor of mouth	no progression				2015-07-22	131.8	131.8	NP	13
1661	Frozen	76.1	female	white	2	ever	0.2	2004	2004-08-17	moderate dysplasia	floor of mouth	no progression				2011-08-15	84	84	NP	13
1496	Frozen	60.9	female	asian	0	never	0	2002	2002-04-23	moderate dysplasia	floor of mouth	progression	2005	2005-03-16	34.8	2005-09-01	34.8	40.3	2<3	13
1380	Frozen	49.5	female	asian	0	never	0	2001	2001-07-06	mild dysplasia	tongue	no progression				2011-08-05	121.1	121.1	NP	14
1560	Frozen	42.7	female	asian	0	never	0	2003	2003-06-24	mild dysplasia	tongue	no progression				2011-03-17	92.8	92.8	NP	14
1585	Frozen	55.1	female	asian	0	never	0	2002	2002-09-10	mild dysplasia	tongue	progression	2005	2005-02-21	29.4	2014-06-13	29.4	127.1	2<3	14
3021	Frozen	44.7	female	white	15	ever	25.25	2004	2004-11-23	moderate dysplasia	floor of mouth	no progression				2012-11-23	96.1	96.1	NP	15
3052	Frozen	62.9	female	white	20	ever	18.6	2006	2006-01-16	moderate dysplasia	floor of mouth	no progression				2007-10-25	21.3	21.3	NP	15
1608	Frozen	55.1	female	white	20	ever	41.5	2003	2003-11-06	moderate dysplasia	floor of mouth	progression	2012	2012-03-28	100.8	2014-04-30	100.8	125.9	>6	15
1667	Frozen	54.9	male	white	30	ever	16	2004	2004-07-27	mild dysplasia	tongue	no progression				2014-05-02	117.2	117.2	NP	16
2118	Frozen	66.6	male	white	60	ever	26.49	2009	2009-11-16	moderate dysplasia	tongue	no progression				2013-11-04	47.6	47.6	NP	16
1758	Frozen	59.8	male	white	50	ever	12	2005	2005-12-06	mild dysplasia	tongue	progression	2006	2006-07-10	7.1	2014-06-13	7.1	102.3	<1	16
1825	Frozen	54.3	female	white	0	never	0	2006	2006-08-17	mild dysplasia	tongue	no progression				2011-11-16	63	63	NP	17
1913	Frozen	80.3	female	white	3	never	0	2007	2007-06-16	moderate dysplasia	tongue	no progression				2015-08-19	98.2	98.2	NP	17
1774	Frozen	42.4	female	white	7	never	0	2006	2006-11-17	moderate dysplasia	tongue	progression	2012	2012-01-04	61.6	2012-01-04	61.6	61.6	4<6	17
1864	Frozen	59.2	female	asian	0	ever	1	2005	2005-11-17	moderate dysplasia	tongue	no progression				2009-08-11	44.8	44.8	NP	18
3040	Frozen	76.8	female	asian	0	ever	18.5	2005	2005-11-01	mild dysplasia	tongue	no progression				2013-11-07	96.3	96.3	NP	18
1799	Frozen	47.6	female	asian	0	ever	1.2	2006	2006-03-10	moderate dysplasia	tongue	progression	2006	2006-06-07	2.9	2014-06-06	2.9	99	<1	18
1639	Frozen	62.5	female	white	0	never	0	2005	2005-07-26	mild dysplasia	buccal labial mucosa	no progression				2014-07-03	107.3	107.3	NP	19
2074	Frozen	59.4	female	white	3	never	0	2009	2009-11-09	moderate dysplasia	buccal labial mucosa	no progression				2015-05-27	66.6	66.6	NP	19
1871	Frozen	50.3	female	white	0	never	0	2007	2007-02-21	moderate dysplasia	buccal labial mucosa	progression	2010	2010-03-24	37.1	2010-03-24	37.1	37.1	3<4	19
1876	Frozen	57	male	white	14	ever	29.75	2007	2007-04-23	moderate dysplasia	tongue	no progression				2014-04-10	83.6	83.6	NP	20
3073	Frozen	51.7	male	white	5	ever	26	2006	2006-12-18	mild dysplasia	tongue	no progression				2008-06-19	18	18	NP	20
1972	Frozen	43.8	male	white	15	ever	53	2008	2008-04-03	moderate dysplasia	tongue	progression	2014	2014-02-26	70.8	2014-02-26	70.8	70.8	4<6	20
3003	Frozen	73.6	female	white	3	never	0	2005	2005-06-23	mild dysplasia	tongue	no progression				2011-05-05	70.4	70.4	NP	21
3022	Frozen	54	female	white	0	never	0	2004	2004-12-06	moderate dysplasia	tongue	no progression				2014-05-29	113.8	113.8	NP	21
1973	Frozen	79.2	female	white	1	never	0	2008	2008-06-03	moderate dysplasia	tongue	progression	2008	2008-10-15	4.4	2009-06-30	4.4	12.9	<1	21
2088	Frozen	48.7	male	asian	4	never	0	2010	2010-01-14	moderate dysplasia	tongue	no progression				2015-03-18	62.1	62.1	NP	22
2137	Pcyt	61.4	male	south asian	1.5	never	0	2011	2011-07-07	mild dysplasia	tongue	no progression				2015-01-08	42.1	42.1	NP	22
2104	Frozen	48.5	male	other	7	never	0	2010	2010-06-07	moderate dysplasia	tongue	progression	2014	2014-04-10	46.1	2014-04-10	46.1	46.1	3<4	22
1822	Frozen	51.3	male	white	13	never	0	2007	2007-03-23	moderate dysplasia	tongue	no progression				2015-06-29	99.3	99.3	NP	23
3046	Frozen	52.4	male	white	8	never	0	2006	2006-01-17	moderate dysplasia	tongue	no progression				2014-05-01	99.5	99.5	NP	23
2108	Frozen	62.8	male	white	2	never	0	2011	2011-01-13	moderate dysplasia	tongue	progression	2015	2015-08-18	55.2	2015-08-18	55.2	55.2	4<6	23
3011	Frozen	60.2	male	white	45	ever	18.5	2004	2004-11-16	mild dysplasia	tongue	no progression				2014-11-20	120.2	120.2	NP	24
3213	Pcyt	58.2	male	white	30	ever	21.95	2012	2012-01-10	moderate dysplasia	tongue	no progression				2014-11-27	34.6	34.6	NP	24
3068	Frozen	68	male	white	24	ever	43.75	2007	2007-02-06	moderate dysplasia	tongue	progression	2009	2009-03-10	25.1	2015-08-10	25.1	102.1	2<3	24
3024	Frozen	48.8	female	white	8	never	0	2005	2005-01-25	mild dysplasia	tongue	no progression				2013-05-30	100.2	100.2	NP	25
3031	Frozen	69.7	female	white	0	never	0	2005	2005-08-04	mild dysplasia	tongue	no progression				2014-09-18	109.5	109.5	NP	25
3080	Frozen	59.5	female	white	1	never	0	2007	2007-01-02	mild dysplasia	tongue	progression	2007	2007-08-23	7.7	2011-05-19	7.7	52.5	<1	25
3036	Frozen	64.6	female	white	5	never	0	2006	2006-01-26	moderate dysplasia	tongue	no progression				2014-07-10	101.5	101.5	NP	26
3048	Frozen	65	female	white	0	never	0	2005	2005-10-31	moderate dysplasia	tongue	no progression				2013-02-13	87.5	87.5	NP	26
3128	Frozen	49.4	female	white	0	never	0	2008	2008-09-05	moderate dysplasia	tongue	progression	2010	2010-01-21	16.5	2015-01-23	16.5	76.6	1<2	26
3060	Frozen	59.7	female	white	0	never	0	2006	2006-11-02	mild dysplasia	tongue	no progression				2010-11-18	48.6	48.6	NP	27
3086	Frozen	46.6	female	white	0	never	0	2007	2007-05-22	moderate dysplasia	tongue	no progression				2009-10-08	28.6	28.6	NP	27
3162	Frozen	44.1	female	white	3	never	0	2009	2009-07-10	moderate dysplasia	tongue	progression	2010	2010-08-19	13.3	2010-08-19	13.3	13.3	1<2	27
3087	Frozen	46.6	female	south asian	0	never	0	2007	2007-05-31	moderate dysplasia	tongue	no progression				2014-11-20	89.8	89.8	NP	28
8223	Pcyt	62.6	female	south asian	1	never	0	2012	2012-06-12	mild dysplasia	tongue	no progression				2014-12-18	30.2	30.2	NP	28
3173	Pcyt	59.8	female	other	0	never	0	2012	2012-08-16	moderate dysplasia	tongue	progression	2015	2015-10-23	38.2	2015-10-23	38.2	38.2	3<4	28
3012	Frozen	76.4	male	white	0	never	0	2004	2004-11-09	moderate dysplasia	soft palate	no progression				2010-10-06	70.9	70.9	NP	29
3191	Frozen	56.4	male	south asian	0	never	0	2010	2010-05-21	mild dysplasia	soft palate	no progression				2014-12-04	54.5	54.5	NP	29
3201	Frozen	78.5	male	white	7	never	0	2010	2010-10-14	moderate dysplasia	soft palate	progression	2013	2013-01-24	27.4	2013-01-24	27.4	27.4	2<3	29
1493	Frozen	54	male	white	1	ever	4.5	2002	2002-09-06	mild dysplasia	buccal labial mucosa	no progression				2015-03-18	150.4	150.4	NP	30
1730	Frozen	52	male	white	0	ever	14.5	2005	2005-05-19	mild dysplasia	buccal labial mucosa	no progression				2015-10-14	124.9	124.9	NP	30
8876	Pcyt	62.6	male	white	0	ever	4.3	2008	2008-07-22	moderate dysplasia	buccal labial mucosa	progression	2011	2011-11-01	39.4	2011-11-01	39.4	39.4	3<4	30

## Sheet: Table S1B
Supplementary Table S1B. Output from QIIME2 showing amplicon sequence variant (ASV), ASV name, assigned taxonomy, DNA sequence and abundance in samples.
ASV	ASV name	Taxonomy (Naïve bayes classifier + SILVA V138 database)	Taxonomy (Local BLAST + SILVA V138 database)	Taxonomy (Naïve bayes classified + HOMD V15.22)	Sequence	Abundance (number of reads) in samples
						1035	1072	1133	1163	1167	1244	1314	1343	1347	1351	1365	1368	1380	1386	1431	1441	1457	1466	1488	1493	1496	1512	1552	1560	1574	1585	1607	1608	1630	1639	1650	1655	1661	1667	1730	1758	1774	1799	1806	1818	1822	1825	1864	1871
5b453a0d09236c418e92ec0dacab40d7	ASV1	d__Bacteria; p__Proteobacteria; c__Gammaproteobacteria; o__Pasteurellales; f__Pasteurellaceae; g__Haemophilus; s__Unclassified g__Haemophilus	d__Bacteria; p__Proteobacteria; c__Gammaproteobacteria; o__Enterobacterales; f__Pasteurellaceae; g__Haemophilus; s__Unclassified	k__Bacteria;p__Proteobacteria;c__Gammaproteobacteria;o__Pasteurellales;f__Pasteurellaceae;g__Haemophilus	ATTGAACGCTGGCGGCAGGCTTAACACATGCAAGTCGAACGGTAGCAGGAGAAAGCTTGCTTTCTTGCTGACGAGTGGCGGACGGGTGAGTAATGCTTGGGAATCTGGCTTATGGAGGGGGATAACTACGGGAAACTGTAGCTAATACCGCGTAGAATCGGAAGATGAAAGTGCGGGACCGCAAGGCCGCATGCCATGAGATGAGCCCAAGTGGGATTAGGTAGTTGGTGGGGTAAGGGCCTACCAAGCCTGCGATCTCTAGCTGGTCTG	0	0	0	0	0	0	0	0	0	0	0	0	0	0	0	0	0	0	0	0	0	0	0	0	0	0	0	0	0	0	0	0	0	0	0	0	0	0	0	0	0	0	0	0
dd42aa56658e970e109ecaa7c9b8f90b	ASV2	d__Bacteria; p__Actinobacteriota; c__Actinobacteria; o__Propionibacteriales; f__Propionibacteriaceae; g__Pseudopropionibacterium; s__Pseudopropionibacterium_propionicum	d__Bacteria; p__Actinobacteriota; c__Actinobacteria; o__Propionibacteriales; f__Propionibacteriaceae; g__Pseudopropionibacterium; s__Unclassified	k__Bacteria;p__Actinobacteria;c__Actinobacteria;o__Propionibacteriales;f__Propionibacteriaceae;g__Arachnia;s__Arachnia_propionica	GACGAACGCTGGCGGTGTGCTTAACACATGCAAGTCGAACGGTAAGGCCCTTTCGGGGGTACACGAGTGGCGAACGGGTGAGTAACACGTGAGTAACCTGCCCTCATCTCTGGGATAACAGTCGGAAACGGTTGCTAATACTGGATATGAGCTTGCAAGGCATCTTGTGGGTTGGAAAGATATTTTTTGGTTGGGGATGGACTCGCGGCCTATCAGCTTGTTGGTGAGGTAGTGGCTCACCAAGGCTTCGACGGGTAGCCGGCCTGAGAG	0	0	0	0	0	0	0	0	0	0	0	0	0	0	0	0	0	0	0	0	0	0	0	0	0	0	0	0	0	0	0	0	0	0	0	0	0	0	0	0	0	0	0	0
303cfe746892ad90adb915ee4164c3b3	ASV3	d__Bacteria; p__Fusobacteriota; c__Fusobacteriia; o__Fusobacteriales; f__Fusobacteriaceae; g__Fusobacterium; s__Fusobacterium_periodonticum	d__Bacteria; p__Fusobacteriota; c__Fusobacteriia; o__Fusobacteriales; f__Fusobacteriaceae; g__Fusobacterium; s__Unclassified	k__Bacteria;p__Fusobacteria;c__Fusobacteriia;o__Fusobacteriales;f__Fusobacteriaceae;g__Fusobacterium;s__Fusobacterium_periodonticum	GATGAACGCTGACAGAATGCTTAACACATGCAAGTCTACTTGAACTTCGGTTTGGGTGGCGGACGGGTGAGTAACGCGTAAAGAACTTGCCTCACAGTTAGGGACAACATTTGGAAACGAATGCTAATACCTGATATTATGATTTTAGGGCATCCTAAGATTATGAAAGCTATATGCGCTGTGAGAGAGCTTTGCGTCCCATTAGCTAGTTGGAGAGGTAACGGCTCACCAAAGCGATGATGGGTAGCCGGCCTGAGAGGGTGAACGGCC	0	0	0	0	0	0	0	0	0	0	0	0	0	0	0	0	0	0	0	0	0	0	0	0	0	0	0	0	0	0	0	0	0	0	0	0	0	0	0	0	0	0	0	0
fa6dc1987143dd961b4bea80f2a0b451	ASV4	d__Bacteria; p__Bacteroidota; c__Bacteroidia; o__Bacteroidales; f__Tannerellaceae; g__Tannerella; s__Tannerella_forsythia	d__Bacteria; p__Bacteroidota; c__Bacteroidia; o__Bacteroidales; f__Tannerellaceae; g__Tannerella; s__Unclassified	k__Bacteria;p__Bacteroidetes;c__Bacteroidia;o__Bacteroidales;f__Porphyromonadaceae;g__Tannerella;s__Tannerella_forsythia	GATGAACGCTAGCGATAGGCTTAACACATGCAAGTCGAGGGGCATCGAGGGTAGCAATACCTGTCGGCGACCGGCGCACGGGTGAGTAACGCGTATGTAACCTGCCCGCAACAGAGGGATAACCCGGCGAAAGTCGGACTAATACCTCATAAAACAGGGGTTCCGCATGGGGCTATTTGTTAAAGATTTATCGGTTGCGGATGGGCATGCGTACCATTAGGTAGTTGGTGAGGTAACGGCTCACCAAGCCATCGATGGTTAGGGGTTCTG	0	0	0	0	0	0	0	0	0	0	0	0	0	0	0	0	0	0	0	0	0	0	0	0	0	0	0	0	0	5	0	0	0	0	0	0	0	0	0	0	0	0	0	0
3c4413e4784c8442f95bf929be7583ac	ASV5	d__Bacteria; p__Proteobacteria; c__Alphaproteobacteria; o__Sphingomonadales; f__Sphingomonadaceae; g__Sandarakinorhabdus; s__Sphingomonadaceae_bacterium	d__Bacteria; p__Proteobacteria; c__Alphaproteobacteria; o__Sphingomonadales; f__Sphingomonadaceae; g__Unclassified; s__Unclassified	k__Bacteria;p__Proteobacteria;c__Alphaproteobacteria;o__Sphingomonadales;f__Sphingomonadaceae	AACGAACGCTGGCGGCATGCCTAACACATGCAAGTCGAACGAAGCCTTCGGGCTTAGTGGCGCACGGGTGCGTAACGCGTGGGAATCTGCCCTTGGGTACGGAATAACAGTGAGAAATTACTGCTAATACCGTATGATGTCTTCGGACCAAAGATTTATCGCCCAGGGATGAGCCCGCGTAGGATTAGCTAGTTGGTGAGGTAAAGGCTCACCAAGGCTACGATCCTTAGCTGGTCTGAGAGGATGATCAGCCACACTGGGACTGAGACA	0	0	0	0	0	0	0	189	0	0	0	0	0	0	0	0	0	0	0	0	0	0	0	0	0	0	0	0	0	0	0	0	0	0	0	0	0	0	0	0	0	0	0	0
8de563cdcb8b6c6f42ef43590d064785	ASV6	d__Bacteria; p__Bacteroidota; c__Bacteroidia; o__Flavobacteriales; f__Flavobacteriaceae; g__Capnocytophaga; s__Capnocytophaga_leadbetteri	d__Bacteria; p__Bacteroidota; c__Bacteroidia; o__Flavobacteriales; f__Flavobacteriaceae; g__Capnocytophaga; s__Unclassified	k__Bacteria;p__Bacteroidetes;c__Flavobacteriia;o__Flavobacteriales;f__Flavobacteriaceae;g__Capnocytophaga;s__Capnocytophaga_leadbetteri	GATGAACGCTAGCGGCAGGCCTAACACATGCAAGTCGAGGGAGGAGCTTTCGGGCTTCGACCGGCGTACGGGTGCGTAACGCGTATACAATCTGCCTTTCACATAGGGATAGCCCGAAGAAATTTGGATTAATACCTAATGGTATATAGGAGTGGCATCACATTTATATTAAAGCTGAGGCGGTGAAAGATGAGTATGCGTTCTATTAGCTAGTTGGAGAGGTAACGGCTCCCCAAGGCGACGATAGATAGGGGTTCTGAGAGGGATATC	0	0	0	0	0	0	0	0	0	0	0	0	0	0	0	20	0	0	0	0	0	0	51	0	0	0	0	128	0	0	0	0	0	0	0	0	0	0	0	0	0	0	0	123
7fa63038d9df9df771f8c4319cba8ba3	ASV7	d__Bacteria; p__Bacteroidota; c__Bacteroidia; o__Bacteroidales; f__Porphyromonadaceae; g__Porphyromonas; s__Unclassified g__Porphyromonas	d__Bacteria; p__Bacteroidota; c__Bacteroidia; o__Bacteroidales; f__Porphyromonadaceae; g__Porphyromonas; s__uncultured bacterium	k__Bacteria;p__Bacteroidetes;c__Bacteroidia;o__Bacteroidales;f__Porphyromonadaceae;g__Porphyromonas;s__Porphyromonas_catoniae	GATGAACGCTAGCGATAGGCTTAACACATGCAAGTCGAGGGGCAGCATGGTCTTAGCTTGCTAAGACTGATGGCGACCGGCGCACGGGTGCGTAACGCGTATGCAACTTGCCTCACAGAGGGGGATAACCCGTCGAAAGACGGACTAATACCGCGTACACTCCAGTCTGGGCATCCAGGCTAGAGGAAATGAATTTCGCTGTGAGATAGGCATGCGTCCCATTAGCTAGTTGGTGAGGTAACGGCTCACCAAGGCGACGATGGGTAGGGG	0	0	0	0	0	0	0	0	0	0	0	0	0	0	0	0	0	0	0	0	0	0	0	0	0	0	0	0	0	0	0	0	0	0	0	0	0	0	411	0	0	0	0	0
5a68511048e267574127d88f5353e325	ASV8	d__Bacteria; p__Actinobacteriota; c__Actinobacteria; o__Actinomycetales; f__Actinomycetaceae; g__Actinomyces; s__Actinomyces_graevenitzii	d__Bacteria; p__Actinobacteriota; c__Actinobacteria; o__Actinomycetales; f__Unclassified; g__Unclassified; s__Unclassified	k__Bacteria;p__Actinobacteria;c__Actinobacteria;o__Actinomycetales;f__Actinomycetaceae;g__Actinomyces;s__Actinomyces_graevenitzii	GACGAACGCTGGCGGCGTGCTTAACACATGCAAGTCGAACGAAAATACCAAGCTTGCTTGGTTGATTAGTGGCGAACGGGTGAGTAACACGTGAGTAACCTGCCCCTTACTTTCCTGGATAACTGCTCGAAAGGGTAGCTAATACGGGATATTCTGACCAGCCTGCATGGGTTGGTTTGGAAAGGTTGTTTTTCTGGTAAGGGATGGGCTCGCGGCCTATCAGCTTGTTGGTGGGGTGATGGCCTACCAAGGCTTTGACGGGTAGCCGGC	0	0	0	0	0	0	0	0	0	0	0	0	0	0	0	0	0	0	0	0	0	0	0	0	0	0	0	0	0	0	0	0	0	0	0	0	0	0	0	0	0	0	0	0
96b10baf49e9b104354d1403b1f48c79	ASV9	d__Bacteria; p__Firmicutes; c__Bacilli; o__Lactobacillales; f__Streptococcaceae; g__Streptococcus; s__Unclassified g__Streptococcus	d__Bacteria; p__Firmicutes; c__Bacilli; o__Lactobacillales; f__Streptococcaceae; g__Streptococcus; s__Unclassified	k__Bacteria;p__Firmicutes;c__Bacilli;o__Lactobacillales;f__Streptococcaceae;g__Streptococcus;s__Streptococcus_parasanguinis_clade_411	GATGAACGCTGGCGGCGTGCCTAATACATGCAAGTAGAACGCTGAAGCTTGGTGCTTGCACCGAGCGGATGAGTTGCGAACGGGTGAGTAACGCGTAGGTAACCTGCCTCTTAGCGGGGGATAACTATTGGAAACGATAGCTAATACCGCATAAAAGTTGACATTGCATGATGTTGATTTGAAAGATGCAATTGCATCACTAAGAGATGGACCTGCGTTGTATTAGCTAGTTGGTGAGGTAACGGCTCACCAAGGCGACGATACATAGCC	0	0	0	0	0	0	0	0	0	0	0	0	0	0	0	0	0	0	0	0	0	0	0	0	0	0	0	0	0	0	0	0	0	0	0	0	0	0	0	0	0	0	0	0
991a970190eec6dc5689083b85ba3e52	ASV10	d__Bacteria; p__Bacteroidota; c__Bacteroidia; o__Bacteroidales; f__Porphyromonadaceae; g__Porphyromonas; s__Unclassified g__Porphyromonas	d__Bacteria; p__Bacteroidota; c__Bacteroidia; o__Bacteroidales; f__Porphyromonadaceae; g__Porphyromonas; s__Unclassified	k__Bacteria;p__Bacteroidetes;c__Bacteroidia;o__Bacteroidales;f__Porphyromonadaceae;g__Porphyromonas;s__Porphyromonas_endodontalis	GATGAACGCTAGCGATAGGCTTAACACATGCAAGTCGAGGGGCAGCATTATTTTAGCTTGCTAAGATAGATGGCGACCGGCGCACGGGTGCGTAACGCGTATGCAACCTGCCTGTAATTAGGGAATAACCCGGTGAAAGTCGGACTAATACCCTATATTCTTCTTTCTCCGCATGGGGGAGGACGGAAAGATTTATTGATTACAGATGGGCATGCGTCCCATTAGCTGGTTGGTAAGGTAACGGCTTACCAAGGCAACGATGGGTAGGGG	0	0	0	0	0	0	0	0	0	0	0	0	0	0	0	0	0	0	0	0	0	0	0	569	0	0	0	0	0	0	0	0	0	0	0	0	0	0	0	0	0	0	0	0
2788efaaeb0dc270c1a9470c0b4129bc	ASV11	d__Bacteria; p__Actinobacteriota; c__Actinobacteria; o__Corynebacteriales; f__Corynebacteriaceae; g__Corynebacterium; s__Corynebacterium_durum	d__Bacteria; p__Actinobacteriota; c__Actinobacteria; o__Corynebacteriales; f__Corynebacteriaceae; g__Corynebacterium; s__uncultured bacterium	k__Bacteria;p__Actinobacteria;c__Actinobacteria;o__Corynebacteriales;f__Corynebacteriaceae;g__Corynebacterium;s__Corynebacterium_durum	GACGAACGCTGGCGGCGTGCTTAACACATGCAAGTCGAACGGAAAGGCCTGCCACCTTGGTGGTGGGTACTCGAGTGGCGAACGGGTGAGTAACACGTGGGTGATCTGCCCCGCACTGTGGGATAAGCCTGGGAAACTGGGTCTAATACCACATACGACCATGGCGTAGGGGTCATGGTGGAAAGCCTTGTGCGGTGTGGGATGAGCCCGCGGCCTATCAGCTTGTTGGTGGGGTAATGGCCTACCAAGGCGGCGACGGGTAGCCGGCCT	0	0	0	0	0	0	0	0	0	0	0	0	0	0	0	0	0	0	0	0	0	0	0	0	0	0	0	0	0	0	0	0	0	0	0	0	0	0	0	0	0	0	0	0
01acc493c50f435d4a8c1fa2e5998c5f	ASV12	d__Bacteria; p__Firmicutes; c__Clostridia; o__Peptostreptococcales-Tissierellales; f__Anaerovoracaceae; g__Mogibacterium; s__Mogibacterium_diversum	d__Bacteria; p__Firmicutes; c__Clostridia; o__Peptostreptococcales-Tissierellales; f__Anaerovoracaceae; g__Mogibacterium; s__Unclassified	k__Bacteria;p__Firmicutes;c__Clostridia;o__Clostridiales;f__Peptostreptococcaceae_[XI];g__Mogibacterium	GATGAACGCTGGCGGCGTGCCTAATACATGCAAGTCGAGCGAGATGTTAGCGCATGAACCTTCGGGGGATTATGCTAACGGACAGCGGCGGACGGGTGAGTAACGCGTAGGCAACCTGCCCCTGACAGAGGGATAGCCATTGGAAACGATGATTAAAACCTCATGACACCGTAGAAGCACATGCTTCATCGGTCAAAGATTTATCGGTCAGGGATGGGCCTGCGTCTGATTAACTAGTTGGTGAGGTAACGGCTCACCAAGGTGACGATC	0	0	0	0	0	0	0	0	0	0	0	0	0	0	0	0	0	0	0	0	0	0	0	0	0	0	8	0	0	0	0	0	0	0	0	0	0	0	0	0	0	0	0	0
0f8b50371e7c319be05c67446e4df497	ASV13	d__Bacteria; p__Bacteroidota; c__Bacteroidia; o__Bacteroidales; f__Tannerellaceae; g__Tannerella; s__Tannerella_sp.	d__Bacteria; p__Bacteroidota; c__Bacteroidia; o__Bacteroidales; f__Tannerellaceae; g__Tannerella; s__Unclassified	k__Bacteria;p__Bacteroidetes;c__Bacteroidia;o__Bacteroidales;f__Porphyromonadaceae;g__Tannerella;s__Tannerella_sp._HMT_286	GATGAACGCTAGCGACAGGCTTAACACATGCAAGTCGAGGGGCAGCAATTTGTAGCAATACAAAGTTGGCGACCGGCGCACGGGTGAGTAACGCGTATGCAACCTGCCCACAACAGAAGAATAATCCGGCGAAAGTCGGTCTAATACTTCATAAAACAGGGACACCGCATGGTGTTATTTGTTAAAGATTTATCGGTTGTGGATGGGCATGCGTACCATTAGGTAGTTGGTGAGGTAACGGCTCACCAAGCCTACGATGGTTAGGGGTTC	0	0	0	0	0	0	0	0	0	0	0	0	0	0	0	0	0	0	27	0	0	0	0	0	0	0	0	0	0	0	0	0	0	0	0	0	0	0	0	0	0	0	0	0
68458151ac0acdfd7f21d9fb5a8624eb	ASV14	d__Bacteria; p__Firmicutes; c__Bacilli; o__Lactobacillales; f__Streptococcaceae; g__Streptococcus; s__Streptococcus_infantis	d__Bacteria; p__Firmicutes; c__Bacilli; o__Lactobacillales; f__Streptococcaceae; g__Streptococcus; s__Unclassified	k__Bacteria;p__Firmicutes;c__Bacilli;o__Lactobacillales;f__Streptococcaceae;g__Streptococcus	GACGAACGCTGGCGGCGTGCCTAATACATGCAAGTAGAACGCTGAAGGAGGAGCTTGCTCTTTCCGGATGAGTTGCGAACGGGTGAGTAACGCGTAGGTAACCTGCCTGGTAGCGGGGGATAACTATTGGAAACGATAGCTAATACCGCATAATAGTAGATATCGCATGATAACTGCTTAAAAGGTGCAATTGCATCACTACCAGATGGACCTGCGTTGTATTAGCTAGTTGGTGAGGTAACGGCTCACCAAGGCAACGATACATAGCCG	0	0	0	0	0	0	0	0	0	0	0	0	0	0	0	0	0	0	0	0	0	0	0	0	0	0	0	0	0	0	0	0	0	0	0	0	0	0	0	40	0	109	0	0
8833e64b3956571399cc5398e995655f	ASV15	d__Bacteria; p__Firmicutes; c__Bacilli; o__Lactobacillales; f__Streptococcaceae; g__Streptococcus; s__Unclassified g__Streptococcus	d__Bacteria; p__Firmicutes; c__Bacilli; o__Lactobacillales; f__Streptococcaceae; g__Streptococcus; s__uncultured bacterium	k__Bacteria;p__Firmicutes;c__Bacilli;o__Lactobacillales;f__Streptococcaceae;g__Streptococcus	GACGAACGCTGGCGGCGTGCCTAATACATGCAAGTAGAACGCTGAAGAGAGGAGCTTGCTCTTCTTGGATGAGTTGCGAACGGGTGAGTAACGCGTAGGTAACCTGCCTGGTAGCGGGGGATAACTATTGGAAACGATAGCTAATACCGCATAACAACAGTTGTTGCATGACAGCTGTTTAAAAGGTGCAATTGCACCACTACCAGATGGACCTGCGTTGTATTAGCTAGTTGGTGGGGTAACGGCTCACCAAGGCGACGATACATAGCC	0	0	0	0	0	0	0	0	0	0	0	0	0	0	0	0	0	0	0	0	0	0	0	0	0	0	0	0	0	0	0	0	0	0	0	0	0	0	0	0	34	0	0	0
544394de00ea1af3057de4ae5aefb237	ASV16	d__Bacteria; p__Campilobacterota; c__Campylobacteria; o__Campylobacterales; f__Campylobacteraceae; g__Campylobacter; s__Unclassified g__Campylobacter	d__Bacteria; p__Campylobacterota; c__Campylobacteria; o__Campylobacterales; f__Campylobacteraceae; g__Campylobacter; s__Unclassified	k__Bacteria;p__Proteobacteria;c__Epsilonproteobacteria;o__Campylobacterales;f__Campylobacteraceae;g__Campylobacter;s__Campylobacter_concisus	AGTGAACGCTGGCGGCGTGCCTAATACATGCAAGTCGAACGGAGATTAAGTAGCTTGCTATTTAATCTTAGTGGCGCACGGGTGAGTAATGTATAGCTAATCTGCCCTACACTAGAGGACAACAGTTGGAAACGACTGCTAATACTCTATACTCCTGTCTTACATAAGTTAGATAGGGAAAGTTTTTCGGTGTAGGATGAGGCTATATTGTATCAGCTAGTTGGTGAGGTAATGGCTCACCAAGGCTATGACGCATAACTGGTCTGAGAG	0	0	0	0	0	0	0	0	0	0	0	0	0	0	0	0	0	0	0	0	0	0	50	0	0	0	0	0	0	0	0	0	0	0	0	0	0	0	0	0	0	0	0	0
66369dd302ad01b8982052d206dd0a91	ASV17	d__Bacteria; p__Firmicutes; c__Bacilli; o__Lactobacillales; f__Streptococcaceae; g__Streptococcus; s__Streptococcus_infantis	d__Bacteria; p__Firmicutes; c__Bacilli; o__Lactobacillales; f__Streptococcaceae; g__Streptococcus; s__Unclassified	k__Bacteria;p__Firmicutes;c__Bacilli;o__Lactobacillales;f__Streptococcaceae;g__Streptococcus;s__Streptococcus_infantis_clade_638	GACGAACGCTGGCGGCGTGCCTAATACATGCAAGTAGAACGCTGAAGGAGGAGCTTGCTCTTTCCGGATGAGTTGCGAACGGGTGAGTAACGCGTAGGTAACCTGCCTGGTAGCGGGGGATAACTATTGGAAACGATAGCTAATACCGCATAACAGTAGATATCGCATGATAGCTACTTGAAAGGTGCAATTGCACCACTACCAGATGGACCTGCGTTGTATTAGCTAGTTGGTGAGGTAACGGCTCACCAAGGCCACGATACATAGCCG	0	0	0	0	0	0	0	0	0	0	0	0	0	0	0	0	0	0	0	0	0	0	0	0	0	0	0	0	0	0	0	0	0	0	0	0	0	0	0	0	0	0	0	0
ef45249093606ed85ee49a37cb5761ce	ASV18	d__Bacteria; p__Firmicutes; c__Bacilli; o__Lactobacillales; f__Aerococcaceae; g__Abiotrophia; s__uncultured_bacterium	d__Bacteria; p__Firmicutes; c__Bacilli; o__Lactobacillales; f__Unclassified; g__Unclassified; s__Unclassified	k__Bacteria;p__Firmicutes;c__Bacilli;o__Lactobacillales;f__Aerococcaceae;g__Abiotrophia;s__Abiotrophia_defectiva	GACGAACGCTGGCGGCGTGCCTAATACATGCAAGTCGAACGAACCGCGACTGAGTGCTTGCACTTGGTCAAGGTGAGTGGCGAACGGGTGAGTAACACGTGGGTAACCTACCTCATAGTGGGGGATAACAGTCGGAAACGACTGCTAATACCGCATAGGACATGGGATCACATGATTCCGTGAGGAAAGGTGGCGCAAGCTATCGCTAAGAGATGGACCCGGGGTGCATTAGCTAGTTGGTAGGGTAACGGCCTACCAAGGCGATGATGC	0	0	0	0	0	0	0	0	0	0	0	0	0	0	0	0	0	0	0	0	0	0	0	0	0	0	0	0	0	0	0	0	0	0	0	0	0	0	0	0	0	0	0	0
6db949cd7481458f35095360d1e19b66	ASV19	d__Bacteria; p__Bacteroidota; c__Bacteroidia; o__Bacteroidales; f__Prevotellaceae; g__Alloprevotella; s__Prevotella_sp.	d__Bacteria; p__Bacteroidota; c__Bacteroidia; o__Bacteroidales; f__Prevotellaceae; g__Alloprevotella; s__Unclassified	k__Bacteria;p__Bacteroidetes;c__Bacteroidia;o__Bacteroidales;f__Prevotellaceae;g__Alloprevotella;s__Alloprevotella_sp._HMT_473	GATGAACGCTAGCTACAGGCTTAACACATGCAAGTCGAGGGGCAGCATGGAAGAAGCTTGCTTCTTCTGATGGCGACCGGCGCACGGGTGCGTAACGCGTATCAAACCTGCCTCATACTCGGGGATAGCCTTGCGAAAGTAAGATTAATACCCGATGTTATTAGTTCGTCGCATGGTGGACTAATCAAAGATTTATCGGTATGAGATGGTGATGCGTCCGATTAGGTAGTAGGCGGGGTAACGGCCCACCTAGCCTTCGATCGGTAGGGG	0	0	0	0	0	0	0	0	0	0	0	0	0	0	0	0	0	0	0	0	0	0	0	0	0	0	0	0	0	0	0	0	0	0	0	0	0	0	0	0	0	0	0	0
76095ac0043a0681430d3378274e9571	ASV20	d__Bacteria; p__Bacteroidota; c__Bacteroidia; o__Bacteroidales; f__Prevotellaceae; g__Prevotella; s__Prevotella_pleuritidis	d__Bacteria; p__Bacteroidota; c__Bacteroidia; o__Bacteroidales; f__Prevotellaceae; g__Prevotella_7; s__Unclassified	k__Bacteria;p__Bacteroidetes;c__Bacteroidia;o__Bacteroidales;f__Prevotellaceae;g__Prevotella;s__Prevotella_pleuritidis	GATGAACGCTAGCTACAGGCCTAACACATGCAAGTCGTGGGGCAGCGGGTATGCTTGTTTTCAAGTATATGCCGGCGACCGGCGCACGGGTGAGTAACGCGTATCCAACCTGCCCATCACAAGGGAATAACCCGTCGAAAGTCGGCCTAATGCCCTATGTATTCCGATGAAGTCCTCTGAATCGGAATAAAGCATTTGCGGTGATGGATGGGGATGCGTCTGATTAGCTTGTCGGCGGGGTAACGGCCCACCGAGGCAACGATCAGTAGG	0	0	0	0	0	0	0	0	0	0	0	0	0	0	0	0	0	0	0	0	0	0	0	0	0	0	0	0	0	0	0	0	0	0	0	0	0	0	0	0	0	0	0	0
ea5e4d1b850e540d7160abab2d342786	ASV21	d__Bacteria; p__Proteobacteria; c__Gammaproteobacteria; o__Pseudomonadales; f__Moraxellaceae; g__Acinetobacter; s__Unclassified g__Acinetobacter	d__Bacteria; p__Proteobacteria; c__Gammaproteobacteria; o__Pseudomonadales; f__Moraxellaceae; g__Acinetobacter; s__Unclassified	k__Bacteria;p__Proteobacteria;c__Gammaproteobacteria;o__Pseudomonadales;f__Moraxellaceae;g__Acinetobacter;s__Acinetobacter_junii	ATTGAACGCTGGCGGCAGGCTTAACACATGCAAGTCGAGCGGAGATGAGGTGCTTGCACCTTATCTTAGCGGCGGACGGGTGAGTAATGCTTAGGAATCTGCCTATTAGTGGGGGACAACATTCCGAAAGGAATGCTAATACCGCATACGTCCTACGGGAGAAAGCAGGGGATCTTCGGACCTTGCGCTAATAGATGAGCCTAAGTCGGATTAGCTAGTTGGTGGGGTAAAGGCCTACCAAGGCGACGATCTGTAGCGGGTCTGAGAGGA	0	0	0	0	0	0	0	0	0	7	0	0	0	0	0	0	0	0	0	0	0	0	0	0	0	0	0	0	0	0	0	0	0	0	0	0	0	0	0	0	0	0	0	0
7e9c400ebd4290df45772bed45dcb71f	ASV22	d__Bacteria; p__Campilobacterota; c__Campylobacteria; o__Campylobacterales; f__Helicobacteraceae; g__Helicobacter; s__Unclassified g__Helicobacter	d__Bacteria; p__Campylobacterota; c__Campylobacteria; o__Campylobacterales; f__Helicobacteraceae; g__Helicobacter; s__Unclassified	k__Bacteria;p__Proteobacteria;c__Epsilonproteobacteria;o__Campylobacterales;f__Helicobacteraceae;g__Helicobacter;s__Helicobacter_pylori	AGTGAACGCTGGCGGCGTGCCTAATACATGCAAGTCGAACGATGAATCTTCTAGCTTGCTAGAAGTGGATTAGTGGCGCACGGGTGAGTAATGCATAGGTTATGTGCCCTTTAGTCTGGGATAGCCACTGGAAACGGTGATTAATACTGGATACTCCCTACGGGGGAAAGTTTTTCGCTAAAGGATCAGCCTATGTCCTATCAGCTTGTTGGTGAGGTAATGGCTCACCAAGGCTATGACGGGTATCCGGCCTGAGAGGGTGATCGGACA	0	0	0	0	0	0	20	0	0	0	0	0	0	0	0	0	0	0	0	0	0	0	0	0	0	0	0	0	0	0	0	0	0	0	0	0	0	0	0	0	0	0	0	0
c1ee6968cd92401c0b52b467bf440e95	ASV23	d__Bacteria; p__Bacteroidota; c__Bacteroidia; o__Bacteroidales; f__Prevotellaceae; g__Alloprevotella; s__Alloprevotella_rava	d__Bacteria; p__Bacteroidota; c__Bacteroidia; o__Bacteroidales; f__Prevotellaceae; g__Alloprevotella; s__Unclassified	k__Bacteria;p__Bacteroidetes;c__Bacteroidia;o__Bacteroidales;f__Prevotellaceae;g__Alloprevotella;s__Alloprevotella_rava	GATGAACGCTAGCTACAGGCTTAACACATGCAAGTCGAGGGGAAACGACATTGAAAGCTTGCTTTTGATGGGCGTCGACCGGCGCACGGGTGCGTAACGCGTATCGAACCTGCCCTTTACTCAGGGATAGCCTTGCGAAAGTAAGATTAATACCTGATAGTGTTGCGATGAGGCATCTTGTTGCAACTAAAGATTTATTGGTAAAGGATGGCGATGCGTCTGATTAGGTAGTAGGCGGGGTAATGGCCCACCTAGCCGACGATCAGTAGG	0	0	0	0	0	0	0	0	0	0	0	0	0	0	0	0	0	0	0	0	0	0	0	0	0	0	0	0	0	0	0	0	0	0	0	0	0	0	0	0	0	0	0	0
e50b39fe328965b1e4b89b3b6ae3cde8	ASV24	d__Bacteria; p__Firmicutes; c__Bacilli; o__Lactobacillales; f__Streptococcaceae; g__Streptococcus; s__Unclassified g__Streptococcus	d__Bacteria; p__Firmicutes; c__Bacilli; o__Lactobacillales; f__Streptococcaceae; g__Streptococcus; s__Unclassified	k__Bacteria;p__Firmicutes;c__Bacilli;o__Lactobacillales;f__Streptococcaceae;g__Streptococcus;s__Streptococcus_infantis_clade_431	GACGAACGCTGGCGGCGTGCCTAATACATGCAAGTAGAACGCTGAAGGAGGAGCTTGCTCTTCTAGATGAGTTGCGAACGGGTGAGTAACGCGTAGGTAACCTGCCTGGTAGCGGGGGATAACTATTGGAAACGATAGCTAATACCGCATAACAGTAGATATTGCATGATATCTGCTTGAAAGGTGCAATTGCATCACTACCAGATGGACCTGCGTTGTATTAGCTAGTTGGTGAGGTAACGGCTCACCAAGGCGACGATACATAGCCGA	0	0	0	0	0	0	0	0	0	0	0	0	0	0	0	0	0	0	0	0	0	0	0	0	0	0	0	0	0	0	0	0	0	0	0	0	260	0	0	0	0	0	0	0
ed4b0fbd6f3d1a37a28d2554debf79a4	ASV25	d__Bacteria; p__Proteobacteria; c__Gammaproteobacteria; o__Pasteurellales; f__Pasteurellaceae; g__Haemophilus; s__Unclassified g__Haemophilus	d__Bacteria; p__Proteobacteria; c__Gammaproteobacteria; o__Enterobacterales; f__Pasteurellaceae; g__Haemophilus; s__Unclassified	k__Bacteria;p__Proteobacteria;c__Gammaproteobacteria;o__Pasteurellales;f__Pasteurellaceae;g__Haemophilus;s__Haemophilus_parainfluenzae	ATTGAACGCTGGCGGCAGGCTTAACACATGCAAGTCGAACGGTAACATAAAGAAGCTTGCTTCTTTGATGACGAGTGGCGGACGGGTGAGTAATGCTTGGGAATCTAGCTTATGGAGGGGGATAACTACGGGAAACTGTAGCTAATACCGCGTAATATCGAGAGATTAAAGTGTGGGACCTTCGGGCCACATGCCATAGGGTGAGCCCAAGTGGGATTAGGTAGTTGGTGAGGTAAAGGCTCACCAAGCCGACGATCTCTAGCTGGTCTG	0	0	0	0	0	0	0	0	0	0	0	0	0	0	0	0	0	0	0	0	0	0	0	0	0	0	0	0	0	0	0	0	0	0	0	0	0	0	0	0	0	0	0	0
88197e63e6923d552256b14ab2c174c6	ASV26	d__Bacteria; p__Fusobacteriota; c__Fusobacteriia; o__Fusobacteriales; f__Fusobacteriaceae; g__Fusobacterium; s__Fusobacterium_periodonticum	d__Bacteria; p__Fusobacteriota; c__Fusobacteriia; o__Fusobacteriales; f__Fusobacteriaceae; g__Fusobacterium; s__Unclassified	k__Bacteria;p__Fusobacteria;c__Fusobacteriia;o__Fusobacteriales;f__Fusobacteriaceae;g__Fusobacterium;s__Fusobacterium_periodonticum	GATGAACGCTGACAGAATGCTTAACACATGCAAGTCTACTTGAACTTCGGTTTGGGTGGCGGACGGGTGAGTAACGCGTAAAGAACTTGCCTCACAGTTAGGGACAACATTTGGAAACGAATGCTAATACCTAATATTATGATTTTAGGGCATCCTAAGATTATGAAAGCTATATGCGCTGTGAGAGAGCTTTGCGTCCCATTAGCTAGTTGGAGAGGTAACGGCTCACCAAGGCGATGATGGGTAGCCGGCCTGAGAGGGTGAACGGCC	0	0	0	0	0	0	0	0	0	0	0	0	0	0	0	0	0	0	0	0	0	0	0	0	0	0	0	0	0	0	0	0	0	0	0	0	0	0	0	0	0	0	0	0
e5f73061d82103a1cb3226c983b1b430	ASV27	d__Bacteria; p__Firmicutes; c__Bacilli; o__Lactobacillales; f__Streptococcaceae; g__Streptococcus; s__Unclassified g__Streptococcus	d__Bacteria; p__Firmicutes; c__Bacilli; o__Lactobacillales; f__Streptococcaceae; g__Streptococcus; s__Unclassified	k__Bacteria;p__Firmicutes;c__Bacilli;o__Lactobacillales;f__Streptococcaceae;g__Streptococcus	GACGAACGCTGGCGGCGTGCCTAATACATGCAAGTAGAACGCTGAAGCTTGGTGCTTGCACCGAGCGGATGAGTTGCGAACGGGTGAGTAACGCGTAGGTAACCTGCCTGGTAGCGGGGGATAACTATTGGAAACGATAGCTAATACCGCATAAGAGTAGATGTTGCATGACATTTGCTTAAAAGGTGCAATTGCACCACTACCAGATGGACCTGCGTTGTATTAGCTAGTTGGTGAGGTAACGGCTCACCAAGGCGACGATACATAGCC	0	62	0	0	0	0	0	0	0	0	0	0	0	0	0	0	0	0	0	0	0	0	0	0	0	0	0	0	0	0	0	0	0	0	0	0	0	0	0	0	0	0	0	0
b01bd7e79b0651207eeef447c0077533	ASV28	d__Bacteria; p__Actinobacteriota; c__Actinobacteria; o__Micrococcales; f__Micrococcaceae; g__Micrococcus; s__Unclassified g__Micrococcus	d__Bacteria; p__Actinobacteriota; c__Actinobacteria; o__Micrococcales; f__Micrococcaceae; g__Micrococcus; s__Unclassified	k__Bacteria;p__Actinobacteria;c__Actinobacteria;o__Actinomycetales;f__Micrococcaceae;g__Micrococcus;s__Micrococcus_luteus	GATGAACGCTGGCGGCGTGCTTAACACATGCAAGTCGAACGATGAAGCCCAGCTTGCTGGGTGGATTAGTGGCGAACGGGTGAGTAACACGTGAGTAACCTGCCCTTAACTCTGGGATAAGCCTGGGAAACTGGGTCTAATACCGGATAGGAGCGTCCACCGCATGGTGGGTGTTGGAAAGATTTATCGGTTTTGGATGGACTCGCGGCCTATCAGCTTGTTGGTGAGGTAATGGCTCACCAAGGCGACGACGGGTAGCCGGCCTGAGAG	0	0	0	0	0	0	0	0	0	0	0	0	0	0	0	0	0	0	0	0	0	0	0	0	0	0	0	0	0	0	0	0	0	0	0	0	0	0	0	0	0	0	0	0
0998e50aa0aadd3cce71462802663cfc	ASV29	d__Bacteria; p__Bacteroidota; c__Bacteroidia; o__Flavobacteriales; f__Flavobacteriaceae; g__Capnocytophaga; s__Capnocytophaga_gingivalis	d__Bacteria; p__Bacteroidota; c__Bacteroidia; o__Flavobacteriales; f__Flavobacteriaceae; g__Capnocytophaga; s__Unclassified	k__Bacteria;p__Bacteroidetes;c__Flavobacteriia;o__Flavobacteriales;f__Flavobacteriaceae;g__Capnocytophaga	GATGAACGCTAGCGGCAGGCCTAACACATGCAAGTCGAGGGAGAAGCCCTTTCGGGGGCAGAAACCGGCGCACGGGTGCGTAACGCGTATGCAACCTACCTTTCACAGGGGGATAGCCCGAAGAAATTTGGATTAATACCCCATAATATTGTTGGATGGCATCATTTGGCAATTAAAACTGAGGTGGTGAAAGATGGGCATGCGTCCTATTAGCTAGTTGGAGTGGTAACGGCACCCCAAGGCTACGATAGGTAGGGGTCCTGAGAGGGA	0	0	0	0	0	0	0	0	148	0	0	0	0	0	0	0	0	0	62	0	0	0	0	0	0	0	0	0	0	0	0	0	0	0	0	0	96	0	0	0	0	0	0	0
24174a6480ead051c61162b17cc0df89	ASV30	d__Bacteria; p__Fusobacteriota; c__Fusobacteriia; o__Fusobacteriales; f__Fusobacteriaceae; g__Fusobacterium; s__Fusobacterium_naviforme	d__Bacteria; p__Fusobacteriota; c__Fusobacteriia; o__Fusobacteriales; f__Fusobacteriaceae; g__Fusobacterium; s__Unclassified	k__Bacteria;p__Fusobacteria;c__Fusobacteriia;o__Fusobacteriales;f__Fusobacteriaceae;g__Fusobacterium;s__Fusobacterium_naviforme	GATGAACGCTGACAGAATGCTTAACACATGCAAGTCAACTTGAATTTGAGTTTTTAACTTAGGTTTGGGTGGCGGACGGGTGAGTAACGCGTAAAGAACTTGCCTCACAGGTAGGGACAACATTTGGAAACGAATGCTAATACCTAATATTATGATAATAGGGCATCCTATAATTATGAAAGCTATAAGCGCTGTGAGAGAGCTTTGCGTCCCATTAGCTAGTTGGAGAGGTAACGGCTCACCAAGGCGATGATGGGTAGCCGGCCTGAG	0	0	0	0	0	0	0	0	0	0	0	0	0	0	0	0	0	0	0	0	0	0	0	0	0	0	0	76	0	0	0	0	0	0	0	0	0	0	0	0	0	0	0	0
a0a7b760cfd8a6cb161fae073e9b3cdb	ASV31	d__Bacteria; p__Firmicutes; c__Bacilli; o__Lactobacillales; f__Streptococcaceae; g__Streptococcus; s__Streptococcus_infantis	d__Bacteria; p__Firmicutes; c__Bacilli; o__Lactobacillales; f__Streptococcaceae; g__Streptococcus; s__Unclassified	k__Bacteria;p__Firmicutes;c__Bacilli;o__Lactobacillales;f__Streptococcaceae;g__Streptococcus;s__Streptococcus_infantis_clade_638	GACGAACGCTGGCGGCGTGCCTAATACATGCAAGTAGAACGCTGAAGGAAGGAGCTTGCTCTTTCCGGATGAGTTGCGAACGGGTGAGTAACGCGTAGGTAACCTGCCTGGTAGCGGGGGATAACTATTGGAAACGATAGCTAATACCGCATAAGAGTAGATATCGCATGATAGCTGCTTGAAAGGTGCAATTGCACCACTACCAGATGGACCTGCGTTGTATTAGCTAGTTGGTGAGGTAACGGCTCACCAAGGCAACGATACATAGCC	0	0	0	0	0	0	0	0	0	0	0	0	0	0	0	0	0	0	62	0	0	0	0	0	0	0	0	0	0	0	0	0	0	0	0	0	0	0	0	0	0	0	0	0
2b9798aa5bcfd0f2414156e33da43603	ASV32	d__Bacteria; p__Bacteroidota; c__Bacteroidia; o__Flavobacteriales; f__Weeksellaceae; g__Bergeyella; s__Unclassified g__Bergeyella	d__Bacteria; p__Bacteroidota; c__Bacteroidia; o__Flavobacteriales; f__Weeksellaceae; g__Bergeyella; s__uncultured bacterium	k__Bacteria;p__Bacteroidetes;c__Flavobacteriia;o__Flavobacteriales;f__Flavobacteriaceae;g__Bergeyella;s__Bergeyella_sp._HMT_322	GATGAACGCTAGCGGGAGGCCTAACACATGCAAGCCGAGCGGGATTTGTTGGTTAGCTTGCTAACTGATGATGAGAGCGGCGTACGGGTGCGGAACATGTGTGCAATCTGCCCTTATCAAGGGGATAGCCCAGAGAAATCTGGATTAATACCCTATAACATATGGGATGGCATCATTTCATATTAAAAGCTACGGCGGATAAGGATGAGCACGCACAAGATTAGCTAGTTGGTAAGGTAACGGCTTACCAAGGCGACGATCTTTAGGGGG	0	0	0	0	0	0	0	0	0	0	0	0	0	0	0	0	0	0	0	0	0	0	0	0	0	0	0	0	0	0	0	0	0	0	0	0	0	0	0	0	0	0	0	0
de147775c5273b66cff87870be4c6e23	ASV33	d__Bacteria; p__Actinobacteriota; c__Actinobacteria; o__Actinomycetales; f__Actinomycetaceae; g__Actinomyces; s__Unclassified g__Actinomyces	d__Bacteria; p__Actinobacteriota; c__Actinobacteria; o__Actinomycetales; f__Actinomycetaceae; g__Actinomyces; s__Unclassified	k__Bacteria;p__Actinobacteria;c__Actinobacteria;o__Actinomycetales;f__Actinomycetaceae;g__Actinomyces	GACGAACGCTGGCGGCGTGCTTAACACATGCAAGTCGAACGGTGAAGCACTTTCCTTTTGGTGGGTGTGGATGAGTGGCGAACGGGTGAGTAACACGTGAGTAACCTGCCCCCTTCTTCTGGATAACCGCATGAAAGTGTGGCTAATACGGGATATTCTGCGCCTGCTGCATGGTGGGTGTGGGAAAGATATTGTTTCGGTGGGGGATGGGCTCGCGGCCTATCAGCTTGTTGGTGGGGTGATGGCCTACCAAGGCGGTGACGGGTAGCC	0	280	0	0	0	0	0	0	0	0	0	0	0	0	0	0	0	0	0	0	0	0	0	0	0	0	0	0	0	0	0	0	0	0	0	0	0	0	0	0	0	0	0	0
3170e9285794496f0cb93fcb6c3eb737	ASV34	d__Bacteria; p__Actinobacteriota; c__Coriobacteriia; o__Coriobacteriales; f__Atopobiaceae; g__Atopobium; s__Lancefieldella_rimae	d__Bacteria; p__Actinobacteriota; c__Coriobacteriia; o__Coriobacteriales; f__Atopobiaceae; g__Atopobium; s__Unclassified	k__Bacteria;p__Actinobacteria;c__Coriobacteriia;o__Coriobacteriales;f__Coriobacteriaceae;g__Atopobium;s__Atopobium_rimae	GATGAACGCTGGCGGCGCGCCTAACACATGCAAGTCGAACGGTTAAAGCACCTTTTAGGTGTGTATAAAGTGGCGAACGGCTGAGTAACACGTGGGCAACCTGCCCTCCTCTTGGGGATAGCCTCGGGAAACCGAGGATAATACCCGATACTTCAATGTGGCCGCATGACGACATTGAGAAAGCTTTTGCGGAGAAGGATGGGCCCGCGGCCTGTTAGCTTGTTGGTGGGGTAGAGGCCTACCAAGGCAATGATGGGTAGCTGGGTTGAG	0	0	0	0	0	0	0	0	0	0	0	0	0	0	0	0	0	0	0	0	0	0	0	0	0	0	0	4	0	0	60	175	0	0	0	0	0	0	16	0	0	0	0	0
540391c56eef50e198766dfce47e92f8	ASV35	d__Bacteria; p__Firmicutes; c__Bacilli; o__Lactobacillales; f__Streptococcaceae; g__Streptococcus; s__Streptococcus_australis	d__Bacteria; p__Firmicutes; c__Bacilli; o__Lactobacillales; f__Streptococcaceae; g__Streptococcus; s__Unclassified	k__Bacteria;p__Firmicutes;c__Bacilli;o__Lactobacillales;f__Streptococcaceae;g__Streptococcus;s__Streptococcus_australis	GATGAACGCTGGCGGCGTGCCTAATACATGCAAGTAGAACGCTGAAGGAAGGAGCTTGCTCTTTCCGGATGAGTTGCGAACGGGTGAGTAACGCGTAGGTAACCTGCCTGGTAGCGGGGGATAACTATTGGAAACGATAGCTAATACCGCATAACAGTAGATGTTGCATGACATCTATTTGAAAGGGGCAATTGCTCCACTACCAGATGGACCTGCGTTGTATTAGCTAGTTGGTGAGGTAACGGCTCACCAAGGCGACGATACATAGCC	0	0	0	0	0	0	0	0	0	0	0	0	0	0	0	0	0	0	0	0	0	0	0	0	0	0	0	0	0	0	0	0	0	0	0	0	0	0	0	0	0	0	67	0
d35cedfe59bc75a2281f7c4245731918	ASV36	d__Bacteria; p__Actinobacteriota; c__Actinobacteria; o__Bifidobacteriales; f__Bifidobacteriaceae; g__Scardovia; s__Scardovia_wiggsiae	d__Bacteria; p__Actinobacteriota; c__Actinobacteria; o__Bifidobacteriales; f__Bifidobacteriaceae; g__Scardovia; s__Scardovia wiggsiae	k__Bacteria;p__Actinobacteria;c__Actinobacteria;o__Bifidobacteriales;f__Bifidobacteriaceae;g__Scardovia;s__Scardovia_wiggsiae	GACGAACGCTGGCGGCGTGCTTAACACATGCAAGTCGAACGGGATCCACTGGGCTTTTGTTTGGTGGTGAGAGTGGCGAACGGGTGAGTAATGCGTGACTAACCTGCCGTATGGTTGGGGATAGCTCCTGGAAACGGGTGGTAATACCCAATGCTCCAGCTGGATGCATGTCTGGTTGGGAAAGCTTTTTGTGCCATATGATGGGGTCGCGTCCTATCAGCTTGTTGGTGGGGTGATGGCCTACCAAGGCGTCGACGGGTAGCCGGCCTA	0	0	0	0	0	0	0	166	0	0	0	0	0	0	0	0	0	0	0	0	0	0	0	483	0	0	0	0	0	0	0	0	0	0	0	0	0	0	0	0	0	0	0	0
0a13992b8a3f4438b09f16317a2d84fd	ASV37	d__Bacteria; p__Bacteroidota; c__Bacteroidia; o__Flavobacteriales; f__Flavobacteriaceae; g__Capnocytophaga; s__Capnocytophaga_gingivalis	d__Bacteria; p__Bacteroidota; c__Bacteroidia; o__Flavobacteriales; f__Flavobacteriaceae; g__Capnocytophaga; s__Unclassified	k__Bacteria;p__Bacteroidetes;c__Flavobacteriia;o__Flavobacteriales;f__Flavobacteriaceae;g__Capnocytophaga	GATGAACGCTAGCGGCAGGCCTAACACATGCAAGTCGAGGGAGAAGCCCTTTCGGGGGCAGAAACCGGCGCACGGGTGCGTAACGCGTATGCAACCTACCTTTCACAGGGGGATAGCCCGAAGAAATTTGGATTAATACCCCATAATATTGTTGGATGGCATCATTTGATAATTAAAGCTACGACGGTGAAAGATGGGCATGCGTCCTATTAGCTAGTTGGAGTGGTAACGGCACCCCAAGGCTACGATAGGTAGGGGTCCTGAGAGGGA	0	0	0	0	0	0	0	0	0	0	0	0	0	0	0	0	0	0	0	0	0	0	0	0	0	0	0	0	0	0	0	0	0	0	0	0	0	0	0	22	0	0	0	0
660cda7a633e74100f775ca04a4909b1	ASV38	d__Bacteria; p__Actinobacteriota; c__Actinobacteria; o__Propionibacteriales; f__Propionibacteriaceae; g__Propionibacterium; s__Propionibacterium_acidifaciens	d__Bacteria; p__Actinobacteriota; c__Actinobacteria; o__Propionibacteriales; f__Propionibacteriaceae; g__Propionibacterium; s__Unclassified	k__Bacteria;p__Actinobacteria;c__Actinobacteria;o__Propionibacteriales;f__Propionibacteriaceae;g__Propionibacterium;s__Propionibacterium_acidifaciens	GACGAACGCTGGCGGCGTGCTTAACACATGCAAGTCGAACGGTAAGGCGCTTTCGGGCGTACACGAGTGGCGAACGGGTGAGTAACACGTGAGGAACGTGCCCTTGACTTTGGTATAGCACTTGGAAACAGGTGGTAATCCCGAATATTCAGTTTCCCGGGCATCCGGGTTGTTGGAAAGCTTTTTGCGGTCAGGGATCGTCTCGCGGCCTATCAGCTTGTTGGTGGGGTAGTGGCCCACCAAGGCCTTGACGGGTAGCCGGCCTGAGAG	0	0	0	0	0	47	0	103	0	0	0	0	0	0	0	0	0	0	0	0	0	0	0	75	0	0	0	0	0	0	1824	0	0	0	23	0	0	0	0	0	0	0	0	0
a6f0913d0496a774a1b2cf79723baffd	ASV39	d__Bacteria; p__Firmicutes; c__Bacilli; o__Lactobacillales; f__Streptococcaceae; g__Streptococcus; s__Unclassified g__Streptococcus	d__Bacteria; p__Firmicutes; c__Bacilli; o__Lactobacillales; f__Streptococcaceae; g__Streptococcus; s__Unclassified	k__Bacteria;p__Firmicutes;c__Bacilli;o__Lactobacillales;f__Streptococcaceae;g__Streptococcus	GACGAACGCTGGCGGCGTGCCTAATACATGCAAGTAGAACGCTGAAGGAAGGAGCTTGCTCTTACCGGATGAGTTGCGAACGGGTGAGTAACGCGTAGGTAACCTGCCTGGTAGCGGGGGATAACTATTGGAAACGATAGCTAATACCGCATAAGAGTAGATATCGCATGATAGCTGCTTGAAAGGTGCAATTGCACCACTACCAGATGGACCTGCGTTGTATTAGCTAGTTGGTGAGGTAACGGCTCACCAAGGCGACGATACATAGCC	0	0	0	0	0	0	0	0	0	0	0	0	0	0	0	0	0	0	0	0	0	0	0	0	0	0	0	0	0	303	0	0	0	0	0	0	0	0	0	0	0	0	0	0
a7960d856b602b7e4dae4fb11cade2ec	ASV40	d__Bacteria; p__Actinobacteriota; c__Actinobacteria; o__Actinomycetales; f__Actinomycetaceae; g__Actinomyces; s__Actinomyces_naeslundii	d__Bacteria; p__Actinobacteriota; c__Actinobacteria; o__Actinomycetales; f__Actinomycetaceae; g__Actinomyces; s__Unclassified	k__Bacteria;p__Actinobacteria;c__Actinobacteria;o__Actinomycetales;f__Actinomycetaceae;g__Actinomyces;s__Actinomyces_naeslundii	GACGAACGCTGGCGGCGTGCTTAACACATGCAAGTCGAACGGTGAAGGGGCCTGCTTTTGTGGGTCCTGGATGAGTGGCGAACGGGTGAGTAACACGTGAGTAACCTGCCCCCTTCTTCTGGATAACCGCATGAAAGTGTGGCTAATACGGGATATTCTGGGTCTGTCGCATGGTGGGCCTGGGAAAGATTGCGCTTTTTTTGGTGTTTTTGGTGGGGGATGGGCTCGCGGCCTATCAGCTTGTTGGTGGGGTGATGGCCTACCAAGGCG	0	0	0	0	0	0	0	0	0	0	0	0	0	0	0	0	0	0	0	0	0	0	0	0	0	0	0	0	0	0	0	0	0	0	0	0	0	0	94	0	0	0	0	0
e66784d1e9d987ba7a0d34cb690c2720	ASV41	d__Bacteria; p__Bacteroidota; c__Bacteroidia; o__Flavobacteriales; f__Weeksellaceae; g__Bergeyella; s__uncultured_Bergeyella	d__Bacteria; p__Bacteroidota; c__Bacteroidia; o__Flavobacteriales; f__Weeksellaceae; g__Bergeyella; s__Unclassified	k__Bacteria;p__Bacteroidetes;c__Flavobacteriia;o__Flavobacteriales;f__Flavobacteriaceae;g__Bergeyella;s__Bergeyella_sp._HMT_900	GATGAACGCTAGCGGGAGGCCTAACACATGCAAGCCGAGCGGGATTTATTGGTTAGCTTGCTAACTGATGATGAGAGCGGCGTACGGGTGCGTAACATGTGTGCAATCTGCCCTTATCAAGGGGATAGCCCGGAGAAATCCGGATTAATACCCTATAATATATGAGGTGGCATCATATCATATTGAAAGCATCAGCGGATAAGGATGAGCACGCACAAGATTAGCTAGTTGGTAAGGTAACGGCTTACCAAGGCGATGATCTTTAGGGGT	0	25	0	0	0	0	0	0	0	0	0	0	0	0	0	0	0	0	0	0	0	0	0	0	0	0	0	0	0	0	0	0	0	0	0	0	0	0	0	0	0	0	0	0
46e9d21feb8b069a39e6aaf4de760a7c	ASV42	d__Bacteria; p__Bacteroidota; c__Bacteroidia; o__Bacteroidales; f__Prevotellaceae; g__Prevotella; s__Prevotella_genomosp.	d__Bacteria; p__Bacteroidota; c__Bacteroidia; o__Bacteroidales; f__Prevotellaceae; g__Prevotella_7; s__Unclassified	k__Bacteria;p__Bacteroidetes;c__Bacteroidia;o__Bacteroidales;f__Prevotellaceae;g__Prevotella	GATGAACGCTAGCTACAGGCTTAACACATGCAAGTCGAGGGGAAACGGGGGAATAGCTTGCTATTCTTTGTCGTCGACCGGCGCACGGGTGAGTAACGCGTATCCAACCTTCCCATAACTAAGGAATACCCCGTAGAAATGCGGCCTAATCCCTTATGGTCTCTTATGCCTGTCATGGGAATAAGAGTAAAGATTTATCGGTTATGGATGGGGATGCGTCTGATTAGCTTGCTGGCGGGGTAACGGCCCACCAGGGCATCGATCAGTAGG	0	0	0	0	0	0	0	0	0	0	0	0	0	0	0	0	0	0	0	0	0	0	0	0	0	0	0	0	0	0	0	0	0	0	0	0	0	0	0	0	0	0	0	0
d08d113670496e80e2af2b23fd77d9d3	ASV43	d__Bacteria; p__Firmicutes; c__Negativicutes; o__Veillonellales-Selenomonadales; f__Veillonellaceae; g__Veillonella; s__Veillonella_tobetsuensis	d__Bacteria; p__Firmicutes; c__Negativicutes; o__Veillonellales-Selenomonadales; f__Veillonellaceae; g__Veillonella; s__Unclassified	k__Bacteria;p__Firmicutes;c__Negativicutes;o__Veillonellales;f__Veillonellaceae;g__Veillonella	GACGAACGCTGGCGGCGTGCTTAACACATGCAAGTCGAACGAAGAGACTTGGAAGCTTGCTTCTAAGAATCTTAGTGGCGAACGGGTGAGTAACGCGTAATCAACCTGCCCTTCAGAGGGGGACAACAGTTGGAAACGACTGCTAATACCGCATACGATCCAATCTCGGCATCGAGGATGGATGAAAGGTGGCCTCTATTTATAAGCTATCACTGAAGGAGGGGATTGCGTCTGATTAGCTAGTTGGAGGGGTAACGGCCCACCAAGGCG	0	0	0	0	0	0	0	0	0	0	0	0	0	0	0	0	0	0	0	0	0	0	0	0	0	0	0	0	0	0	0	0	0	0	0	0	0	0	0	0	0	0	0	0
4325da61f6845278a0cf9bba894e10de	ASV44	d__Bacteria; p__Firmicutes; c__Bacilli; o__Lactobacillales; f__Streptococcaceae; g__Streptococcus; s__Unclassified g__Streptococcus	d__Bacteria; p__Firmicutes; c__Bacilli; o__Lactobacillales; f__Streptococcaceae; g__Streptococcus; s__Unclassified	k__Bacteria;p__Firmicutes;c__Bacilli;o__Lactobacillales;f__Streptococcaceae;g__Streptococcus	GACGAACGCTGGCGGCGTGCCTAATACATGCAAGTAGAACGCTGAAGGAGGAGCTTGCTCTTCTGGATGAGTTGCGAACGGGTGAGTAACGCGTAGGTAACCTGCCTGGTAGCGGGGGATAACTATTGGAAACGATAGCTAATACCGCATAAGAGTAGATGTTGCATGACATTTGCTTAAAAGGTGCAATTGCATCACTACCAGATGGACCTGCGTTGTATTAGCTAGTTGGTGGGGTAACGGCTCACCAAGGCAACGATACATAGCCGA	0	0	0	0	0	0	0	0	0	0	0	0	0	0	0	0	0	0	0	0	0	0	0	0	0	0	0	0	0	0	0	0	0	0	0	0	0	0	0	0	0	0	0	0
d0c7c0cd8a04c3d4a03856080deaaade	ASV45	d__Bacteria; p__Actinobacteriota; c__Actinobacteria; o__Actinomycetales; f__Actinomycetaceae; g__Actinomyces; s__Schaalia_odontolytica	d__Bacteria; p__Actinobacteriota; c__Actinobacteria; o__Actinomycetales; f__Actinomycetaceae; g__Actinomyces; s__Unclassified	k__Bacteria;p__Actinobacteria;c__Actinobacteria;o__Actinomycetales;f__Actinomycetaceae;g__Schaalia	GACGAACGCTGGCGGCGTGCTTAACACATGCAAGTCGAACGCTGAAGCCTAGCTTTTGTTGGGTGGATGAGTGGCGAACGGGTGAGTAACACGTGAGTAACCTGCCCCCTTCTTTGGGATAACGCCCGGAAACGGGTGCTAATACTGGATATTCACTGATCTTCGCATGGGGGTTGGTGGAAAGGTTTTTTCTGGTGGGGGATGGGCTCGCGGCCTATCAGCTTGTTGGTGGGGTGATGGCCTACCAAGGCTTTGACGGGTAGCCGGCCT	0	0	0	0	0	70	0	0	0	0	0	0	0	0	0	0	0	0	0	0	0	0	0	0	0	0	0	0	0	0	0	0	0	0	0	0	0	0	0	0	0	0	0	0
4fb30aff7f744094853a98f87eb50cf0	ASV46	d__Bacteria; p__Bacteroidota; c__Bacteroidia; o__Bacteroidales; f__Prevotellaceae; g__Prevotella; s__Prevotella_jejuni	d__Bacteria; p__Bacteroidota; c__Bacteroidia; o__Bacteroidales; f__Prevotellaceae; g__Prevotella_7; s__Unclassified	k__Bacteria;p__Bacteroidetes;c__Bacteroidia;o__Bacteroidales;f__Prevotellaceae;g__Prevotella;s__Prevotella_sp._HMT_313	GATGAACGCTAGCTACAGGCTTAACACATGCAAGTCGAGGGGAAACGGCATTTAGTGCTTGCACCGAATGGACGTCGACCGGCGCACGGGTGAGTAACGCGTATCCAACCTACCCATTACTGTGGGATAACCTGCCGAAAGGCAGACTAATACCGCATAGTCTTCGATGACGGCATCAGATTTGAAGTAAAGATTTATCGGTAATGGATGGGGATGCGTCTGATTAGCTTGTTGGCGGGGTAACGGCCCACCAAGGCTACGATCAGTAGG	0	0	0	0	0	0	0	0	0	0	0	0	0	0	0	0	0	0	0	0	0	0	0	0	0	0	0	0	0	0	0	0	0	0	0	0	0	0	0	0	115	0	0	0
ac9efb080d4c61083dfd73203fa74b7d	ASV47	d__Bacteria; p__Firmicutes; c__Bacilli; o__Lactobacillales; f__Unclassified o__Lactobacillales; g__Unclassified o__Lactobacillales; s__Unclassified o__Lactobacillales	d__Bacteria; p__Unclassified; c__Unclassified; o__Unclassified; f__Unclassified; g__Unclassified; s__Unclassified	k__Bacteria;p__Firmicutes;c__Bacilli;o__Lactobacillales;f__Carnobacteriaceae;g__Granulicatella;s__Granulicatella_adiacens	GACGAACGCTGGCGGCGTGCCTAATACATGCAAGTCGAACGAGAGCGACCGGTGCTTGCACTGGTCAATCTAGTGGCGAACGGGTGAGTAACACGTGGGTAACCTGCCCATCAGAGGGGGATAACATTCGGAAACGGATGCTAAAACCGCATAGGTCTTCAAACCGCATGGTTTGAAGAGGAAAAGAGGCGCAAGCTTCTGCTGATGGATGGACCCGCGGTGCATTAGCTAGTTGGTGAGGTAACGGCTCACCAAGGCCGTGATGCATAG	0	0	0	0	0	0	0	0	0	0	0	0	0	0	0	0	0	0	0	0	0	0	0	0	0	0	0	0	0	0	0	0	0	0	0	0	0	0	0	0	0	0	0	64
05a41f9fb94c84b5ee4913afb0121695	ASV48	d__Bacteria; p__Bacteroidota; c__Bacteroidia; o__Bacteroidales; f__Prevotellaceae; g__Prevotella; s__Prevotella_loescheii	d__Bacteria; p__Bacteroidota; c__Bacteroidia; o__Bacteroidales; f__Prevotellaceae; g__Prevotella; s__uncultured bacterium	k__Bacteria;p__Bacteroidetes;c__Bacteroidia;o__Bacteroidales;f__Prevotellaceae;g__Prevotella;s__Prevotella_sp._HMT_317	GATGAACGCTAGCTACAGGCTTAACACATGCAAGTCGCGGGGCAGCATGGGGGTTGCTTGCAATCCCTGATGGCGACCGGCGCACGGGTGAGTAACGCGTATCCAACCTGCCCTTCACCACGGGATAACCCGGCGAAAGTCGGACTAATACCGTATGTTGTCCATTGACGGCATCCGATTTGGACGAAAGGCTTAGCGGTGAGGGATGGGGATGCGTCCGATTAGCTTGACGGCGGGGTAACGGCCCACCGTGGCTACGATCGGTAGGGG	0	0	0	0	0	0	0	0	0	0	0	0	0	0	0	0	0	0	0	0	0	0	0	0	0	0	0	0	0	0	0	0	0	0	0	0	0	0	0	0	0	0	0	0
fa8fbe60e212ea2b8a1c0d8accca1143	ASV49	d__Bacteria; p__Bacteroidota; c__Bacteroidia; o__Bacteroidales; f__Prevotellaceae; g__Alloprevotella; s__Alloprevotella_tannerae	d__Bacteria; p__Bacteroidota; c__Bacteroidia; o__Bacteroidales; f__Prevotellaceae; g__Alloprevotella; s__Unclassified	k__Bacteria;p__Bacteroidetes;c__Bacteroidia;o__Bacteroidales;f__Prevotellaceae;g__Alloprevotella;s__Alloprevotella_tannerae	GATGAACGCTAGCTACAGGCTTAACACATGCAAGTCGTGGGGCAGCGGATGCTTAGCTTGCTAAGTATGCCGGCGACCGGCGCACGGGTGAGTAACGCGTACCGAACCTGCCCATCACACAGGGATAGGCTTGCGAAAGCAAGATTAATACCTGATGGTCTCAGTTTTATGCATGTATGATTGAGTAAAGCCTTCGGGCGGTGATGGATGGCGGTGCGTCCCATTAGGACGTTGGCGGGGTAACGGCCCACCAATCCTTCGATGGGTAGG	0	0	0	0	0	0	0	0	0	0	0	0	0	0	0	0	0	0	0	0	0	0	0	0	0	0	0	0	0	0	0	0	0	0	0	0	0	0	0	0	0	0	0	0
1ed0839a622e149106c8333d9a3fcfab	ASV50	d__Bacteria; p__Proteobacteria; c__Gammaproteobacteria; o__Pasteurellales; f__Pasteurellaceae; g__Haemophilus; s__Haemophilus_sp.	d__Bacteria; p__Proteobacteria; c__Gammaproteobacteria; o__Enterobacterales; f__Pasteurellaceae; g__Haemophilus; s__Unclassified	k__Bacteria;p__Proteobacteria;c__Gammaproteobacteria;o__Pasteurellales;f__Pasteurellaceae;g__Haemophilus	ATTGAACGCTGGCGGCAGGCTTAACACATGCAAGTCGAACGGTAGCAGGAGGAAGCTTGCTTTCTTGCTGACGAGTGGCGGACGGGTGAGTAATGCTTGGGAATCTGGCTTATGGAGGGGGATAACTACGGGAAACTGTAGCTAATACCGCGTAGAATCGGAAGATGAAAGTGCGGGACCGCAAGGCCGCATGCCATGAGATGAGCCCAAGTGGGATTAGGTAGTTGGTGGGGTAAAGGCCTACCAAGCCTGCGATCTCTAGCTGGTCTG	0	0	0	0	0	0	0	0	0	0	0	0	0	0	0	0	0	0	0	0	0	0	0	0	0	0	0	0	0	0	0	0	0	0	0	0	0	0	0	0	0	0	0	0
80bd41866b8629a5a77a0a349b1f00b5	ASV51	d__Bacteria; p__Proteobacteria; c__Gammaproteobacteria; o__Burkholderiales; f__Neisseriaceae; g__Neisseria; s__Neisseria_elongata	d__Bacteria; p__Proteobacteria; c__Gammaproteobacteria; o__Burkholderiales; f__Neisseriaceae; g__Neisseria; s__Unclassified	k__Bacteria;p__Proteobacteria;c__Betaproteobacteria;o__Neisseriales;f__Neisseriaceae;g__Neisseria;s__Neisseria_elongata	ATTGAACGCTGGCGGCATGCTTTACACATGCAAGTCGGACGGCAGCGGGGTGGTGCTTGCACTACTGCCGGCGAGTGGCGAACGGGTGAGTAATATATTGGAACGTACCGGGTAATGGGGGATAACCAATCGAAAGATTGGCTAATACCGCATACGCTCTGAGGAGGAAAGCAGGGGACCTTCGGGCCTTGCGTTATTCGAGCGGCCAATATCTGATTAGCTAGTTGGTGGGGTAAAGGCCTACCAAGGCGACGATCAGTAGCGGGTCTG	0	0	0	0	0	0	0	0	0	0	28	0	0	0	0	0	0	0	0	0	0	0	0	0	0	0	0	0	0	0	0	0	0	0	0	0	0	0	0	0	0	0	0	0
40643fba8c1423dea9e7979326427e02	ASV52	d__Bacteria; p__Bacteroidota; c__Bacteroidia; o__Bacteroidales; f__Porphyromonadaceae; g__Porphyromonas; s__Unclassified g__Porphyromonas	d__Bacteria; p__Bacteroidota; c__Bacteroidia; o__Bacteroidales; f__Porphyromonadaceae; g__Porphyromonas; s__Unclassified	k__Bacteria;p__Bacteroidetes;c__Bacteroidia;o__Bacteroidales;f__Porphyromonadaceae;g__Porphyromonas	GATGAACGCTAGCGATAGGCTTAACACATGCAAGTCGAGGGGCAGCATGGTCTTAGCTTGCTAAGACTGATGGCAACCGGCGCACGGGTGCGTAACGCGTATGCAACTTGCCTCACAGAGGGGGATAACCCGTCGAAAGACGGACTAATACCGCGTACACTCTATGTTGGGCATCCAAGCTAGAGGAAATGAAATTCGCTGTGAGATAGGCATGCGTCCCATTAGCTAGTTGGTGAGGTAACGGCTCACCAAGGCGACGATGGGTAGGGG	0	0	0	0	0	0	0	0	0	0	0	0	0	169	0	0	0	0	0	0	0	0	0	0	0	0	0	0	0	0	0	0	0	0	0	0	0	0	0	0	0	0	0	0
c41564b571ced2bee8971c2902688f22	ASV53	d__Bacteria; p__Firmicutes; c__Bacilli; o__Lactobacillales; f__Carnobacteriaceae; g__Granulicatella; s__uncultured_organism	d__Bacteria; p__Unclassified; c__Unclassified; o__Unclassified; f__Unclassified; g__Unclassified; s__Unclassified	k__Bacteria;p__Firmicutes;c__Bacilli;o__Lactobacillales;f__Carnobacteriaceae;g__Granulicatella;s__Granulicatella_adiacens	GACGAACGCTGGCGGCGTGCCTAATACATGCAAGTCGAACGAGAGCGACCGGTGCTTGCACTGGTCAATCTAGTGGCGAACGGGTGAGTAACACGTGGGTAACCTGCCCATCAGAGGGGGATAACATCCGGAAACGGATGCTAAAACCGCATAGGTCTTCGAGCCGCATGGCTTGAAGAGGAAAAGAGGCGCAAGCTTCTGCTGATGGATGGACCCGCGGTGCATTAGCTAGTTGGTGAGGTAACGGCTCACCAAGGCCGTGATGCATAG	0	0	0	0	0	0	0	0	0	0	0	0	0	0	0	0	0	0	0	0	0	0	0	0	0	0	0	0	0	0	0	0	0	0	0	0	0	0	0	0	0	0	0	0
799cf90136a76dee2c16c712e9a2a0a9	ASV54	d__Bacteria; p__Firmicutes; c__Bacilli; o__Staphylococcales; f__Gemellaceae; g__Gemella; s__uncultured_bacterium	d__Bacteria; p__Firmicutes; c__Bacilli; o__Staphylococcales; f__Gemellaceae; g__Gemella; s__uncultured bacterium	k__Bacteria;p__Firmicutes;c__Bacilli;o__Bacillales;f__Gemellaceae;g__Gemella	GACGAACGCTGGCGGCGTGCCTAATACATGCAAGTCGAGCGAAGTTTTTCTGGTGCTTGCACTAGAAAAACTTAGCGGCGAACGGGTGAGTAACACGTAAAGAACCTGCCTCATAGACTGGGACAACTATTGGAAACGATAGCTAATACCGGATAACAGCATTAACTGCATGGTTGATGTTTGAAAGTTGGTTTTGCTAACACTATGAGATGGCTTTGCGGTGCATTAGCTAGTTGGTGGGGTAAAGGCCTACCAAGGCGACGATGCATA	0	349	0	0	0	0	0	0	0	0	1116	65	0	0	0	0	0	797	0	657	429	0	0	0	150	1126	0	0	1016	0	0	26	645	1597	0	825	0	0	0	0	580	0	0	234
d9da3cb3572d5e8345319d3450470107	ASV55	d__Bacteria; p__Actinobacteriota; c__Actinobacteria; o__Actinomycetales; f__Actinomycetaceae; g__Actinomyces; s__Actinomyces_graevenitzii	d__Bacteria; p__Actinobacteriota; c__Actinobacteria; o__Actinomycetales; f__Unclassified; g__Unclassified; s__Unclassified	k__Bacteria;p__Actinobacteria;c__Actinobacteria;o__Actinomycetales;f__Actinomycetaceae;g__Actinomyces;s__Actinomyces_graevenitzii	GACGAACGCTGGCGGCGTGCTTAACACATGCAAGTCGAACGAAAATACCAAGCTTGCTTGGTTGATTAGTGGCGAACGGGTGAGTAACACGTGAGTAACCTGCCCCTTACTTTCTGGATAACTGCTCGAAAGGGTAGCTAATACGGGATATTCTGGCCTTCCTGCATGGGTTGGTTTGGAAAGGTTGTTTTTTCTGGTGAGGGATGGGCTCGCGGCCTATCAGCTTGTTGGTGGGGTGATGGCCTACCAAGGCTTTGACGGGTAGCCGGC	0	0	0	0	0	0	0	0	0	0	0	0	0	0	0	0	0	0	0	0	0	0	0	0	0	0	0	0	0	0	0	0	0	0	0	0	0	0	0	0	0	0	0	0
489cc1e9304fded03561f20f6f389f85	ASV56	d__Bacteria; p__Firmicutes; c__Bacilli; o__Lactobacillales; f__Streptococcaceae; g__Streptococcus; s__Unclassified g__Streptococcus	d__Bacteria; p__Firmicutes; c__Bacilli; o__Lactobacillales; f__Streptococcaceae; g__Streptococcus; s__Unclassified	k__Bacteria;p__Firmicutes;c__Bacilli;o__Lactobacillales;f__Streptococcaceae;g__Streptococcus;s__Streptococcus_infantis_clade_431	GACGAACGCTGGCGGCGTGCCTAATACATGCAAGTAGAACGCTGAAGGAGGAGCTTGCTTCTCCGGATGAGTTGCGAACGGGTGAGTAACGCGTAGGTAACCTGCCTGGTAGCGGGGGATAACTATTGGAAACGATAGCTAATACCGCATAACAGTAGATATTGCATGATATCTGCTTGAAAGGTGCAATTGCATCACTACCAGATGGACCTGCGTTGTATTAGCTAGTTGGTGGGGTAACGGCTCACCAAGGCGACGATACATAGCCGA	0	0	0	0	0	0	0	0	0	0	0	0	0	0	0	0	0	0	0	0	0	0	0	0	0	0	0	0	0	0	0	0	0	0	0	0	0	0	0	0	0	0	0	0
32eb0cfc00e5afa41e7513f62fdf8d31	ASV57	d__Bacteria; p__Actinobacteriota; c__Coriobacteriia; o__Coriobacteriales; f__Atopobiaceae; g__Atopobium; s__Unclassified g__Atopobium	d__Bacteria; p__Actinobacteriota; c__Coriobacteriia; o__Coriobacteriales; f__Atopobiaceae; g__Atopobium; s__Unclassified	k__Bacteria;p__Actinobacteria;c__Coriobacteriia;o__Coriobacteriales;f__Coriobacteriaceae;g__Atopobium;s__Atopobium_parvulum	GATGAACGCTGGCGGCGCGCCTAACACATGCAAGTCGAACGATTAAAGCACCTTCGGGTGTGTATAAAGTGGCGAACGGCTGAGTAACACGTGGGCAACCTGCCCCTCTCATTGGGATAGCCACGGGAAACCGTGGATAATACCGAATACTTCGGGACTTCCGCATGGAAGACTCGAGAAAGCTCCGGCGGAGAGGGATGGGCCCGCGGCCTGTTAGCTTGTTGGTGGGGTAACGGCCTACCAAGGCAATGATGGGTAGCTGGGTTGAGA	0	0	0	0	0	0	25	0	0	0	0	0	0	0	0	0	0	0	0	0	0	0	0	0	0	0	0	0	0	0	0	0	0	0	0	0	0	0	0	0	0	0	0	0
22b3ec425ddb106dd1d0e00aaace59cb	ASV58	d__Bacteria; p__Firmicutes; c__Negativicutes; o__Veillonellales-Selenomonadales; f__Selenomonadaceae; g__Unclassified f__Selenomonadaceae; s__Unclassified f__Selenomonadaceae	d__Bacteria; p__Firmicutes; c__Negativicutes; o__Veillonellales-Selenomonadales; f__Selenomonadaceae; g__Selenomonas; s__Unclassified	k__Bacteria;p__Firmicutes;c__Negativicutes;o__Selenomonadales;f__Selenomonadaceae;g__Selenomonas;s__Selenomonas_noxia	GACGAACGCTGGCGGCGTGCTTAACACATGCAAGTCGAACGGAGCGAATGAAAGCTTGCTTTTATAAGCTTAGTGGCAAACGGGTGAGTAACACGTAGACAACCTGCCGACAGGATGGGGACAACATTCCGAAAGGAATGCTAATACCGAATGAAGTGCAGGGGAGGCATCTCCCCTGCATGAAAGATGGCCTCTATATATAAGCTATCACCTGTTGATGGGTCTGCGTCTGATTAGCTGGTAGGTGAGGTAACGGCTCACCTAGGCGAC	0	0	0	0	0	0	0	0	0	0	0	0	0	0	0	0	0	0	0	0	0	0	0	0	0	0	0	0	0	0	0	0	0	0	0	0	0	0	0	0	0	0	0	0
d22c8414ee869daaa70bffe5e5962e49	ASV59	d__Bacteria; p__Firmicutes; c__Clostridia; o__Clostridia_UCG-014; f__Clostridia_UCG-014; g__Clostridia_UCG-014; s__Clostridiales_bacterium	d__Bacteria; p__Bacteria; c__Firmicutes; o__Clostridia; f__Clostridia UCG-014; g__Unclassified; s__Unclassified	k__Bacteria;p__Firmicutes;c__Clostridia;o__Clostridiales;f__Ruminococcaceae;g__Ruminococcaceae_[G-1];s__Ruminococcaceae_[G-1]_bacterium_HMT_075	GATAAACGCTGGCGGTGTACATAAGACATGCAAGTCGAACGGGAGAAGACTGGAAGATTTATCTACTAGCTCGGACACCGTGGCGGACGGGTGAGTAACACGTAAGCAACCTGCCTATAAGAGGGGAATAACAGTGAGAAATTACTGATAATACCGCATAAGCTGGAGGTATCGCATGATACATTCAGAAAAGATTTATCGCTTATAGATGGGCTTGCGTCTGATTAGCTAGTTGGTGAGATAACAGCTCACCAAGGCGACGATCAGTAG	0	0	0	0	0	0	0	0	0	0	0	0	0	0	0	0	0	0	0	0	0	0	0	0	0	0	0	0	0	0	0	0	0	0	0	0	0	0	0	0	16	0	0	0
00591147f68065eb8bfc1da44e6e9e09	ASV60	d__Bacteria; p__Actinobacteriota; c__Actinobacteria; o__Propionibacteriales; f__Propionibacteriaceae; g__Pseudopropionibacterium; s__Pseudopropionibacterium_propionicum	d__Bacteria; p__Actinobacteriota; c__Actinobacteria; o__Propionibacteriales; f__Propionibacteriaceae; g__Pseudopropionibacterium; s__Unclassified	k__Bacteria;p__Actinobacteria;c__Actinobacteria;o__Propionibacteriales;f__Propionibacteriaceae;g__Arachnia;s__Arachnia_propionica	GACGAACGCTGGCGGTGTGCTTAACACATGCAAGTCGAACGGTAAGGCCCTTTTTTGGGGTACACGAGTGGCGAACGGGTGAGTAACACGTGAGTAACCTGCCCTCATCTCTGGGATAACAGTCGGAAACGGTTGCTAATACTGGATATGAGCTTGCAAGGCATCTTGTGGGTTGGAAAGATATTTTTTGGTTGGGGATGGACTCGCGGCCTATCAGCTTGTTGGTGAGGTAGTGGCTCACCAAGGCTTCGACGGGTAGCCGGCCTGAGA	0	0	0	0	0	0	0	0	0	0	0	0	0	0	0	0	0	0	0	0	0	0	0	0	0	0	0	0	0	0	0	0	0	0	0	0	0	0	0	0	0	0	0	0
009480c38f81a26f1c4e830e9c93caf4	ASV61	d__Bacteria; p__Fusobacteriota; c__Fusobacteriia; o__Fusobacteriales; f__Leptotrichiaceae; g__Leptotrichia; s__Unclassified g__Leptotrichia	d__Bacteria; p__Fusobacteriota; c__Fusobacteriia; o__Fusobacteriales; f__Leptotrichiaceae; g__Leptotrichia; s__uncultured bacterium	k__Bacteria;p__Fusobacteria;c__Fusobacteriia;o__Fusobacteriales;f__Leptotrichiaceae;g__Leptotrichia;s__Leptotrichia_sp._HMT_392	GATGAACGCTGACAGAATGCTTAACACATGCAAGTCGATGGGGAAGGCTGAGCTTGCTTAGCTGGTAACCATGGCGGACGGGTGAGTAACGCGTAAGGAACTTACCTGCGGGACTGGGATAACGGAGGGAAACTTCTGACAAGACCGGATAAAGTTACTGGGCAGCATTGTTTGGTAATGAAAGGAGACGCCTGCGGAGAGTCTTGCGTCCTATTAGCTAGTTGGTTGGGTAACGGCTGACCAAGGCGAAGATAGGTAGCCGGCCTGAGA	0	0	0	0	0	0	0	0	0	0	0	0	0	0	0	0	0	0	0	0	35	0	0	0	0	0	0	0	0	0	0	0	4	0	7	0	0	0	336	0	63	0	0	0
a00835963901ba636adac6094f52b661	ASV62	d__Bacteria; p__Firmicutes; c__Negativicutes; o__Veillonellales-Selenomonadales; f__Veillonellaceae; g__Veillonella; s__Veillonella_sp.	d__Bacteria; p__Firmicutes; c__Unclassified; o__Unclassified; f__Unclassified; g__Unclassified; s__Unclassified	k__Bacteria;p__Firmicutes;c__Negativicutes;o__Veillonellales;f__Veillonellaceae;g__Veillonella;s__Veillonella_sp._HMT_780	GACGAACGCTGGCGGCGTGCTTAACACATGCAAGTCGAACGGACAGACAGAGAGCTTGCTCTCTTGAAGTTAGTGGCGAACGGGTGAGTAACGCGTAATCAACCTGCCCTTCAGAGGGGGATAACAACGGGAAACCGTTGCTAATACCGCGTACGATTCACAGGCGGCATCGCTTGTGAATGAAAGGTGGCCTCTATATATAAGCTATCGCTGAAGGAGGGGATTGCGTCTGATTAGCTAGTTGGAGGGGTAACGGCCCACCAAGGCAAT	0	0	0	0	0	0	0	0	0	0	0	0	0	0	0	0	0	0	0	0	0	0	0	0	0	0	0	0	0	0	0	0	0	0	0	0	0	0	0	0	0	0	0	0
ff3e0a4cf6565f0e102b723ea4bd352c	ASV63	d__Bacteria; p__Firmicutes; c__Bacilli; o__Thermicanales; f__Thermicanaceae; g__Thermicanus; s__uncultured_bacterium	d__Bacteria; p__Firmicutes; c__Bacilli; o__Thermicanales; f__Thermicanaceae; g__Thermicanus; s__Unclassified	k__Bacteria;p__Firmicutes;c__Bacilli;o__Bacillales	GACGAACGCTGGCGGCGTGCCTAATACATGCAAGTCGAACGGTTTAGTTCCAAGAGGCTTGCCTTTTGGAACTAGACAGTGGCGGACGGGTGAGTAACACGTAGGCAACCTACCTGTCAAACCGGGATAACCTCGGGAAACCGAAGCTAAACCCGGATAAGCTCCTTTTTCGCATGAAGGGGGAGTGAAAAGGTGCGACCTGATGACAGATGGGCCTGCGGCGCATTAGCTAGTAGGTAGGGTAACGGCCTACCTAGGCGATGATGCGTA	0	0	0	0	0	0	0	0	0	0	0	0	0	0	0	0	0	0	0	0	0	0	0	0	0	0	0	0	0	0	0	0	0	0	0	0	0	0	0	49	0	0	0	0
fed37fb322f2201a8ecf5314638e89cc	ASV64	d__Bacteria; p__Bacteroidota; c__Bacteroidia; o__Flavobacteriales; f__Weeksellaceae; g__Bergeyella; s__uncultured_bacterium	d__Bacteria; p__Bacteroidota; c__Bacteroidia; o__Flavobacteriales; f__Weeksellaceae; g__Bergeyella; s__uncultured bacterium	k__Bacteria;p__Bacteroidetes;c__Flavobacteriia;o__Flavobacteriales;f__Flavobacteriaceae;g__Bergeyella;s__Bergeyella_sp._HMT_322	GATGAACGCTAGCGGGAGGCCTAACACATGCAAGCCGAGCGGGATTTGTTGGTTAGCTTGCTAACTGACGATGAGAGCGGCGTACGGGTGCGGAACATGTGTGCAATCTACCCTTATCAAGGGGATAGCCCAGAGAAATCTGGATTAATACCCTATAACATATGGGATGGCATCATTTCATATTAAAAGCTACGGCGGATAAGGATGAGCACGCACAAGATTAGCTAGTTGGTAAGGTAACGGCTTACCAAGGCGACGATCTTTAGGGGG	0	0	0	0	0	0	0	0	0	0	0	0	0	0	0	0	0	0	0	0	27	0	0	0	0	0	0	0	0	0	0	0	0	0	0	0	0	0	0	0	0	0	0	0
30bf167edbb92f41ebba82a753f8a8ed	ASV65	d__Bacteria; p__Proteobacteria; c__Gammaproteobacteria; o__Pasteurellales; f__Pasteurellaceae; g__Aggregatibacter; s__Aggregatibacter_sp.	d__Bacteria; p__Proteobacteria; c__Gammaproteobacteria; o__Enterobacterales; f__Pasteurellaceae; g__Unclassified; s__Unclassified	k__Bacteria;p__Proteobacteria;c__Gammaproteobacteria;o__Pasteurellales;f__Pasteurellaceae;g__Aggregatibacter;s__Aggregatibacter_sp._HMT_949	ATTGAACGCTGGCGGCAGGCTTAACACATGCAAGTCGAACGGTAGCAGGTAAGTACTTGTACTTATGCTGACGAGTGGCGGACGGGTGAGTAATGTTTGGGAATCTGGCTTATGGAGGGGGATAACGACGGGAAACTGTCGCTAATACCGCGTAGTATCGGAAGATGAAAGTGCGGGACCTTAGGGCCGCATGCCATAGGATGAGCCCAAGTGGGATTAGGTAGTTGGTAGGGTAAAGGCCTACCAAGCCTGCGATCTCTAGCTGGTCTG	0	0	0	0	0	0	0	0	0	0	0	0	0	0	0	0	0	0	0	0	0	0	0	0	0	0	0	0	0	0	0	0	0	0	0	0	0	0	151	0	0	0	0	0
90f9a00eca15b9a47deda018d8ab30e3	ASV66	d__Bacteria; p__Firmicutes; c__Bacilli; o__Lactobacillales; f__Streptococcaceae; g__Streptococcus; s__Unclassified g__Streptococcus	d__Bacteria; p__Firmicutes; c__Bacilli; o__Lactobacillales; f__Streptococcaceae; g__Streptococcus; s__Unclassified	k__Bacteria;p__Firmicutes;c__Bacilli;o__Lactobacillales;f__Streptococcaceae;g__Streptococcus	GACGAACGCTGGCGGCGTGCCTAATACATGCAAGTAGAACGCTGAAGCTTGGTGCTTGCACCGAGCGGATGAGTTGCGAACGGGTGAGTAACGCGTAGGTAACCTGCCTGGTAGCGGGGGATAACTATTGGAAACGATAGCTAATACCGCATAACAGTAGATGTCGCATGACATTTGCTTAAAAGGTGCAATTGCATCACTACCAGATGGACCTGCGTTGTATTAGCTAGTTGGTGAGGTAACGGCTCACCAAGGCGACGATACATAGCC	87	0	0	0	0	0	0	0	0	0	0	0	0	0	0	0	0	0	0	0	0	0	0	0	0	0	0	0	0	0	0	0	0	0	0	0	0	0	0	0	0	0	0	0
99da58e71ba60f58b4d6af9e4bb38d98	ASV67	d__Bacteria; p__Fusobacteriota; c__Fusobacteriia; o__Fusobacteriales; f__Leptotrichiaceae; g__Leptotrichia; s__Leptotrichia_hongkongensis	d__Bacteria; p__Fusobacteriota; c__Fusobacteriia; o__Fusobacteriales; f__Leptotrichiaceae; g__Leptotrichia; s__uncultured bacterium	k__Bacteria;p__Fusobacteria;c__Fusobacteriia;o__Fusobacteriales;f__Leptotrichiaceae;g__Leptotrichia;s__Leptotrichia_hongkongensis	GATGAACGCTGACAGAATGCTTAACACATGCAAGTCATTGGCGAAGCTGCGCTTGCGCAGCCTAGCCAAGGCGGACGGGTGAGTAACGCGTAAGGAACTTGCCCTGCAGACAGGGATAACAGACGGAAACGACTGATAACACCTGGTATTGTCAGGCTGGCGCATGCCGGCCTGATGAAAGGAGACGCTGCAGGAGAGCCTTGCGTCCTATTAGCTAGTTGGTGGGGTAACGGCCCACCAAGGCGATGATAGGTAGCCGGCCTGAGAGGG	0	0	0	0	0	0	0	0	0	0	0	0	0	0	0	0	0	0	0	0	0	0	0	0	0	0	0	0	0	0	0	0	0	0	0	0	0	0	0	0	0	0	0	0
a0295e5103bdc49e51ce495c70705961	ASV68	d__Bacteria; p__Firmicutes; c__Clostridia; o__Lachnospirales; f__Lachnospiraceae; g__Catonella; s__Unclassified g__Catonella	d__Bacteria; p__Firmicutes; c__Clostridia; o__Lachnospirales; f__Lachnospiraceae; g__Catonella; s__Unclassified	k__Bacteria;p__Firmicutes;c__Clostridia;o__Clostridiales;f__Lachnospiraceae_[XIV];g__Catonella;s__Catonella_morbi	GATGAACGCTGGCGGCGTGCCTAACACATGCAAGTCGAACGGAGATTACGGACGGAAGTTTTCGGATGGAAGACTGTAATTCTTAGTGGCGGACGGGTGAGTAACGCGTGGGCAACCTGCCCTATACAGGGGGATAGCAGCTGGAAACGGCTGGTAAGACCGCATAAGTCGGCGAAACCGCATGGTTTTGCCGGGAAATGAGCAATCAGGTATAGGATGGGCCCGCGTCCGATTAGCCAGTTGGCAGGGTAAAAGCCTACCAAAGCAACG	0	0	0	0	0	0	0	0	0	0	0	0	0	0	0	0	0	0	0	0	0	0	0	0	0	0	0	0	0	15	0	0	0	0	0	0	0	0	0	0	0	0	0	0
a1af4f77245e734b3396929021ebf89d	ASV69	d__Bacteria; p__Actinobacteriota; c__Actinobacteria; o__Actinomycetales; f__Actinomycetaceae; g__Actinomyces; s__Actinomyces_graevenitzii	d__Bacteria; p__Actinobacteriota; c__Actinobacteria; o__Actinomycetales; f__Actinomycetaceae; g__Actinomyces; s__Unclassified	k__Bacteria;p__Actinobacteria;c__Actinobacteria;o__Actinomycetales;f__Actinomycetaceae;g__Actinomyces;s__Actinomyces_graevenitzii	GACGAACGCTGGCGGCGTGCTTAACACATGCAAGTCGAACGAAAATACCAAGCTTGCTTGGTTGATTAGTGGCGAACGGGTGAGTAACACGTGAGTAACCTGCCCCTTACTTTCCTGGATAACTGCTCGAAAGGGTAGCTAATACGGGATATTCTGGCCTTCCTGCATGGGTTGGTTTGGAAAGGTTTTTTCTGGTAAGGGATGGGCTCGCGGCCTATCAGCTTGTTGGTGGGGTGATGGCCTACCAAGGCTTTGACGGGTAGCCGGCCT	0	0	0	0	0	0	0	0	0	0	0	0	0	0	0	0	0	0	0	0	0	0	0	0	0	0	0	0	0	0	0	0	0	0	0	0	0	0	0	0	0	0	0	0
c6c6a3931d6d11b360f988092814295f	ASV70	d__Bacteria; p__Proteobacteria; c__Gammaproteobacteria; o__Pasteurellales; f__Pasteurellaceae; g__Actinobacillus; s__Haemophilus_parahaemolyticus	d__Bacteria; p__Proteobacteria; c__Gammaproteobacteria; o__Enterobacterales; f__Pasteurellaceae; g__Actinobacillus; s__Unclassified	k__Bacteria;p__Proteobacteria;c__Gammaproteobacteria;o__Pasteurellales;f__Pasteurellaceae;g__Haemophilus;s__Haemophilus_parahaemolyticus	ATTGAACGCTGGCGGCAGGCTTAACACATGCAAGTCGAACGGTAACAGGGATTAGCTTGCTAATCTGCTGACGAGTGGCGGACGGGTGAGTAATGCTTGGGAATCTGGCTTATGGAGGGGGATAACTACGGGAAACTGTAGCTAATACCGCGTAAAATCTTTGGATTAAAGGGTGGGACTTTCGGGCCACCTGCCATAAGATGAGCCCAAGTGGGATTAGGTAGTTGGTTAGGTAAAGGCTGACCAAGCCGACGATCTCTAGCTGGTCTG	0	0	0	0	0	0	0	0	0	0	0	0	0	0	0	0	0	0	0	0	0	0	0	0	0	0	0	0	0	0	0	0	0	0	0	0	0	0	0	0	0	0	0	0
adc7e5a9cbf750921a4aa5e4c8753959	ASV71	d__Bacteria; p__Firmicutes; c__Bacilli; o__Lactobacillales; f__Aerococcaceae; g__Abiotrophia; s__uncultured_bacterium	d__Bacteria; p__Firmicutes; c__Bacilli; o__Lactobacillales; f__Unclassified; g__Unclassified; s__Unclassified	k__Bacteria;p__Firmicutes;c__Bacilli;o__Lactobacillales;f__Aerococcaceae;g__Abiotrophia;s__Abiotrophia_defectiva	GACGAACGCTGGCGGCGTGCCTAATACATGCAAGTCGAACGAACCGCGACTAGGTGCTTGCACTTGGTCAAGGTGAGTGGCGAACGGGTGAGTAACACGTGGGTAACCTACCTCATAGTGGGGGATAACAGTCGGAAACGACTGCTAATACCGCATAGGACATGGAATCACATGATTCCGTGAGGAAAGGTGGCGCAAGCTATCGCTAAGAGATGGACCCGCGGTGCATTAGCTAGTTGGTAGGGTAAGGGCCTACCAAGGCAATGATGC	0	0	0	0	0	0	0	0	0	0	0	0	0	0	0	0	0	0	0	0	0	0	0	0	0	0	0	0	0	0	0	0	0	0	0	0	0	0	0	0	0	0	0	0
0a34ea28bfdb0d7df6c9a977ca1eebe6	ASV72	d__Bacteria; p__Actinobacteriota; c__Actinobacteria; o__Corynebacteriales; f__Corynebacteriaceae; g__Corynebacterium; s__Corynebacterium_kroppenstedtii	d__Bacteria; p__Actinobacteriota; c__Actinobacteria; o__Corynebacteriales; f__Corynebacteriaceae; g__Corynebacterium; s__Unclassified	k__Bacteria;p__Actinobacteria;c__Actinobacteria;o__Corynebacteriales;f__Corynebacteriaceae;g__Corynebacterium;s__Corynebacterium_kroppenstedtii	GACGAACGCTGGCGGCGTGCTTAACACATGCAAGTCGAACGGAAAGGCCCTGCTTGCAGGGTGCTCGAGTGGCGAACGGGTGAGTAACACGTGGGTGATCTGCCCCTTACTTTGGGATAAGCCTGGGAAACTGGGTCTAATACTGGATAGGACCATGCTGTAGGTGGTGTGGTGGAAAGATTAGTTTCGGTAAGGGATGAGCTCGCGGCCTATCAGCTTGTTGGTGGGGTAATGGCCTACCAAGGCGTCGACGGGTAGCCGGCCTGAGAG	0	0	0	0	0	0	12	0	0	0	0	0	0	0	0	0	0	0	0	0	0	0	0	0	0	0	0	0	0	0	0	0	0	0	0	0	0	0	0	0	0	0	0	0
e5dd06c9b7f9dfb2a89224bd459743e6	ASV73	d__Bacteria; p__Actinobacteriota; c__Actinobacteria; o__Actinomycetales; f__Actinomycetaceae; g__Actinomyces; s__Schaalia_odontolytica	d__Bacteria; p__Actinobacteriota; c__Actinobacteria; o__Actinomycetales; f__Actinomycetaceae; g__Actinomyces; s__Unclassified	k__Bacteria;p__Actinobacteria;c__Actinobacteria;o__Actinomycetales;f__Actinomycetaceae;g__Schaalia;s__Schaalia_sp._HMT_172	GACGAACGCTGGCGGCGTGCTTAACACATGCAAGTCGAACGCTGAAGACCTGGCTTTTGTTGGGTTGGATGAGTGGCGAACGGGTGAGTAACACGTGAGTAACCTGCCCTCTTCTTTGGGATAACGCCCGGAAACGGGTGCTAATACTGGATATTCACTGGCCTTCGCATGGGGGTTGGTGGAAAGGTTTGTTCTGGTGGGGGATGGGCTCGCGGCCTATCAGCTTGTTGGTGGGGTGATGGCCTACCAAGGCTTTGACGGGTAGCCGGC	0	0	0	0	0	0	0	0	0	0	0	0	0	0	0	0	0	0	0	0	0	0	0	0	0	0	0	0	0	0	0	0	0	0	0	0	0	0	0	0	0	0	0	0
de3407b99a2885b304340910741c6940	ASV74	d__Bacteria; p__Firmicutes; c__Negativicutes; o__Veillonellales-Selenomonadales; f__Veillonellaceae; g__Veillonella; s__Unclassified g__Veillonella	d__Bacteria; p__Firmicutes; c__Negativicutes; o__Veillonellales-Selenomonadales; f__Veillonellaceae; g__Veillonella; s__Unclassified	k__Bacteria;p__Firmicutes;c__Negativicutes;o__Veillonellales;f__Veillonellaceae;g__Veillonella	GACGAACGCTGGCGGCGTGCTTAACACATGCAAGTCGAACGAAGAGCGATGGAAGCTTGCTTCTATCAATCTTAGTGGCGAACGGGTGAGTAACGCGTAATCAACCTGCCCTTCAGAGGGGGACAACAGTTGGAAACGACTGCTAATACCGCATACGATCCAATCTCGGCATCGAGGATGGATGAAAGGTGGCCTCTATTTATAAGCTATCACTGAAGGAGGGGATTGCGTCTGATTAGCTAGTTGGAGGGGTAACGGCCCACCAAGGCA	0	0	0	106	0	0	0	0	0	0	0	0	0	0	0	0	0	0	0	0	0	0	0	0	0	0	0	0	0	0	0	0	0	0	0	0	358	0	0	0	0	0	117	0
eca96d0eac41f68b743702d79c9e76c3	ASV75	d__Bacteria; p__Firmicutes; c__Clostridia; o__Lachnospirales; f__Lachnospiraceae; g__Oribacterium; s__Unclassified g__Oribacterium	d__Bacteria; p__Firmicutes; c__Clostridia; o__Lachnospirales; f__Lachnospiraceae; g__Oribacterium; s__Unclassified	k__Bacteria;p__Firmicutes;c__Clostridia;o__Clostridiales;f__Lachnospiraceae_[XIV];g__Oribacterium;s__Oribacterium_sinus	GATGAACGCTGGCGGCGTGCCTAACACATGCAAGTCGAACGAGATGCGTATTGGAAAGCTTCGGCCGGAAGATACGTTATCTAGTGGCGGACGGGTGAGTAACACGTGGGTAACCTGCCTTATGGAGGGGGATAACAGAGAGAAATCACTGCTAATACCGCATAAGCACACAGTACCGCATGGTACAGGGTGAAAAGATTTATCGCCATAAGATGGACCCGCGTCTGATTAGCCAGTTGGCAGGGTAAAAGCCTACCAAAGCAACGATCA	77	0	0	0	0	0	72	0	0	0	0	0	47	9	0	0	0	0	0	0	0	0	38	0	0	0	31	0	0	0	0	0	0	0	0	0	0	0	0	0	0	0	9	0
7a08259ef0b306865366e4620f0f8b7e	ASV76	d__Bacteria; p__Proteobacteria; c__Gammaproteobacteria; o__Unclassified c__Gammaproteobacteria; f__Unclassified c__Gammaproteobacteria; g__Unclassified c__Gammaproteobacteria; s__Unclassified c__Gammaproteobacteria	d__Bacteria; p__Unclassified; c__Unclassified; o__Unclassified; f__Unclassified; g__Unclassified; s__Unclassified	k__Bacteria;p__Proteobacteria;c__Betaproteobacteria;o__Neisseriales;f__Neisseriaceae;g__Neisseria	ATTGAACGCTGGCGGCAGGCTTAACACATGCAAGTCGAACGGTAACAGGGATTAGCTTGCTAATTTGCTGACGAGTGGCGGACGGGTGAGTAATGCTTGGGAATCTGGCTTATGGAGGGGGATAACTACGGGAAACTGTAGCTAATACCGCATATTCTCTGAGGAGGAAAGCAGGGGACCTTCGGGCCTTGCGTTATTCGAGCGGCCGATATCTGATTAGCTAGTTGGTGGGGTAAAGGCCTACCAAGGCGACGATGCATAGCCGACCTG	0	0	0	0	0	0	0	0	0	0	0	0	0	0	0	0	0	0	0	0	0	0	0	0	0	0	0	0	0	0	0	0	0	0	0	0	0	0	0	0	0	0	0	0
a6d50f66976e5e175b59f3ef4d6c40ed	ASV77	d__Bacteria; p__Deinococcota; c__Deinococci; o__Thermales; f__Thermaceae; g__Meiothermus; s__Unclassified g__Meiothermus	d__Bacteria; p__Deinococcota; c__Deinococci; o__Thermales; f__Thermaceae; g__Meiothermus; s__Unclassified	k__Bacteria	GGTGAACGCTGGCGGCGTGCCTAAGACATGCAAGTCGAACGGGCCTGATTTCGGTCAGGCTAGTGGCGGACGGGTGAGTAACACGTGGGTGATCTACCCCAAAGTCTGGGACAACTAGGGGAAACCTTAGCTAATCCCGGATGGTGAGGCTTCTCCTGTGAAGTCTCTAAAGATTTATCGCTTTGGGATGAGCCCGCGGCGCATCAGCTAGTTGGTGGGGTAATGGCCTACCAAGGCGACGACGCGTAGCTGGTCTGAGAGGACGACCAG	0	0	0	0	0	0	0	0	0	0	0	0	0	0	0	0	0	0	0	0	0	0	0	0	0	0	0	0	0	0	0	0	0	0	0	0	0	0	0	0	0	0	0	0
dc9c1af22b316ace1ae4b7706fee53b1	ASV78	d__Bacteria; p__Firmicutes; c__Bacilli; o__Lactobacillales; f__Carnobacteriaceae; g__Granulicatella; s__Unclassified g__Granulicatella	d__Bacteria; p__Unclassified; c__Unclassified; o__Unclassified; f__Unclassified; g__Unclassified; s__Unclassified	k__Bacteria;p__Firmicutes;c__Bacilli;o__Lactobacillales;f__Carnobacteriaceae;g__Granulicatella;s__Granulicatella_adiacens	GACGAACGCTGGCGGCGTGCCTAATACATGCAAGTCGAACGAGAGCGATCGGTGCTTGCACTGGTCAATCTAGTGGCGAACGGGTGAGTAACACGTGGGTAACCTGCCCATCAGAGGGGGATAACATTCGGAAACGAATGCTAAAACCGCATAGGTCTTCGAACCGCATGGTTTGAAGAGGAAAAGAGGCGCAAGCTTCTACTGATGGATGGACCCGCGGTGCATTAGCTAGTTGGTGAGGTAACGGCTCACCAAGGCCGTGATGCATAG	0	0	0	0	0	0	0	0	0	0	0	0	0	0	0	0	0	0	0	0	76	0	0	0	0	0	0	0	0	0	0	0	0	0	0	0	0	0	0	0	0	0	0	0
f3e050f9a20b7b67e0886108ffd653a4	ASV79	d__Bacteria; p__Bacteroidota; c__Bacteroidia; o__Flavobacteriales; f__Flavobacteriaceae; g__Capnocytophaga; s__Capnocytophaga_leadbetteri	d__Bacteria; p__Bacteroidota; c__Bacteroidia; o__Flavobacteriales; f__Flavobacteriaceae; g__Capnocytophaga; s__Unclassified	k__Bacteria;p__Bacteroidetes;c__Flavobacteriia;o__Flavobacteriales;f__Flavobacteriaceae;g__Capnocytophaga;s__Capnocytophaga_leadbetteri	GATGAACGCTAGCGGCAGGCCTAACACATGCAAGTCGAGGGAGGAGCTTTCGGGCTTCGACCGGCGTACGGGTGCGTAACGCGTATACAATCTGCCTTTCACATAGGGATAGCCCGAAGAAATTTGGATTAATACCTAATGGTATATAGATGTGGCATCACCTTTATATTAAAGCTGAGGCGGTGAAAGATGAGTATGCGTTCTATTAGCTAGTTGGAGAGGTAACGGCTCCCCAAGGCTACGATAGATAGGGGTTCTGAGAGGGATATC	0	0	0	0	0	0	0	0	0	0	0	0	0	0	0	0	0	0	0	0	0	0	0	0	0	0	0	0	0	0	0	0	0	0	0	0	0	16	0	0	0	0	0	0
08de7f7465ce083f549d099f03a38355	ASV80	d__Bacteria; p__Fusobacteriota; c__Fusobacteriia; o__Fusobacteriales; f__Fusobacteriaceae; g__Fusobacterium; s__Fusobacterium_periodonticum	d__Bacteria; p__Fusobacteriota; c__Fusobacteriia; o__Fusobacteriales; f__Fusobacteriaceae; g__Fusobacterium; s__Unclassified	k__Bacteria;p__Fusobacteria;c__Fusobacteriia;o__Fusobacteriales;f__Fusobacteriaceae;g__Fusobacterium;s__Fusobacterium_periodonticum	GATGAACGCTGACAGAATGCTTAACACATGCAAGTCTACTTGAACTTCGGTTTGAGTGGCGGACGGGTGAGTAACGCGTAAAGAACTTGCCTCACAGTTAGGGACAACATTTGGAAACGAATGCTAATACCTGATATTATGATTTTAGGGCATCCTAAGATTATGAAAGCTATATGCGCTGTGAGAGAGCTTTGCGTCCCATTAGCTAGTTGGAGAGGTAACGGCTCACCAAGGCGATGATGGGTAGCCGGCCTGAGAGGGTGAACGGCC	0	0	0	0	0	0	0	0	0	0	0	0	0	0	0	0	0	0	0	0	0	0	0	0	0	0	0	0	0	0	0	0	0	0	0	0	0	0	0	0	0	0	0	0
27f7829327b31bd0321946f2cdb41ca8	ASV81	d__Bacteria; p__Bacteroidota; c__Bacteroidia; o__Bacteroidales; f__Prevotellaceae; g__Prevotella; s__Unclassified g__Prevotella	d__Bacteria; p__Bacteroidota; c__Bacteroidia; o__Bacteroidales; f__Prevotellaceae; g__Prevotella_7; s__Unclassified	k__Bacteria;p__Bacteroidetes;c__Bacteroidia;o__Bacteroidales;f__Prevotellaceae;g__Prevotella;s__Prevotella_sp._HMT_306	GATGAACGCTAGCTACAGGCTTAACACATGCAAGTCGAGGGGAAACGGCATTTAGTGCTTGCACCGAATGGACGTCGACCGGCGCACGGGTGAGTAACGCGTATCCAACCTTCCCATAACTAAGGAATAACCTGCCGAAAGGCAGACTAATACCTTATGTAATCCTTTGATGGCATCAGATAAGGATAAAAGATTTATCGGTTATGGATGGGGATGCGTCTGATTAGCTTGTTGGCGGGGTAACGGCCCACCAAGGCAACGATCAGTAGG	0	0	0	0	0	0	42	0	0	0	0	130	0	0	0	0	0	0	0	0	0	0	0	0	0	0	0	0	0	0	0	0	0	0	0	0	0	0	0	0	0	29	0	0
217c16906d3e3dd6c51d2a99f1dfeebd	ASV82	d__Bacteria; p__Bacteroidota; c__Bacteroidia; o__Bacteroidales; f__Prevotellaceae; g__Prevotella; s__Prevotella_oulorum	d__Bacteria; p__Bacteroidota; c__Bacteroidia; o__Bacteroidales; f__Prevotellaceae; g__Prevotella; s__Unclassified	k__Bacteria;p__Bacteroidetes;c__Bacteroidia;o__Bacteroidales;f__Prevotellaceae;g__Prevotella;s__Prevotella_oulorum	GATGAACGCTAGCTACAGGCTTAACACATGCAAGTCTAGGGGAAACGATGAGAGAGCTTGCTCTCTTAGGCGTCGACCGGCGCACGGGTGAGTAACGCGTATCCAACCTGCCCATTACAGGGGAATAACCTTGCGAAAGTAAGACTAATGCCCCATGGTATTCTCAGCAGACATCTAATGAGGATTAAAGATTTATCGGTAATGGATGGGGATGCGTCTGATTAGCTTGTTGGCGGGGTAACGGCCCACCAAGGCGACGATCAGTAGGGG	0	0	0	0	0	0	0	0	0	0	0	0	0	0	0	0	0	0	0	0	0	0	0	0	0	0	0	0	0	0	0	120	0	0	0	0	0	0	0	0	0	0	0	0
ca0363a1248a0e009dff6fc29fdee9b0	ASV83	d__Bacteria; p__Bacteroidota; c__Bacteroidia; o__Flavobacteriales; f__Weeksellaceae; g__Bergeyella; s__uncultured_Bergeyella	d__Bacteria; p__Bacteroidota; c__Bacteroidia; o__Flavobacteriales; f__Weeksellaceae; g__Bergeyella; s__Unclassified	k__Bacteria;p__Bacteroidetes;c__Flavobacteriia;o__Flavobacteriales;f__Flavobacteriaceae;g__Bergeyella;s__Bergeyella_sp._HMT_900	GATGAACGCTAGCGGGAGGCCTAACACATGCAAGCCGAGCGGGATTTATTGGTTAGCTTGCTAACTGATGATGAGAGCGGCGTACGGGTGCGTAACATGTGTGCAATCTGCCCTTATCAAGGGGATAGCCCGGAGAAATCCGGATTAATACCCTATAACATATGGGATGGCATCATTTCATATTGAAAGCAATAGCGGATAAGGATGAGCACGCACAAGATTAGCTAGTTGGTAAGGTAACGGCTTACCAAGGCGATGATCTTTAGGGGT	0	0	0	0	0	0	0	0	0	0	0	0	0	0	0	0	0	0	0	0	0	0	0	0	0	0	0	0	0	0	0	0	0	0	0	0	0	0	51	0	0	0	0	0
8400a433e15929b98ea28cf975a0c167	ASV84	d__Bacteria; p__Proteobacteria; c__Gammaproteobacteria; o__Burkholderiales; f__Comamonadaceae; g__Acidovorax; s__Unclassified g__Acidovorax	d__Bacteria; p__Proteobacteria; c__Unclassified; o__Unclassified; f__Unclassified; g__Unclassified; s__Unclassified	k__Bacteria;p__Proteobacteria;c__Betaproteobacteria;o__Burkholderiales;f__Commamonadaceae;g__Acidovorax;s__Acidovorax_temperans	ATTGAACGCTGGCGGCATGCCTTACACATGCAAGTCGAACGGTAACAGGTCTTCGGATGCTGACGAGTGGCGAACGGGTGAGTAATACATCGGAACGTGCCCGATCGTGGGGGATAACGAAGCGAAAGCTTTGCTAATACCGCATACGATCTACGGATGAAAGCAGGGGACCGCAAGGCCTTGCGCGAACGGAGCGGCCGATGGCAGATTAGGTAGTTGGTGGGATAAAAGCTTACCAAGCCGACGATCTGTAGCTGGTCTGAGAGGACG	0	0	0	0	0	0	0	0	0	0	0	0	56	0	0	0	0	0	0	0	0	0	0	0	0	0	0	0	0	0	0	0	0	0	0	0	0	0	0	0	0	0	0	0
88b90c81e8ff86a770dd5dd910943e3c	ASV85	d__Bacteria; p__Firmicutes; c__Bacilli; o__Lactobacillales; f__Streptococcaceae; g__Streptococcus; s__Unclassified g__Streptococcus	d__Bacteria; p__Firmicutes; c__Bacilli; o__Lactobacillales; f__Streptococcaceae; g__Streptococcus; s__Unclassified	k__Bacteria;p__Firmicutes;c__Bacilli;o__Lactobacillales;f__Streptococcaceae;g__Streptococcus	GACGAACGCTGGCGGCGTGCCTAATACATGCAAGTAGAACGCTGAAGGAGGAGCTTGCTCTTCTGGATGAGTTGCGAACGGGTGAGTAACGCGTAGGTAACCTGCCTGGTAGCGGGGGATAACTATTGGAAACGATAGCTAATACCGCATAACAGTAGATGTTGCATGACATTTGCTTAAAAGGTGCAATTGCATCACTACCAGATGGACCTGCGTTGTATTAGCTAGTTGGTGGGGTAACGGCTCACCAAGGCGACGATACATAGCCGA	0	0	0	0	0	0	0	0	0	0	0	163	0	0	0	0	0	0	0	0	0	0	0	0	0	0	0	0	0	0	0	0	0	0	0	0	0	0	0	308	0	391	0	0
f99eb01a6319a5ee2360279127bc27b9	ASV86	d__Bacteria; p__Firmicutes; c__Bacilli; o__Lactobacillales; f__Streptococcaceae; g__Streptococcus; s__Unclassified g__Streptococcus	d__Bacteria; p__Firmicutes; c__Bacilli; o__Lactobacillales; f__Streptococcaceae; g__Streptococcus; s__Unclassified	k__Bacteria;p__Firmicutes;c__Bacilli;o__Lactobacillales;f__Streptococcaceae;g__Streptococcus	GACGAACGCTGGCGGCGTGCCTAATACATGCAAGTAGAACGCTGAAGAGAGGAGCTTGCTCTTCTTGGATGAGTTGCGAACGGGTGAGTAACGCGTAGGTAACCTGCCTTGTAGCGGGGGATAACTATTGGAAACGATAGCTAATACCGCATAACAATGGATGACTCATGTCATTTATTTGAAAGGGGCAATTGCTCCACTACAAGATGGACCTGCGTTGTATTAGCTAGTAGGTGAGGTAACGGCTCACCTAGGCGACGATACATAGCC	180	0	0	0	0	0	0	0	0	0	0	0	0	0	0	0	0	0	0	0	0	0	0	0	0	0	0	0	0	0	0	0	0	0	0	141	0	0	0	0	0	0	0	0
09dd97bc715dccf535104c7885adb612	ASV87	d__Bacteria; p__Bacteroidota; c__Bacteroidia; o__Bacteroidales; f__Tannerellaceae; g__Tannerella; s__Bacteroides_sp.	d__Bacteria; p__Bacteroidota; c__Bacteroidia; o__Bacteroidales; f__Tannerellaceae; g__Tannerella; s__Unclassified	k__Bacteria;p__Bacteroidetes;c__Bacteroidia;o__Bacteroidales;f__Porphyromonadaceae;g__Tannerella;s__Tannerella_sp._HMT_808	GATGAACGCTAGCGATAGGCTTAACACATGCAAGTCGAGGGGCAGCAATTTGTAGCAATACAAAGTTGGCGACCGGCGCACGGGTGAGTAACGCGTATGCAACCTACCCGCAACAGAAGGATAATCCGGCGAAAGTCGGTCTAATACTTCATAATACAGGGACACCGCATGGTGATATTTGTTAAAGATTAATTGGTTGCGGATGGGCATGCGTGCCATTAGGTAGTTGGTGAGGTAACGGCCCACCAAGCCGACGATGGTTAGGGGTTC	0	0	0	0	0	0	0	0	0	0	0	0	0	0	0	0	0	0	0	0	0	0	0	0	0	0	0	0	0	0	0	0	0	0	0	0	0	0	0	0	0	0	0	0
edc7b9ba56195363c2cff1d49acd3bfa	ASV88	d__Bacteria; p__Fusobacteriota; c__Fusobacteriia; o__Fusobacteriales; f__Fusobacteriaceae; g__Fusobacterium; s__Fusobacterium_periodonticum	d__Bacteria; p__Fusobacteriota; c__Fusobacteriia; o__Fusobacteriales; f__Fusobacteriaceae; g__Fusobacterium; s__Unclassified	k__Bacteria;p__Fusobacteria;c__Fusobacteriia;o__Fusobacteriales;f__Fusobacteriaceae;g__Fusobacterium;s__Fusobacterium_periodonticum	GATGAACGCTGACAGAATGCTTAACACATGCAAGTCTACTTGAACTTCGGTTTGGGTGGCGGACGGGTGAGTAACGCGTAAAGAACTTGCCTCACAGTTAGGGACAACATTTGGAAACGAATGCTAATACCTGATATTATAATTTTAGGGCATCCTAAGATTATGAAAGCTATATGCGCTGTGAGAGAGCTTTGCGTCCCATTAGCTAGTTGGAGAGGTAACGGCTCACCAAGGCGATGATGGGTAGCCGGCCTGAGAGGGTGAACGGCC	0	0	0	0	0	0	184	0	0	0	0	0	0	0	0	0	0	0	0	0	0	0	0	0	0	0	0	0	0	0	0	0	0	0	0	0	0	0	0	0	0	0	0	0
47106d75c20cff733f7b2c538b663651	ASV89	d__Bacteria; p__Bacteroidota; c__Bacteroidia; o__Bacteroidales; f__Prevotellaceae; g__Alloprevotella; s__Alloprevotella_tannerae	d__Bacteria; p__Bacteroidota; c__Bacteroidia; o__Bacteroidales; f__Prevotellaceae; g__Alloprevotella; s__Unclassified	k__Bacteria;p__Bacteroidetes;c__Bacteroidia;o__Bacteroidales;f__Prevotellaceae;g__Alloprevotella;s__Alloprevotella_tannerae	GATGAACGCTAGCTACAGGCTTAACACATGCAAGTCGTGGGGCAGCGGATACTTAGCTTGCTAAGTATGCCGGCGACCGGCGCACGGGTGAGTAACGCGTACCGAACCTGCCCATCACACAGGGATAGGCTTGCGAAAGCAAGATTAATATCTGATGGTCTCAATTTTATGCATGTATGATTGAGTAAAGCCTTCGGGCGGTGATGGATGGCGGTGCGTCCCATTAGGAAGTTGGCGGGGTAACGGCCCACCAATCCTTCGATGGGTAGG	0	0	0	0	0	0	0	0	0	0	0	0	0	0	0	0	0	0	0	0	0	0	0	0	0	0	0	0	0	0	0	157	0	0	0	0	0	0	0	0	0	0	0	0
77d2acd98b499ecd61dd41aecfd12cd4	ASV90	d__Bacteria; p__Bacteroidota; c__Bacteroidia; o__Flavobacteriales; f__Flavobacteriaceae; g__Capnocytophaga; s__Unclassified g__Capnocytophaga	d__Bacteria; p__Bacteroidota; c__Bacteroidia; o__Flavobacteriales; f__Flavobacteriaceae; g__Capnocytophaga; s__Unclassified	k__Bacteria;p__Bacteroidetes;c__Flavobacteriia;o__Flavobacteriales;f__Flavobacteriaceae;g__Capnocytophaga;s__Capnocytophaga_sp._HMT_338	GATGAACGCTAGCGGCAGGCCTAACACATGCAAGTCGAGGGAGAAGCCCTTCGGGGCGGAAACCGGCGCACGGGTGCGTAACGCGTATGCAACCTACCTTTCACAGGGGGATAGCCCGGAGAAATTTGGATTAATATCCCATAATATTGTTGGATGGCATCATTTGGCAATTAAAGTTACGATGGTGGAAGATGGGCATGCGTCCTATTAGCTAGTTGGCGAGGTAACGGCTCGCCAAGGCGACGATAGGTAGGGGTCCTGAGAGGGAGA	0	0	0	0	0	0	0	0	0	0	0	0	0	0	0	0	0	0	175	0	0	0	0	0	0	0	0	0	0	0	0	0	0	0	0	0	0	0	0	0	0	0	0	0
e2b1513eaba3d4453d9c0549abc3eb6b	ASV91	d__Bacteria; p__Firmicutes; c__Bacilli; o__Lactobacillales; f__Streptococcaceae; g__Streptococcus; s__Unclassified g__Streptococcus	d__Bacteria; p__Firmicutes; c__Bacilli; o__Lactobacillales; f__Streptococcaceae; g__Streptococcus; s__Unclassified	k__Bacteria;p__Firmicutes;c__Bacilli;o__Lactobacillales;f__Streptococcaceae;g__Streptococcus	GATGAACGCTGGCGGCGTGCCTAATACATGCAAGTAGAACGCTGAAGCTTGGTGCTTGCACCGAGCAGATGAGTTGCGAACGGGTGAGTAACGCGTAGGTAACCTGCCTCTTAGCGGGGGATAACTATTGGAAACGATAGCTAATACCGCATAAAAGTCGACATTGCATGATGTTGACTTGAAAGGTGCAATTGCATCACTAAGAGATGGACCTGCGTTGTATTAGCTAGTTGGTGAGGTAACGGCTCACCAAGGCGACGATACATAGCC	0	0	0	0	0	0	0	0	0	0	0	0	0	0	0	0	0	0	0	0	0	0	0	0	0	0	0	0	0	0	0	0	0	0	0	0	0	0	0	0	0	0	0	159
8f2cec0c7c5a88d524dcbad807bc3181	ASV92	d__Bacteria; p__Bacteroidota; c__Bacteroidia; o__Flavobacteriales; f__Weeksellaceae; g__Bergeyella; s__uncultured_bacterium	d__Bacteria; p__Bacteroidota; c__Bacteroidia; o__Flavobacteriales; f__Weeksellaceae; g__Bergeyella; s__uncultured bacterium	k__Bacteria;p__Bacteroidetes;c__Flavobacteriia;o__Flavobacteriales;f__Flavobacteriaceae;g__Bergeyella;s__Bergeyella_sp._HMT_322	GATGAACGCTAGCGGGAGGCCTAACACATGCAAGCCGAGCGGGATTTGTTGGTTAGCTTGCTAACTAACGATGAGAGCGGCGTACGGGTGCGGAACATGTGTGCAATCTGCCCTTATCAAGGGGATAGCCCGGAGAAATCCGGATTAATACCCTATAACATATGAGATGGCATCATTTCATATTAAAAGCTACGGCGGATAGGGATGAGCACGCACAAGATTAGCTAGTTGGTAAGGTAACGGCTTACCAAGGCGACGATCTTTAGGGGG	0	0	0	65	0	0	0	0	0	0	0	0	0	0	0	0	0	0	0	0	0	0	0	0	0	0	0	0	0	0	0	0	0	0	0	0	0	0	0	0	0	0	0	0
6f1956dd1db27e5ecd9fce04d2e75291	ASV93	d__Bacteria; p__Bacteroidota; c__Bacteroidia; o__Bacteroidales; f__Prevotellaceae; g__Prevotella; s__Prevotella_salivae	d__Bacteria; p__Bacteroidota; c__Bacteroidia; o__Bacteroidales; f__Prevotellaceae; g__Prevotella; s__Unclassified	k__Bacteria;p__Bacteroidetes;c__Bacteroidia;o__Bacteroidales;f__Prevotellaceae;g__Prevotella;s__Prevotella_salivae	GATGAACGCTAGCTACAGGCTTAACACATGCAAGTCGAGGGGAAACGACATTGAAGCTTGCTTCGATGGGCGTCGACCGGCGCACGGGTGAGTAACGCGTATCCAACCTGCCTCTGACTAAGGGATAACCCGGCGAAAGTCGGACTAATACCTTATGAGGTTTTCTGCAGACATCTAATGAAAACGAAAGATTTATCGGTCAGCGATGGGGATGCGTCTGATTAGCTTGTTGGCGGGGTAACGGCCCACCAAGGCAACGATCAGTAGGGG	0	0	0	0	0	0	0	0	0	0	0	0	0	0	0	0	0	0	0	0	0	0	0	0	0	0	0	0	0	0	0	0	0	0	0	0	0	0	0	0	0	0	0	0
14c6fb896ee3073225ba2a0dcb540463	ASV94	d__Bacteria; p__Firmicutes; c__Bacilli; o__Lactobacillales; f__Aerococcaceae; g__Abiotrophia; s__uncultured_bacterium	d__Bacteria; p__Firmicutes; c__Bacilli; o__Lactobacillales; f__Unclassified; g__Unclassified; s__Unclassified	k__Bacteria;p__Firmicutes;c__Bacilli;o__Lactobacillales;f__Aerococcaceae;g__Abiotrophia;s__Abiotrophia_defectiva	GACGAACGCTGGCGGCGTGCCTAATACATGCAAGTCGAACGAACCGCGACTGAGTGCTTGCACTTGGTCAAGGTGAGTGGCGAACGGGTGAGTAACACGTGGGTAACCTACCTCATAGTGGGGGATAACAGTCGGAAACGACTGCTAATACCGCATAGGACATGGAATCACATGATTCCGTGAGGAAAGGTGGCGCAAGCTATCGCTAAGAGATGGACCCGCGGTGCATTAGCTAGTTGGTAGGGTAAAGGCCTACCAAGGCGATGATGC	26	0	0	0	0	0	0	0	0	0	0	0	0	0	0	0	0	0	0	0	0	0	0	0	0	0	0	0	0	0	0	0	0	0	0	0	0	0	0	0	0	0	0	0
0d1facd9199e540355accfecce37f05c	ASV95	d__Bacteria; p__Bacteroidota; c__Bacteroidia; o__Bacteroidales; f__Prevotellaceae; g__Prevotella; s__Prevotella_pallens	d__Bacteria; p__Bacteroidota; c__Bacteroidia; o__Bacteroidales; f__Prevotellaceae; g__Prevotella; s__Unclassified	k__Bacteria;p__Bacteroidetes;c__Bacteroidia;o__Bacteroidales;f__Prevotellaceae;g__Prevotella;s__Prevotella_pallens	GATGAACGCTAGCTATAGGCTTAACACATGCAAGTCGAGGGGAAACGGCATTATGTGCTTGCACATTTTGGACGTCGACCGGCGCACGGGTGAGTATCGCGTATCCAACCTGCCCTTTACTTGGGGATACCCCGTTGAAAGACGGCCTAATACCCGATGTAATTCATTGATGGCATCAGATATGAATAAAAGATTTATCGGTAAAGGATGGGGATGCGTCTGATTAGCTTGTTGGTGAGGTAATGGCTCACCAAGGCAACGATCAGTAGG	0	0	0	0	0	0	0	0	0	0	0	0	0	29	0	0	0	0	0	0	0	0	0	0	0	0	0	0	0	0	0	0	0	0	0	0	89	0	0	0	0	0	0	5
34781e9f3c249a51972e97709af91b5d	ASV96	d__Bacteria; p__Bacteroidota; c__Bacteroidia; o__Cytophagales; f__Spirosomaceae; g__Arcicella; s__uncultured_bacterium	d__Bacteria; p__Bacteroidota; c__Bacteroidia; o__Cytophagales; f__Spirosomaceae; g__Unclassified; s__Unclassified	k__Bacteria	GATGAACGCTAGCGGCAGGCCTAATACATGCAAGTCGAACGGTTGTAGTAATACAATAGTGGCGCACGGGTGCGTAACACGTATGGAACCTACCTTATAGACGGGGATAGCCTTTGGAAACGGAGATTAATACCCGATGGTATATGTTGATGGCATCGTTGACATATTAAAGATTTATCGCTATAAGTTGGTCATGCGTCCAATTAGTTAGTTGGCGGGGTAATGGCTCACCAAGACTATGATTGGTAGGGGAACTGAGAGGTTAATCCC	0	0	0	0	0	0	0	0	0	0	0	0	0	0	0	0	0	0	0	0	0	0	0	0	0	0	0	0	0	0	0	0	0	0	0	0	0	0	0	0	0	0	0	0
82af60a9fbe17b504dff915ca9672faf	ASV97	d__Bacteria; p__Proteobacteria; c__Gammaproteobacteria; o__Pasteurellales; f__Pasteurellaceae; g__Haemophilus; s__Haemophilus_parainfluenzae	d__Bacteria; p__Proteobacteria; c__Gammaproteobacteria; o__Enterobacterales; f__Pasteurellaceae; g__Haemophilus; s__Unclassified	k__Bacteria;p__Proteobacteria;c__Gammaproteobacteria;o__Pasteurellales;f__Pasteurellaceae;g__Haemophilus;s__Haemophilus_parainfluenzae	ATTGAACGCTGGCGGCAGGCTTAACACATGCAAGTCGAACGGTAACATAAAGAAGCTTGCTTCTTTGATGACGAGTGGCGGACGGGTGAGTAATGCTTGGGAATCTAGCTTATGGAGGGGGATAACTACGGGAAACTGTAGCTAATACCGCGTAATATCGAAAGATTAAAGTGTGGGACCTTCGGGCCACATGCCATAGGATGAGCCCAAGTGGGATTAGGTAGTTGGTGAGGTAAAGGCTCACCAAGCCGACGATCTCTAGCTGGTCTG	1437	671	0	259	2348	83	438	0	79	0	689	973	407	175	0	437	699	2012	458	584	1050	0	1104	0	1606	0	0	0	67	3476	0	15	1306	406	20	0	2101	0	130	128	239	2441	110	0
bf60bdcdfba475596d7124405bc93cc6	ASV98	d__Bacteria; p__Proteobacteria; c__Gammaproteobacteria; o__Burkholderiales; f__Rhodocyclaceae; g__Propionivibrio; s__Propionibacter_sp.	d__Bacteria; p__Proteobacteria; c__Gammaproteobacteria; o__Burkholderiales; f__Rhodocyclaceae; g__Unclassified; s__Unclassified	k__Bacteria;p__Proteobacteria;c__Betaproteobacteria	ATTGAACGCTGGCGGCATGCCTTACACATGCAAGTCGGACGGCAGCACGGGTGCTTGCACCTGGTGGCGAGTGGCGAACGGGTGAGTAAAGCATCGGAACGTACCCGGGAGTGGGGGATAACGTAGCGAAAGTTACGCTAATACCGCATACCCTGTGAGCAGGAAAGCGGGGGCTCGCAAGACCTCGCGCTTTCGGAGCGGCCGATGTCGGATTAGCTAGTTGGTGGGGTAAAGGCCTACCAAGGCAACGATCCGTAGCGGGTCTGAGAG	0	0	0	0	0	0	0	0	0	0	0	0	0	0	0	0	0	0	8	0	0	0	0	0	0	0	0	0	0	0	0	0	0	0	0	0	0	0	0	0	8	0	0	0
fadc71b80ed0fc6f8a3d1d46b48ee25b	ASV99	d__Bacteria; p__Actinobacteriota; c__Actinobacteria; o__Actinomycetales; f__Actinomycetaceae; g__Actinomyces; s__Unclassified g__Actinomyces	d__Bacteria; p__Actinobacteriota; c__Actinobacteria; o__Actinomycetales; f__Actinomycetaceae; g__Actinomyces; s__Unclassified	k__Bacteria;p__Actinobacteria;c__Actinobacteria;o__Actinomycetales;f__Actinomycetaceae;g__Actinomyces;s__Actinomyces_sp._HMT_171	GACGAACGCTGGCGGCGTGCTTAACACATGCAAGTCGAACGGTGAAGCGCCTTCCTTTTTGGTGGGTGTGGATGAGTGGCGAACGGGTGAGTAACACGTGAGTAACCTGCCCCCTTCTTCTGGATAACCGCATGAAAGTGTGGCTAATACGGGATATTCTGGGTCTGTCGCATGATGGGTTCGGGAAAGATTGCGCCTTTGGGTGTTTTTGGTGGGGGATGGGCTCGCGGCCTATCAGCTTGTTGGTGGGGTGATGGCCTACCAAGGCGG	0	0	0	0	0	0	0	0	0	0	0	0	0	0	0	0	0	0	0	0	0	0	0	0	0	0	0	0	0	0	0	0	0	0	0	25	0	0	0	0	0	0	0	0
08ce6cd332340fcdabaf1785bb393e9e	ASV100	d__Bacteria; p__Proteobacteria; c__Alphaproteobacteria; o__Sphingomonadales; f__Sphingomonadaceae; g__Sphingomonas; s__Unclassified g__Sphingomonas	d__Bacteria; p__Proteobacteria; c__Alphaproteobacteria; o__Sphingomonadales; f__Sphingomonadaceae; g__Sphingomonas; s__Unclassified	k__Bacteria;p__Proteobacteria;c__Alphaproteobacteria;o__Sphingomonadales;f__Sphingomonadaceae;g__Sphingomonas;s__Sphingomonas_echinoides	AACGAACGCTGGCGGCATGCCTAACACATGCAAGTCGAACGAAGCCTTCGGGTTTAGTGGCGCACGGGTGCGTAACGCGTGGGAATCTGCCCTTTGGTTCGGAATAACAGTTGGAAACGACTGCTAATACCGGATGATGACGAAAGTCCAAAGATTTATCGCCAGAGGATGAGCCCGCGTAGGATTAGCTAGTTGGTGTGGTAAAGGCGCACCAAGGCGACGATCCTTAGCTGGTCTGAGAGGATGATCAGCCACACTGGGACTGAGACA	0	0	0	0	0	0	0	0	0	0	0	0	51	0	0	0	0	0	0	0	0	0	0	0	0	0	0	0	0	0	0	0	0	0	0	0	0	0	0	0	0	0	0	0
4efd94b09e008554169293c0a121d370	ASV101	d__Bacteria; p__Bacteroidota; c__Bacteroidia; o__Bacteroidales; f__Porphyromonadaceae; g__Porphyromonas; s__Unclassified g__Porphyromonas	d__Bacteria; p__Bacteroidota; c__Bacteroidia; o__Bacteroidales; f__Porphyromonadaceae; g__Porphyromonas; s__uncultured bacterium	k__Bacteria;p__Bacteroidetes;c__Bacteroidia;o__Bacteroidales;f__Porphyromonadaceae;g__Porphyromonas;s__Porphyromonas_pasteri	GATGAACGCTAGCGATAGGCTTAACACATGCAAGTCGAGGGGCAGCATGGTCTTAGCTTGCTAAGACTGATGGCGACCGGCGCACGGGTGCGTAACGCGTATGCAACTTGCCTCACAGAGGGGGATAACCCGTCGAAAGACGGACTAATACCGCGTACACTTATCGGAGGGCATCCTTTGGTAAGGAAATGAAATTCGCTGTGAGATAGGCATGCGTCCCATTAGCTAGTTGGTGAGGTAACGGCTCACCAAGGCGACGATGGGTAGGGG	0	0	0	0	0	0	0	0	0	0	0	0	0	0	0	0	0	0	0	0	0	0	0	0	0	0	0	0	0	0	0	0	0	0	0	0	0	0	0	0	0	79	0	0
70ce948c6bbeca35708fcd1040f2a434	ASV102	d__Bacteria; p__Actinobacteriota; c__Actinobacteria; o__Corynebacteriales; f__Corynebacteriaceae; g__Corynebacterium; s__Corynebacterium_matruchotii	d__Bacteria; p__Actinobacteriota; c__Actinobacteria; o__Corynebacteriales; f__Corynebacteriaceae; g__Corynebacterium; s__uncultured bacterium	k__Bacteria;p__Actinobacteria;c__Actinobacteria;o__Corynebacteriales;f__Corynebacteriaceae;g__Corynebacterium;s__Corynebacterium_matruchotii	GACGAACGCTGGCGGCGTGCTTAACACATGCAAGTCGAACGGAAAGGCCCCCACCTTGGTGGGGGTGCTCGAGTGGCGAACGGGTGAGTAACACGTGGGTGATCTGCCCTGTACTTCGGGATAAGCTTGGGAAACTGGGTCTAATACCGGATAGGACCATGGTTTAGTGTCTCATGGTGGAAAGATTATTGTTTTGGTGCAGGATGAGCTCGCGGCCTATCAGCTTGTTGGTGGGGTAATGGCCTACCAAGGCGTCGACGGGTAGCCGGC	84	0	0	0	0	0	0	0	0	0	0	0	0	0	0	0	0	0	0	0	0	0	0	0	32	0	0	0	0	0	0	0	0	0	231	0	0	0	0	0	0	0	0	0
ecec11217b770c9c155bacee1de6c0c9	ASV103	d__Bacteria; p__Bacteroidota; c__Bacteroidia; o__Bacteroidales; f__Prevotellaceae; g__Prevotella; s__Prevotella_veroralis	d__Bacteria; p__Bacteroidota; c__Bacteroidia; o__Bacteroidales; f__Prevotellaceae; g__Prevotella_7; s__Unclassified	k__Bacteria;p__Bacteroidetes;c__Bacteroidia;o__Bacteroidales;f__Prevotellaceae;g__Prevotella;s__Prevotella_veroralis	GATGAACGCTAGCTACAGGCTTAACACATGCAAGTCGAGGGGAAACGGCGTTGAGTGCTTGCACTGAATGGACGTCGACCGGCGCACGGGTGAGTAACGCGTATCCAACCTTCCCATAACTAAGGGATAACCTGCCGAAAGGCAGACTAATACCTTATGTAATTCTTAGATGACATCAGAAGAGAATGAAAGATTTATCGGTTATGGATGGGGATGCGTCTGATTAGCTTGTTGGCGGGGTAACAGCCCACCAAGGCGACGATCAGTAGG	0	0	0	0	0	0	0	0	0	0	0	0	0	0	0	0	0	0	0	0	0	0	0	0	0	0	0	0	0	0	0	0	0	0	0	0	0	0	0	0	0	0	0	0
184111cba25280d79a9d0b2fc3a454df	ASV104	d__Bacteria; p__Bacteroidota; c__Bacteroidia; o__Bacteroidales; f__Prevotellaceae; g__Prevotella; s__Prevotella_maculosa	d__Bacteria; p__Bacteroidota; c__Bacteroidia; o__Bacteroidales; f__Prevotellaceae; g__Prevotella; s__Unclassified	k__Bacteria;p__Bacteroidetes;c__Bacteroidia;o__Bacteroidales;f__Prevotellaceae;g__Prevotella;s__Prevotella_maculosa	GATGAACGCTAGCTACAGGCTTAACACATGCAAGTCGAGGGGAAACGACATTGAAGCTTGCTTCGGTGGTCGTCGACCGGCGCACGGGTGAGTAACGCGTATCCAACCTGCCTCTGACCAAGGGATAACCCGTCGAAAGTCGGACTAATACCTTATGCAGTCGTCGGAAGTCATCTGATGACGACGAAAGATTTCATCGGTGAGAGATGGGGATGCGTCTGATTAGCTTGTTGGCGGGGTAACGGCCCACCAAGGCGACGATCAGTAGGG	0	0	0	0	0	0	0	0	0	0	0	0	0	0	0	0	0	0	0	0	0	0	0	0	0	0	0	0	0	0	0	0	0	0	0	0	0	0	0	0	0	0	0	15
2b16d0762d67cb4e08409f1a4cc23750	ASV105	d__Bacteria; p__Bacteroidota; c__Bacteroidia; o__Flavobacteriales; f__Flavobacteriaceae; g__Capnocytophaga; s__Capnocytophaga_leadbetteri	d__Bacteria; p__Bacteroidota; c__Bacteroidia; o__Flavobacteriales; f__Flavobacteriaceae; g__Capnocytophaga; s__Unclassified	k__Bacteria;p__Bacteroidetes;c__Flavobacteriia;o__Flavobacteriales;f__Flavobacteriaceae;g__Capnocytophaga;s__Capnocytophaga_leadbetteri	GATGAACGCTAGCGGCAGGCCTAACACATGCAAGTCGAGGGAGGAGCCTTCGGGCTTCGACCGGCGTACGGGTGCGTAACGCGTATACAATCTGCCTTTCACATAGGGATAGCCCGAAGAAATTTGGATTAATACCTAATGGTATATAGATGTGGCATCACATTTATATTAAAGCTGAGGCGGTGAAAGATGAGTATGCGTTCTATTAGCTAGTTGGAGAGGTAACGGCTCCCCAAGGCTACGATAGATAGGGGTTCTGAGAGGGATATC	0	0	0	0	0	0	0	0	0	0	85	0	0	0	0	0	0	0	0	0	0	0	0	0	0	0	0	0	0	0	0	0	0	0	0	0	0	0	0	0	0	0	0	0
335c77b777dfb9a27e6d74cb2cc23ecb	ASV106	d__Bacteria; p__Firmicutes; c__Bacilli; o__Lactobacillales; f__Streptococcaceae; g__Streptococcus; s__Streptococcus_parasanguinis	d__Bacteria; p__Firmicutes; c__Bacilli; o__Lactobacillales; f__Streptococcaceae; g__Streptococcus; s__Unclassified	k__Bacteria;p__Firmicutes;c__Bacilli;o__Lactobacillales;f__Streptococcaceae;g__Streptococcus;s__Streptococcus_parasanguinis_clade_411	GATGAACGCTGGCGGCGTGCCTAATACATGCAAGTAGAACGCTGAAGCTTGGTGCTTGCACCGAGCGGATGAGTTGCGAACGGGTGAGTAACGCGTAGGTAACCTGCCTCTTAGCGGGGGATAACTATTGGAAACGATAGCTAATACCGCATAAAAGTCGACATCGCATGATGTTGACTTGAAAGGTGCAAATGCATCACTAAGAGATGGACCTGCGTTGTATTAGCTAGTTGGTGAGGTAACGGCTCACCAAGGCGACGATACATAGCC	0	0	0	0	0	0	0	0	0	0	0	0	0	0	0	0	0	0	0	0	0	0	0	0	0	0	0	0	0	0	0	0	43	0	0	0	0	0	0	0	0	0	0	0
34d0db65b5975d1d67e09bc0f93d9b86	ASV107	d__Bacteria; p__Proteobacteria; c__Alphaproteobacteria; o__Rhodobacterales; f__Rhodobacteraceae; g__Unclassified f__Rhodobacteraceae; s__Unclassified f__Rhodobacteraceae	d__Bacteria; p__Proteobacteria; c__Alphaproteobacteria; o__Rhodobacterales; f__Rhodobacteraceae; g__Unclassified; s__Unclassified	k__Bacteria;p__Proteobacteria;c__Alphaproteobacteria;o__Rhodobacterales;f__Rhodobacteraceae	AACGAACGCTGGCGGCAGGCCTAACACATGCAAGTCGAGCGCCCCGCAAGGGGAGCGGCGGACGGGTGAGTAACGCGTGGGAACGTGCCCTTTTCTACGGAATAGCCCAGGGAAACTTGGATTAATACCGTATACGCCCTTCGGGGGAAAGATTTATCGGAGAAGGATCGGCCCGCGTTGGATTAGGTAGTTGGTGGGGTAATGGCCCACCAAGCCGACGATCCATAGCTGGTTTGAGAGGATGATCAGCCACACTGGGACTGAGACACG	0	0	0	0	0	0	0	0	0	0	0	0	0	0	0	25	0	0	0	0	0	0	0	0	0	0	0	0	0	0	0	0	0	0	0	0	0	0	0	0	0	0	0	0
e8dee29c567ccb8bfc328e7d4dc6be4c	ASV108	d__Bacteria; p__Firmicutes; c__Bacilli; o__Lactobacillales; f__Streptococcaceae; g__Streptococcus; s__Streptococcus_infantis	d__Bacteria; p__Firmicutes; c__Bacilli; o__Lactobacillales; f__Streptococcaceae; g__Streptococcus; s__Unclassified	k__Bacteria;p__Firmicutes;c__Bacilli;o__Lactobacillales;f__Streptococcaceae;g__Streptococcus;s__Streptococcus_infantis_clade_638	GACGAACGCTGGCGGCGTGCCTAATACATGCAAGTAGAACGCTGAAGGAAGGAGCTTGCTCTTTCCGGATGAGTTGCGAACGGGTGAGTAACGCGTAGGTAACCTGCCTGGTAGCGGGGGATAACTATTGGAAACGATAGCTAATACCGCATAACAGTAGATATCGCATGATAGTTGCTTAAAAGGTGCAATTGCACCACTACCAGATGGACCTGCGTTGTATTAGCTAGTTGGTGAGGTAACGGCTCACCAAGGCAACGATACATAGCC	0	0	0	0	0	0	0	0	0	0	0	0	0	0	0	0	0	0	0	0	0	0	112	0	0	0	0	0	0	0	0	0	0	0	0	0	0	0	0	0	0	0	0	0
0cf1eb5042765b3908f28916c0031e79	ASV109	d__Bacteria; p__Patescibacteria; c__Saccharimonadia; o__Saccharimonadales; f__Saccharimonadaceae; g__Unclassified f__Saccharimonadaceae; s__Unclassified f__Saccharimonadaceae	d__Bacteria; p__Unclassified; c__Unclassified; o__Unclassified; f__Unclassified; g__Unclassified; s__Unclassified	k__Bacteria;p__Saccharibacteria_(TM7);c__Saccharibacteria_(TM7)_[C-1];o__Saccharibacteria_(TM7)_[O-1];f__Saccharibacteria_(TM7)_[F-1];g__Saccharibacteria_(TM7)_[G-1];s__Saccharibacteria_(TM7)_[G-1]_bacterium_HMT_347	GATGAATGCTGGCGGCGTGCCTAACACATGCAAGTCGAGCGGCAGCGCGAATAGTTTACTATTTGGCGGCGAGCGGCGGACGGCTGAGTAACGCGTGGGAATCTGCCCCAAAGTGAGGGATAACTGCCCGAAAGGGTGGCTAATACCGCATATGGTCTTCGGATTAAAGGATTTATCTGCTTTGGGAGGAGCCCGCGTCGGATTAGGTAGTTGGTAGGGTAATGGCCTACCAAGCCGACGATCCGTAGCTGGTCTGAGAGGATGATCAGC	0	0	0	0	0	0	0	0	0	0	0	0	0	0	0	0	0	0	0	0	0	0	0	0	0	0	0	0	0	0	0	0	0	0	0	0	0	0	0	0	0	0	0	0
67ee5547aab808f54ad87bd7e51e5626	ASV110	d__Bacteria; p__Fusobacteriota; c__Fusobacteriia; o__Fusobacteriales; f__Leptotrichiaceae; g__Leptotrichia; s__Leptotrichia_buccalis	d__Bacteria; p__Fusobacteriota; c__Fusobacteriia; o__Fusobacteriales; f__Leptotrichiaceae; g__Leptotrichia; s__Unclassified	k__Bacteria;p__Fusobacteria;c__Fusobacteriia;o__Fusobacteriales;f__Leptotrichiaceae;g__Leptotrichia;s__Leptotrichia_buccalis	GATGAACGCTGACAGAATGCTTAACACATGCAAGTCTTTGGCAAATCTGTGCTTGCACAGCCTAGCCAAGGCGGACGGGTGAGTAACGCGTAAAGAACTTACCCTGCAGACAGGGATAACAGACGGAAACGACTGATAATACCTGATACAATTGCCAGCACGCATGTGCCCGGCAATGAAAAGTGATGCTGCAGGAGAGCTTTGCGTCCTATTAGCTTGTTGGTGAGGTAACGGCTCACCAAGGCGATGATAGGTAGCCGGCCTGAGAGG	0	55	0	0	0	0	0	0	0	0	0	0	0	0	0	0	0	0	0	0	0	0	0	0	0	0	0	0	0	0	0	0	0	0	0	0	0	0	0	0	0	0	0	0
eaed3939bbd0b0992bee3af4087147e0	ASV111	d__Bacteria; p__Bacteroidota; c__Bacteroidia; o__Flavobacteriales; f__Flavobacteriaceae; g__Capnocytophaga; s__Capnocytophaga_gingivalis	d__Bacteria; p__Bacteroidota; c__Bacteroidia; o__Flavobacteriales; f__Flavobacteriaceae; g__Capnocytophaga; s__Unclassified	k__Bacteria;p__Bacteroidetes;c__Flavobacteriia;o__Flavobacteriales;f__Flavobacteriaceae;g__Capnocytophaga;s__Capnocytophaga_granulosa	GATGAACGCTAGCGGCAGGCCTAACACATGCAAGTCGAGGGAGAAGCCTTTCGGGGCAGAAACCGGCGCACGGGTGCGTAACGCGTATGCAACCTACCTTTTACAGGGGGATAGCCCGAAGAAATTTGGATTAATACCCCATAATATTGTTGGATGGCATCATCTGATAATTAAAACTGCGGTGGTGAAAGATGGGCATGCGTCCTATTAGCTAGTTGGAGTGGTAACGGCACCCCAAGGCTACGATAGGTAGGGGTCCTGAGAGGGAGA	0	0	0	0	0	0	0	0	0	0	0	0	0	0	0	496	0	0	0	0	0	0	0	0	0	0	0	0	0	0	0	0	0	0	0	0	0	0	355	0	0	0	0	0
ec7e708620c77b333eddbb9b8891a41b	ASV112	d__Bacteria; p__Firmicutes; c__Clostridia; o__Clostridia_UCG-014; f__Clostridia_UCG-014; g__Clostridia_UCG-014; s__Clostridiales_bacterium	d__Bacteria; p__Bacteria; c__Firmicutes; o__Clostridia; f__Clostridia UCG-014; g__Unclassified; s__Unclassified	k__Bacteria;p__Firmicutes;c__Clostridia;o__Clostridiales;f__Ruminococcaceae;g__Ruminococcaceae_[G-1];s__Ruminococcaceae_[G-1]_bacterium_HMT_075	GATAAACGCTGGCGGTGTACATAAGACATGCAAGTCGAACGGGAGAAGACTGGAAGATTTATCTGCTAGTTGGACACCGTGGCGGACGGGTGAGTAACACGTAAGCAACCTGCCTATAAGAGGGGGATAACAGTGAGAAATTACTGATAATACCGCATAAGCTGGAGGTATCGCATGATACATTCAGAAAAGATTTATCGCTTATAGATGGGCTTGCGTCTGATTAGCTAGTTGGTGAGATAACAGCTCACCAAGGCGACGATCAGTAGC	0	0	0	0	0	0	0	0	0	0	0	0	0	0	0	0	0	0	0	0	0	0	0	0	0	0	0	0	0	0	0	0	0	0	0	0	0	0	0	0	0	0	0	0
8bae7f0715c6d453f8d3b46e17b242c6	ASV113	d__Bacteria; p__Bacteroidota; c__Bacteroidia; o__Flavobacteriales; f__Flavobacteriaceae; g__Capnocytophaga; s__Capnocytophaga_leadbetteri	d__Bacteria; p__Bacteroidota; c__Bacteroidia; o__Flavobacteriales; f__Flavobacteriaceae; g__Capnocytophaga; s__Unclassified	k__Bacteria;p__Bacteroidetes;c__Flavobacteriia;o__Flavobacteriales;f__Flavobacteriaceae;g__Capnocytophaga;s__Capnocytophaga_leadbetteri	GATGAACGCTAGCGGCAGGCCTAACACATGCAAGTCGAGGGAGGAGCTTTCGGGCTTCGACCGGCGTACGGGTGCGTAACGCGTATATAATCTGCCTTTCACATAGGGATAGCCCGAAGAAATTTGGATTAATACCTAATGGTATATAGATGTGGCATCACATTTATATTAAAGCTGAGGCGGTGAAAGATGAGTATGCGTTCTATTAGCTAGTTGGAGAGGTAACGGCTCCCCAAGGCTACGATAGATAGGGGTTCTGAGAGGGATATC	0	0	0	0	0	0	0	0	0	0	0	0	0	0	0	0	0	0	0	0	0	0	0	0	0	0	0	0	0	0	0	0	0	0	0	0	0	0	0	0	0	0	0	0
f60e6760d39c45e291fb618911bc6a05	ASV114	d__Bacteria; p__Bacteroidota; c__Bacteroidia; o__Chitinophagales; f__Chitinophagaceae; g__Rurimicrobium; s__Unclassified g__Rurimicrobium	d__Bacteria; p__Bacteroidota; c__Bacteroidia; o__Chitinophagales; f__Unclassified; g__Unclassified; s__Unclassified	k__Bacteria;p__Bacteroidetes;c__Chitinophagia;o__Chitinophagales;f__Chitinophagaceae;g__Flavitalea;s__Flavitalea_sp._HMT_320	GATGAACGCTAGCGGCAGGCTTAACACATGCAAGTCGAGGGACGGTAGCAATACTGGACCGGCAAACGGGTGCGGAACACGTACGCAATCTACCCCAAACAGGTGAATAGCCTTCTGAAAAGGAGATTAATACACCGTAAGATATGTTGGTGGCATCACTGATATATAATAGCTGAGGCGGTTTGGGATGAGCGTGCGGCTGATTAGGTAGTTGGTAGGGTAACGGCCTACCAAGCCGACGATCAGTAACTGGTGTGAGAGCACGACCAG	0	0	0	0	0	0	0	0	0	0	0	0	0	0	0	0	0	0	0	0	0	0	0	0	0	0	0	0	0	0	0	54	0	0	0	0	0	0	0	0	0	0	0	0
94e1c88bb3d5ee0697c2d7c23a67185d	ASV115	d__Bacteria; p__Fusobacteriota; c__Fusobacteriia; o__Fusobacteriales; f__Leptotrichiaceae; g__Leptotrichia; s__Unclassified g__Leptotrichia	d__Bacteria; p__Fusobacteriota; c__Fusobacteriia; o__Fusobacteriales; f__Leptotrichiaceae; g__Leptotrichia; s__Unclassified	k__Bacteria;p__Fusobacteria;c__Fusobacteriia;o__Fusobacteriales;f__Leptotrichiaceae;g__Leptotrichia;s__Leptotrichia_sp._HMT_218	GATGAACGCTGACAGAATGCTTAACACATGCAAGTCGATGGGGAAGCGGTGCTTGCACCGTGAAACCATGGCGGACGGGTGAGTAACGCGTAAAGAACTTACCGAATGGACTGGGATAACAGCTGGAAACGGCTGATAAGACCAGATATTATGAACTTGTTGCATAGTGAGTTTATGAAAAGAGATGCCATTTGAGAGCTTTGCGTCCTATTAGCTAGTTGGTAAGGTAACGGCTTACCAAGGCGATGATAGGTAGCCGGCCTGAGAGGG	0	0	0	0	0	0	0	0	0	0	0	0	0	0	0	0	0	0	0	0	0	0	0	0	0	0	0	0	0	0	0	0	0	0	0	0	0	0	0	0	0	0	0	0
b55079be50732a6aebee0bd76d8aaca8	ASV116	d__Bacteria; p__Fusobacteriota; c__Fusobacteriia; o__Fusobacteriales; f__Leptotrichiaceae; g__Streptobacillus; s__uncultured_bacterium	d__Bacteria; p__Fusobacteriota; c__Fusobacteriia; o__Fusobacteriales; f__Leptotrichiaceae; g__Streptobacillus; s__uncultured bacterium	k__Bacteria;p__Fusobacteria;c__Fusobacteriia;o__Fusobacteriales;f__Leptotrichiaceae	GATGAACGCTGACAGAATGCTTAACACATGCAAATCTATGTAAATTATTTATGCTTGCATAAATAAGGAGCATGGTGGACTGGTGAGTAACGTGTAAAGAACTTGCCTCTTAGACTGGGATAACAAGTGGAAACGCTTGATAATACTAGATATTATGATACTAAGGCATCTTGGTAACATGAAAGAATAATATTGCTAAGAGAGAGCTTTGCATCCTATTAGCTAGTTGGTGGGGTAAAGGCCTACCAAGGCGATGATAGGTAGCCGGCC	0	0	0	0	0	0	0	0	0	0	0	0	0	0	0	0	0	0	0	0	0	0	0	0	0	0	0	0	0	0	0	0	0	0	0	0	0	0	0	0	0	0	0	0
5906f2bd6d2b2c4a6ffb7bd17d8f43dc	ASV117	d__Bacteria; p__Firmicutes; c__Clostridia; o__Lachnospirales; f__Lachnospiraceae; g__Catonella; s__Unclassified g__Catonella	d__Bacteria; p__Firmicutes; c__Clostridia; o__Lachnospirales; f__Lachnospiraceae; g__Catonella; s__Unclassified	k__Bacteria;p__Firmicutes;c__Clostridia;o__Clostridiales;f__Lachnospiraceae_[XIV];g__Catonella;s__Catonella_morbi	GATGAACGCTGGCGGCGTGCCTAACACATGCAAGTCGAACGGAGATTACGGACGGAAGTTTTCGGATGGAAGACTGTAATTCTTAGTGGCGGACGGGTGAGTAACGCGTGGGCAACCTGCCCTATACAGGGGGATAGCAGCTGGAAACGGCTGGTAAGACCGCATAAGTCGGTTAAATCGCATGATTTGATCGGGAAATGAGCAATCAGGTATAGGATGGGCCCGCGTCCGATTAGCCAGTTGGCAGGGTAAAAGCCTACCAAAGCAACG	0	0	0	0	0	0	39	0	0	0	0	0	0	0	0	0	0	0	0	0	0	0	0	0	0	0	0	0	0	0	0	0	0	0	0	0	0	0	0	0	0	0	0	0
343f51332eb5a3a69f3e98b63be6c48c	ASV118	d__Bacteria; p__Actinobacteriota; c__Actinobacteria; o__Corynebacteriales; f__Corynebacteriaceae; g__Corynebacterium; s__Unclassified g__Corynebacterium	d__Bacteria; p__Actinobacteriota; c__Actinobacteria; o__Corynebacteriales; f__Corynebacteriaceae; g__Corynebacterium; s__Unclassified	k__Bacteria;p__Actinobacteria;c__Actinobacteria;o__Corynebacteriales;f__Corynebacteriaceae;g__Corynebacterium	GACGAACGCTGGCGGCGTGCTTAACACATGCAAGTCGAACGGAAAGGCCAGTGCTTGCACTGGTACTCGAGTGGCGAACGGGTGAGTAACACGTGGGTGATCTGCCTTGCACTCTGGGATAAGCTTGGGAAACTGGGTCTAATACCGGATATGAGCCGCTTTTAGTGTGGTGGTTGGAAAGTTTTTTCGGTGCAAGATGAGCTCGCGGCCTATCAGCTTGTTGGTGGGGTAATGGCCTACCAAGGCGTCGACGGGTAGCCGGCCTGAGAG	0	0	0	0	0	0	0	0	0	0	0	0	0	0	0	0	0	0	0	0	0	0	0	0	0	0	0	0	0	0	0	0	0	0	0	0	0	0	0	0	0	0	0	0
14c53c898550102c826f3980721c4cf3	ASV119	d__Bacteria; p__Bacteroidota; c__Bacteroidia; o__Bacteroidales; f__Porphyromonadaceae; g__Porphyromonas; s__Unclassified g__Porphyromonas	d__Bacteria; p__Bacteroidota; c__Bacteroidia; o__Bacteroidales; f__Porphyromonadaceae; g__Porphyromonas; s__uncultured bacterium	k__Bacteria;p__Bacteroidetes;c__Bacteroidia;o__Bacteroidales;f__Porphyromonadaceae;g__Porphyromonas;s__Porphyromonas_catoniae	GATGAACGCTAGCGATAGGCTTAACACATGCAAGTCGAGGGGCAGCATGGTCTTAGCTTGCTAAGACTGATGGCGACCGGCGCACGGGTGCGTAACGCGTATGCAACTTGCCTCACAGAGGGGGATAACCCGTCGAAAGACGGACTAATACCGCGTACACTCCAGTCTGGGCATCCAGGTTAGAGGAAATGAATTTCGCTGTGAGATAGGCATGCGTCCCATTAGCTAGTTGGTGAGGTAACGGCTCACCAAGGCGACGATGGGTAGGGG	0	0	0	0	0	0	0	0	0	0	0	0	0	0	0	0	0	0	0	0	0	0	0	0	0	0	0	0	0	0	0	0	0	0	0	0	0	0	0	0	63	0	0	0
6d932253b4bb461b8244ebef24e9c6fd	ASV120	d__Bacteria; p__Actinobacteriota; c__Actinobacteria; o__Actinomycetales; f__Actinomycetaceae; g__Actinomyces; s__Unclassified g__Actinomyces	d__Bacteria; p__Actinobacteriota; c__Actinobacteria; o__Actinomycetales; f__Actinomycetaceae; g__Actinomyces; s__Unclassified	k__Bacteria;p__Actinobacteria;c__Actinobacteria;o__Actinomycetales;f__Actinomycetaceae;g__Actinomyces;s__Actinomyces_sp._HMT_169	GACGAACGCTGGCGGCGTGCTTAACACATGCAAGTCGAACGGTGAAGGGACCAGCTTGCTGGTTCTGGATGAGTGGCGAACGGGTGAGTAACACGTGAGTAACCTGCCCCCTTCTTCTGGATAACCGCATGAAAGTGTGGCTAATACGGGATATTCTGCGCCTGCTGCATGACGGGCCCGGGAAAGATATTGCTTCGGTGGGGGATGGGCTCGCGGCCTATCAGCTTGTTGGTGGGGTGATGGCCTACCAAGGCGGTGACGGGTAGCCGG	0	0	0	0	0	0	0	0	0	0	0	0	0	0	0	0	0	0	0	0	0	0	0	0	0	0	0	0	0	0	0	0	0	0	0	0	0	0	0	0	0	0	0	0
2225f51b2eec595f01cdcbbe2f4b0941	ASV121	d__Bacteria; p__Bacteroidota; c__Bacteroidia; o__Bacteroidales; f__Porphyromonadaceae; g__Porphyromonas; s__Unclassified g__Porphyromonas	d__Bacteria; p__Bacteroidota; c__Bacteroidia; o__Bacteroidales; f__Porphyromonadaceae; g__Porphyromonas; s__Unclassified	k__Bacteria;p__Bacteroidetes;c__Bacteroidia;o__Bacteroidales;f__Porphyromonadaceae;g__Porphyromonas	GATGAACGCTAGCGATAGGCTTAACACATGCAAGTCGAGGGGCAGCATGGTCTTAGCTTGCTAAGACTGATGGCGACCGGCGCACGGGTGCGTAACGCGTATGCAACTTGCCTCACAGAGGGGGATAACCCGTCGAAAGACGGACTAATACCGCGTACACTTATCGGAGGGCATCCTTTGGTAAGGAAATGAAATTCGCTGTGAGATAGGCATGCGTCCCATTAGCTCGTTGGTGAGGTAACGGCTCACCAAGGCAACGATGGGTAGGGG	0	0	0	0	0	0	0	0	0	0	0	0	0	0	0	0	0	0	0	0	0	0	0	0	0	0	0	0	0	0	0	0	0	0	0	0	0	0	0	0	91	0	0	0
21a6f82fc49f9c1e1689883aefa967c9	ASV122	d__Bacteria; p__Actinobacteriota; c__Actinobacteria; o__Micrococcales; f__Microbacteriaceae; g__Microbacterium; s__Unclassified g__Microbacterium	d__Bacteria; p__Actinobacteriota; c__Actinobacteria; o__Micrococcales; f__Microbacteriaceae; g__Microbacterium; s__Unclassified	k__Bacteria;p__Actinobacteria;c__Actinobacteria;o__Micrococcales;f__Microbacteriaceae;g__Microbacterium;s__Microbacterium_flavescens	GATGAACGCTGGCGGCGTGCTTAACACATGCAAGTCGAACGGTGAAGCCCAGCTTGCTGGGTGGATCAGTGGCGAACGGGTGAGTAACACGTGAGCAATCTGCCCCTGACTCTGGGATAAGCGCTGGAAACGGCGTCTAATACTGGATATGAACCGTGGAGGCATCTTCAACGGTTGGAAAGATTTTTTGGTCAGGGATGAGCTCGCGGCCTATCAGCTTGTTGGTGAGGTAATGGCTCACCAAGGCGTCGACGGGTAGCCGGCCTGAGA	0	0	0	0	0	0	0	0	0	0	0	0	0	0	0	0	0	0	0	0	0	0	0	0	0	0	0	0	0	0	0	0	0	0	0	71	0	0	0	0	0	0	0	0
59372d2fc61503f9ff65404e6199451f	ASV123	d__Bacteria; p__Bacteroidota; c__Bacteroidia; o__Bacteroidales; f__Porphyromonadaceae; g__Porphyromonas; s__Unclassified g__Porphyromonas	d__Bacteria; p__Bacteroidota; c__Bacteroidia; o__Bacteroidales; f__Porphyromonadaceae; g__Porphyromonas; s__Unclassified	k__Bacteria;p__Bacteroidetes;c__Bacteroidia;o__Bacteroidales;f__Porphyromonadaceae;g__Porphyromonas	GATGAACGCTAGCGATAGGCTTAACACATGCAAGTCGAGGGGCAGCATGGTCTTAGCTTGCTAAGACTGATGGCGACCGGCGCACGGGTGCGTAACGCGTATGCAACTTGCCTCACAGAGGGGGATAACCCGTCGAAAGACGGACTAATACCGCGTACACTTGGGATAGGGCATCCTACTCCAAGGAAATGAAATTCGCTGTGAGATAGGCATGCGTCCCATTAGCTAGTTGGTGAGGTAACGGCTCACCAAGGCGACGATGGGTAGGGG	0	0	0	0	30	0	0	0	0	0	0	0	0	0	1069	0	0	0	0	0	0	0	0	0	0	0	0	0	0	0	0	0	0	0	0	0	0	0	0	0	0	0	0	0
919c60796a96d57fd0df6b9da6276962	ASV124	d__Bacteria; p__Bacteroidota; c__Bacteroidia; o__Flavobacteriales; f__Flavobacteriaceae; g__Capnocytophaga; s__Unclassified g__Capnocytophaga	d__Bacteria; p__Bacteroidota; c__Bacteroidia; o__Flavobacteriales; f__Flavobacteriaceae; g__Capnocytophaga; s__Unclassified	k__Bacteria;p__Bacteroidetes;c__Flavobacteriia;o__Flavobacteriales;f__Flavobacteriaceae;g__Capnocytophaga;s__Capnocytophaga_sp._HMT_338	GATGAACGCTAGCGGCAGGCCTAACACATGCAAGTCGAGGGAGAAGCCCTTCGGGGCAGAAACCGGCGCACGGGTGCGTAACGCGTATGCAACCTACCTTTCACAGGGGGATAGCCCGGAGAAATTTGGATTAATATCCCATAATATTGTTGGATGGCATCATTTGGCAATTAAAGTTACGATGGTGGAAGATGGGCATGCGTCCTATTAGCTAGTTGGCGAGGTAACGGCTCGCCAAGGCGACGATAGGTAGGGGTCCTGAGAGGGAGA	0	0	0	0	0	0	0	0	0	0	0	0	0	0	0	0	0	0	0	0	0	0	0	35	0	0	0	0	0	0	0	0	0	0	0	0	0	0	0	0	0	0	0	0
197ebd0e5c26fe1101d70e5e702caff8	ASV125	d__Bacteria; p__Actinobacteriota; c__Actinobacteria; o__Actinomycetales; f__Actinomycetaceae; g__Actinomyces; s__Actinomyces_oris	d__Bacteria; p__Actinobacteriota; c__Actinobacteria; o__Actinomycetales; f__Actinomycetaceae; g__Actinomyces; s__Unclassified	k__Bacteria;p__Actinobacteria;c__Actinobacteria;o__Actinomycetales;f__Actinomycetaceae;g__Actinomyces	GACGAACGCTGGCGGCGTGCTTAACACATGCAAGTCGAACGGTGAAGGGGCCTGCTTTTGTTGGTCCTGGATGAGTGGCGAACGGGTGAGTAACACGTGAGTAACCTGCCCCCTTCTTCTGGATAACCGCATGAAAGTGTGGCTAATACGGGATATTCTGGGTCTGTCGCATGATGGGTCTGGGAAAGATTGCGCCTTTGGGTGTTTTTGGTGGGGGATGGGCTCGCGGCCTATCAGCTTGTTGGTGGGGTGATGGCCTACCAAGGCGGT	0	0	0	0	0	0	0	43	0	0	0	0	0	0	0	0	0	0	0	0	0	0	0	0	0	0	0	0	0	0	0	0	0	0	0	0	0	0	0	0	0	0	0	0
7b328c1125c90f717b635195bcc7ca7c	ASV126	d__Bacteria; p__Fusobacteriota; c__Fusobacteriia; o__Fusobacteriales; f__Leptotrichiaceae; g__Leptotrichia; s__Leptotrichia_sp.	d__Bacteria; p__Fusobacteriota; c__Fusobacteriia; o__Fusobacteriales; f__Leptotrichiaceae; g__Leptotrichia; s__Unclassified	k__Bacteria;p__Fusobacteria;c__Fusobacteriia;o__Fusobacteriales;f__Leptotrichiaceae;g__Leptotrichia;s__Leptotrichia_sp._HMT_221	GATGAACGCTGACAGAATGCTTAACACATGCAAGTCAATGGGGAAACGGTGCTTGCACCGTGATAACCATGGCGGACGGGTGAGTAACGCGTAAAGAACTTGCCTCTTAGTCTGGGATAACAGATGGAAACGACTGATAAAACTAGATATTATTAAAGTTTCGCATGAAGCTTTAATGAAAAGAGATGCTAAGAGAGAGCTTTGCGTCCTATTAGTTAGTTGGTGAGGTAACGGCTCACCAAGACGAAGATAGGTAGCCGGTCTGAGAGG	0	0	0	0	0	0	0	0	0	0	0	0	0	0	0	0	0	0	0	0	0	33	0	0	0	0	0	0	0	0	0	0	0	0	0	0	0	0	0	0	128	0	0	0
bdd861a2b78729e4484fb7dfb0ba8e51	ASV127	d__Bacteria; p__Firmicutes; c__Clostridia; o__Peptostreptococcales-Tissierellales; f__Peptostreptococcales-Tissierellales; g__Parvimonas; s__Unclassified g__Parvimonas	d__Bacteria; p__Firmicutes; c__Clostridia; o__Peptostreptococcales-Tissierellales; f__Family XI; g__Parvimonas; s__Unclassified	k__Bacteria;p__Firmicutes;c__Clostridia;o__Clostridiales;f__Peptoniphilaceae;g__Parvimonas;s__Parvimonas_sp._HMT_110	GACGAACGCTGGCGGCGTGCTTAACACATGCAAGTCGAACGTGATTTTTATGGAAAGCCCTTCGGGGACGGAAGTAAAATGAAAGTGGCGAACGGGTGAGTAACACGTGAGCAACCTACCTTACACAGGGGGATAGCCGTTGGAAACGACGATTAATACCGCATGAGACCACAAAGCCACATGGCTTAGGGGTAAAAGATTTATCGGTGTAAGATGGGCTCGCGTCTGATTAGCTAGTTGGAAGGGTAAAGGCCTACCAAGGCAACGATC	0	0	0	0	0	0	0	0	0	0	0	0	0	0	0	0	0	0	0	0	0	0	0	0	0	0	0	0	0	0	0	0	0	0	0	0	0	0	0	0	0	0	0	0
2fa7fe5ab34a911be07d5a959392f0f5	ASV128	d__Bacteria; p__Fusobacteriota; c__Fusobacteriia; o__Fusobacteriales; f__Fusobacteriaceae; g__Fusobacterium; s__Unclassified g__Fusobacterium	d__Bacteria; p__Fusobacteriota; c__Fusobacteriia; o__Fusobacteriales; f__Fusobacteriaceae; g__Fusobacterium; s__Unclassified	k__Bacteria;p__Fusobacteria;c__Fusobacteriia;o__Fusobacteriales;f__Fusobacteriaceae;g__Fusobacterium;s__Fusobacterium_nucleatum_subsp._vincentii	GATGAACGCTGACAGAATGCTTAACACATGCAAGTCAACTTGAATTTGGGTTTATAACTTAGGTTTGGGTGGCGGACGGGTGAGTAACGCGTAAAGAACTTGCCTCACAGCTAGGGACAACATTTAGAAATGAATGCTAATACCTAATATTATGGTTATAGGGCATCCTATAATTATGAAAGCTAAATGCACTGTGAGAGAGCTTTGCGTCCCATTAGCTAGTTGGAGAGGTAACAGCTCACCAAGGCGATGATGGGTAGCCGGCCTGAG	0	0	0	0	0	0	0	0	0	0	15	0	0	0	0	0	0	0	0	0	0	0	0	0	286	0	0	180	0	0	28	0	16	0	0	0	0	0	0	0	0	0	0	0
315d0595420b16476ad98eff964d910d	ASV129	d__Bacteria; p__Firmicutes; c__Bacilli; o__Lactobacillales; f__Streptococcaceae; g__Streptococcus; s__Unclassified g__Streptococcus	d__Bacteria; p__Firmicutes; c__Bacilli; o__Lactobacillales; f__Streptococcaceae; g__Streptococcus; s__Unclassified	k__Bacteria;p__Firmicutes;c__Bacilli;o__Lactobacillales;f__Streptococcaceae;g__Streptococcus	GACGAACGCTGGCGGCGTGCCTAATACATGCAAGTAGAACGCTGAAGGAGGAGCTTGCTTCTCTGGATGAGTTGCGAACGGGTGAGTAACGCGTAGGTAACCTACCTGGTAGCGGGGGATAACTATTGGAAACGATAGCTAATACCGCATAAGAGTAGATATCGCATGATATGTGCTTAAAAGGTGCAATTGCATCACTACCAGATGGACCTGCGTTGTATTAGCTAGTTGGTGAGGTAACGGCTCACCAAGGCAACGATACATAGCCGA	0	0	0	0	0	0	0	0	0	0	0	0	0	0	0	0	0	0	0	0	0	0	0	0	0	0	0	0	0	0	0	0	0	0	0	0	0	0	0	0	0	0	0	0
8f4f38087cf31289dfa6f5e5773d804e	ASV130	d__Bacteria; p__Proteobacteria; c__Gammaproteobacteria; o__Pasteurellales; f__Pasteurellaceae; g__Aggregatibacter; s__Unclassified g__Aggregatibacter	d__Bacteria; p__Proteobacteria; c__Gammaproteobacteria; o__Enterobacterales; f__Pasteurellaceae; g__Unclassified; s__Unclassified	k__Bacteria;p__Proteobacteria;c__Gammaproteobacteria;o__Pasteurellales;f__Pasteurellaceae;g__Aggregatibacter	ATTGAACGCTGGCGGCAGGCTTAACACATGCAAGTCGAACGGTAACAGGAGAAAGCTTGCTTTCTTGCTGACGAGTGGCGGACGGGTGAGTAATGCTTGGGAATCTGGCTTATGGAGGGGGATAACGACGGGAAACTGTCGCTAATACCGCGTAGTGTCGAGAGATGAAAGTGCGGGACCTTCGGGCCGCATGCCATAGGATGAGCCCAAGTGGGATTAGGTAGTTGGTGGGGTAAAGGCCTACCAAGCCGACGATCTCTAGCTGGTCTG	0	0	0	0	0	0	0	0	0	0	0	0	0	0	3494	0	0	0	0	0	0	0	0	0	42	0	0	0	0	0	0	0	0	0	0	0	0	0	0	0	0	0	0	0
0023543b0eabdd72f3e0ececca855c24	ASV131	d__Bacteria; p__Campilobacterota; c__Campylobacteria; o__Campylobacterales; f__Campylobacteraceae; g__Campylobacter; s__Campylobacter_gracilis	d__Bacteria; p__Campylobacterota; c__Campylobacteria; o__Campylobacterales; f__Campylobacteraceae; g__Campylobacter; s__Unclassified	k__Bacteria;p__Proteobacteria;c__Epsilonproteobacteria;o__Campylobacterales;f__Campylobacteraceae;g__Campylobacter;s__Campylobacter_gracilis	AGTGAACGCTGGCGGCGTGCCTAATACATGCAAGTCGAACGGAATTTAAAAGAGCTTGCTCTTTTAAATTTAGTGGCGCACGGGTGAGTAATATATAGCTAATCTGCCCCTTGCTGGAGGACAACAGTTAGAAATGACTGCTAATACTCCATACTCCTTTTTACCATAAGATAAATCGGGAAAGAATTTCGGCAAGGGATGAGACTATATCGTATCAGCTAGTCGGTGGGGTAACGGCCTACCGAGGCTATGACGCGTAACTGGTCTGAG	0	45	0	6	0	223	0	0	0	0	43	0	0	0	0	83	0	0	216	0	0	0	0	1138	34	0	0	421	0	164	2580	395	10	0	214	149	0	0	0	0	22	0	0	161
0276ac121400526478dbb855774ea47c	ASV132	d__Bacteria; p__Firmicutes; c__Clostridia; o__Lachnospirales; f__Lachnospiraceae; g__Oribacterium; s__uncultured_organism	d__Bacteria; p__Firmicutes; c__Clostridia; o__Lachnospirales; f__Lachnospiraceae; g__Oribacterium; s__Unclassified	k__Bacteria;p__Firmicutes;c__Clostridia;o__Clostridiales;f__Lachnospiraceae_[XIV];g__Oribacterium;s__Oribacterium_sinus	GATGAACGCTGGCGGCGTGCCTAACACATGCAAGTCGAACGAGATGCGTATTGGAAAGCTTCGGCCGGAAGATACGTTATCTAGTGGCGGACGGGTGAGTAACACGTGGGTAACCTGCCTTATGGAGGGGGATAACAGAGAGAAATCACTGCTAATACCGCATAAGCACACAGTACCGCATGGTACAGGGTGAAAAGATTTATCACCATAAGATGGACCCGCGTCTGATTAGCCAGTTGGCAGGGTAAAAGCCTACCAAAGCAACGATCA	0	0	0	0	0	0	0	0	0	0	0	0	0	0	0	0	0	0	0	0	0	0	0	0	0	0	0	0	0	0	0	0	0	0	0	0	0	0	0	0	0	0	0	0
5873c7182d5508d2d935c418ebe0a095	ASV133	d__Bacteria; p__Bacteroidota; c__Bacteroidia; o__Flavobacteriales; f__Flavobacteriaceae; g__Flavobacterium; s__Unclassified g__Flavobacterium	d__Bacteria; p__Bacteroidota; c__Bacteroidia; o__Flavobacteriales; f__Flavobacteriaceae; g__Flavobacterium; s__Unclassified	k__Bacteria;p__Bacteroidetes;c__Flavobacteriia;o__Flavobacteriales;f__Flavobacteriaceae;g__Capnocytophaga	GATGAACGCTAGCGGCAGGCTTAACACATGCAAGTCGAGGGGTATAGTAGCAATACTAGAGACCGGCGCACGGGTGCGTAACGCGTATGCAATCTACCTTTTACAGAGGGATAGCCCAGAGAAATTTGGATTAATACCTTATAGTATATATGAATGGCATCATTTATATATTAAAGTTCCAACGGTAAAAGATGAGCATGCGTCCCATTAGCTAGATGGTAAGGTAACGGCTTACCATGGCTACGATGGGTAGGGGTCCTGAGAGGGAGA	0	0	0	0	0	0	0	0	0	0	0	0	47	0	0	0	0	0	0	0	0	0	0	0	0	0	0	0	0	0	0	0	0	0	0	0	0	0	0	0	0	0	0	0
26ff38be50a1d593d4211a0516784cd6	ASV134	d__Bacteria; p__Bacteroidota; c__Bacteroidia; o__Bacteroidales; f__Paludibacteraceae; g__F0058; s__uncultured_bacterium	d__Bacteria; p__Bacteroidota; c__Bacteroidia; o__Bacteroidales; f__Paludibacteraceae; g__F0058; s__Unclassified	k__Bacteria;p__Bacteroidetes;c__Bacteroidia;o__Bacteroidales;f__Bacteroidales_[F-2];g__Bacteroidales_[G-2];s__Bacteroidales_[G-2]_bacterium_HMT_274	GATGAACGCTAGCGATAGGCTTAACACATGCAAGTCGAGGGGCAGCACGAATTAGCAATAGTTTGGTGGCGACCGGCGCACGGGTGCGTAACACGTATACAACCTACCTTCAATTGGGGAATAACCTGGAGAAATTTGGACTAATACCCCATAGTAAGCAGAGGAGGCATCTTTTTTGTTTTAAAGATTTATTGATTGGAGATGGGTATGCGTAGGATTAGCTAGTTGGTAAGGTAACGGCTTACCAAGGCGACGATCCTTAGGGGTTCT	0	0	0	0	0	0	0	0	0	0	0	0	0	0	0	0	0	0	0	0	0	0	0	0	0	0	0	0	0	0	0	0	0	0	0	0	0	0	0	0	0	0	0	0
8c803ec35f21f8499e17a630d428c99f	ASV135	d__Bacteria; p__Firmicutes; c__Bacilli; o__Lactobacillales; f__Streptococcaceae; g__Streptococcus; s__Streptococcus_parasanguinis	d__Bacteria; p__Firmicutes; c__Bacilli; o__Lactobacillales; f__Streptococcaceae; g__Streptococcus; s__Unclassified	k__Bacteria;p__Firmicutes;c__Bacilli;o__Lactobacillales;f__Streptococcaceae;g__Streptococcus;s__Streptococcus_parasanguinis_clade_721	GATGAACGCTGGCGGCGTGCCTAATACATGCAAGTAGAACGCTGAAGCTTGGTGCTTGCACCGAGCGGAAGAGTTGCGAACGGGTGAGTAACGCGTAGGTAACCTGCCTCTTAGCGGGGGATAACTATTGGAAACGATAGCTAATACCGCATAAAAGTCGACATTGCATGATGTTGACTTGAAAGGTGCAAATGCATCACTAAGAGATGGACCTGCGTTGTATTAGCTAGTTGGTGAGGTAACGGCTCACCAAGGCGACGATACATAGCC	0	94	0	0	0	0	0	0	0	0	0	0	0	0	0	0	0	0	0	0	0	0	0	0	0	0	0	0	0	0	0	0	0	0	0	0	0	0	0	0	0	0	0	0
00d11ba4bdece6e078dabee245079d6a	ASV136	d__Bacteria; p__Actinobacteriota; c__Actinobacteria; o__Propionibacteriales; f__Propionibacteriaceae; g__Cutibacterium; s__Cutibacterium_avidum	d__Bacteria; p__Actinobacteriota; c__Actinobacteria; o__Propionibacteriales; f__Propionibacteriaceae; g__Cutibacterium; s__Unclassified	k__Bacteria;p__Actinobacteria;c__Actinobacteria;o__Propionibacteriales;f__Propionibacteriaceae;g__Cutibacterium;s__Cutibacterium_avidum	GACGAACGCTGGCGGCGTGCTTAACACATGCAAGTCGAACGGAAAGGCCCCTTTGGGGGTACTCGAGTGGCGAACGGGTGAGTAACACGTGAGTAACCTGCCCTTGACTTCGGGATAACTTCAGGAAACTGGGGCTAATACCGGATAGGAATCCTTGCTGCATGGTGGGGGTTGGAAAGCTTCGGCGGTTTTGGATGGACTCGCGGCTTATCAGCTTGTTGGTGGGGTAGTGGCTTACCAAGGCTTTGACGGGTAGCCGGCCTGAGAGGG	0	0	0	0	0	0	0	0	0	0	0	0	0	0	0	0	0	0	0	0	0	0	0	0	0	0	0	0	0	0	0	0	0	0	0	0	0	0	0	0	10	0	0	0
87db5ef1baa1bf2bd40316c2b7d73f43	ASV137	d__Bacteria; p__Firmicutes; c__Bacilli; o__Lactobacillales; f__Streptococcaceae; g__Streptococcus; s__Unclassified g__Streptococcus	d__Bacteria; p__Firmicutes; c__Bacilli; o__Lactobacillales; f__Streptococcaceae; g__Streptococcus; s__Unclassified	k__Bacteria;p__Firmicutes;c__Bacilli;o__Lactobacillales;f__Streptococcaceae;g__Streptococcus	GACGAACGCTGGCGGCGTGCCTAATACATGCAAGTAGAACGCTGAAGGAAGGAGCTTGCTCTTTCCGGATGAGTTGCGAACGGGTGAGTAACGCGTAGGTAACCTGCCTGGTAGCGGGGGATAACTATTGGAAACGATAGCTAATACCGCATAACAGTAGATATCGCATGATATGTGCTTGAAAGATGCAATTGCATCACTACCAGATGGACCTGCGTTGTATTAGCTAGTTGGTGAGGTAACGGCTCACCAAGGCAACGATACATAGCC	0	0	0	0	0	0	0	0	0	0	16	0	0	0	0	0	0	0	0	0	0	0	0	0	0	0	0	0	0	0	0	0	0	0	0	0	0	0	0	0	0	0	0	0
496cbcd01a9193f10294aeb92fb8ebd9	ASV138	d__Bacteria; p__Campilobacterota; c__Campylobacteria; o__Campylobacterales; f__Campylobacteraceae; g__Campylobacter; s__Campylobacter_concisus	d__Bacteria; p__Campylobacterota; c__Campylobacteria; o__Campylobacterales; f__Campylobacteraceae; g__Campylobacter; s__Unclassified	k__Bacteria;p__Proteobacteria;c__Epsilonproteobacteria;o__Campylobacterales;f__Campylobacteraceae;g__Campylobacter;s__Campylobacter_concisus	AGTGAACGCTGGCGGCGTGCCTAATACATGCAAGTCGAACGGACAAGTAAGAGCTTGCTCTTATGAGTTAGTGGCGCACGGGTGAGTAATGTATAGCTAATCTGCCCTACACTATGAGGACAACAGTTGGAAACGACTGCTAATACTCTATACTCCTGTCTGACATAAGTTAGATAGGGAAAGTTTTTCGGTGTAGGATGAGGCTATATTGTATCAGCTAGTTGGTGAGGTAATGGCTCACCAAGGCTATGACGCATAACTGGTCTGAGA	0	0	0	0	0	0	0	0	0	0	0	0	0	0	0	0	0	0	37	0	0	0	0	0	0	0	0	0	0	0	0	0	0	0	0	0	0	0	0	0	0	0	0	0
0efa156ef4af9f5fb7a909dd2bf9b690	ASV139	d__Bacteria; p__Patescibacteria; c__Saccharimonadia; o__Saccharimonadales; f__Saccharimonadaceae; g__Saccharimonadaceae; s__uncultured_bacterium	d__Bacteria; p__Unclassified; c__Unclassified; o__Unclassified; f__Unclassified; g__Unclassified; s__Unclassified	k__Bacteria;p__Saccharibacteria_(TM7);c__Saccharibacteria_(TM7)_[C-1];o__Saccharibacteria_(TM7)_[O-1];f__Saccharibacteria_(TM7)_[F-1];g__Saccharibacteria_(TM7)_[G-1]	GATGAACGCTGGCGGCGTGCCTAACACATGCAAGTCGAGCGGCAGCGCGAGTAGTTTACTACTTGGCGGCGAGCGGCGGACGGCTGAGTAACGCGTGGGAACGTGCCCCAAAGTGAGGAATAACTGCCCGAAAGGGTAGCTAATGCCGCATATGATCTTCGGATTAAAGGATTTATCCGCTTTGGGAGCGGCCCGCGTCGGATTAGGTTGTTGGTAGGGTAATGGCCTACCAAGCCGACGATCCGTAGCTGGTCTGAGAGGATGACCAGC	0	0	0	0	0	0	0	0	0	0	0	0	0	0	0	0	0	0	0	0	0	0	0	0	0	0	0	0	0	0	0	0	0	0	0	0	0	0	0	0	0	0	0	0
4c81c414f2717fbce67dedc35774c4c3	ASV140	d__Bacteria; p__Bacteroidota; c__Bacteroidia; o__Bacteroidales; f__Porphyromonadaceae; g__Porphyromonas; s__uncultured_bacterium	d__Bacteria; p__Bacteroidota; c__Bacteroidia; o__Bacteroidales; f__Porphyromonadaceae; g__Porphyromonas; s__Unclassified	k__Bacteria;p__Bacteroidetes;c__Bacteroidia;o__Bacteroidales;f__Porphyromonadaceae;g__Porphyromonas	GATGAACGCTAGCGATAGGCTTAACACATGCAAGTCGAGGGGCAGCATGGTCTTAGCTTGCTAAGACTGATGGCGACCGGCGCACGGGTGCGTAACGCGTATGCAACTTGCCTCACAGAGGGGGATAACCCGTCGAAAGACGGACTAATACCGCGTACACTTACAGGAGGGCATCCTTCGGTAAGGAAATGAATTTCGCTGTGAGATAGGCATGCGTCCCATTAGCTAGTTGGTGAGGTAACGGCTCACCAAGGCAACGATGGGTAGGGG	0	0	0	0	0	0	0	0	0	0	0	0	0	0	0	0	0	0	90	0	0	0	0	0	0	0	0	0	0	0	0	0	0	0	0	0	0	0	0	0	0	0	0	0
50a99190cae0e3b5a0e1be0e83f13e57	ASV141	d__Bacteria; p__Actinobacteriota; c__Actinobacteria; o__Actinomycetales; f__Actinomycetaceae; g__Actinomyces; s__Actinomyces_timonensis	d__Bacteria; p__Actinobacteriota; c__Actinobacteria; o__Actinomycetales; f__Actinomycetaceae; g__Actinomyces; s__Unclassified	k__Bacteria;p__Actinobacteria;c__Actinobacteria;o__Actinomycetales;f__Actinomycetaceae;g__Actinomyces;s__Actinomyces_timonensis	GACGAACGCTGGCGGCGTGCTTAACACATGCAAGTCGAACGGTGAAGCTCCTGGCTTTTGTTGGGGGTGGATGAGTGGCGAACGGGTGAGTAACACGTGAGTAACCTGCCCCTTTCTTCTGGATACCGCCACGAAAGTGGTGTTAATACGGGATATTCTGGCTCTGTCGCATGGTGGGGTTGGGAAAGGTCTTTTCTGGTGGGGGATGGGCTCGCGGCCTATCAGCTTGTTGGTGGGGTGATGGCCTACCAAGGCGTTGACGGGTAGCCG	0	0	0	0	0	0	0	0	0	0	0	0	0	0	0	0	0	0	0	0	0	0	0	233	0	0	0	0	0	0	0	0	0	0	0	0	0	0	0	0	0	0	0	0
f202fd81af8f0360fd40a30b9a8f3f0d	ASV142	d__Bacteria; p__Campilobacterota; c__Campylobacteria; o__Campylobacterales; f__Campylobacteraceae; g__Campylobacter; s__Campylobacter_gracilis	d__Bacteria; p__Campylobacterota; c__Campylobacteria; o__Campylobacterales; f__Campylobacteraceae; g__Campylobacter; s__Unclassified	k__Bacteria;p__Proteobacteria;c__Epsilonproteobacteria;o__Campylobacterales;f__Campylobacteraceae;g__Campylobacter;s__Campylobacter_gracilis	AGTGAACGCTGGCGGCGTGCCTAATACATGCAAGTCGAACGGAATTTAAAAGAGCTTGCTCTTTTGAATTTAGTGGCGCACGGGTGAGTAATATATAGCTAATCTGCCCCTTGCTGGAGGACAACAGTTAGAAATGACTGCTAATACTCCATACTCCTTTTTACCATAAGATAAATCGGGAAAGAATTTCGGCAAGGGATGAGACTATATCGTATCAGCTAGTCGGTGGGGTAACGGCCTACCGAGGCTATGACGCGTAACTGGTCTGAG	0	0	0	0	0	0	0	0	0	0	0	0	0	0	0	0	0	0	72	0	0	0	0	0	0	0	0	0	0	0	0	0	0	0	0	0	0	0	0	0	0	0	0	0
45aee8e4d6af75b72bd1ad90ecd3b8fa	ASV143	d__Bacteria; p__Firmicutes; c__Negativicutes; o__Veillonellales-Selenomonadales; f__Veillonellaceae; g__Veillonella; s__Unclassified g__Veillonella	d__Bacteria; p__Firmicutes; c__Negativicutes; o__Veillonellales-Selenomonadales; f__Veillonellaceae; g__Veillonella; s__uncultured bacterium	k__Bacteria;p__Firmicutes;c__Negativicutes;o__Veillonellales;f__Veillonellaceae;g__Veillonella;s__Veillonella_sp._HMT_917	GACGAACGCTGGCGGCGTGCTTAACACATGCAAGTCGAACGGACCGACATGGAAGCTTGCTTCTATGAAGGTTAGTGGCGAACGGGTGAGTAACGCGTAATCAACCTGCCCATCAGAGGGGGACAACAGTTGGAAACGACTGCTAATACCGCATACGATCCAATCCCGGCATCGGGACTGGATGAAAGGTGGCCTCTACTTGTAAGCTATCACTGATGGAGGGGATTGCGTCTGATTAGCTAGTTGGGGGGGTAACGGCCCACCAAGGCA	0	0	0	0	0	0	0	0	0	0	0	0	0	0	0	0	0	0	0	0	0	0	0	0	0	0	0	0	0	0	0	0	0	0	0	0	0	0	0	0	0	0	0	0
94802cada15123af67b89778c8f4fd3e	ASV144	d__Bacteria; p__Fusobacteriota; c__Fusobacteriia; o__Fusobacteriales; f__Leptotrichiaceae; g__Leptotrichia; s__Leptotrichia_hongkongensis	d__Bacteria; p__Fusobacteriota; c__Fusobacteriia; o__Fusobacteriales; f__Leptotrichiaceae; g__Leptotrichia; s__uncultured bacterium	k__Bacteria;p__Fusobacteria;c__Fusobacteriia;o__Fusobacteriales;f__Leptotrichiaceae;g__Leptotrichia;s__Leptotrichia_hongkongensis	GATGAACGCTGACAGAATGCTTAACACATGCAAGTCATTGGCGAAGCTGTGCTTGCGCAGTCTAGCCAAGGCGGACGGGTGAGTAACGCGTAAGGAACTTGCCCTGCAGACAGGGATAACAGACGGAAACGACTGATAACACCTGGTATTGTCAGGCTGGCGCATGCCGGCCTGATGAAAGGAGACGCTGCGGGAGAGCCTTGCGTCCTATTAGCTAGTTGGTGGGGTAACGGCCCACCAAGGCGATGATAGGTAGCCGGCCTGAGAGGG	0	0	0	0	0	0	0	0	0	0	0	0	0	0	0	0	0	0	0	0	0	0	0	0	0	0	0	0	0	0	0	0	0	0	331	0	0	0	0	0	0	0	0	0
636294343d1b009aaacddc6545471cfd	ASV145	d__Bacteria; p__Firmicutes; c__Bacilli; o__Lactobacillales; f__Streptococcaceae; g__Streptococcus; s__Unclassified g__Streptococcus	d__Bacteria; p__Firmicutes; c__Bacilli; o__Lactobacillales; f__Streptococcaceae; g__Streptococcus; s__uncultured bacterium	k__Bacteria;p__Firmicutes;c__Bacilli;o__Lactobacillales;f__Streptococcaceae;g__Streptococcus	GACGAACGCTGGCGGCGTGCCTAATACATGCAAGTAGAACGCTGAAGGAGGAGCTTGCTCTTCTGGATGAGTTGCGAACGGGTGAGTAACGCGTAGGTAACCTGCCTGGTAGCGGGGGATAACTATTGGAAACGATAGCTAATACCGCATAATAGTAGATGTTGCATGACATTTACTTAAAAGGTGCAATTGCATCACTACCAGATGGACCTGCGTTGTATTAGCTAGTTGGTGGGGTAACGGCTCACCAAGGCGACGATACATAGCCGA	0	0	0	0	0	0	0	0	0	0	0	0	0	0	0	0	0	0	0	0	0	0	0	0	0	0	0	0	0	0	0	0	0	0	0	0	0	0	0	0	210	0	0	0
348334cffb06d926d970a62bab7ed6fe	ASV146	d__Bacteria; p__Firmicutes; c__Bacilli; o__Lactobacillales; f__Streptococcaceae; g__Streptococcus; s__Unclassified g__Streptococcus	d__Bacteria; p__Firmicutes; c__Bacilli; o__Lactobacillales; f__Streptococcaceae; g__Streptococcus; s__uncultured bacterium	k__Bacteria;p__Firmicutes;c__Bacilli;o__Lactobacillales;f__Streptococcaceae;g__Streptococcus	GACGAACGCTGGCGGCGTGCCTAATACATGCAAGTAGAACGCTGAAGGAGGAGCTTGCTTCTCTGGATGAGTTGCGAACGGGTGAGTAACGCGTAGGTAACCTGCCTGGTAGCGGGGGATAACTATTGGAAACGATAGCTAATACCGCATAAGAGTAGATGTTGCATGACATTTGCTTAAAAGGTGCAATTGCATCACTACCAGATGGACCTGCGTTGTATTAGCTAGTTGGTGGGGTAACGGCTCACCAAGGCGACGATACATAGCCGA	0	0	0	0	0	0	0	0	542	0	0	0	0	337	0	0	0	0	0	1558	0	0	0	0	0	0	950	0	0	0	0	0	5882	745	0	0	0	0	0	432	1444	0	0	56
6d5d4271fc19413ec92ed4a3fd89f214	ASV147	d__Bacteria; p__Actinobacteriota; c__Actinobacteria; o__Unclassified c__Actinobacteria; f__Unclassified c__Actinobacteria; g__Unclassified c__Actinobacteria; s__Unclassified c__Actinobacteria	d__Bacteria; p__Actinobacteriota; c__Actinobacteria; o__Corynebacteriales; f__Corynebacteriaceae; g__Corynebacterium; s__uncultured bacterium	k__Bacteria;p__Actinobacteria;c__Actinobacteria;o__Corynebacteriales;f__Corynebacteriaceae;g__Corynebacterium;s__Corynebacterium_matruchotii	GACGAACGCTGGCGGCGTGCTTAACACATGCAAGTCGAACGGAAAGACCCCCACCTTGGTGGGGGTGCTCGAGTGGCGAACGGGTGAGTAACACGTGGGTGATCTGCCCTGCACTTCGGGATAAGCTTGGGAAACTGGGTCTAATACCGGATAGGACCATGGTTTAGTGTCTCATGGTGGAAAAATATTGTTTTGGTGCAGGATGAGCTCGCGGCCTATCAGCTTGTTGGTGGGGTAATGGCCTACCAAGGCGTCGACGGGTAGCCGGCC	0	0	0	0	0	0	0	0	0	0	0	0	0	0	0	0	0	0	0	0	0	0	0	0	0	0	0	0	0	0	0	0	0	0	0	0	0	0	0	0	0	0	0	0
22efc2f67e95353080c11eb28273cfef	ASV148	d__Bacteria; p__Firmicutes; c__Clostridia; o__Lachnospirales; f__Lachnospiraceae; g__uncultured; s__Eubacterium_sp.	d__Bacteria; p__Unclassified; c__Unclassified; o__Unclassified; f__Unclassified; g__Unclassified; s__Unclassified	k__Bacteria;p__Firmicutes;c__Clostridia;o__Clostridiales;f__Lachnospiraceae_[XIV];g__Lachnospiraceae_[G-2];s__Lachnospiraceae_[G-2]_bacterium_HMT_096	GATGAACGCTGGCGGCGTGCTTAACACATGCAAGTCGAACGAAGCTGTTGTTTGGAGACCTTCGGGTGGAAGAATAACAGACTGAGTGGCGGACGGGTGAGTAACGCGTGGGTAACCTACCTTGCACAGGGGGACAACAGTTGGAAACGACTGCTAATACCGCATAAGACCACAGTACCGCATGGTACAGGGGTAAAAACTGAGGTGGTGCAAGATGGACCCGCGTCTGATTAGCTAGTTGGTGGGGTAAAGGCCTACCAAGGCGACGAT	0	0	0	0	0	0	0	0	0	0	0	0	0	0	0	0	0	0	0	0	0	0	0	0	0	0	0	0	0	0	0	0	0	0	0	0	27	0	0	0	0	0	0	0
d2b50d46d8ff2c9316dda55332d925fb	ASV149	d__Bacteria; p__Bacteroidota; c__Bacteroidia; o__Bacteroidales; f__Prevotellaceae; g__Alloprevotella; s__Alloprevotella_tannerae	d__Bacteria; p__Bacteroidota; c__Bacteroidia; o__Bacteroidales; f__Prevotellaceae; g__Alloprevotella; s__Unclassified	k__Bacteria;p__Bacteroidetes;c__Bacteroidia;o__Bacteroidales;f__Prevotellaceae;g__Alloprevotella;s__Alloprevotella_tannerae	GATGAACGCTAGCTACAGGCTTAACACATGCAAGTCGTGGGGCAGCGGATGCTTAGCTTGCTAAGTATGCCGGCGACCGGCGCACGGGTGAGTAACGCGTACCGAACCTGCCCATCACACAGGGATAGGCTTGCGAAAGCAAGATTAATATCTGATGGTCTCAGTTGTATGCATGTATGATTGAGTAAAGCCTTCGGGCGGTGATGGATGGCGGTGCGTCCCATTAGGAAGTTGGCGGGGTAACGGCCCACCAATCCTTCGATGGGTAGG	0	0	0	0	0	0	0	0	0	0	0	0	0	0	0	0	0	0	0	0	0	0	0	0	0	0	0	0	0	0	0	0	0	0	0	0	0	0	0	0	0	0	0	0
287bfbd6daa5b62fdd49d729f0f90295	ASV150	d__Bacteria; p__Firmicutes; c__Bacilli; o__Lactobacillales; f__Streptococcaceae; g__Streptococcus; s__Unclassified g__Streptococcus	d__Bacteria; p__Firmicutes; c__Bacilli; o__Lactobacillales; f__Streptococcaceae; g__Streptococcus; s__Unclassified	k__Bacteria;p__Firmicutes;c__Bacilli;o__Lactobacillales;f__Streptococcaceae;g__Streptococcus	GACGAACGCTGGCGGCGTGCCTAATACATGCAAGTAGAACGCTGAAGGAGGAGCTTGCTCTTCTGGATGAGTTGCGAACGGGTGAGTAACGCGTAGGTAACCTGCCTGGTAGCGGGGGATAACTATTGGAAACGATAGCTAATACCGCATAACAGTAGATATTGCATGATATCTGCTTGAAAGGTGCAATTGCATCACTACCAGATGGACCTGCGTTGTATTAGCTAGTTGGTGAGGTAACGGCTCACCAAGGCGACGATACATAGCCGA	0	0	272	0	0	0	0	0	0	0	0	0	0	109	0	0	0	0	0	0	73	0	0	0	0	0	0	0	0	0	0	0	0	0	0	0	0	0	0	0	0	0	0	0
0bc34ceff6e895ef6123a2deff31ab54	ASV151	d__Bacteria; p__Bacteroidota; c__Bacteroidia; o__Bacteroidales; f__Prevotellaceae; g__Prevotella; s__Prevotella_nanceiensis	d__Bacteria; p__Bacteroidota; c__Bacteroidia; o__Bacteroidales; f__Prevotellaceae; g__Prevotella; s__Unclassified	k__Bacteria;p__Bacteroidetes;c__Bacteroidia;o__Bacteroidales;f__Prevotellaceae;g__Prevotella;s__Prevotella_nanceiensis	GATGAACGCTAGCTACAGGCTTAACACATGCAAGTCGAGGGGCAGCATATTGGTTGCTTGCAACCAATGATGGCGACCGGCGCACGGGTGAGTAACGCGTATCCAACCTACCCAATACTCAGGCATAACCCGTTGAAAGACGGACTAATTCCTGATGGTATGTATTTTTCTCATGATTTATACATTAAAGAATTTCGGTATTGGATGGGGATGCGTCTGATTAGTTTGTTGGTGAGGTAACGGCTCACCAAGACTTCGATCAGTAGGGGT	257	0	0	0	0	0	0	0	0	0	0	0	0	139	0	0	0	0	0	0	0	0	0	0	0	0	0	0	0	0	0	0	0	0	0	0	0	0	0	0	0	0	0	0
f2285b72029cca29f4da33c12383e08a	ASV152	d__Bacteria; p__Patescibacteria; c__Gracilibacteria; o__Absconditabacteriales_(SR1); f__Absconditabacteriales_(SR1); g__Absconditabacteriales_(SR1); s__SR1_bacterium	d__Bacteria; p__Bacteria; c__Patescibacteria; o__Gracilibacteria; f__Absconditabacteriales (SR1); g__Unclassified; s__Unclassified	k__Bacteria;p__Absconditabacteria_(SR1);c__Absconditabacteria_(SR1)_[C-1];o__Absconditabacteria_(SR1)_[O-1];f__Absconditabacteria_(SR1)_[F-1];g__Absconditabacteria_(SR1)_[G-1];s__Absconditabacteria_(SR1)_[G-1]_bacterium_HMT_874	GATGAACGCTAGCGAAATGCCTAACACATGCAAGTCGAACGGATCTTGCCTCGTAGTAATACGGAGTAAGATTAGTGGCAAACGAGCGAGTAACGCGTGCTTAACCTGCCCCGAAGATGGGTATAACTGCAGAGATGTAGCTAATTCCCAATATGCTCACGATGGTGAAATTCCAATGTGAGGAAAGATTTATCGCTTCGGGAGGGGGGTGCGTCCTATCAGGTAGTTGGTGGGGTAATGGCCTACCAAGCCTATGACGGGTAACCGGTC	0	16	0	0	0	0	0	0	0	0	0	0	0	0	0	0	0	0	10	0	14	0	43	0	6	0	0	10	0	0	0	0	0	0	0	0	0	0	16	0	9	0	0	0
3c9def20ae9ff05eabdceb4b1da2d4f5	ASV153	d__Bacteria; p__Campilobacterota; c__Campylobacteria; o__Campylobacterales; f__Campylobacteraceae; g__Campylobacter; s__Campylobacter_gracilis	d__Bacteria; p__Campylobacterota; c__Campylobacteria; o__Campylobacterales; f__Campylobacteraceae; g__Campylobacter; s__Unclassified	k__Bacteria;p__Proteobacteria;c__Epsilonproteobacteria;o__Campylobacterales;f__Campylobacteraceae;g__Campylobacter;s__Campylobacter_gracilis	AGTGAACGCTGGCGGCGTGCCTAATACATGCAAGTCGAACGGAATTTAAAAGAGCTTGCTCTTTTAAATTTAGTGGCGTACGGGTGAGTAATATATAGCTAATCTGCCCCTTGCTGGAGGACAACAGTTAGAAATGACTGCTAATACTCCATACTCCTTTTTACCATAAGATAAATCGGGAAAGAATTTCGGCAAGGGATGAGACTATATCGTATCAGCTAGTCGGTGGGGTAACGGCCTACCGAGGCTATGACGCGTAACTGGTCTGAG	0	0	0	0	0	0	0	0	0	0	0	0	0	0	0	0	0	0	255	0	0	0	0	0	0	0	0	0	0	0	0	0	0	0	0	0	0	0	0	0	0	0	0	0
a50e8f3d537202ae607f49bb167673ee	ASV154	d__Bacteria; p__Firmicutes; c__Negativicutes; o__Veillonellales-Selenomonadales; f__Veillonellaceae; g__Veillonella; s__Unclassified g__Veillonella	d__Bacteria; p__Firmicutes; c__Negativicutes; o__Veillonellales-Selenomonadales; f__Veillonellaceae; g__Veillonella; s__Unclassified	k__Bacteria;p__Firmicutes;c__Negativicutes;o__Veillonellales;f__Veillonellaceae;g__Veillonella	GACGAACGCTGGCGGCGTGCTTAACACATGCAAGTCGAACGAAGAACGATGGAAGCTTGCTTCTATCAATCTTAGTGGCGAACGGGTGAGTAACGCGTAATCAACCTGCCCTTCAGAGGGGGACAACAGTTGGAAACGACTGCTAATACCGCATACGATTCAATCTCGGCATCGAGACTGGATGAAAGGTGGCCTCTATTTATAAGCTATCACTGAAGGAGGGGATTGCGTCTGATTAGCTAGTTGGAGGGGTAACGGCCCACCAAGGCG	0	0	0	0	0	0	0	0	0	0	0	0	0	0	0	0	0	0	0	0	0	0	0	0	0	0	0	0	0	0	0	0	0	0	0	0	0	0	0	0	0	0	0	0
baf6c92a71a57ebb37798b69769edbba	ASV155	d__Bacteria; p__Firmicutes; c__Bacilli; o__Lactobacillales; f__Streptococcaceae; g__Streptococcus; s__Unclassified g__Streptococcus	d__Bacteria; p__Firmicutes; c__Bacilli; o__Lactobacillales; f__Streptococcaceae; g__Streptococcus; s__Unclassified	k__Bacteria;p__Firmicutes;c__Bacilli;o__Lactobacillales;f__Streptococcaceae;g__Streptococcus;s__Streptococcus_infantis_clade_431	GACGAACGCTGGCGGCGTGCCTAATACATGCAAGTAGAACGCTGAAGGAGGAGCTTGCTTCTCCGGATGAGTTGCGAACGGGTGAGTAACGCGTAGGTAACCTGCCTGGTAGTGGGGGATAACTATTGGAAACGATAGCTAATACCGCATAACAGTAGATATTGCATGATATCTGCTTGAAAGGTGCAAATGCATCACTACCAGATGGACCTGCGTTGTATTAGCTAGTTGGTGAGGTAACGGCTCACCAAGGCGACGATACATAGCCGA	0	0	0	0	0	0	0	0	0	0	0	0	74	0	0	0	0	0	0	0	0	0	0	0	0	0	0	0	0	0	0	0	0	0	0	0	0	0	0	0	0	0	0	0
c1e57dc1da626ba86aff98920d43255e	ASV156	d__Bacteria; p__Patescibacteria; c__Saccharimonadia; o__Saccharimonadales; f__Saccharimonadaceae; g__Saccharimonadaceae; s__uncultured_bacterium	d__Bacteria; p__Bacteria; c__Patescibacteria; o__Saccharimonadia; f__Saccharimonadales; g__Unclassified; s__Unclassified	k__Bacteria;p__Saccharibacteria_(TM7);c__Saccharibacteria_(TM7)_[C-1];o__Saccharibacteria_(TM7)_[O-1];f__Saccharibacteria_(TM7)_[F-1];g__Saccharibacteria_(TM7)_[G-1];s__Saccharibacteria_(TM7)_[G-1]_bacterium_HMT_346	GATGAACGCTGGCGGCGTGCCTAACACATGCAAGTTGAGCGGCAGCGCGAGTAGTTTACTACTTGGCGGCGAGCGGCGAACGGCTGAGTAACGCGTGGGAATTTGCCCCAAAGTGAGGAATAACTGCCCGAAAGGGTGGCTAATGCCGCATATGATCTTCGGATTAAAGGATTTATCCGCTTTGGGAGAAGCCCGCGTCGGATTAGGTAGTTGGGGAGGTAATGGCTCACCAAGCCGACGATCCGTAGCTGGTCTGAGAGGATGACCAGC	0	0	0	0	0	0	0	0	0	0	0	0	0	0	0	0	0	0	0	0	0	0	0	0	0	0	0	0	0	0	0	0	0	0	0	0	0	0	0	0	0	0	0	0
302ab51394fc58b4f4280fc47494427c	ASV157	d__Bacteria; p__Bacteroidota; c__Bacteroidia; o__Bacteroidales; f__Prevotellaceae; g__Alloprevotella; s__uncultured_Prevotellaceae	d__Bacteria; p__Bacteroidota; c__Bacteroidia; o__Bacteroidales; f__Prevotellaceae; g__Alloprevotella; s__Unclassified	k__Bacteria;p__Bacteroidetes;c__Bacteroidia;o__Bacteroidales;f__Prevotellaceae;g__Alloprevotella;s__Alloprevotella_sp._HMT_913	GATGAACGCTAGCTACAGGCTTAACACATGCAAGTCGAGGGGCAGCGGGCAGAAAGCTTGCTTTCTGTGCCGGCGACCGGCGCACGGGTGCGTAACGCGTATCGAACCTACCACATACTCAGGGATAGCCTTGCGAAAGTAAGATTAATACCTGATGTTATTAAACAATCGCATGATAGTTTAATCAAAGATTTATTGGTATGTGATGGCGATGCGTCTGATTAGGTAGTAGGCGGGGTAACGGCCCACCTAGCCATCGATCAGTAGGGG	0	0	0	0	0	0	0	0	0	0	0	0	0	0	0	0	0	0	0	0	0	0	0	0	0	0	0	68	0	0	0	0	0	0	0	0	0	0	0	0	0	0	0	0
6eb1d8be448bc2f09dd40f3370460f34	ASV158	d__Bacteria; p__Fusobacteriota; c__Fusobacteriia; o__Fusobacteriales; f__Fusobacteriaceae; g__Fusobacterium; s__Unclassified g__Fusobacterium	d__Bacteria; p__Fusobacteriota; c__Fusobacteriia; o__Fusobacteriales; f__Fusobacteriaceae; g__Fusobacterium; s__Unclassified	k__Bacteria;p__Fusobacteria;c__Fusobacteriia;o__Fusobacteriales;f__Fusobacteriaceae;g__Fusobacterium;s__Fusobacterium_nucleatum_subsp._polymorphum	GATGAACGCTGACAGAATGCTTAACACATGCAAGTCAACTTGAACTTCGGTTTGGGTGGCGGACGGGTGAGTAACGCGTAAAGAACTTGCCTCACAGATAGGGACAACATTTGGAAACGAATGCTAATACCTGATATTATGATTTTAGGGCATCCTAAGATTATGAAAGCTATATGCGCTGTGAGAGAGCTTTGCGTCCCATTAGCTAGTTGGAGAGGTAACGGCTCACCAAGGCAATGATGGGTAGCCGGCCTGAGAGGGTGATCGGCC	0	0	0	0	0	0	0	0	0	0	0	0	0	0	0	0	0	0	0	0	0	0	0	0	0	0	0	0	0	0	0	0	0	0	0	0	0	0	0	0	0	0	0	0
b8b5089be0ae4e344a0845e4b621b56a	ASV159	d__Bacteria; p__Actinobacteriota; c__Actinobacteria; o__Actinomycetales; f__Actinomycetaceae; g__Actinomyces; s__Unclassified g__Actinomyces	d__Bacteria; p__Actinobacteriota; c__Actinobacteria; o__Actinomycetales; f__Actinomycetaceae; g__Actinomyces; s__Unclassified	k__Bacteria;p__Actinobacteria;c__Actinobacteria;o__Actinomycetales;f__Actinomycetaceae;g__Actinomyces;s__Actinomyces_sp._HMT_171	GACGAACGCTGGCGGCGTGCTTAACACATGCAAGTCGAACGGTGAAGCGCCTTCCTTTTTTTGGGGGGTGTGGATGAGTGGCGAACGGGTGAGTAACACGTGAGTAACCTGCCCCCTTCTTCTGGATAACCGCATGAAAGTGTGGCTAATACGGGATATTCTGGGTCTGTCGCATGATGGGTCTGGGAAAGATGCGCCTTTGGGTGTTTTTGGTGGGGGATGGGCTCGCGGCCTATCAGCTTGTTGGTGGGGTGATGGCCTACCAAGGCG	0	0	0	0	0	0	0	0	0	0	0	0	0	0	0	0	0	0	0	0	0	0	0	0	0	0	0	0	0	0	0	0	0	0	33	0	0	0	0	0	0	0	0	0
318a615bcda8d5b7cf1c0bd2040f8c43	ASV160	d__Bacteria; p__Patescibacteria; c__Saccharimonadia; o__Saccharimonadales; f__Saccharimonadaceae; g__Saccharimonadaceae; s__Unclassified g__Saccharimonadaceae	d__Bacteria; p__Bacteria; c__Patescibacteria; o__Saccharimonadia; f__Saccharimonadales; g__Saccharimonadaceae; s__Unclassified	k__Bacteria;p__Saccharibacteria_(TM7);c__Saccharibacteria_(TM7)_[C-1];o__Saccharibacteria_(TM7)_[O-1];f__Saccharibacteria_(TM7)_[F-1];g__Saccharibacteria_(TM7)_[G-1];s__Saccharibacteria_(TM7)_[G-1]_bacterium_HMT_346	GATGAACGCTGGCGGCGTGCCTAACACATGCAAGTCGAGCGGCAGCGCGAGTAGTTTACTACTTGGCGGCGAGCGGCGAACGGCTGAGTAACGCGTGGGAATTTGCCCCAAAGTGAGGAATAACTGCCCGAAAGGGTGGCTAATGCCGCATATGATCTTCGGATTAAAGGATTTATCCGCTTTGGGAGAAGCCCGCGTCGGATTAGGTAGTTGGTGAGGTAATAGCTCACCAAGCCGACGATCCGTAGCTGGTCTGAGAGGATGACCAGC	0	0	0	0	0	0	0	0	0	0	43	0	0	0	0	0	0	0	0	0	0	0	0	0	0	0	0	0	0	0	0	0	0	0	0	0	0	0	0	0	0	0	0	0
d624492449444c3bebce7cf293746996	ASV161	d__Bacteria; p__Bacteroidota; c__Bacteroidia; o__Bacteroidales; f__Prevotellaceae; g__Alloprevotella; s__uncultured_Prevotella	d__Bacteria; p__Bacteroidota; c__Bacteroidia; o__Bacteroidales; f__Prevotellaceae; g__Alloprevotella; s__Unclassified	k__Bacteria;p__Bacteroidetes;c__Bacteroidia;o__Bacteroidales;f__Prevotellaceae;g__Alloprevotella;s__Alloprevotella_rava	GATGAACGCTAGCTACAGGCTTAACACATGCAAGTCGAGGGGAAACGACATTGGAAGCTTGCTTTTAATGGTCGTCGACCGGCGCACGGGTGCGTAACGCGTATCGAACCTGCCCTTTACTCAGGGATAGCCTTGCGAAAGTAAGATTAATACCTGATGGTGTTGTGGAAAGACATCTTTTTGCAACTAAAGATTTATTGGTAGAGGATGGCGATGCGTCTGATTAGGTAGTAGGTGTGGTAACGGCTCACCTAGCCGACGATCAGTAGG	0	0	0	0	0	0	0	0	0	0	0	0	0	0	0	0	0	0	0	0	0	0	0	0	0	0	0	0	0	0	0	0	0	0	0	0	0	0	0	0	0	0	0	0
df36ec04bf92a77037117ddd4c0abbca	ASV162	d__Bacteria; p__Firmicutes; c__Bacilli; o__Lactobacillales; f__Streptococcaceae; g__Streptococcus; s__Unclassified g__Streptococcus	d__Bacteria; p__Firmicutes; c__Bacilli; o__Lactobacillales; f__Streptococcaceae; g__Streptococcus; s__Unclassified	k__Bacteria;p__Firmicutes;c__Bacilli;o__Lactobacillales;f__Streptococcaceae;g__Streptococcus	GACGAACGCTGGCGGCGTGCCTAATACATGCAAGTAGAACGCTGAAGCTTGGTGCTTGCACCGAGCGGATGAGTTGCGAACGGGTGAGTAACGCGTAGGTAACCTGCCTGGTAGCGGGGGATAACTATTGGAAACGATAGCTAATACCGCATAATAGTAGATGTTGCATGACATTTGCTTAAAAGGTGCAATTGCATCACTACCAGATGGACCTGCGTTGTATTAGCTAGTTGGTGAGGTAACGGCTCACCAAGGCAACGATACATAGCC	0	0	0	15	0	0	0	0	0	0	0	0	0	0	0	0	0	0	0	0	0	0	0	0	0	0	0	0	0	0	0	41	0	0	0	0	0	0	0	0	0	0	0	0
507f036926c2eccdbe98f05419013800	ASV163	d__Bacteria; p__Fusobacteriota; c__Fusobacteriia; o__Fusobacteriales; f__Leptotrichiaceae; g__Leptotrichia; s__uncultured_bacterium	d__Bacteria; p__Fusobacteriota; c__Fusobacteriia; o__Fusobacteriales; f__Leptotrichiaceae; g__Leptotrichia; s__uncultured bacterium	k__Bacteria;p__Fusobacteria;c__Fusobacteriia;o__Fusobacteriales;f__Leptotrichiaceae;g__Leptotrichia	GATGAACGCTGACAGAATGCTTAACACATGCAAGTCGATGGGGAAGTGGTGCTTGCACCATGGTAACCATGGCGGACGGGTGAGTAACGCGTAAGGGACTTACCTGCGGGACTGGGATAACAGCAGGAAACTGCTGATAAGACCGGATAAAGTCATGGAGCTGCATGGTTCTATGATGAAAGGAGACGCCTGCGGAGAGCCTTGCGTCCTATTAGCTAGTTGGAGGGGTAATGGCCCACCAAGGCGAAGATAGGTAGCCGGCCTGAGAGG	0	0	0	0	0	0	0	0	0	0	0	0	0	0	0	0	0	0	0	0	0	0	0	0	0	0	0	0	0	0	0	0	0	0	0	0	0	0	0	0	0	0	0	0
95bd8a1cd8d31d0ba211f053174668b7	ASV164	d__Bacteria; p__Proteobacteria; c__Gammaproteobacteria; o__Pasteurellales; f__Pasteurellaceae; g__Haemophilus; s__Unclassified g__Haemophilus	d__Bacteria; p__Proteobacteria; c__Gammaproteobacteria; o__Enterobacterales; f__Pasteurellaceae; g__Haemophilus; s__Unclassified	k__Bacteria;p__Proteobacteria;c__Gammaproteobacteria;o__Pasteurellales;f__Pasteurellaceae;g__Haemophilus;s__Haemophilus_parainfluenzae	ATTGAACGCTGGCGGCAGGCTTAACACATGCAAGTCGAACGGTAACATAAAGAAGCTTGCTTCTTTGATGACGAGTGGCGGACGGGTGAGTAATGCTTGGGAATCTGGCTTATGGAGGGGGATAACTACGGGAAACTGTAGCTAATACCGCGTAGAATCGGGAGATGAAAGTGTGGGACCTTCGGGCCACATGCCATAGGATGAGCCCAAGTGGGATTAGGTAGTTGGTGAGGTAAAGGCTCACCAAGCCGACGATCTCTAGCTGGTCTG	0	0	0	1304	0	0	0	0	0	0	0	0	0	0	0	0	171	0	0	0	0	0	0	0	0	0	0	0	0	181	0	0	0	0	0	0	0	0	145	0	0	0	1683	0
9f8fc620b28e0586f18097a509d4aabd	ASV165	d__Bacteria; p__Firmicutes; c__Bacilli; o__Staphylococcales; f__Gemellaceae; g__Gemella; s__uncultured_bacterium	d__Bacteria; p__Firmicutes; c__Bacilli; o__Staphylococcales; f__Gemellaceae; g__Gemella; s__uncultured bacterium	k__Bacteria;p__Firmicutes;c__Bacilli;o__Bacillales;f__Gemellaceae;g__Gemella;s__Gemella_haemolysans	GACGAACGCTGGCGGCGTGCCTAATACATGCAAGTCGAGCGAAGTTTTTCTGGTGCTTGCACCGGAAAAACTTAGCGGCGAACGGGTGAGTAACACGTAAAGAACCTGCCTCATAGACTGGGACAACTATTGGAAACGATAGCTAATACCGGATAACAGCATTAACTGCATGGTTGATGTTTAAAAGTTGGTTTTGCTAACACTATGAGATGGCTTTGCGGTGCATTAGCTAGTTGGTGGGGTAAATGCCTACCAAGGCGACGATGCATA	0	0	0	0	0	0	86	0	0	0	0	0	0	0	0	0	0	0	0	0	0	0	0	0	0	0	0	0	0	0	0	0	0	0	0	0	0	0	0	0	0	0	0	0
c8202951028f2e0eb45962dd0bf50673	ASV166	d__Bacteria; p__Firmicutes; c__Bacilli; o__Lactobacillales; f__Streptococcaceae; g__Streptococcus; s__Unclassified g__Streptococcus	d__Bacteria; p__Firmicutes; c__Bacilli; o__Lactobacillales; f__Streptococcaceae; g__Streptococcus; s__Unclassified	k__Bacteria;p__Firmicutes;c__Bacilli;o__Lactobacillales;f__Streptococcaceae;g__Streptococcus;s__Streptococcus_infantis_clade_431	GACGAACGCTGGCGGCGTGCCTAATACATGCAAGTAGAACGCTGAAGGAGGAGCTTGCTTCTCTGGATGAGTTGCGAACGGGTGAGTAACGCGTAGGTAACCTGCCTGGTAGCGGGGGATAACTATTGGAAACGATAGCTAATACCGCATAACAGTAGATATTGCATGATATCTGCTTGAAAGGTGCAATTGCATCACTACCAGATGGACCTGCGTTGTATTAGCTAGTTGGTGAGGTAACGGCTCACCAAGGCGACGATACATAGCCGA	0	0	0	0	0	0	0	0	0	0	0	0	0	0	0	0	0	0	0	0	0	0	0	0	0	0	0	0	0	0	0	0	0	0	0	0	0	0	0	0	0	0	0	0
17da0a80b4b8e47683945e8ed11b4938	ASV167	d__Bacteria; p__Actinobacteriota; c__Actinobacteria; o__Actinomycetales; f__Actinomycetaceae; g__Actinomyces; s__Schaalia_odontolytica	d__Bacteria; p__Actinobacteriota; c__Actinobacteria; o__Actinomycetales; f__Actinomycetaceae; g__Actinomyces; s__Unclassified	k__Bacteria;p__Actinobacteria;c__Actinobacteria;o__Actinomycetales;f__Actinomycetaceae;g__Schaalia;s__Schaalia_sp._HMT_172	GACGAACGCTGGCGGCGTGCTTAACACATGCAAGTCGAACGCTGAAGACCTGGCTTTTGTTGGGTTGGATGAGTGGCGAACGGGTGAGTAACACGTGAGTAACCTGCCCCCTTCTTTGGGATAACGCCCGGAAACGGGTGCTAATACTGGATATTCACTGGCCTTCGCATGGGGGTTGGTGGAAAGGTTTGTTCTGGTGGGGGATGGGCTCGCGGCCTATCAGCTTGTTGGTGGGGTGATGGCCTACCAAGGCTTTGACGGGTAGCCGGC	0	0	0	0	0	0	0	0	0	0	0	0	0	0	0	0	0	0	0	0	0	0	0	0	0	0	101	0	0	0	0	0	0	0	0	0	0	0	0	0	0	0	0	0
c5152991e988677b027eca2ba901c9f2	ASV168	d__Bacteria; p__Proteobacteria; c__Gammaproteobacteria; o__Pasteurellales; f__Pasteurellaceae; g__Haemophilus; s__Unclassified g__Haemophilus	d__Bacteria; p__Proteobacteria; c__Gammaproteobacteria; o__Enterobacterales; f__Pasteurellaceae; g__Haemophilus; s__Unclassified	k__Bacteria;p__Proteobacteria;c__Gammaproteobacteria;o__Pasteurellales;f__Pasteurellaceae;g__Haemophilus;s__Haemophilus_parainfluenzae	ATTGAACGCTGGCGGCAGGCTTAACACATGCAAGTCGAACGGTAACATAAAGAAGCTTGCTTCTTTGATGACGAGTGGCGGACGGGTGAGTAATGCTTGGGAATCTAGCTTATGGAGGGGGATAACTACGGGAAACTGTAGCTAATACCGCGTAGAATCGGAAGATGAAAGTGTGGGACCTTCGGGCCACATGCCATAGGATGAGCCCAAGTGGGATTAGGTAGTTGGTGAGGTAAAGGCTCACCAAGCCGACGATCTCTAGCTGGTCTG	0	0	151	0	0	0	0	0	0	0	0	220	0	0	492	0	0	0	0	0	0	0	0	0	0	0	0	0	0	0	0	0	0	0	0	0	0	0	0	0	0	161	0	0
df54e00c0a76c4c292515e936d6ebadc	ASV169	d__Bacteria; p__Proteobacteria; c__Gammaproteobacteria; o__Burkholderiales; f__Neisseriaceae; g__Neisseria; s__Unclassified g__Neisseria	d__Bacteria; p__Proteobacteria; c__Gammaproteobacteria; o__Burkholderiales; f__Neisseriaceae; g__Neisseria; s__Unclassified	k__Bacteria;p__Proteobacteria;c__Betaproteobacteria;o__Neisseriales;f__Neisseriaceae;g__Neisseria	ATTGAACGCTGGCGGCATGCTTTACACATGCAAGTCGGACGGCAGCGGGGTAGTGCTTGCACTACTGCCGGCGAGTGGCGAACGGGTGAGTAATATATCGGAACGTACCGAGCAGAGGGGGATAACTAATCGAAAGATTAGCTAATACCGCATATCTTCTGAGGAAGAAAGCAGGGGACCATTTGGCCTTGCGCTGTTTGAGCGGCCGATATCTGATTAGCTAGTTGGTGGGGTAAAGGCCTACCAAGGCGACGATCAGTAGCGGGTCTG	0	0	0	0	0	0	0	0	0	0	0	0	0	0	0	0	0	0	0	0	0	0	0	0	0	0	0	0	0	0	0	0	0	0	0	0	0	0	0	0	0	0	0	0
d06d9344dbf58ae59dfc90f5f97a3e93	ASV170	d__Bacteria; p__Spirochaetota; c__Spirochaetia; o__Spirochaetales; f__Spirochaetaceae; g__Treponema; s__Treponema_maltophilum	d__Bacteria; p__Spirochaetota; c__Spirochaetia; o__Spirochaetales; f__Spirochaetaceae; g__Treponema; s__Unclassified	k__Bacteria;p__Spirochaetes;c__Spirochaetia;o__Spirochaetales;f__Spirochaetaceae;g__Treponema;s__Treponema_maltophilum	AACGAACGCTGGCGGCGCGTCTTAAACATGCAAGTCGAACGGCAGGAAGGGGCTTGCCCCTTCTGAGAGTGGCGGACTGGTGAGTAACACGTGGGTGACATACCTTTTAGTTGGGGATAGCTATTAGAAATAGTAGGTAATACCGAATGTGACCGTATTTATTAGAAGGATACGAGGAAAGGAGCTAAGGCTTCGCTAAAAGAATGGCTCGCGGCCCATTATGCTGGTTGGTGAGGTAACGGCCCACCAAGGCGATGATGGGTATCCGGC	0	0	0	0	0	0	0	0	0	0	0	0	0	0	0	0	0	0	0	0	0	0	0	0	0	0	0	0	0	0	0	0	0	0	0	0	0	0	21	0	0	0	0	0
a22388af37e2407be0d9b400b6196622	ASV171	d__Bacteria; p__Proteobacteria; c__Gammaproteobacteria; o__Pasteurellales; f__Pasteurellaceae; g__Aggregatibacter; s__Azospirillum_sp.	d__Bacteria; p__Unclassified; c__Unclassified; o__Unclassified; f__Unclassified; g__Unclassified; s__Unclassified	k__Bacteria;p__Proteobacteria;c__Gammaproteobacteria;o__Pasteurellales;f__Pasteurellaceae;g__Haemophilus;s__Haemophilus_parainfluenzae	GATGAACGCTGACAGAATGCTTAACACATGCAAGTCTACTTGAACTTCGGTTTGGGTGGCGGACGGGTGAGTAATGCTTGGGAATCTAGCTTATGGAGGGGGATAACTACGGGAAACTGTAGCTAATACCGCGTAGAATCGGGAGATGAAAGTGTGGGACCTTCGGGCCACATGCCATAGGATGAGCCCAAGTGGGATTAGGTAGTTGGTGAGGTAAAGGCTCACCAAGCCGACGATCTCTAGCTGGTCTGAGAGGATGACCAGCCACAC	0	0	0	0	0	0	0	0	0	0	0	0	0	0	0	0	0	0	0	0	0	0	0	0	0	0	0	0	0	0	0	0	0	0	0	0	0	0	0	0	0	0	0	0
80d8ee72bb2c132c392b81a33f358155	ASV172	d__Bacteria; p__Bacteroidota; c__Bacteroidia; o__Flavobacteriales; f__Flavobacteriaceae; g__Capnocytophaga; s__Capnocytophaga_gingivalis	d__Bacteria; p__Bacteroidota; c__Bacteroidia; o__Flavobacteriales; f__Flavobacteriaceae; g__Capnocytophaga; s__Unclassified	k__Bacteria;p__Bacteroidetes;c__Flavobacteriia;o__Flavobacteriales;f__Flavobacteriaceae;g__Capnocytophaga	GATGAACGCTAGCGGCAGGCCTAACACATGCAAGTCGAGGGAGAAGCCCTTTCGGGGGCAGAAACCGGCGCACGGGTGCGTAACGCGTATGCAACCTACCTTTCACAGGGGGATAGCCCGAAGAAATTTGGATTAATACCCCATAATATTGTTGGATGGCATCATCTGGCAATTAAAGCTACGACGGTGGAAGATGGGCATGCGTCCTATTAGCTAGTTGGAGTGGTAACAGCACCCCAAGGCTACGATAGGTAGGGGTCCTGAGAGGGA	0	0	0	0	236	0	0	0	0	0	0	0	0	0	0	0	0	0	0	0	0	0	0	0	0	0	0	0	0	0	0	0	0	0	0	0	0	0	0	0	0	0	0	0
d5cb284082f91930c197c7ca049b6424	ASV173	d__Bacteria; p__Actinobacteriota; c__Actinobacteria; o__Actinomycetales; f__Actinomycetaceae; g__Actinomyces; s__Unclassified g__Actinomyces	d__Bacteria; p__Actinobacteriota; c__Actinobacteria; o__Actinomycetales; f__Actinomycetaceae; g__Actinomyces; s__Unclassified	k__Bacteria;p__Actinobacteria;c__Actinobacteria;o__Actinomycetales;f__Actinomycetaceae;g__Actinomyces;s__Actinomyces_sp._HMT_171	GACGAACGCTGGCGGCGTGCTTAACACATGCAAGTCGAACGGTGAAGCACCTTCCTTTTGGTGGGTGTGGATGAGTGGCGAACGGGTGAGTAACACGTGAGTAACCTGCCCCCTTCTTCTGGATAACCGCATGAAAGTGTGGCTAATACGGGATATTCTGGGTCTGTCGCATGGCGGGCCTGGGAAAGATGCGCCTTTGGGTGTTTTTGGTGGGGGATGGGCTCGCGGCCTATCAGCTTGTTGGTGGGGTGATGGCCTACCAAGGCGGTG	0	0	0	0	0	0	0	0	0	0	0	0	0	0	0	0	0	0	0	0	0	0	0	0	0	0	0	0	0	0	0	0	0	0	0	0	0	0	0	0	0	0	0	0
8d2d6cdd366575dc3ccb7358a8d75e92	ASV174	d__Bacteria; p__Firmicutes; c__Bacilli; o__Staphylococcales; f__Gemellaceae; g__Gemella; s__uncultured_bacterium	d__Bacteria; p__Firmicutes; c__Bacilli; o__Staphylococcales; f__Gemellaceae; g__Gemella; s__uncultured bacterium	k__Bacteria;p__Firmicutes;c__Bacilli;o__Bacillales;f__Gemellaceae;g__Gemella;s__Gemella_haemolysans	GACGAACGCTGGCGGCGTGCCTAATACATGCAAGTCGAGCGAAGTTTTTCTGGTGCTTGCACCGGAAAAACTTAGCGGCGAACGGGTGAGTAACACGTAAAGAACCTGCCTCATAGACTGGGACAACTATTGGAAACGATAGCTAATACCGGATAACAGCATTAACTGCATGGTTGATGTTTAAAAGTTGGTTTTGCTAACACTATGAGATGGCTTTGCGGCGCATTAGCTAGTTGGTGGGGTAAAGGCCTACCAAGGCGACGATGCATA	0	0	0	0	0	0	0	0	0	0	0	0	0	0	0	0	0	0	0	0	0	0	0	0	0	0	0	0	0	0	0	0	0	0	0	0	0	0	0	0	0	0	0	0
f4071da4f1863cf4900d668219e54518	ASV175	d__Bacteria; p__Bacteroidota; c__Bacteroidia; o__Flavobacteriales; f__Flavobacteriaceae; g__Capnocytophaga; s__Capnocytophaga_ochracea	d__Bacteria; p__Bacteroidota; c__Bacteroidia; o__Flavobacteriales; f__Flavobacteriaceae; g__Capnocytophaga; s__Unclassified	k__Bacteria;p__Bacteroidetes;c__Flavobacteriia;o__Flavobacteriales;f__Flavobacteriaceae;g__Capnocytophaga	GATGAACGCTAGCGGCAGGCCTAACACATGCAAGTCGAGGGGGAAGTTACTTTCGGGTAACAGAGACCGGCGTACGGGTGCGTAACGCGTATACAATCTGCCTTTCACTGGGGGATAGCCCGAAGAAATTTGGATTAATACCCCATAGTATAGTAGTGTGGCATCACACAACTATTAAAGCCTTGGTGGTGAAAGATGAGTATGCGTTCTATTAGCTAGTTGGAGAGGTAACGGCTCCCCAAGGCTATGATAGATAGGGGTTCTGAGAGG	0	0	0	0	0	0	0	0	0	0	0	0	0	0	0	0	0	0	0	0	0	0	0	0	0	0	0	0	0	0	0	0	0	0	0	0	0	0	0	46	0	0	0	0
b35eb0331794ce5fc55903f961769f66	ASV176	d__Bacteria; p__Firmicutes; c__Negativicutes; o__Veillonellales-Selenomonadales; f__Veillonellaceae; g__Veillonella; s__Unclassified g__Veillonella	d__Bacteria; p__Firmicutes; c__Negativicutes; o__Veillonellales-Selenomonadales; f__Veillonellaceae; g__Veillonella; s__Unclassified	k__Bacteria;p__Firmicutes;c__Negativicutes;o__Veillonellales;f__Veillonellaceae;g__Veillonella	GACGAACGCTGGCGGCGTGCTTAACACATGCAAGTCGAACGAAGAGCGATGGAAGCTTGCTTCTATCAATCTTAGTGGCGAACGGGTGAGTAACGTGTAATCAACCTGCCCTTCAGAGGGGGACAACAGTTGGAAACGACTGCTAATACCGCATACGATCTGACCTCGGCATCGAGGATGGATGAAAGGTGGCCTCTATTTATAAGCTATCACTGAAGGAGGGGATTGCGTCTGATTAGCTAGTTGGAGGGGTAACGGCCCACCAAGGCG	0	0	0	0	0	0	0	0	0	0	0	0	0	0	0	0	0	0	0	0	0	0	0	0	0	0	0	0	0	0	0	0	0	0	0	0	0	0	0	0	0	0	0	0
b99015f3df4b73fd764bad708715deea	ASV177	d__Bacteria; p__Firmicutes; c__Bacilli; o__Staphylococcales; f__Gemellaceae; g__Gemella; s__Unclassified g__Gemella	d__Bacteria; p__Firmicutes; c__Bacilli; o__Staphylococcales; f__Gemellaceae; g__Gemella; s__uncultured bacterium	k__Bacteria;p__Firmicutes;c__Bacilli;o__Bacillales;f__Gemellaceae;g__Gemella;s__Gemella_morbillorum	GACGAACGCTGGCGGCGTGCCTAATACATGCAAGTCGAGCGAAGTTTTTCTGGTGCTTGCACTAGAAAAACTTAGCGGCGAACGGGTGAGTAACACGTAAAGAACCTGCCTCATAGACTGGGACAACTATTGGAAACGATAGCTAATACCGGATAACAGCATTAACTGCATGGTTGATGTTTAAAAGTTGGTTATGCTAACACTATGAGATGGCTTTGCGGTGCATTAGCTAGTTGGTGGGGTAAAGGCCCACCAAGGCGACGATGCATA	0	0	0	0	0	0	0	0	0	0	0	0	0	0	0	0	0	0	0	0	0	0	0	0	0	0	0	0	0	0	0	0	0	0	0	0	0	0	0	0	0	0	0	0
529b27be8b0f788c794483d3600abcc5	ASV178	d__Bacteria; p__Campilobacterota; c__Campylobacteria; o__Campylobacterales; f__Campylobacteraceae; g__Campylobacter; s__Campylobacter_showae	d__Bacteria; p__Campylobacterota; c__Campylobacteria; o__Campylobacterales; f__Campylobacteraceae; g__Campylobacter; s__Unclassified	k__Bacteria;p__Proteobacteria;c__Epsilonproteobacteria;o__Campylobacterales;f__Campylobacteraceae;g__Campylobacter;s__Campylobacter_showae	AGTGAACGCTGGCGGCGTGCCTAATACATGCAAGTCGAACGGAGATTAAGTAGCTTGCTATTTAATCTTAGTGGCGCACGGGTGAGTAATATATAGCTAACTTGCCCATTACTAAGGGACAACAGTTGGAAACGACTGCTAATACCTTATACTCCGTATCTATACAAGTGGGTACGGGAAAGTTTTTCGGTAATGGATAGGGCTATATCGTATCAGCTAGTTGGTAAGGTAATGGCTTACCAAGGCTATGACGCGTAACTGGTCTGAGAG	0	0	0	0	0	0	0	0	0	21	0	0	0	0	0	0	0	0	0	0	0	0	0	0	0	0	0	0	0	0	0	0	0	0	0	0	0	0	0	0	0	0	0	0
10f9aabc9d57d4340a0a59489f67275a	ASV179	d__Bacteria; p__Proteobacteria; c__Gammaproteobacteria; o__Burkholderiales; f__Neisseriaceae; g__Neisseria; s__Neisseria_bacilliformis	d__Bacteria; p__Proteobacteria; c__Gammaproteobacteria; o__Burkholderiales; f__Neisseriaceae; g__Neisseria; s__Unclassified	k__Bacteria;p__Proteobacteria;c__Betaproteobacteria;o__Neisseriales;f__Neisseriaceae;g__Neisseria;s__Neisseria_bacilliformis	ATTGAACGCTGGCGGCATGCTTTACACATGCAAGTCGGACGGCAGCACAGAGGAGCTTGCTTCTTGGGTGGCGAGTGGCGAACGGGTGAGTAACGCATCGGAACGTACCGAGTAATGGGGGATAACTGTCCGAAAGGACAGCTAATACCGCATACGCCCTGAGGGGGAAAGCGGGGGATCTTAGGACCTCGCGTTATTCGAGCGGCCGATGTCTGATTAGCTGGTTGGCGGGGTAAAGGCCCACCAAGGCGACGATCAGTAGCGGGTCTG	0	0	0	0	0	0	0	0	31	0	113	0	0	0	0	0	0	0	0	0	0	0	0	0	0	0	0	0	0	0	0	0	0	0	0	0	0	0	0	0	0	0	0	0
4ebf2c0ff57301f3bcd537bdd5ef12b9	ASV180	d__Bacteria; p__Proteobacteria; c__Gammaproteobacteria; o__Burkholderiales; f__Burkholderiaceae; g__Lautropia; s__Unclassified g__Lautropia	d__Bacteria; p__Proteobacteria; c__Gammaproteobacteria; o__Burkholderiales; f__Burkholderiaceae; g__Lautropia; s__uncultured bacterium	k__Bacteria;p__Proteobacteria;c__Betaproteobacteria;o__Burkholderiales;f__Burkholderiaceae;g__Lautropia;s__Lautropia_mirabilis	ATTGAACGCTGGCGGCATGCTTTACACATGCAAGTCGAACGGCAGCGCGGGCTTCGGCCTGGCGGCGAGTGGCGAACGGGTGAGTAAGACATCGGAACGTGCCCAGTAGTGGGGGATAGCTCGGCGAAAGCCGGATTAATACCGCATACGACCTGAGGGTGAAAGCGGGGGATCTTCGGACCTCGCGCTATTGGAGCGGCCGATGGCAGATTAGCTAGTTGGTGGGGTAAAGGCCTACCAAGGCGACGATCTGTAGCTGGTCTGAGAGGA	0	0	0	0	0	0	0	0	0	0	0	0	0	0	0	0	0	0	0	0	0	0	0	0	0	0	157	0	0	0	0	0	0	0	0	0	0	0	0	0	0	0	0	0
1ffb107f785ea1367ebb1d51e0e8891e	ASV181	d__Bacteria; p__Patescibacteria; c__Saccharimonadia; o__Saccharimonadales; f__Saccharimonadaceae; g__TM7x; s__uncultured_bacterium	d__Bacteria; p__Patescibacteria; c__Saccharimonadia; o__Saccharimonadales; f__Saccharimonadaceae; g__TM7x; s__uncultured bacterium	k__Bacteria;p__Saccharibacteria_(TM7);c__Saccharibacteria_(TM7)_[C-1];o__Saccharibacteria_(TM7)_[O-1];f__Saccharibacteria_(TM7)_[F-1];g__Saccharibacteria_(TM7)_[G-1];s__Saccharibacteria_(TM7)_[G-1]_bacterium_HMT_352	GATGAATGCTGGCGGCGTGCCTAACACATGCAAGTCGAGCGGCAGCGAGTTTTACACTGAATTCTGGAAGCTTCTGGGTAATATAGAAGATCTATTCAAGAATTTTGTGTAAAATGTCGGCGAGCGGCGGACGGCTGAGTAACGCGTAGGAATTTGCCCCAAAGTGAGGAATAACTGCCCGAAAGGGTAGCTAATGCCGCATATGGTCTTCGGATTAAAGCCTTCGGGCGCTTTGGGAGAAGCCTGCGTTGGATTAGGTAGTTGGTAGGG	18	6	0	0	0	24	66	0	0	0	0	0	0	0	0	0	0	0	0	0	0	0	0	0	0	0	0	0	0	0	0	0	0	0	0	0	0	0	0	0	26	0	0	0
51bbbcba18899cde067e2757c320ee26	ASV182	d__Bacteria; p__Firmicutes; c__Bacilli; o__Lactobacillales; f__Streptococcaceae; g__Streptococcus; s__Unclassified g__Streptococcus	d__Bacteria; p__Firmicutes; c__Bacilli; o__Lactobacillales; f__Streptococcaceae; g__Streptococcus; s__uncultured bacterium	k__Bacteria;p__Firmicutes;c__Bacilli;o__Lactobacillales;f__Streptococcaceae;g__Streptococcus	GACGAACGCTGGCGGCGTGCCTAATACATGCAAGTAGAACGCTGAAGGAGGAGCTTGCTCTTCTGGATGAGTTGCGAACGGGTGAGTAACGCGTAGGTAACCTGCCTGGTAGCGGGGGATAACTATTGGAAACGATAGCTAATACCGCATAATAGTAGTTGTTGCATGACAACTGTTTGAAAGGTGCAATTGCATCACTACCAGATGGACCTGCGTTGTATTAGCTAGTTGGTGGGGTAACGGCTCACCAAGGCGACGATACATAGCCGA	0	0	0	0	0	0	0	0	202	0	0	0	0	0	0	0	0	0	0	0	0	0	0	0	0	0	0	0	0	0	0	0	0	0	0	0	0	0	0	0	0	0	0	0
96f1769a75cd76fe5dfe1a4b5fbbd07a	ASV183	d__Bacteria; p__Firmicutes; c__Bacilli; o__Lactobacillales; f__Streptococcaceae; g__Streptococcus; s__Unclassified g__Streptococcus	d__Bacteria; p__Firmicutes; c__Bacilli; o__Lactobacillales; f__Streptococcaceae; g__Streptococcus; s__Unclassified	k__Bacteria;p__Firmicutes;c__Bacilli;o__Lactobacillales;f__Streptococcaceae;g__Streptococcus	GACGAACGCTGGCGGCGTGCCTAATACATGCAAGTAGAACGCTGAAGGAGGAGCTTGCTCTTCTGGATGAGTTGCGAACGGGTGAGTAACGCGTAGGTAACCTACCTGGTAGCGGGGGATAACTATTGGAAACGATAGCTAATACCGCATAAGAGTAGATGTTGCATGACATTTGCTTAAAAGGTGCAATTGCATCACTACCAGATGGACCTGCGTTGTATTAGCTAGTTGGTGGGGTAACGGCTCACCAAGGCGACGATACATAGCCGA	0	0	0	0	0	0	0	0	0	0	0	0	0	0	0	0	0	0	0	0	0	0	0	0	0	0	0	0	0	0	0	0	0	0	0	0	0	0	0	0	0	0	0	0
c4954ef259b2a724b2251c6daf29747c	ASV184	d__Bacteria; p__Campilobacterota; c__Campylobacteria; o__Campylobacterales; f__Campylobacteraceae; g__Campylobacter; s__Unclassified g__Campylobacter	d__Bacteria; p__Campylobacterota; c__Campylobacteria; o__Campylobacterales; f__Campylobacteraceae; g__Campylobacter; s__Unclassified	k__Bacteria;p__Proteobacteria;c__Epsilonproteobacteria;o__Campylobacterales;f__Campylobacteraceae;g__Campylobacter;s__Campylobacter_concisus	AGTGAACGCTGGCGGCGTGCCTAATACATGCAAGTCGAACGGAGATTAAGTAGCTTGCTATTTAATCTTAGTGGCGCACGGGTGAGTAATGTATAGCTAATCTGCCCTACACTAGAGGACAACAGTTGGAAACGACTGCTAATACTCTATACTCCTGTCTAACATAAGTTAGATAGGGAAAGTTTTTCGGTGTAGGATGAGGCTATATTGTATCAGCTAGTTGGTGAGGTAATGGCTCACCAAGGCTATGACGCATAACTGGTCTGAGAG	0	0	0	0	0	0	0	0	0	0	0	0	0	0	0	0	0	0	0	0	0	0	0	0	0	0	0	0	0	0	0	0	0	0	0	0	0	0	0	0	0	0	0	0
34d78655c3112bbde5dfe95bc055fb8d	ASV185	d__Bacteria; p__Firmicutes; c__Negativicutes; o__Veillonellales-Selenomonadales; f__Veillonellaceae; g__Megasphaera; s__uncultured_Megasphaera	d__Bacteria; p__Firmicutes; c__Negativicutes; o__Veillonellales-Selenomonadales; f__Veillonellaceae; g__Unclassified; s__Unclassified	k__Bacteria;p__Firmicutes;c__Negativicutes;o__Veillonellales;f__Veillonellaceae;g__Megasphaera;s__Megasphaera_micronuciformis	GACGAACGCTGGCGGCGTGCTTAACACATGCAAGTCGAACGAGAGCGTAGAGAAAGCTTGCTTTTTCTACAATCTAGTGGCAAACGGGTGAGTAACGCGTAAACAACCTGCCCTACGGATGGGGACAACAGCTGGAAACGGCTGCTAATACCGAATACGTTCCGGAAGTCGCATGACTATCGGAAGAAAGGATGGCCTCTATTTATAAGCTATCGCCGGAGGAGGGGTTTGCGTCTGATTAGCTAGTTGGAGGGGTAACGGCCCACCAAG	0	0	0	0	0	0	0	0	0	0	0	0	0	0	0	0	0	0	0	0	0	0	0	0	0	0	0	0	0	0	0	0	0	0	0	0	0	0	0	11	0	0	0	0
cef24a136b4375ddac2d530b7e2b9664	ASV186	d__Bacteria; p__Bacteroidota; c__Bacteroidia; o__Flavobacteriales; f__Flavobacteriaceae; g__Capnocytophaga; s__Capnocytophaga_gingivalis	d__Bacteria; p__Bacteroidota; c__Bacteroidia; o__Flavobacteriales; f__Flavobacteriaceae; g__Capnocytophaga; s__Unclassified	k__Bacteria;p__Bacteroidetes;c__Flavobacteriia;o__Flavobacteriales;f__Flavobacteriaceae;g__Capnocytophaga	GATGAACGCTAGCGGCAGGCCTAACACATGCAAGTCGAGGGAGAAGCCCTTCGGGGCAGAAACCGGCGCACGGGTGCGTAACGCGTATGCAACCTACCTTTCACAGGGGGATAGCCCGAAGAAATTTGGATTAATACCCCATAATATTGTTGGATGGCATCATTTGACAATTAAAACTGAGGTGGTGAAAGATGGGCATGCGTCCTATTAGCTAGTTGGAGTGGTAACGGCACCCCAAGGCTACGATAGGTAGGGGTCCTGAGAGGGAGA	0	0	0	0	0	0	0	0	0	0	0	0	0	0	0	0	0	0	0	0	0	0	0	0	0	0	0	0	0	0	0	0	0	0	0	0	0	0	0	0	0	0	0	82
cce1cd2ff8e876754ee6d74a39932e7b	ASV187	d__Bacteria; p__Bacteroidota; c__Bacteroidia; o__Bacteroidales; f__Porphyromonadaceae; g__Porphyromonas; s__uncultured_Streptococcus	d__Bacteria; p__Bacteroidota; c__Bacteroidia; o__Bacteroidales; f__Porphyromonadaceae; g__Porphyromonas; s__Unclassified	k__Bacteria;p__Bacteroidetes;c__Bacteroidia;o__Bacteroidales;f__Porphyromonadaceae;g__Porphyromonas;s__Porphyromonas_endodontalis	GATGAACGCTAGCGATAGGCTTAACACATGCAAGTCGAGGGGCAGCATTATTTTAGCTTGCTAAGATAGATGGCGACCGGCGCACGGGTGCGTAACGCGTATGCAACCTGCCTGTAATTAGGGAATAACCCGGTGAAAGTCGGACTAATACCCTATATTCATCTTTCTCCGCATGGGGGAGGACGGAAAGATTTATTGATTACAGATGGGCATGCGTCCCATTAGCTTGTTGGTAAGGTAACGGCTTACCAAGGCAACGATGGGTAGGGG	0	0	0	0	0	0	0	0	0	0	0	0	0	0	0	0	0	0	0	0	0	0	0	0	0	0	0	0	0	0	0	0	0	0	0	0	0	0	0	0	0	0	0	0
f3f11c86dd7e4e08d650b816f184a036	ASV188	d__Bacteria; p__Fusobacteriota; c__Fusobacteriia; o__Fusobacteriales; f__Leptotrichiaceae; g__Leptotrichia; s__uncultured_bacterium	d__Bacteria; p__Fusobacteriota; c__Fusobacteriia; o__Fusobacteriales; f__Leptotrichiaceae; g__Leptotrichia; s__Unclassified	k__Bacteria;p__Fusobacteria;c__Fusobacteriia;o__Fusobacteriales;f__Leptotrichiaceae;g__Leptotrichia;s__Leptotrichia_sp._HMT_212	GATGAACGCTGACAGAATGCTTAACACATGCAAGTCGATGGGGAAGTGGTGCTTGCACCATGGTAACCATGGCGGACGGGTGAGTAACGCGTAAGGGACTTACCTGCAGGACCGGGATAACAGGGGGAAACTCCTGACAAGACTGGATAATGTCATGGAGCTGCATGGCTTTATGATGAAAGGAGACGCCTGCGGAGAGCCTTGCGTCCTATTAGCTAGTTGGTGAGGTAATGGCTCACCAAGGCGAAGATAGGTAGCCGGCCTGAGAGG	0	0	0	0	0	0	0	0	0	0	0	0	0	0	0	0	0	0	0	0	0	0	0	0	0	0	0	0	0	0	0	0	0	0	0	0	0	0	0	0	0	0	0	0
2b2d339839ee52831b06f7055e47b258	ASV189	d__Bacteria; p__Bacteroidota; c__Bacteroidia; o__Bacteroidales; f__Prevotellaceae; g__Alloprevotella; s__Alloprevotella_tannerae	d__Bacteria; p__Bacteroidota; c__Bacteroidia; o__Bacteroidales; f__Prevotellaceae; g__Alloprevotella; s__Unclassified	k__Bacteria;p__Bacteroidetes;c__Bacteroidia;o__Bacteroidales;f__Prevotellaceae;g__Alloprevotella;s__Alloprevotella_tannerae	GATGAACGCTAGCTACAGGCTTAACACATGCAAGTCGTGGGGCAGCGGGTGCTTAGCTTGCTAAGTATGCCGGCGACCGGCGCACGGGTGAGTAACGCGTACCGAACCTGCCCATCACACAGGGATAGGCTTGCGAAAGCAAGATTAATACCTGATGGTCTCAGTTGTATGCATGTATGATTGAGTAAAGCCTTCGGGCGGTGATGGATGGCGGTGCGTCCCATTAGGATGTTGGCGGGGTAACGGCCCACCAATCCTTCGATGGGTAGG	0	0	0	0	0	0	0	0	0	0	0	0	0	0	0	0	0	0	0	0	0	0	0	0	0	0	0	0	0	0	0	0	0	0	0	0	0	0	0	0	0	0	0	0
732708436ffc253a13d1d3483598ac21	ASV190	d__Bacteria; p__Bacteroidota; c__Bacteroidia; o__Flavobacteriales; f__Weeksellaceae; g__Cloacibacterium; s__uncultured_bacterium	d__Bacteria; p__Bacteroidota; c__Bacteroidia; o__Flavobacteriales; f__Weeksellaceae; g__Cloacibacterium; s__uncultured bacterium	k__Bacteria;p__Bacteroidetes;c__Flavobacteriia;o__Flavobacteriales;f__Flavobacteriaceae;g__Bergeyella;s__Bergeyella_sp._HMT_422	GATGAACGCTAGCGGGAGGCCTAACACATGCAAGCCGAGCGGTATTGTTTCTTCGGAAATGAGAGAGCGGCGTACGGGTGCGTAACACGTGTGCAACCTGCCTTTATCTGGGGGATAGCCTTTCGAAAGGAAGATTAATACTCCATAATATATTGAACGGCATCGTTTAATATTGAAAGCTCCGGCGGATAGAGATGGGCACGCGCAAGATTAGATAGTTGGTGAGGTAACGGCTCACCAAGGCGATGATCTTTAGGGGGCCTGAGAGGG	0	0	259	0	0	0	0	0	0	0	0	0	0	0	0	0	0	0	0	0	0	0	0	0	0	0	0	0	0	0	0	0	0	0	0	0	0	0	0	0	0	0	0	0
2d528d40fea202b619654640df6bf8ca	ASV191	d__Bacteria; p__Bacteroidota; c__Bacteroidia; o__Bacteroidales; f__Prevotellaceae; g__Prevotella; s__Prevotella_pleuritidis	d__Bacteria; p__Bacteroidota; c__Bacteroidia; o__Bacteroidales; f__Prevotellaceae; g__Prevotella_7; s__Unclassified	k__Bacteria;p__Bacteroidetes;c__Bacteroidia;o__Bacteroidales;f__Prevotellaceae;g__Prevotella;s__Prevotella_pleuritidis	GATGAACGCTAGCTACAGGCCTAACACATGCAAGTCGTGGGGCAGCGGGTATGTTTGTTTTCAAGCATATGCCGGCGACCGGCGCACGGGTGAGTAACGCGTATCCAACCTGCCCATCACAAGGGAATAACCCGTCGAAAGTCGGCCTAATGCCCTATGTATTCCGATGAAGTCCTCTGAATCGGAATAAAGCATTTGCGGTGATGGATGGGGATGCGTCTGATTAGCTTGTCGGCGGGGTAACGGCCCACCGAGGCAACGATCAGTAGG	0	0	0	0	0	0	0	0	0	0	0	0	0	0	0	0	0	0	0	0	0	0	0	0	0	0	0	0	0	0	0	0	0	0	0	0	0	0	0	0	0	0	0	0
0ba8a907d45ceacb99551d508df38115	ASV192	d__Bacteria; p__Actinobacteriota; c__Actinobacteria; o__Unclassified c__Actinobacteria; f__Unclassified c__Actinobacteria; g__Unclassified c__Actinobacteria; s__Unclassified c__Actinobacteria	d__Bacteria; p__Actinobacteriota; c__Actinobacteria; o__Corynebacteriales; f__Corynebacteriaceae; g__Corynebacterium; s__uncultured bacterium	k__Bacteria;p__Actinobacteria;c__Actinobacteria;o__Corynebacteriales;f__Corynebacteriaceae;g__Corynebacterium;s__Corynebacterium_matruchotii	GACGAACGCTGGCGGCGTGCTTAACACATGCAAGTCGAACGGAAAGGCCCCCACCTTGGTGGGGGTGCTCGAGTGGCGAACGGGTGAGTAACACGTGGGTGATCTGCCCTGTACTTCGGGATAAGCTTGGGAAACTGGGTCTAATACCGGATAGGACCATGGTTTAGTGTCTCATGGTGGAAAAATATTGTTTTGGTGCAGGATGAGCTCGCGGCCTATCAGCTTGTTGGTGGGGTAATGGCCTACCAAGGCGTCGACGGGTAGCCGGCC	0	0	0	0	0	0	0	0	0	0	0	0	0	0	0	0	0	0	0	0	0	0	0	0	0	0	0	0	0	0	0	0	0	0	0	0	0	0	0	0	0	0	0	44
27dfd42ae21ebaac728008ed455a4661	ASV193	d__Bacteria; p__Firmicutes; c__Negativicutes; o__Veillonellales-Selenomonadales; f__Selenomonadaceae; g__Selenomonas; s__Veillonellaceae_bacterium	d__Bacteria; p__Firmicutes; c__Negativicutes; o__Veillonellales-Selenomonadales; f__Selenomonadaceae; g__Selenomonas; s__Unclassified	k__Bacteria;p__Firmicutes;c__Negativicutes;o__Veillonellales;f__Veillonellaceae;g__Veillonellaceae_[G-1];s__Veillonellaceae_[G-1]_bacterium_HMT_129	GACGAACGCTGGCGGCGTGCTTAACACATGCAAGTCGAACGGAGCTATTTATTTCGGTAGATAGCTTAGTGGCAAACGGGTGAGTAACGCGTAGGCAACCTGCCCTTAGGATGGGGACAACGGCCCGAAAGGACCGCTAATACCGAATGCACTCTAACTTCCGCATGGAAGAAAGAGGAAAGATGGTGCAAGCCATCGCCGAAGGAAGGGCCTGCGTCTGATTAGCCAGTTGGTGAGGTAACGGCTCACCAAAGCGACGATCAGTAGCCG	0	0	0	0	0	0	0	0	0	0	0	0	0	0	0	0	0	0	0	0	0	0	0	0	0	0	0	0	0	0	0	0	0	0	53	0	0	0	0	0	0	0	0	0
9707cde6cfe5a03900492364dddf01a5	ASV194	d__Bacteria; p__Bacteroidota; c__Bacteroidia; o__Flavobacteriales; f__Flavobacteriaceae; g__Capnocytophaga; s__uncultured_Capnocytophaga	d__Bacteria; p__Unclassified; c__Unclassified; o__Unclassified; f__Unclassified; g__Unclassified; s__Unclassified	k__Bacteria;p__Bacteroidetes;c__Flavobacteriia;o__Flavobacteriales;f__Flavobacteriaceae;g__Capnocytophaga	GATGAACGCTAGCGGCAGGCCTAACACATGCAAGTCGAGGGAGAAGTATTTTCGGATACAGAAACCGGCGCACGGGTGCGTAACGCGTATATAATCTACCTTATACAGAGGGATAGCCCGAAGAAATTTGGATTAATACCTCATAGTATTATTGATTGGCATCGATTAATAATTAAAGCTGAGGCGGTATAAGATGAGTATGCGTCCTATTAGCTAGTTGGTATGGTAACGGCATACCAAGGCTACGATAGGTAGGGGTCCTGAGAGGGA	0	0	0	0	0	0	0	0	0	0	0	0	0	0	0	0	0	0	0	0	0	0	55	0	0	0	0	0	0	0	0	0	0	0	0	0	0	0	0	0	0	0	0	0
c664ef3b74f01e3191ac9f3a28b32c69	ASV195	d__Bacteria; p__Firmicutes; c__Clostridia; o__Lachnospirales; f__Lachnospiraceae; g__Catonella; s__Catonella_morbi	d__Bacteria; p__Firmicutes; c__Clostridia; o__Lachnospirales; f__Lachnospiraceae; g__Catonella; s__Unclassified	k__Bacteria;p__Firmicutes;c__Clostridia;o__Clostridiales;f__Lachnospiraceae_[XIV];g__Catonella;s__Catonella_morbi	GATGAACGCTGGCGGCGTGCCTAACACATGCAAGTCGAACGGAGATTACAGACGGAAGTTTTCGGATGGAAGACTGTAATTCTTAGTGGCGGACGGGTGAGTAACGCGTGGGCAACCTGCCCTATACAGGGGGATAGCAGCTGGAAACGGCTGGTAAGACCGCATAAGTCGGCGAGACCGCATGGTTTTGTCGGGAAATGAGCAATCAGGTATAGGATGGGCCCGCGTCCGATTAGCCAGTTGGCAGGGTAAAAGCCTACCAAAGCAATG	0	0	0	0	0	0	37	0	0	0	0	0	0	0	0	0	0	0	0	0	0	0	0	0	0	0	0	0	0	0	0	0	0	0	0	0	0	0	0	0	0	0	0	0
3c2fe011114328ba7bbf1dcc8f8ef59b	ASV196	d__Bacteria; p__Firmicutes; c__Bacilli; o__Erysipelotrichales; f__Erysipelatoclostridiaceae; g__Eggerthia; s__Eggerthia_catenaformis	d__Bacteria; p__Firmicutes; c__Bacilli; o__Erysipelotrichales; f__Erysipelatoclostridiaceae; g__Eggerthia; s__Eggerthia catenaformis OT 569 = DSM 20559	k__Bacteria;p__Firmicutes;c__Erysipelotrichia;o__Erysipelotrichales;f__Erysipelotrichaceae;g__Eggerthia;s__Eggerthia_catenaformis	GATGAACGCTGGCGGCGTGCCTAATACATGCAAGTCGAACGGGCTGCCATAAGGCAGCCAGTGGCGAACGGGTGAGGAGCACATGGGGAACCTGCCCGTCAGAGGGGGACAACAGCTGGAAACGGCTGCTAAGACCGCATAGGCTCAAGGAGGGCATCCTCGTTGAGTTAAAGTGTCCTTTCGGGGACAGCTGACGGATGGACCTGTGGCGCATTAGCTAGTTGGCGGGGTAAAGGCCCACCAAGGCGACGATGCGTAGCCGGCCTGAGA	0	0	0	0	0	0	0	0	0	0	0	0	0	0	0	0	0	0	0	0	0	0	0	0	0	0	0	0	0	0	0	0	0	0	0	0	0	0	0	0	0	0	0	0
447d657239ea0713af976c6f84645e77	ASV197	d__Bacteria; p__Actinobacteriota; c__Actinobacteria; o__Corynebacteriales; f__Corynebacteriaceae; g__Turicella; s__uncultured_bacterium	d__Bacteria; p__Actinobacteriota; c__Actinobacteria; o__Corynebacteriales; f__Corynebacteriaceae; g__Turicella; s__Unclassified	k__Bacteria;p__Actinobacteria;c__Actinobacteria;o__Corynebacteriales;f__Corynebacteriaceae;g__Turicella;s__Turicella_otitidis	GACGAACGCTGGCGGCGTGCTTAACACATGCAAGTCGAACGGAAAGGCCTGCTTTCCCTTGTGGATTGCGGGTACTCGAGTGGCGAACGGGTGAGTAACACGTGAGTGATCTGCCCCCAACTTGGGTATAAGCCTGGGAAACTGGGTCTAATTCCTGATAGGACTGCAGGGTGGTGCCTGTGGTGGAAAACGTTTTCTAGTGGTTGGGGATGAGCTCGCGGCCTATCAGCTTGTTGGTGGGGTAATGGCCTACCAAGGCGGCGACGGGTA	0	0	0	0	0	0	0	0	0	0	0	0	60	0	0	0	0	0	0	0	0	0	0	0	0	0	0	0	0	0	0	0	0	0	0	0	0	0	0	0	0	0	0	0
ef9392ff0918c1d33b99e930e2a8cb2c	ASV198	d__Bacteria; p__Bacteroidota; c__Bacteroidia; o__Flavobacteriales; f__Flavobacteriaceae; g__Capnocytophaga; s__Capnocytophaga_ochracea	d__Bacteria; p__Bacteroidota; c__Bacteroidia; o__Flavobacteriales; f__Flavobacteriaceae; g__Capnocytophaga; s__Unclassified	k__Bacteria;p__Bacteroidetes;c__Flavobacteriia;o__Flavobacteriales;f__Flavobacteriaceae;g__Capnocytophaga	GATGAACGCTAGCGGCAGGCCTAACACATGCAAGTCGAGGGGGAAGTTACTTTCGGGTAACTGAGACCGGCGTACGGGTGCGTAACGCGTATACAATCTGCCTTTCACTGGGGGATAGCCCGAAGAAATTTGGATTAATACCCCATAGTATAGGAGCACGGCATCGTGATACTATTAAAGCTCTGGTGGTGAAAGATGAGTATGCGTTCTATTAGCTAGTTGGAGAGGTAACGGCTCCCCAAGGCGATGATAGATAGGGGTTCTGAGAGG	0	0	0	0	0	0	0	0	0	0	0	0	0	0	0	0	0	0	0	0	0	0	0	0	0	0	0	0	24	0	0	0	0	0	0	0	0	0	0	0	0	0	0	0
011fcefeed135a1c30ed81f99c20a431	ASV199	d__Bacteria; p__Firmicutes; c__Bacilli; o__Lactobacillales; f__Carnobacteriaceae; g__Atopococcus; s__Atopococcus_tabaci	d__Bacteria; p__Firmicutes; c__Bacilli; o__Lactobacillales; f__Carnobacteriaceae; g__Atopococcus; s__Unclassified	k__Bacteria;p__Firmicutes;c__Bacilli	GACGAACGCTGGCGGCATGCCTAATACATGCAAGTCGTACGCTGAAGCGCTCTGCTTGCAGAGCGCGGATGAGTGGCGAACGGGTGAGTAACACGTGGGCAACCTGCCTGTAAGATTGGGATAACTCCGGGAAACCGGGGCTAATACCTGATAACCCGTGCCTCCTCCTGGAGGCGCGTTGAAAGGCGGCTTCGGCTGTCGCTTACAGATGGGCCCGCGGCGTATTAGCTTGTTGGTGGGGTAACGGCCCACCAAGGCGATGATACGTAG	0	0	0	0	0	0	0	95	0	0	0	0	0	0	0	0	0	0	0	0	0	0	0	0	0	0	0	0	0	0	0	0	0	0	0	0	0	0	0	0	0	0	0	0
ebc44eefa04f92eaf7c6263ae28fb569	ASV200	d__Bacteria; p__Proteobacteria; c__Gammaproteobacteria; o__Pasteurellales; f__Pasteurellaceae; g__Haemophilus; s__Unclassified g__Haemophilus	d__Bacteria; p__Proteobacteria; c__Gammaproteobacteria; o__Enterobacterales; f__Pasteurellaceae; g__Haemophilus; s__Unclassified	k__Bacteria;p__Proteobacteria;c__Gammaproteobacteria;o__Pasteurellales;f__Pasteurellaceae;g__Haemophilus;s__Haemophilus_parainfluenzae	ATTGAACGCTGGCGGCAGGCTTAACACATGCAAGTCGAACGGTAACATGAAGAAGCTTGCTTCTTTGATGACGAGTGGCGGACGGGTGAGTAATGCTTGGGAATCTAGCTTATGGAGGGGGATAACTACGGGAAACTGTAGCTAATACCACGTAGTATCGAGAGATGAAAGTGTGGGACCTTCGGGCCACATGCCATAGGATGAGCCCAAGTGGGATTAGGTAGTTGGTGAGGTAAAGGCTCACCAAGCCGACGATCTCTAGCTGGTCTG	0	0	0	0	0	0	0	0	0	0	0	0	0	0	0	0	0	0	0	0	0	0	0	0	0	0	0	0	0	0	0	0	0	0	0	0	0	0	0	0	0	0	0	0
599d81444cc8becc7c33de3af981e441	ASV201	d__Bacteria; p__Firmicutes; c__Bacilli; o__Lactobacillales; f__Streptococcaceae; g__Streptococcus; s__Unclassified g__Streptococcus	d__Bacteria; p__Firmicutes; c__Bacilli; o__Lactobacillales; f__Streptococcaceae; g__Streptococcus; s__Unclassified	k__Bacteria;p__Firmicutes;c__Bacilli;o__Lactobacillales;f__Streptococcaceae;g__Streptococcus	GACGAACGCTGGCGGCGTGCCTAATACATGCAAGTAGAACGCTGAAGAGAGGAGCTTGCTCTTCTTGGATGAGTTGCGAACGGGTGAGTAACGCGTAGGTAACCTGCCTTGTAGCGGGGGATAACTATTGGAAACGATAGCTAATACCGCATAACAATGAATGACTCATGTCATTTATTTGAAAGGGGCAATTGCTCCACTACAAGATGGACCTGCGTTGTATTAGCTAGTAGGTGAGGTAACGGCTCACCTAGGCGACGATACATAGCC	0	0	0	0	0	0	0	0	0	0	0	197	0	0	0	0	0	0	0	0	0	0	0	0	0	0	0	0	0	0	0	0	0	0	0	0	0	0	0	0	0	60	0	0
d8190c7f018a9839888ac63d982e8e2d	ASV202	d__Bacteria; p__Firmicutes; c__Clostridia; o__Peptostreptococcales-Tissierellales; f__Anaerovoracaceae; g__Mogibacterium; s__Mogibacterium_timidum	d__Bacteria; p__Firmicutes; c__Clostridia; o__Peptostreptococcales-Tissierellales; f__Anaerovoracaceae; g__Mogibacterium; s__Mogibacterium timidum	k__Bacteria;p__Firmicutes;c__Clostridia;o__Clostridiales;f__Peptostreptococcaceae_[XI];g__Mogibacterium;s__Mogibacterium_timidum	GATGAACGCTGGCGGCGTGCCTAATACATGCAAGTCGAGCGAGAAGCTTGGAAATGACGCTTCGGTTGATTTTCCAAGCGGACAGCGGCGGACGGGTGAGTAACGCGTAGGCAACCTGCCCCTGACAGAGGGATAGCCATTGGAAACGATGATTAAAACCTCATGACACCGTAGTAGCACATGCTACATCGGTCAAAGATTTATCGGTCAGGGATGGGCCTGCGTCTGATTAACTGGTTGGTGAGGTAACGGCTCACCAAGGTGACGATC	0	0	0	0	0	0	0	0	0	0	0	0	0	0	0	0	0	0	0	0	0	0	0	0	0	0	0	5	0	0	0	0	0	0	0	0	0	0	8	0	0	0	0	0
7735615d5acd823af7412eacecf07682	ASV203	d__Bacteria; p__Bacteroidota; c__Bacteroidia; o__Bacteroidales; f__Prevotellaceae; g__Prevotella; s__Unclassified g__Prevotella	d__Bacteria; p__Bacteroidota; c__Bacteroidia; o__Bacteroidales; f__Prevotellaceae; g__Prevotella_7; s__Unclassified	k__Bacteria;p__Bacteroidetes;c__Bacteroidia;o__Bacteroidales;f__Prevotellaceae;g__Prevotella	GATGAACGCTAGCTACAGGCTTAACACATGCAAGTCGAGGGGAAACGGCATTTAGTGCTTGCACCGAATGGACGTCGACCGGCGCACGGGTGAGTAACGCGTATCCAACCTTCCCATTACTGTGGGATAACCTGCCGAAAGGCAGACTAATACCGCATGGTCTTCGATGACGGCATCAGATTTGAAGTAAAGATTTATCGGTAATGGATGGGGATGCGTCTGATTAGCTTGTTGGCGGGGTAACGGCCCACCAAGGCGACGATCAGTAGG	0	0	0	0	0	52	0	0	0	0	0	0	0	0	0	0	0	0	0	0	0	0	0	0	0	0	0	0	0	0	0	0	0	0	0	0	0	0	0	0	0	0	0	0
03cb76fb185863c5efae8919d61aeed3	ASV204	d__Bacteria; p__Bacteroidota; c__Bacteroidia; o__Bacteroidales; f__Prevotellaceae; g__Alloprevotella; s__Unclassified g__Alloprevotella	d__Bacteria; p__Bacteroidota; c__Bacteroidia; o__Bacteroidales; f__Prevotellaceae; g__Alloprevotella; s__Unclassified	k__Bacteria;p__Bacteroidetes;c__Bacteroidia;o__Bacteroidales;f__Prevotellaceae;g__Alloprevotella;s__Alloprevotella_sp._HMT_914	GATGAACGCTAGCTACAGGCTTAACACATGCAAGTCGAGGGGCAGCGGGTTGAAAGCTTGCTTTCAATGCCGGCGACCGGCGCACGGGTGCGTAACGCGTATCAAACCTGCCTCATACTCGGGGATAGCCTTGCGAAAGTAAGATTAATACCCGATGTTATTAGTTCTCTGCATGGTGGACTAATCAAAGATTTATCGGTATGAGATGGTGATGCGTCCGATTAGGTAGTAGGCGGGGTAACGGCTCACCTAGCCTTCGATCGGTAGGGG	0	0	0	0	0	0	0	0	0	0	0	0	0	0	0	0	0	0	0	0	0	0	0	0	0	0	0	0	0	0	0	0	0	0	0	0	0	0	0	0	0	0	0	0
87f4097a907d7ea713f89dda8d03379e	ASV205	d__Bacteria; p__Firmicutes; c__Clostridia; o__Clostridia_UCG-014; f__Clostridia_UCG-014; g__Clostridia_UCG-014; s__Unclassified g__Clostridia_UCG-014	d__Bacteria; p__Bacteria; c__Firmicutes; o__Clostridia; f__Clostridia UCG-014; g__Unclassified; s__Unclassified	k__Bacteria;p__Firmicutes;c__Clostridia;o__Clostridiales;f__Ruminococcaceae;g__Ruminococcaceae_[G-2];s__Ruminococcaceae_[G-2]_bacterium_HMT_085	GATAAACGCTGGCGGCGCACATAAGACATGCAAGTCGAACGAACTTAATTGAGAGCTTGCTCTCAAAGCGGTTAGTGGCGGACTGGTGAGTAACACGTAAGCAACCTGCCTATTAGAGGGGAATAACAGCGAGAAATCGTTGCTAATACCGCATATGCTGTGAGTATCGCATGATACAAGCAGGAAAGGAGTAATCCGCTAATAGATGGGCTTGCGTCTGATTAGTTAGTTGGTGGGGTAACGGCCTACCAAGACGATGATCAGTAGCCG	0	0	0	0	0	0	10	0	0	0	0	0	0	0	0	0	0	0	0	0	0	0	0	0	0	0	0	0	0	0	0	0	0	0	2	0	0	0	0	22	0	0	0	0
1354025a0144793d965e85382b909928	ASV206	d__Bacteria; p__Proteobacteria; c__Alphaproteobacteria; o__Sphingomonadales; f__Sphingomonadaceae; g__Novosphingobium; s__uncultured_soil	d__Bacteria; p__Proteobacteria; c__Alphaproteobacteria; o__Sphingomonadales; f__Sphingomonadaceae; g__Unclassified; s__Unclassified	k__Bacteria;p__Proteobacteria;c__Alphaproteobacteria;o__Sphingomonadales;f__Sphingomonadaceae;g__Sphingomonas;s__Sphingomonas_sp._HMT_004	AACGAACGCTGGCGGCATGCCTAACACATGCAAGTCGAACGAGACCCCGACTTCGGTTGGACGTCTAGTGGCGCACGGGTGCGTAACGCGTGGGAATCTGCCCTTCGGTTCGGAACAACAGTTAGAAATGACTGCTAATACCGGATGATGACGTAAGTCCAAAGATTTATCGCCGAAGGATGAGCCCGCGTAGGATTAGCTAGTTGGTAAGGTAAAAGCTTACCAAGGCGACGATCCTTAGCTGGTCTGAGAGGATGATCAGCCACACTG	0	0	0	0	0	0	0	0	0	0	0	0	0	0	0	0	0	0	0	0	0	0	0	0	0	0	0	0	0	0	0	0	0	0	0	0	0	0	0	0	0	0	0	0
f0394b328968b072ba0a0437375152c4	ASV207	d__Bacteria; p__Bacteroidota; c__Bacteroidia; o__Sphingobacteriales; f__Sphingobacteriaceae; g__Pedobacter; s__Pedobacter_nutrimenti	d__Bacteria; p__Bacteroidota; c__Bacteroidia; o__Sphingobacteriales; f__Sphingobacteriaceae; g__Pedobacter; s__Unclassified	k__Bacteria;p__Bacteroidetes;c__Sphingobacteriia;o__Sphingobacteriales;f__Sphingobacteriaceae;g__Pedobacter;s__Pedobacter_sp._HMT_318	GATGAACGCTAGCGGCAGGCCTAATACATGCAAGTCGAACGAGATTAAGAGGCTTGCTTCTTATGAAAGTGGCGCACGGGTGCGTAACGCGTATGCAACCTACCTTAATCAGGGGGATAGCCCGAAGAAATTCGGATTAAGACCGCATAAAAACACAGGATAGCATTATCCAATGTTCAAATATTTATAGGATTAAGATGGGCATGCGTGTCATTAGCTAGTTGGCGGGGTAACGGCCCACCAAGGCGACGATGACTAGGGGATCTGAGA	0	0	0	0	0	0	0	0	0	0	0	0	0	0	0	0	0	0	0	0	0	0	0	0	0	0	0	0	0	0	0	0	0	0	0	0	0	0	0	0	0	0	0	0
20340614bd9e4242aaef282ffb4a9d5a	ASV208	d__Bacteria; p__Spirochaetota; c__Spirochaetia; o__Spirochaetales; f__Spirochaetaceae; g__Treponema; s__unidentified	d__Bacteria; p__Spirochaetota; c__Spirochaetia; o__Spirochaetales; f__Spirochaetaceae; g__Treponema; s__Unclassified	k__Bacteria;p__Spirochaetes;c__Spirochaetia;o__Spirochaetales;f__Spirochaetaceae;g__Treponema	AACGAACGCTGGCGGCGCGTCTTAAGCATGCAAGTCGGACGGCAAGAAGGGGCTCGCCCCTTCCTAGAGTGGCGGACTGGTGAGTAACGCGTGGACGACGCGCCCACCCGACGGGGACAGCCGGTAGAAATACCGGATAATACCGGATGATCTCTTTTGGAACAAAGGCGAAAGAGGAAAGCGGCTCCGGCCGCGCGGGTGGAGCGGTCCGCGTCCTATCAGCTAGTCGGCGGGGTGAAGGCCCGCCGAGGCGACGACGGGTATCCGGCC	0	0	0	0	0	0	0	0	0	0	0	0	0	0	0	0	0	0	0	0	0	0	0	0	0	0	0	0	0	0	0	0	0	0	0	0	0	0	0	0	0	0	0	0
ef839e7aefde601c5c67e858ecf0ade9	ASV209	d__Bacteria; p__Bacteroidota; c__Bacteroidia; o__Flavobacteriales; f__Flavobacteriaceae; g__Capnocytophaga; s__Capnocytophaga_gingivalis	d__Bacteria; p__Bacteroidota; c__Bacteroidia; o__Flavobacteriales; f__Flavobacteriaceae; g__Capnocytophaga; s__Unclassified	k__Bacteria;p__Bacteroidetes;c__Flavobacteriia;o__Flavobacteriales;f__Flavobacteriaceae;g__Capnocytophaga;s__Capnocytophaga_gingivalis	GATGAACGCTAGCGGCAGGCCTAACACATGCAAGTCGAGGGAGAAGCCCTTTCGGGGGCGGAAACCGGCGCACGGGTGCGTAACGCGTATGCAACCTACCTTTCACAGGGGGATAGCCCGAAGAAATTTGGATTAATACCCCATAATATTATTGGATGGCATCATTTGATAATTAAAACTGCGGTGGTGAAAGATGGGCATGCGTCCTATTAGCTAGTTGGAGTGGTAACGGCACCCCAAGGCTACGATAGGTAGGGGTCCTGAGAGGGA	0	0	0	0	0	0	0	0	0	0	0	0	0	0	0	0	0	0	0	0	0	0	0	0	0	0	0	0	0	0	0	0	0	0	0	0	0	0	0	0	0	0	0	0
1a1389e02854f057f2be28011c270d04	ASV210	d__Bacteria; p__Proteobacteria; c__Gammaproteobacteria; o__Pasteurellales; f__Pasteurellaceae; g__Haemophilus; s__Unclassified g__Haemophilus	d__Bacteria; p__Proteobacteria; c__Gammaproteobacteria; o__Enterobacterales; f__Pasteurellaceae; g__Haemophilus; s__Unclassified	k__Bacteria;p__Proteobacteria;c__Gammaproteobacteria;o__Pasteurellales;f__Pasteurellaceae;g__Haemophilus;s__Haemophilus_parainfluenzae	ATTGAACGCTGGCGGCAGGCTTAACACATGCAAGTCGAACGGTAACATAAAGAAGCTTGCTTCTTTGATGACGAGTGGCGGACGGGTGAGTAATGCTTGGGAATCTAGCTTATGGAGGGGGATAACTACGGGAAACTGTAGCTAATACCGCGTAGAATCGAGAGATGAAAGTGTGGGACCTTCGGGCCACATGCCATAGGATGAGCCCAAGTGGGATTAGGTAGTTGGTGAGGTAAAGGCTCACCAAGCCGACGATCTCTAGCTGGTCTG	830	0	0	314	1000	443	0	0	153	0	311	2109	314	0	0	500	2203	87	0	0	225	0	0	0	0	0	167	0	534	81	0	0	0	0	0	0	475	2277	0	1419	0	839	550	0
1eeeaf320960ec8cecb545f4f3bc1bd0	ASV211	d__Bacteria; p__Bacteroidota; c__Bacteroidia; o__Cytophagales; f__Spirosomaceae; g__Arcicella; s__uncultured_bacterium	d__Bacteria; p__Bacteroidota; c__Bacteroidia; o__Cytophagales; f__Spirosomaceae; g__Unclassified; s__Unclassified	k__Bacteria	GATGAACGCTAGCGGCAGGCCTAATACATGCAAGTCGAACGGTTGTAGTAATACAATAGTGGCGCACGGGTGCGTAACACGTATGGAACCTACCTTATAGACGGGGATAGCCTTTGGAAACGGAGATTAATACCCGATGGTATATGTTGATGGCATCGTTGACATATTAAAGATTTATCGCTATAAGTTGGTCATGCGTCCAATTAGTTAGTTGGCGGGGTAATGGCTCACCAAGACGATGATTGGTAGGGGAACTGAGAGGTTAATCCC	0	0	0	0	0	0	0	0	0	0	0	0	0	0	0	0	0	0	0	0	0	0	0	0	0	0	0	0	0	0	0	0	0	0	0	0	0	0	0	0	0	0	0	0
0ddd8b1e05b39a5e5f2a20d8e68e6a0f	ASV212	d__Bacteria; p__Firmicutes; c__Negativicutes; o__Veillonellales-Selenomonadales; f__Veillonellaceae; g__Veillonella; s__Unclassified g__Veillonella	d__Bacteria; p__Firmicutes; c__Negativicutes; o__Veillonellales-Selenomonadales; f__Veillonellaceae; g__Veillonella; s__Unclassified	k__Bacteria;p__Firmicutes;c__Negativicutes;o__Veillonellales;f__Veillonellaceae;g__Veillonella	GACGAACGCTGGCGGCGTGCTTAACACATGCAAGTCGAACGAAGAGCGATGGAAGCTTGCTTCTATCAATCTTAGTGGCGAACGGGTGAGTAACGCGTAATCAACCTGCCCTTCAGAGGGGGACAACAGTTGGAAACGACTGCTAATACCGCATACGATCTAACCTCGGCATCGAGGAAAGATGAAAGGTGGCCTCTATTTATAAGCTATCACTGAAGGAGGGGATTGCGTCTGATTAGCTAGTTGGAGGGGTAACGGCCCACCAAGGCG	0	0	0	0	0	0	0	0	30	0	0	0	0	0	0	0	0	0	0	0	0	0	0	0	0	0	0	0	0	88	0	0	0	0	0	0	0	0	0	0	0	0	0	0
480ce2779f8dbfe6b0f73ef8fe9ebfb0	ASV213	d__Bacteria; p__Deinococcota; c__Deinococci; o__Deinococcales; f__Deinococcaceae; g__Deinococcus; s__Unclassified g__Deinococcus	d__Bacteria; p__Deinococcota; c__Deinococci; o__Deinococcales; f__Deinococcaceae; g__Deinococcus; s__Unclassified	k__Bacteria;p__Actinobacteria;c__Actinobacteria	GGTGAACGCTGGCGGCGTGCTTAAGACATGCAAGTCGAACGGCAGTCTTTGGACTGTAGTGGCGCACGGGTGAGTAACGCGTAACTGACCTGCCCCAAAGTCGCGGATAACTGGCCGAAAGGTCAGCTAATACGTGATGTGCTGTCCCCTCGTGTGGGGCCAGTAAAGGCTTGACCGCTTTGGGATGGGGTTGCGTTCCATCAGCTTGTTGGCGGGGTAACGGCCCACCAAGGCGACGACGGATAACCGGCCTGAGAGGGTGGCCGGTCA	0	0	0	0	0	0	0	0	0	0	0	0	0	0	0	0	0	0	0	0	0	0	0	0	0	0	0	0	0	0	0	0	0	0	0	0	0	0	0	0	0	0	0	0
8b41adb9e8e2858f90537c132838a0f5	ASV214	d__Bacteria; p__Bacteroidota; c__Bacteroidia; o__Bacteroidales; f__Prevotellaceae; g__Prevotella; s__Prevotella_salivae	d__Bacteria; p__Bacteroidota; c__Bacteroidia; o__Bacteroidales; f__Prevotellaceae; g__Prevotella; s__Unclassified	k__Bacteria;p__Bacteroidetes;c__Bacteroidia;o__Bacteroidales;f__Prevotellaceae;g__Prevotella;s__Prevotella_salivae	GATGAACGCTAGCTACAGGCTTAACACATGCAAGTCGAGGGGAAACGACATTGAAGCTTGCTTCGATGGGCGTCGACCGGCGCACGGGTGAGTAACGCGTATCCAACCTGCCTCTGACTAAGGGATAACCCGGCGAAAGTCGGACTAATACCTTATGAGGTTTTCTGCAGACATCTAACGAAAACGAAAGATTTATCGGTCAGCGATGGGGATGCGTCTGATTAGCTTGTTGGCGGGGTAACGGCCCACCAAGGCAACGATCAGTAGGGG	0	0	0	0	0	0	0	0	0	0	0	0	0	0	0	0	0	0	0	0	0	0	0	0	0	0	0	0	0	0	0	0	0	0	0	0	0	0	0	0	0	0	0	0
e31f5f007fb39092c9043dec103e5043	ASV215	d__Bacteria; p__Firmicutes; c__Bacilli; o__Bacillales; f__Planococcaceae; g__Lysinibacillus; s__Lysinibacillus_sinduriensis	d__Bacteria; p__Firmicutes; c__Bacilli; o__Bacillales; f__Planococcaceae; g__Lysinibacillus; s__Unclassified	k__Bacteria;p__Firmicutes;c__Bacilli;o__Bacillales;f__Bacillaceae;g__Lysinibacillus;s__Lysinibacillus_fusiformis	GACGAACGCTGGCGGCGTGCCTAATACATGCAAGTCGAGCGGACTTGATGGGAGCTTGCTCCTGTCAAGTTAGCGGCGGACGGGTGAGTAACACGTGGGCAACCTGCCCTATAGTTGGGGATAACTCCGGGAAACCGGGGCTAATACCGAATAATACATTCCATCTCCTGTTGGAATGTTGAAAGATGGTTTACGCTATCGCTATAGGATGGGCCCGCGGCGCATTAGCTAGTTGGTGAGGTAACGGCTCACCAAGGCGACGATGCGTAG	0	0	495	0	0	0	0	0	0	0	0	0	0	0	0	0	0	0	0	0	0	0	0	0	0	0	0	0	0	0	0	0	0	0	0	0	0	0	0	0	0	0	0	0
403e1f2bc5535aebf2986e00885e01a2	ASV216	d__Bacteria; p__Bacteroidota; c__Bacteroidia; o__Bacteroidales; f__Prevotellaceae; g__Prevotella; s__Prevotella_melaninogenica	d__Bacteria; p__Bacteroidota; c__Bacteroidia; o__Bacteroidales; f__Prevotellaceae; g__Prevotella_7; s__Unclassified	k__Bacteria;p__Bacteroidetes;c__Bacteroidia;o__Bacteroidales;f__Prevotellaceae;g__Prevotella;s__Prevotella_melaninogenica	GATGAACGCTAGCTACAGGCTTAACACATGCAAGTCGAGGGGAAACGGCATTGAGTGCTTGCACTCTTTGGACGTCGACCGGCGCACGGGTGAGTAACGCGTATCCAACCTTCCCATTACTGTGGGATAATCTGCCGAAAGGCAGACTAATACCGCATAGTCTTCGATGACGGCATCAGATTTGAAGTAAAGATTTATCGGTAATGGATGGGGATGCGTCTGATTAGCTTGTTGGCGGGGTAACGGCCCACCAAGGCAACGATCAGTAGG	0	0	0	0	0	0	0	0	0	0	0	197	0	0	0	0	0	0	0	0	0	0	0	0	0	0	0	0	0	0	0	0	0	0	0	0	0	0	0	0	0	0	0	0
4132547f8a0424276200c1b1d5cd82d6	ASV217	d__Bacteria; p__Proteobacteria; c__Alphaproteobacteria; o__Rhizobiales; f__Rhizobiales_Incertae_Sedis; g__Phreatobacter; s__Methylobacteriaceae_bacterium	d__Bacteria; p__Proteobacteria; c__Alphaproteobacteria; o__Rhizobiales; f__Unclassified; g__Unclassified; s__Unclassified	k__Bacteria;p__Proteobacteria;c__Alphaproteobacteria;o__Rhizobiales;f__Bradyrhizobiaceae;g__Bosea;s__Bosea_vestrisii	AACGAACGCTGGCGGCAGGCTTAACACATGCAAGTCGAACGCCCCGCAAGGGGAGTGGCAGACGGGTGAGGAACACGTGGGAATATTCCTTTCAGTACGGAACAACTCAGGGAAACTTGAGCTAATACCGTATACGCCCTACGGGGGAAAGATTTATCGCTGAAAGATTAGCCCGCGTCTGATTAGCTAGTTGGTGAGGTAATGGCTCACCAAGGCGACGATCAGTAGCTGGTCTGAGAGGATGATCAGCCACATTGGGACTGAGACACG	0	0	0	0	0	0	0	0	0	0	0	0	103	0	0	0	0	0	0	0	0	0	0	0	0	0	0	0	0	0	0	0	0	0	0	0	0	0	0	0	0	0	0	0
2311546855b9e2fdc18c1bf4e4bdbb99	ASV218	d__Bacteria; p__Fusobacteriota; c__Fusobacteriia; o__Fusobacteriales; f__Fusobacteriaceae; g__Fusobacterium; s__Unclassified g__Fusobacterium	d__Bacteria; p__Fusobacteriota; c__Fusobacteriia; o__Fusobacteriales; f__Fusobacteriaceae; g__Unclassified; s__Unclassified	k__Bacteria;p__Fusobacteria;c__Fusobacteriia;o__Fusobacteriales;f__Fusobacteriaceae;g__Fusobacterium;s__Fusobacterium_periodonticum	GATGAACGCTGACAGAATGCTTAACACATGCAAGTCTACTTGAACTTCGGTTTGGGTGGCGGACGGGTGAGTAACGCGTAAAGAACTTGCCTCACAGTTAGGGACAACATTTGGAAACGAATGCTAATACCTGATATTATGATTTTAGGGCATCCTAAGATTATGAAAGCTATATGCGCTGTGAGAGAGCTTTGCGTCCCATTAGCTAGTTGGTGAGATAACAGCTCACCAAGGCGACGATCAGTAGCCGGATTGAGAGGTTGAACGGCC	0	0	0	0	0	0	0	0	0	0	0	0	0	0	0	0	0	0	0	0	0	0	0	0	0	0	0	0	0	0	0	0	0	0	0	0	0	0	0	0	0	0	0	0
23ef41a978dd161e8e66f544fbf5e0de	ASV219	d__Bacteria; p__Firmicutes; c__Clostridia; o__Peptostreptococcales-Tissierellales; f__Peptostreptococcales-Tissierellales; g__Parvimonas; s__Unclassified g__Parvimonas	d__Bacteria; p__Firmicutes; c__Clostridia; o__Peptostreptococcales-Tissierellales; f__Family XI; g__Parvimonas; s__Unclassified	k__Bacteria;p__Firmicutes;c__Clostridia;o__Clostridiales;f__Peptoniphilaceae;g__Parvimonas;s__Parvimonas_sp._HMT_110	GACGAACGCTGGCGGCGTGCTTAACACATGCAAGTCGAACGTGATTTTTGTGGAAAGCCCTTCGGGGACGGAAATGAAATGAAAGTGGCGAACGGGTGAGTAACACGTGAGCAACCTACCTTACACAGGGGGATAGCCGTTGGAAACGACGATTAATACCGCATGAGACCACAAAGCCACATGGCTTAGGGGTAAAAGATTTATCGGTGTAAGATGGGCTCGCGTCTGATTAGCTAGTTGGAAGGGTAAAGGCCTACCAAGGCGACGATC	0	0	0	0	0	0	0	0	0	0	0	0	0	0	0	0	0	0	0	0	0	0	0	0	12	0	0	0	0	0	0	0	0	0	0	0	0	0	0	0	0	0	0	0
7f1f7c7090c62d5082a97c5b0806de17	ASV220	d__Bacteria; p__Firmicutes; c__Bacilli; o__Lactobacillales; f__Carnobacteriaceae; g__Dolosigranulum; s__Unclassified g__Dolosigranulum	d__Bacteria; p__Firmicutes; c__Bacilli; o__Lactobacillales; f__Carnobacteriaceae; g__Dolosigranulum; s__uncultured bacterium	k__Bacteria;p__Firmicutes;c__Bacilli;o__Lactobacillales;f__Carnobacteriaceae;g__Dolosigranulum;s__Dolosigranulum_pigrum	GACGAACGCTGGCGGCATGCCTAATACATGCAAGTCGAACGATGACGTCACTGCTTGCAGTGACTGATTAGTGGCGAACGGGTGAGTAACACGTGAGGAACTTGCCCATGAGCGGGGGACAACATTCGGAAACGGATGCTAATACCCCATAGGTGGATTGGTCGCATGACGAATTCATTAAAGGTGGCTTTGCTACCACTCATGGATAGCCTCGCGGCGTATTAGCTAGTTGGTAAGGTAATGGCTTACCAAGGCAGTGATACGTAGCCG	0	0	0	0	0	0	0	0	20	0	0	0	0	0	0	0	0	0	0	0	0	0	0	0	0	0	0	0	0	0	0	0	0	0	0	0	0	0	0	0	0	0	0	0
c8e8dc799aec983adea21169443e6f53	ASV221	d__Bacteria; p__Fusobacteriota; c__Fusobacteriia; o__Fusobacteriales; f__Leptotrichiaceae; g__Leptotrichia; s__uncultured_bacterium	d__Bacteria; p__Fusobacteriota; c__Fusobacteriia; o__Fusobacteriales; f__Leptotrichiaceae; g__Leptotrichia; s__Unclassified	k__Bacteria;p__Fusobacteria;c__Fusobacteriia;o__Fusobacteriales;f__Leptotrichiaceae;g__Leptotrichia;s__Leptotrichia_sp._HMT_212	GATGAACGCTGACAGAATGCTTAACACATGCAAGTCGATGGGGAAGTGGTGCTTGCACCATGGTAACCATGGCGGACGGGTGAGTAACGCGTAAGGGACTTACCTGCAGGACTGGGATAACAGGGGGAAACTCCTGACAAGACCGGATAATGTCATGGAGCTGCATGGCTTTATGATTAAAGGAGACGCCTGCGGAGAGCCTTGCGTCCTATTAGCTAGTTGGTGAGGTAAGGGCTCACCAAGGCGAAGATAGGTAGCCGGCCTGAGAGG	0	0	0	0	0	0	0	0	0	0	0	0	0	0	0	0	0	0	0	0	0	0	0	0	0	0	0	0	0	0	0	0	0	0	0	0	0	0	0	0	0	0	137	0
7c658c3bdb4c637923b577ab610ee039	ASV222	d__Bacteria; p__Firmicutes; c__Bacilli; o__Lactobacillales; f__Enterococcaceae; g__Tetragenococcus; s__Tetragenococcus_osmophilus	d__Bacteria; p__Firmicutes; c__Bacilli; o__Lactobacillales; f__Enterococcaceae; g__Tetragenococcus; s__Unclassified	k__Bacteria;p__Firmicutes;c__Bacilli;o__Lactobacillales;f__Enterococcaceae;g__Enterococcus	GACGAACGCTGGCGGCGTGCCTAATACATGCAAGTCGAACGCTGCACCTTTTCAACTTCGGTTGAAAAGGCTGCGGAGTGGCGGACGGGTGAGTAACACGTGGGGAACCTACCCAGCAGCGGGGGATAACACTTGGAAACAGGTGCTAATACCGCATAGGACTTTTTTTCGCCTGAAAGGAAGTTAAAAGACGCTTTTTGCGTCACTGCTGGAGGGACCCGCGGTGCATTAGCCAGTTGGTGAGGTAACGGCTCACCAAAGCAACGATGC	0	0	0	0	0	0	0	0	0	0	13	0	0	0	0	0	0	0	0	0	0	0	0	0	0	0	0	0	0	0	0	0	0	0	0	0	0	0	0	0	0	0	0	0
751836318da541888bb102bb4fb537dc	ASV223	d__Bacteria; p__Actinobacteriota; c__Actinobacteria; o__Actinomycetales; f__Actinomycetaceae; g__Actinomyces; s__Actinomyces_oris	d__Bacteria; p__Actinobacteriota; c__Actinobacteria; o__Actinomycetales; f__Actinomycetaceae; g__Actinomyces; s__Unclassified	k__Bacteria;p__Actinobacteria;c__Actinobacteria;o__Actinomycetales;f__Actinomycetaceae;g__Actinomyces;s__Actinomyces_oris	GACGAACGCTGGCGGCGTGCTTAACACATGCAAGTCGAACGGTGAAGGGACCGGTTTTTGCTGGTTCTGGATGAGTGGCGAACGGGTGAGTAACACGTGAGTAACCTGCCCCCTTCTTCTGGATAACCGCATGAAAGTGTGGCTAATACGGGATATTCTGTGCCTGCTGCATGGTGGGTGTGGGAAAGATGCGCCTTTGGGTGTTTTTGGTGGGGGATGGGCTCGCGGCCTATCAGCTTGTTGGTGGGGTGATGGCCTACCAAGGCGGTG	0	0	0	0	0	0	0	0	0	0	0	0	0	0	0	0	0	0	0	0	0	0	0	0	0	0	0	0	0	0	86	0	0	0	0	0	0	0	0	0	0	0	0	0
2dea480b02a79ca113e82e0131bd7fcb	ASV224	d__Bacteria; p__Bacteroidota; c__Bacteroidia; o__Flavobacteriales; f__Flavobacteriaceae; g__Capnocytophaga; s__Capnocytophaga_gingivalis	d__Bacteria; p__Bacteroidota; c__Bacteroidia; o__Flavobacteriales; f__Flavobacteriaceae; g__Capnocytophaga; s__Unclassified	k__Bacteria;p__Bacteroidetes;c__Flavobacteriia;o__Flavobacteriales;f__Flavobacteriaceae;g__Capnocytophaga;s__Capnocytophaga_gingivalis	GATGAACGCTAGCGGCAGGCCTAACACATGCAAGTCGAGGGAGAAGCCCTTCGGGGCAGAAACCGGCGCACGGGTGCGTAACGCGTATGCAACCTACCTTTCACAGGGGGATAGCCCGAAGAAATTTGGATTAATACCCCATAACATTGCGAGATGGCATCATTTAGCAATTAAAACTGCGGTGGTGAGAGATGGGCATGCGTCCTATTAGCTAGTTGGAGTGGTAACGGCACCCCAAGGCTACGATAGGTAGGGGTCCTGAGAGGGAGA	15	0	0	0	0	0	0	0	0	0	0	0	0	0	0	0	0	0	0	0	0	0	0	0	0	0	0	0	0	0	0	0	0	0	0	0	0	0	0	0	0	0	0	0
7ee41a0c85f85e54fcf4df26238bae33	ASV225	d__Bacteria; p__Firmicutes; c__Bacilli; o__Lactobacillales; f__Streptococcaceae; g__Streptococcus; s__Unclassified g__Streptococcus	d__Bacteria; p__Firmicutes; c__Bacilli; o__Lactobacillales; f__Streptococcaceae; g__Streptococcus; s__Unclassified	k__Bacteria;p__Firmicutes;c__Bacilli;o__Lactobacillales;f__Streptococcaceae;g__Streptococcus	GACGAACGCTGGCGGCGTGCCTAATACATGCAAGTAGAACGCTGAAGGAGGAGCTTGCTCTTCTGGATGAGTTGCGAACGGGTGAGTAACGCGTAGGTAACCTGCCTGGTAGCGGGGGATAACTATTGGAAACGATAGCTAATACCGCATAAGAGTAGATGTTGCATGACATTTGCTTAAAAGGTGCAATTGCATCACTACCAGATGGATCTGCGTTGTATTAGCTAGTTGGTGGGGTAACGGCTCACCAAGGCGACGATACATAGCCGA	0	0	0	0	0	0	0	0	0	0	0	0	0	0	0	0	0	0	0	0	0	0	0	0	0	0	0	0	0	0	0	0	0	0	0	0	0	0	0	0	0	0	0	0
eb1aacb8f376f5e9fb58a58a20a9d969	ASV226	d__Bacteria; p__Bacteroidota; c__Bacteroidia; o__Bacteroidales; f__Prevotellaceae; g__Prevotella; s__Prevotella_salivae	d__Bacteria; p__Bacteroidota; c__Bacteroidia; o__Bacteroidales; f__Prevotellaceae; g__Prevotella; s__Unclassified	k__Bacteria;p__Bacteroidetes;c__Bacteroidia;o__Bacteroidales;f__Prevotellaceae;g__Prevotella;s__Prevotella_salivae	GATGAACGCTAGCTACAGGCTTAACACATGCAAGTCGAGGGGAAACAACATTGAAGCTTGCTTCGATGGGTGTCGACCGGCGCACGGGTGAGTAACGCGTATCCAACCTGCCTCTGACTAAGGGATAACCCGGCGAAAGTCGGACTAATACCTTATGAGGTTTTCTGCAGACATCTAATGAAAACGAAAGATTTATCGGTCAGAGATGGGGATGCGTCTGATTAGCTTGTTGGCGGGGTAACGGCCCACCAAGGCGACGATCAGTAGGGG	0	0	0	0	0	0	0	0	0	0	0	0	0	0	0	26	0	0	0	0	0	0	0	0	0	0	0	0	0	0	0	0	0	0	0	0	0	0	0	0	0	0	0	0
2ec0d3d48a03aaa616147a26bcfc7a4e	ASV227	d__Bacteria; p__Firmicutes; c__Clostridia; o__Lachnospirales; f__Lachnospiraceae; g__Johnsonella; s__Johnsonella_ignava	d__Bacteria; p__Firmicutes; c__Clostridia; o__Lachnospirales; f__Lachnospiraceae; g__Johnsonella; s__Unclassified	k__Bacteria;p__Firmicutes;c__Clostridia;o__Clostridiales;f__Lachnospiraceae_[XIV];g__Johnsonella;s__Johnsonella_ignava	GATGAACGCTGGCGGCGTGCTTAACACATGCAAGTCGAACGGAGACTTTTTCAGTGCAACCTTCGGGGAGCAGGAGAAAGTCTTAGTGGCGGACGGGTGAGTAACGCGTGGGCAACCTGCCTCGCACCGTGGGATAACAGGGGGAAGCTCCTGCTAATACCGCATAAAGTATATAGACGCATGTCAATATACAAAAAGGGATACCGGTGAGAGATGGGCCCGCGTCCGATTAGATAGTTGGCAGGATAGCAGCCTACCAAGTCAACGATC	0	0	0	0	0	0	0	0	0	0	0	0	0	0	0	0	0	0	0	0	0	0	0	0	0	0	0	0	0	0	135	0	0	0	0	0	0	0	0	0	0	0	0	0
692138567aefec3b95b6fe8a5deef62e	ASV228	d__Bacteria; p__Firmicutes; c__Bacilli; o__Lactobacillales; f__Streptococcaceae; g__Streptococcus; s__Streptococcus_cristatus	d__Bacteria; p__Firmicutes; c__Bacilli; o__Lactobacillales; f__Streptococcaceae; g__Streptococcus; s__Unclassified	k__Bacteria;p__Firmicutes;c__Bacilli;o__Lactobacillales;f__Streptococcaceae;g__Streptococcus;s__Streptococcus_cristatus_clade_578	GACGAACGCTGGCGGCGTGCCTAATACATGCAAGTAGAACGCTGAAGGGAGAGCTTGCTCTTCTGGATGAGTTGCGAACGGGTGAGTAACGCGTAGGTAACCTGCCTGGTAGCGGGGGATAACTATTGGAAACGATAGCTAATACCGCATAACATTGACTATTGCATGATAGTTAATTGAAAGGTGCAAATGCACCACTACCAGATGGACCTGCGTTGTATTAGCTAGTTGGTGGGGTAACGGCTCACCAAGGCGACGATACATAGCCGA	0	0	0	0	0	0	0	0	0	0	0	0	0	0	0	0	0	0	0	0	0	0	0	0	0	0	0	0	0	0	0	0	45	0	0	0	0	0	0	63	0	0	0	0
3f1fb286344dd06ee55d288f7d157bdb	ASV229	d__Bacteria; p__Bacteroidota; c__Bacteroidia; o__Bacteroidales; f__Porphyromonadaceae; g__Porphyromonas; s__Porphyromonas_pasteri	d__Bacteria; p__Bacteroidota; c__Bacteroidia; o__Bacteroidales; f__Porphyromonadaceae; g__Porphyromonas; s__uncultured bacterium	k__Bacteria;p__Bacteroidetes;c__Bacteroidia;o__Bacteroidales;f__Porphyromonadaceae;g__Porphyromonas	GATGAACGCTAGCGATAGGCTTAACACATGCAAGTCGAGGGGCAGCATGGTCTTAGCTTGCTAAGACTGATGGCGACCGGCGCACGGGTGCGTAACGCGTATGCAACTTGCCTCACAGAGGGGGATAACCCGTCGAAAGACGGACTAATACCGCGTACACTCTATATTGGGCATCCAATGTAGAGGAAATGAACTTCGCTGTGAGATAGGCATGCGTCCCATTAGCTAGTTGGTGAGGTAACGGCTCACCAAGGCGACGATGGGTAGGGG	0	0	0	0	0	0	0	0	0	0	0	0	0	0	0	0	0	0	0	0	0	0	0	0	0	0	0	0	0	0	0	0	0	0	0	0	0	0	0	62	0	0	0	0
70f49528550f638b016baf10a1936c6e	ASV230	d__Bacteria; p__Actinobacteriota; c__Actinobacteria; o__Corynebacteriales; f__Corynebacteriaceae; g__Corynebacterium; s__Corynebacterium_matruchotii	d__Bacteria; p__Actinobacteriota; c__Actinobacteria; o__Corynebacteriales; f__Corynebacteriaceae; g__Corynebacterium; s__uncultured bacterium	k__Bacteria;p__Actinobacteria;c__Actinobacteria;o__Corynebacteriales;f__Corynebacteriaceae;g__Corynebacterium;s__Corynebacterium_matruchotii	GACGAACGCTGGCGGCGTGCTTAACACATGCAAGTCGAACGGAAAGGCCCCCACCTTGGTGGGGGTGCTCGAGTGGCGAACGGGTGAGTAACACGTGGGTGATCTGCCCTGCACTTCGGGATAAGCTTGGGAAACTGGGTCTAATACCGGATAGGACCATGGTTTAGTGTCTCATGGTGGAAAAATTATTGTTTTGGTGCAGGATGAGCTCGCGGCCTATCAGCTTGTTGGTGGGGTAATGGCCTACCAAGGCGTCGACGGGTAGCCGGC	0	189	0	0	0	0	0	0	0	0	0	0	0	0	0	0	0	0	0	0	0	0	0	0	0	0	0	0	0	24	0	0	0	0	0	0	0	0	0	0	0	0	0	0
6a6ef2dc1a5ff4b17d035970053ad1e5	ASV231	d__Bacteria; p__Actinobacteriota; c__Actinobacteria; o__Micrococcales; f__Micrococcaceae; g__Rothia; s__Rothia_mucilaginosa	d__Bacteria; p__Actinobacteriota; c__Actinobacteria; o__Micrococcales; f__Micrococcaceae; g__Rothia; s__Unclassified	k__Bacteria;p__Actinobacteria;c__Actinobacteria;o__Actinomycetales;f__Micrococcaceae;g__Rothia;s__Rothia_mucilaginosa	GACGAACGCTGGCGGCGTGCTTAACACATGCAAGTCGAACGATGAAGCCTAGCTTGCTAGGTGGATTAGTGGCGAACGGGTGAGTAATACGTGAGTAATCTACCTTTAACTCTGGGATAAGCCTGGGAAACTGGGTCTAATACCGGATACGACCAATCTCCGCATGGGGTGTTGGTGGAAAGCGTTATGTAGTGGTTATAGATGGGCTCACGGCCTATCAGCTTGTTGGTGAGGTAACGGCTCACCAAGGCGACGACGGGTAGCCGGCCT	0	0	0	0	0	0	0	0	0	0	0	0	0	0	0	0	0	0	0	0	0	0	0	0	0	0	0	0	0	0	0	0	0	0	0	0	0	0	0	0	0	0	0	0
37b6409599621c38d31cb92c1fbaad80	ASV232	d__Bacteria; p__Fusobacteriota; c__Fusobacteriia; o__Fusobacteriales; f__Leptotrichiaceae; g__Leptotrichia; s__Leptotrichia_sp.	d__Bacteria; p__Fusobacteriota; c__Fusobacteriia; o__Fusobacteriales; f__Leptotrichiaceae; g__Leptotrichia; s__Unclassified	k__Bacteria;p__Fusobacteria;c__Fusobacteriia;o__Fusobacteriales;f__Leptotrichiaceae;g__Leptotrichia;s__Leptotrichia_sp._HMT_221	GATGAACGCTGACAGAATGCTTAACACATGCAAGTCAATGGGGAAACGGTGCTTGCACCGTGATAACCATGGCGGACGGGTGAGTAACGCGTAAAGAACTTGCCTCTTAGTCTGGGATAACAGATGGAAACGACTGATAAAACTAGATATTATTAAAGCTTCGCATGAAGCTTTAATGAAAAGAGATGCTAAGAGAGAGCTTTGCGTCCTATTAGTTAGTTGGTGAGGTAACGGCTCACCAAGACGAAGATAGGTAGCCGGTCTGAGAGG	0	0	0	0	0	0	0	0	0	0	0	0	0	0	0	0	0	0	0	0	0	0	0	0	0	0	0	0	0	0	0	166	0	0	0	0	0	0	0	0	0	0	0	0
7b5ee10a7b69e6413e02270cd54d00b5	ASV233	d__Bacteria; p__Bacteroidota; c__Bacteroidia; o__Bacteroidales; f__Prevotellaceae; g__Prevotella; s__Prevotella_loescheii	d__Bacteria; p__Bacteroidota; c__Bacteroidia; o__Bacteroidales; f__Prevotellaceae; g__Prevotella; s__Unclassified	k__Bacteria;p__Bacteroidetes;c__Bacteroidia;o__Bacteroidales;f__Prevotellaceae;g__Prevotella;s__Prevotella_sp._HMT_472	GATGAACGCTAGCTACAGGCTTAACACATGCAAGTCGCGGGGCAGCATGGGGGTTGCTTGCAACCCCCGATGGCGACCGGCGCACGGGTGAGTAACGCGTATCCAACCTGCCCTTCACCACGGGATAACCCGGCGAAAGTCGGACTAATACCGTATGTTGTCCATTGACGGCATCCGATTTGGACGAAAGGCTTGGCGGTGAGGGATGGGGATGCGTCCGATTAGCTCGACGGCGGGGTAACGGCCCACCGTGGCAACGATCGGTAGGGG	0	0	0	0	0	0	0	0	0	0	36	0	0	0	0	0	0	0	0	0	0	0	0	0	0	0	0	0	0	0	0	0	0	0	0	0	0	0	0	0	0	0	0	0
7b1a114a7e2b56cc4203b8caa6cb6657	ASV234	d__Bacteria; p__Bacteroidota; c__Bacteroidia; o__Bacteroidales; f__Porphyromonadaceae; g__Porphyromonas; s__Unclassified g__Porphyromonas	d__Bacteria; p__Bacteroidota; c__Bacteroidia; o__Bacteroidales; f__Porphyromonadaceae; g__Porphyromonas; s__Unclassified	k__Bacteria;p__Bacteroidetes;c__Bacteroidia;o__Bacteroidales;f__Porphyromonadaceae;g__Porphyromonas;s__Porphyromonas_catoniae	GATGAACGCTAGCGATAGGCTTAACACATGCAAGTCGAGGGGCAGCATGGTCTTAGCTTGCTAAGACTGATGGCGACCGGCGCACGGGTGCGTAACGCGTATGCAACTTGCCTCACAGAGGGGGATAACCCGTCGAAAGACGGACTAATACCGCGTACACTCCACTTTGGGCATCCAGAGTAGAGGAAATGAATTTCGCTGTGAGATAGGCATGCGTCCCATTAGCTAGTTGGTGAGGTGACGGCTCACCAAGGCGACGATGGGTAGGGG	0	0	0	0	40	0	0	0	0	0	0	0	0	0	0	0	0	0	0	0	0	0	0	0	0	0	0	0	0	0	0	0	0	0	0	0	0	0	0	0	0	0	0	0
422cd24afdb9c39029214a8ea7f64ec1	ASV235	d__Bacteria; p__Proteobacteria; c__Gammaproteobacteria; o__Pasteurellales; f__Pasteurellaceae; g__Haemophilus; s__Haemophilus_sp.	d__Bacteria; p__Proteobacteria; c__Gammaproteobacteria; o__Enterobacterales; f__Pasteurellaceae; g__Haemophilus; s__Unclassified	k__Bacteria;p__Proteobacteria;c__Gammaproteobacteria;o__Pasteurellales;f__Pasteurellaceae;g__Haemophilus	ATTGAACGCTGGCGGCAGGCTTAACACATGCAAGTCGAACGGTAGCAGGAGAAAGCTTGCTTTCTTGCTGACGAGTGGCGGACGGGTGAGTAATGCTTGGGAATCTGGCTTATGGAGGGGGATAACTACGGGAAACTGTAGCTAATACCGCGTAGTATCGGAAGATGAAAGTGCGGGACCGCAAGGCCGCATGCCATGAGATGAGCCCAAGTGGGATTAGGTAGTTGGTGGGGTAAAGGCCTACCAAGCCTGCGATCTCTAGCTGGTCTG	0	0	0	0	0	0	0	0	0	0	0	0	0	0	0	234	0	0	0	0	0	0	0	0	0	0	0	0	0	0	0	0	0	1697	0	0	0	0	0	0	0	0	0	0
a119c0ff792d814690633b3e650743f6	ASV236	d__Bacteria; p__Actinobacteriota; c__Actinobacteria; o__Actinomycetales; f__Actinomycetaceae; g__Actinomyces; s__Unclassified g__Actinomyces	d__Bacteria; p__Actinobacteriota; c__Actinobacteria; o__Actinomycetales; f__Actinomycetaceae; g__Actinomyces; s__Unclassified	k__Bacteria;p__Actinobacteria;c__Actinobacteria;o__Actinomycetales;f__Actinomycetaceae;g__Schaalia;s__Schaalia_lingnae_[Not_Validly_Published]	GACGAACGCTGGCGGCGTGCTTAACACATGCAAGTCGAACGCTGATGGCCCAGCTTGCTGGGTTGGATGAGTGGCGAACGGGTGAGTAACACGTGAGTAACCTGCCCCCTTCTTTGGGATAACGGTCGGAAACGGCTGCTAATACCGGGTATTCACTGTCCTTCGCATGGGGGGTGGTGGAAAGGTTTTTTCTGGTGGGGGATGGGCTCGCGGCCTATCAGCTTGTTGGTGGGGTGATGGCTTACCAAGGCTTTGACGGGTAACCGGCCT	0	0	0	0	0	0	0	0	0	180	0	0	0	0	0	0	0	0	0	0	0	0	0	0	0	0	0	0	0	43	0	0	0	0	0	0	0	0	0	0	0	0	0	0
636d4ba650e55499d13dbf846dd901b3	ASV237	d__Bacteria; p__Bacteroidota; c__Bacteroidia; o__Flavobacteriales; f__Weeksellaceae; g__Bergeyella; s__uncultured_Bergeyella	d__Bacteria; p__Bacteroidota; c__Bacteroidia; o__Flavobacteriales; f__Weeksellaceae; g__Bergeyella; s__Unclassified	k__Bacteria;p__Bacteroidetes;c__Flavobacteriia;o__Flavobacteriales;f__Flavobacteriaceae;g__Bergeyella;s__Bergeyella_sp._HMT_900	GATGAACGCTAGCGGGAGGCCTAACACATGCAAGCCGAGCGGGATTTATTGGTTAGCTTGCTAACTGATGATGAGAGCGGCGTACGGGTGCGTAACATGTGTGCAATCTGCCCTTATCAAGGGGATAGCCCGGAGAAATCCGGATTAATACCCTATAATATATGGGATGGCATCATATCATATTGAAAGCAATAGCGGATAAGGATGAGCACGCACAAGATTAGCTAGTTGGTAAGGTAACGGCTTACCAAGGCGATGATCTTTAGGGGT	0	0	0	0	0	0	0	0	0	0	0	0	0	0	0	0	0	0	0	0	0	0	0	0	0	0	0	0	0	0	0	0	0	0	0	0	0	0	0	0	0	0	0	0
292a13f9fe1acaa02047ccc360e1ed80	ASV238	d__Bacteria; p__Patescibacteria; c__Parcubacteria; o__Unclassified c__Parcubacteria; f__Unclassified c__Parcubacteria; g__Unclassified c__Parcubacteria; s__Unclassified c__Parcubacteria	d__Bacteria; p__Bacteria; c__Unclassified; o__Unclassified; f__Unclassified; g__Unclassified; s__Unclassified	k__Bacteria;p__Firmicutes	GATGAACGCTGGCGGCGTGGATAAGGCATGCAAGTCAAACGGTGTAGCAATACACAGTGGCAGACGAGGTAGTAATAAGTAGGTACAAACCCCAAAGTCAGGGATACCTCATCGAAAGATGAGTTAATACTTGATAGTCTCTTCGGAGTAAAGATTTATCGCTTTGGGATTGGCCTGCTCGGTATCAGCTAGTTGGTGAGGTAAAAGCTCACCAAGGCTATGACGCCTAGGGGACCTGAGAGGGTGACCCCCACCGATGGAACTGAGACA	0	0	0	0	0	0	0	0	0	0	0	0	0	0	0	0	0	0	0	0	0	0	0	0	0	0	0	0	0	0	0	0	0	0	0	0	0	0	0	0	0	0	0	0
1277732b71daf9e7a961242e42c5c7a8	ASV239	d__Bacteria; p__Bacteroidota; c__Bacteroidia; o__Flavobacteriales; f__Flavobacteriaceae; g__Capnocytophaga; s__Capnocytophaga_leadbetteri	d__Bacteria; p__Bacteroidota; c__Bacteroidia; o__Flavobacteriales; f__Flavobacteriaceae; g__Capnocytophaga; s__Unclassified	k__Bacteria;p__Bacteroidetes;c__Flavobacteriia;o__Flavobacteriales;f__Flavobacteriaceae;g__Capnocytophaga;s__Capnocytophaga_leadbetteri	GATGAACGCTAGCGGCAGGCCTAACACATGCAAGTCGAGGGAGGAGCTTTCGGGCTTCGACCGGCGTACGGGTGCGTAACGCGTATACAATCTGCCTTTCACATAGGGATAGCCCGAAGAAATTTGGATTAATACCTAATGGTATATAGAGGTGGCATCACCTTTATATTAAAGCTGAGGCGGTGAAAGATGAGTATGCGTTCTATTAGCTAGTTGGAGAGGTAACGGCTCCCCAAGGCGACGATAGATAGGGGTTCTGAGAGGGATATC	0	0	0	0	0	0	0	0	0	0	0	0	0	0	0	0	0	0	0	0	0	0	0	0	0	0	0	112	0	0	0	0	0	0	0	0	0	0	0	0	0	0	0	0
859efd35be0942a59f95f905cf0cb0cd	ASV240	d__Bacteria; p__Bacteroidota; c__Bacteroidia; o__Bacteroidales; f__Prevotellaceae; g__Prevotella; s__Prevotella_jejuni	d__Bacteria; p__Bacteroidota; c__Bacteroidia; o__Bacteroidales; f__Prevotellaceae; g__Prevotella_7; s__Unclassified	k__Bacteria;p__Bacteroidetes;c__Bacteroidia;o__Bacteroidales;f__Prevotellaceae;g__Prevotella;s__Prevotella_sp._HMT_313	GATGAACGCTAGCTACAGGCTTAACACATGCAAGTCGAGGGGAAACGGCATTTAGTGCTTGCACCGAATGGACGTCGACCGGCGCACGGGTGAGTAACGCGTATCCAACCTACCCATTACTGTGGGATAACCTGCCGAAAGGCAGACTAATACCGCATAGTCTTCGATGACGGCATCAGATTTGAAGTAAAGATTTATCGGTAATGGATGGGGATGCGTCTGATTAGCTTGTTGGCGGGGTAACGGCCCACCAAGGCAACGATCAGTAGG	0	0	0	0	0	0	0	0	0	0	0	94	0	0	0	0	0	0	0	0	0	0	0	0	0	0	0	0	0	0	0	0	0	0	0	0	61	0	0	0	0	0	0	0
ccc22751a4354ab6b06051573206b97d	ASV241	d__Bacteria; p__Fusobacteriota; c__Fusobacteriia; o__Fusobacteriales; f__Fusobacteriaceae; g__Fusobacterium; s__Unclassified g__Fusobacterium	d__Bacteria; p__Fusobacteriota; c__Fusobacteriia; o__Fusobacteriales; f__Fusobacteriaceae; g__Fusobacterium; s__Unclassified	k__Bacteria;p__Fusobacteria;c__Fusobacteriia;o__Fusobacteriales;f__Fusobacteriaceae;g__Fusobacterium;s__Fusobacterium_sp._HMT_203	GATGAACGCTGACAGAATGCTTAACACATGCAAGTCTACTTGAATTTGGGTTTTTTAACTTAGATTTGGGTGGCGGACGGGTGAGTAACGCGTAAAGAACTTGCCTCACAGCTAGGGACAACATTTGGAAACGAATGCTAATACCTGATATTATGATTATAAGGCATCTTAGAATTATGAAAGCTATATGCGCTGTGAGAGAGCTTTGCGTCCCATTAGCTAGTTGGAGAGGTAACGGCTCACCAAGGCGATGATGGGTAGCCGGCCTGA	0	19	0	0	0	0	0	0	0	0	0	0	0	0	0	0	0	0	69	0	0	0	0	0	0	0	0	0	0	0	530	0	0	0	0	0	0	0	0	0	106	0	0	0
2bbd2f88b7b17e99c5cdc8eb1dce8e8e	ASV242	d__Bacteria; p__Patescibacteria; c__Parcubacteria; o__Candidatus_Nomurabacteria; f__Candidatus_Nomurabacteria; g__Candidatus_Nomurabacteria; s__uncultured_bacterium	d__Bacteria; p__Unclassified; c__Unclassified; o__Unclassified; f__Unclassified; g__Unclassified; s__Unclassified	k__Bacteria	GATGAACGCTGGCGACATGGATAAGGCATGCAAGTCGAACGGAAACATTTGAGATTATATCAATTTTGTTTTAGTGGCGAACGAGGTAGTAATATATAGATACGTACCCCAAAGTCGAGAATAACTCATCGAAAGATGAGCTAATACTCGATAGTCTCTACGGAGTAAAGTTTTAACGCTTTGGGAACGGTCTGTACGATATCAGCTAGTTGGTAGGGTAATGGCCTACCAAGGCAACGACGTCTAGAGGAGCTGAGAGGCTGACCCTCA	0	0	0	0	0	0	0	11	0	0	0	0	0	0	0	0	0	0	0	0	0	0	0	0	0	0	0	0	0	0	0	0	0	0	0	0	0	0	0	0	0	0	0	0
4089e2bd91c7e947fb3b0cdb432f2085	ASV243	d__Bacteria; p__Bacteroidota; c__Bacteroidia; o__Flavobacteriales; f__Flavobacteriaceae; g__Capnocytophaga; s__Capnocytophaga_leadbetteri	d__Bacteria; p__Bacteroidota; c__Bacteroidia; o__Flavobacteriales; f__Flavobacteriaceae; g__Capnocytophaga; s__Unclassified	k__Bacteria;p__Bacteroidetes;c__Flavobacteriia;o__Flavobacteriales;f__Flavobacteriaceae;g__Capnocytophaga;s__Capnocytophaga_leadbetteri	GATGAACGCTAGCGGCAGGCCTAACACATGCAAGTCGAGGGAGGAGCTTTCGGGCTTCGACCGGCGTACGGGTGCGTAACGCGTATACAATCTGCCTTTCACATAGGGATAGCCCGAAGAAATTTGGATTAATACCTAATGGTATATAGGAGTGGCATCACCTTTATATTAAAGCTGAGGCGGTGAAAGATGAGTATGCGTTCTATTAGCTAGTTGGAGAGGTAACGGCTCCCCAAGGCTACGATAGATAGGGGTTCTGAGAGGGATATC	0	0	0	0	0	0	0	0	0	0	0	0	0	0	0	0	0	0	0	0	0	0	0	0	0	0	0	0	0	0	0	0	0	0	0	0	0	0	0	0	0	0	0	0
740f1f4fc47e5415c28a7e74dbe50573	ASV244	d__Bacteria; p__Actinobacteriota; c__Actinobacteria; o__Propionibacteriales; f__Propionibacteriaceae; g__Pseudopropionibacterium; s__Pseudopropionibacterium_propionicum	d__Bacteria; p__Actinobacteriota; c__Actinobacteria; o__Propionibacteriales; f__Propionibacteriaceae; g__Pseudopropionibacterium; s__Unclassified	k__Bacteria;p__Actinobacteria;c__Actinobacteria;o__Propionibacteriales;f__Propionibacteriaceae;g__Arachnia;s__Arachnia_propionica	GACGAACGCTGGCGGTGTGCTTAACACATGCAAGTCGAACGGTAAGGCCCTTTCGGGGGTACACGAGTGGCGAACGGGTGAGTAACACGTGAGTAACCTGCCCTCATCTCTGGGATAACAGTCGGAAACGGTTGCTAATACTGGATATGAGCCTGCAAGGCATCTTGTGGGTTGGAAAGATTTTTTGGTTGGGGATGGACTCGCGGCCTATCAGCTTGTTGGTGAGGTAGTGGCTCACCAAGGCTTCGACGGGTAGCCGGCCTGAGAGGG	0	75	0	8	0	0	0	0	0	0	0	0	0	0	0	40	0	0	46	0	0	0	0	0	0	0	0	0	0	0	0	0	0	0	0	0	0	0	0	87	69	0	0	0
5d6ed3a1e6d300a42783223181ab09fd	ASV245	d__Bacteria; p__Bacteroidota; c__Bacteroidia; o__Bacteroidales; f__Prevotellaceae; g__Alloprevotella; s__Alloprevotella_rava	d__Bacteria; p__Bacteroidota; c__Bacteroidia; o__Bacteroidales; f__Prevotellaceae; g__Alloprevotella; s__Unclassified	k__Bacteria;p__Bacteroidetes;c__Bacteroidia;o__Bacteroidales;f__Prevotellaceae;g__Alloprevotella;s__Alloprevotella_rava	GATGAACGCTAGCTACAGGCTTAACACATGCAAGTCGAGGGGAAACGACATTGAAAGCTTGCTTTTAATGGGCGTCGACCGGCGCACGGGTGCGTAACGCGTATCGAACCTGCCCTTTACTTAGGGATAGCCTTGCGAAAGTAAGATTAATACCTGATAGTGTTGCGATGAGGCATCTTGTTGCAACTAAAGATTTATTGGTAAAGGATGGCGATGCGTCTGATTAGGTAGTAGGCGGGGTAACGGCCCACCTAGCCGACGATCAGTAGG	0	0	0	0	0	0	0	0	0	0	0	0	0	0	0	0	0	0	0	0	0	0	0	0	0	0	0	43	0	0	0	0	0	0	0	0	0	0	0	0	0	0	0	0
9b442f872fb709d4902e39a3b23aefa7	ASV246	d__Bacteria; p__Firmicutes; c__Negativicutes; o__Veillonellales-Selenomonadales; f__Veillonellaceae; g__Veillonella; s__Unclassified g__Veillonella	d__Bacteria; p__Firmicutes; c__Negativicutes; o__Veillonellales-Selenomonadales; f__Veillonellaceae; g__Veillonella; s__Unclassified	k__Bacteria;p__Firmicutes;c__Negativicutes;o__Veillonellales;f__Veillonellaceae;g__Veillonella	GACGAACGCTGGCGGCGTGCTTAACACATGCAAGTCGAACGAAGAGCGATGGAAGCTTGCTTCTATCAATCTTAGTGGCGAACGGGTGAGTAACGCGTAATCAACCTGCCCTTCAGAGGGGGACAACAGTTGGAAACGACTGCTAATACCGCATACGATCTAACCTCGGCATCGAGGAAAGATGAAAGGTGGCCTCTATGTATAAGCTATCACTGAAGGAGGGGATTGCGTCTGATTAGCTAGTTGGAGGGGTAACGGCCCACCAAGGCG	0	0	0	0	0	0	0	0	0	0	0	0	0	0	0	0	0	0	0	0	0	0	0	0	0	0	0	0	0	0	0	0	0	0	113	0	0	0	0	0	0	0	0	292
462accfc265f3e6fb8ca28ea00469230	ASV247	d__Bacteria; p__Bacteroidota; c__Bacteroidia; o__Bacteroidales; f__Porphyromonadaceae; g__Porphyromonas; s__Porphyromonas_pasteri	d__Bacteria; p__Bacteroidota; c__Bacteroidia; o__Bacteroidales; f__Porphyromonadaceae; g__Porphyromonas; s__Unclassified	k__Bacteria;p__Bacteroidetes;c__Bacteroidia;o__Bacteroidales;f__Porphyromonadaceae;g__Porphyromonas	GATGAACGCTAGCGATAGGCTTAACACATGCAAGTCGAGGGGCAGCATGGTCTTAGCTTGCTAAGACTGATGGCGACCGGCGCACGGGTGCGTAACGCGTATGCAACTTGCCTCACAGAGGGGGATAACCCGTCGAAAGACGGACTAATACCGCGTACACTCTATTTTGGGCATCCAATGTAGAGGAAATGAAATTCGCTGTGAGATAGGCATGCGTCCCATTAGCTAGTTGGTGAGGTAACGGCTCACCAAGGCGACGATGGGTAGGGG	0	0	0	0	0	0	0	0	0	0	0	0	0	0	0	0	0	0	0	0	0	0	0	0	0	0	0	0	0	0	0	0	0	0	0	0	0	0	0	0	0	0	0	0
581c145f52b5202dfcbb39ac467bfad3	ASV248	d__Bacteria; p__Patescibacteria; c__Saccharimonadia; o__Saccharimonadales; f__Saccharimonadales; g__Saccharimonadales; s__Candidatus_Saccharibacteria	d__Bacteria; p__Bacteria; c__Patescibacteria; o__Saccharimonadia; f__Saccharimonadales; g__Unclassified; s__Unclassified	k__Bacteria;p__Saccharibacteria_(TM7);c__Saccharibacteria_(TM7)_[C-1];o__Saccharibacteria_(TM7)_[O-1];f__Saccharibacteria_(TM7)_[F-2];g__Saccharibacteria_(TM7)_[G-5];s__Saccharibacteria_(TM7)_[G-5]_bacterium_HMT_356	GATGAACGCTGGCGGCATGCCTAACACATGCAAGTCGATCGGTAAGGCTCTTCGGAGTACACGAGAGGCGGACGGCTGAGTAACGCGTAGGAACACACCCTGCAGTGAGGGATAAGACACCGAAAGGTGTTCTAATACCGCATACGGTCTTCGGATTAAAGCATTTATGCGCTGAAGGAGTGGCCTGCGTCATATTAGATAGTTGGTGAGGTAATGGCTCACCAAGTCGATGATGTGTAGCTGGTCTGAGAGGATGATCAGCCAGACTGG	0	0	0	0	0	0	0	0	0	0	0	0	0	0	0	0	0	0	0	0	0	0	0	0	0	0	0	262	0	0	0	0	0	0	0	0	0	0	0	0	0	0	0	0
bd7f66bf968120f9cd401f544314b6cd	ASV249	d__Bacteria; p__Firmicutes; c__Clostridia; o__Peptostreptococcales-Tissierellales; f__Peptostreptococcaceae; g__Peptostreptococcus; s__uncultured_organism	d__Bacteria; p__Firmicutes; c__Clostridia; o__Peptostreptococcales-Tissierellales; f__Peptostreptococcaceae; g__Peptostreptococcus; s__Unclassified	k__Bacteria;p__Firmicutes;c__Clostridia;o__Clostridiales;f__Peptostreptococcaceae_[XI];g__Peptostreptococcus;s__Peptostreptococcus_stomatis	GATGAACGCTGGCGGCGTGCCTAACACATGCAAGTCGAGCGAGGGTTTGCTCAGTATTGAGTATTCTAAGATTAGAATGTTCAATTCTGAGCAAAACCAAGCGGCGGACGGGTGAGTAACGCGTGGGTAACCTGCCCTATACACATGGATAACATACTGAAAAGTTTACTAATACATGATAATATATATTTGCGGCATCGCAGATATATCAAAGTGTTAGCGGTATAGGATGGACCCGCGTCTGATTAGCTAGTTGGTGAGATAACTGCC	0	0	0	0	0	0	0	0	0	0	0	0	0	0	0	0	0	0	0	0	0	0	0	0	0	0	0	0	0	0	0	0	0	0	0	0	29	0	0	0	0	0	0	0
a1b316e22ea7c206e2676f1966d725d7	ASV250	d__Bacteria; p__Fusobacteriota; c__Fusobacteriia; o__Fusobacteriales; f__Fusobacteriaceae; g__Fusobacterium; s__Fusobacterium_periodonticum	d__Bacteria; p__Fusobacteriota; c__Fusobacteriia; o__Fusobacteriales; f__Fusobacteriaceae; g__Fusobacterium; s__Unclassified	k__Bacteria;p__Fusobacteria;c__Fusobacteriia;o__Fusobacteriales;f__Fusobacteriaceae;g__Fusobacterium;s__Fusobacterium_periodonticum	GATGAACGCTGACAGAATGCTTAACACATGCAAGTCTACTTGAACTTCGGTTTGGGTGGCGGACGGGTGAGTAACGCGTAAAGAACTTGCCTCACAGTTAGGGACAACATTTGGAAACGAATGCTAATACCTGATATTATGATTTTAGGGCATCCTAAGATTATGAAAGCTATATGCACTGTGAGAGAGCTTTGCGTCCCATTAGCTAGTTGGAGAGGTAACGGCTCACCAAGGCGATGATGGGTAGCCGGCCTGAGAGGGTGAACGGCC	0	0	0	0	247	0	0	0	0	0	0	0	0	410	0	0	0	0	0	0	241	0	0	0	0	0	0	0	0	0	0	0	0	0	0	0	578	0	0	0	0	0	0	0
33dbc920799a588a32f419400124e8a8	ASV251	d__Bacteria; p__Actinobacteriota; c__Actinobacteria; o__Corynebacteriales; f__Corynebacteriaceae; g__Corynebacterium; s__Corynebacterium_matruchotii	d__Bacteria; p__Actinobacteriota; c__Actinobacteria; o__Corynebacteriales; f__Corynebacteriaceae; g__Corynebacterium; s__uncultured bacterium	k__Bacteria;p__Actinobacteria;c__Actinobacteria;o__Corynebacteriales;f__Corynebacteriaceae;g__Corynebacterium;s__Corynebacterium_matruchotii	GACGAACGCTGGCGGCGTGCTTAACACATGCAAGTCGAACGGAAAGGCCCCCACTTTTTTGGTGGGGGTGCTCGAGTGGCGAACGGGTGAGTAACACGTGGGTGATCTGCCCTGTACTTCGGGATAAGCTTGGGAAACTGGGTCTAATACCGGATAGGACCATGGTTTAGTGTCTCATGGTGGAAAAATATTGTTTTGGTGCAGGATGAGCTCGCGGCCTATCAGCTTGTTGGTGGGGTAATGGCCTACCAAGGCGTCGACGGGTAGCCG	0	0	0	0	0	423	0	0	0	0	0	0	0	0	0	0	0	0	0	0	0	0	0	0	0	0	0	0	0	0	0	0	0	0	0	0	0	0	0	0	0	0	0	0
2ea67b274035d65983c932d296ce46da	ASV252	d__Bacteria; p__Firmicutes; c__Bacilli; o__Lactobacillales; f__Unclassified o__Lactobacillales; g__Unclassified o__Lactobacillales; s__Unclassified o__Lactobacillales	d__Bacteria; p__Unclassified; c__Unclassified; o__Unclassified; f__Unclassified; g__Unclassified; s__Unclassified	k__Bacteria;p__Firmicutes;c__Bacilli;o__Lactobacillales;f__Carnobacteriaceae;g__Granulicatella;s__Granulicatella_adiacens	GACGAACGCTGGCGGCGTGCCTAATACATGCAAGTCGAACGAGAGCAACCGGTGCTTGCACTGGTCAATCTAGTGGCGAACGGGTGAGTAACACGTGGGTAACCTGCCCATCAGAGGGGGATAACATCCGGAAACGGATGCTAAAACCGCATAGGTCTTCGAACCGCATGGTTTGAAGAGGAAAAGAGGCGCAAGCTTCTGCTGATGGATGGACCCGCGGTGCATTAGCTAGTTGGTGAGGTAACGGCTCACCAAGGCCGTGATGCATAG	0	0	0	0	0	0	0	0	0	0	0	0	0	0	0	0	0	0	0	0	0	0	0	0	0	0	0	0	0	0	0	0	0	0	0	0	0	0	0	0	0	0	0	0
7a8e101451d7b69097c79094bf9f032b	ASV253	d__Bacteria; p__Firmicutes; c__Clostridia; o__Lachnospirales; f__Lachnospiraceae; g__Oribacterium; s__Unclassified g__Oribacterium	d__Bacteria; p__Firmicutes; c__Clostridia; o__Lachnospirales; f__Lachnospiraceae; g__Oribacterium; s__Unclassified	k__Bacteria;p__Firmicutes;c__Clostridia;o__Clostridiales;f__Lachnospiraceae_[XIV];g__Oribacterium;s__Oribacterium_sinus	GATGAACGCTGGCGGCGTGCCTAACACATGCAAGTCGAACGAGATGCTTATTGGAAAGCTTCGGCCGGAAGATAAGTTATCTAGTGGCGGACGGGTGAGTAACACGTGGGTAACCTGCCTTATGGAGGGGGATAACAGAGAGAAATCACTGCTAATACCGCATAAGCACACAGTACCGCATGGTACAGGGTGAAAAGATTTATCGCCATAAGATGGACCCGCGTCTGATTAGCCAGTTGGCAGGGTAAAAGCCTACCAAAGCAACGATCA	0	0	0	0	0	0	0	0	0	0	0	0	0	0	0	0	0	0	0	0	0	0	0	0	0	0	0	0	0	0	0	0	0	0	0	0	60	0	0	0	0	0	0	0
a75c5f85808faa2aa1d14af5bac79534	ASV254	d__Bacteria; p__Firmicutes; c__Bacilli; o__Lactobacillales; f__Streptococcaceae; g__Streptococcus; s__Unclassified g__Streptococcus	d__Bacteria; p__Firmicutes; c__Bacilli; o__Lactobacillales; f__Streptococcaceae; g__Streptococcus; s__uncultured bacterium	k__Bacteria;p__Firmicutes;c__Bacilli;o__Lactobacillales;f__Streptococcaceae;g__Streptococcus;s__Streptococcus_oralis_subsp._dentisani_clade_398	GACGAACGCTGGCGGCGTGCCTAATACATGCAAGTAGAACGCTGAAGGAGGAGCTTGCTTCTCTGGATGAGTTGCGAACGGGTGAGTAACGCGTAGGTAACCTGCCTGGTAGCGGGGGATAACTATTGGAAACGATAGCTAATACCGCATAATAGCAGTTGTTGCATGATAACTGTTTGAAAGGTGCAATTGCACCACTACCAGATGGACCTGCGTTGTATTAGCTAGTTGGTGGGGTAACGGCTCACCAAGGCGACGATACATAGCCGA	0	0	0	0	0	0	0	0	0	0	0	0	0	0	0	0	0	0	18	0	0	0	0	0	0	0	0	0	0	0	0	62	0	0	0	0	0	0	0	0	0	0	0	0
6b80ae1e9d6ec44aa84394acc88912a5	ASV255	d__Bacteria; p__Bacteroidota; c__Bacteroidia; o__Bacteroidales; f__Prevotellaceae; g__Prevotella; s__Prevotella_melaninogenica	d__Bacteria; p__Bacteroidota; c__Bacteroidia; o__Bacteroidales; f__Prevotellaceae; g__Prevotella_7; s__Unclassified	k__Bacteria;p__Bacteroidetes;c__Bacteroidia;o__Bacteroidales;f__Prevotellaceae;g__Prevotella;s__Prevotella_melaninogenica	GATGAACGCTAGCTACAGGCTTAACACATGCAAGTCGAGGGGAAACGGCATTGAGTGCTTGCACTCTTTGGACGTCGACCGGCGCACGGGTGAGTAACGCGTATCCAACCTTCCCATTACTGTGGGATAACCTGCCGAAAGGCAGACTAATACCGCATAGTCTTCGTTGATGGCATCAGATATGAAGTAAAGATTTATCGGTAATGGATGGGGATGCGTCTGATTAGCTTGTTGGCGGGGTAATGGCCCACCAAGGCAACGATCAGTAGG	0	0	0	0	0	0	0	0	0	0	0	0	0	0	0	0	0	0	0	0	0	0	0	0	0	0	0	0	0	0	0	0	0	0	0	0	0	0	0	0	0	0	0	0
87f9d9b4fe2899effe7616b147d2d062	ASV256	d__Bacteria; p__Fusobacteriota; c__Fusobacteriia; o__Fusobacteriales; f__Leptotrichiaceae; g__Leptotrichia; s__uncultured_organism	d__Bacteria; p__Fusobacteriota; c__Fusobacteriia; o__Fusobacteriales; f__Leptotrichiaceae; g__Leptotrichia; s__Unclassified	k__Bacteria;p__Fusobacteria;c__Fusobacteriia;o__Fusobacteriales;f__Leptotrichiaceae;g__Leptotrichia;s__Leptotrichia_sp._HMT_215	GATGAACGCTGACAGAATGCTTAACACATGCAAGTCGATGGGGAAGTGGTGCTTGCACCATGGTAACCATGGCGGACGGGTGAGTAACGCGTAAGGAACTTGCCTGCGGGACCGGGATAACAGCAGGAAACTGCTGACAAGACCGGATAAGGTCATTAAGCCGCATAGCTTAGTGATGAAAGGAGACGCCTGCGGAGAGCTTTGCGTCCTATTAGCTAGTTGGAGGGGTAACGGCCCACCAAGGCGAAGATAGGTAGCCGGCCTGAGAGG	0	0	0	0	0	0	0	0	0	0	0	0	0	0	0	0	0	0	0	0	0	0	0	0	0	0	0	0	0	0	0	0	0	0	0	0	277	0	0	0	0	0	0	0
9e348b45fffddb54cceea0719587a4ba	ASV257	d__Bacteria; p__Bacteroidota; c__Bacteroidia; o__Bacteroidales; f__Prevotellaceae; g__Prevotella; s__Prevotella_histicola	d__Bacteria; p__Bacteroidota; c__Bacteroidia; o__Bacteroidales; f__Prevotellaceae; g__Prevotella_7; s__Unclassified	k__Bacteria;p__Bacteroidetes;c__Bacteroidia;o__Bacteroidales;f__Prevotellaceae;g__Prevotella;s__Prevotella_histicola	GATGAACGCTAGCTACAGGCTTAACACATGCAAGTCGAGGGGAAACGGCATTAAGTGCTTGCACTTTTTGGACGTCGACCGGCGCACGGGTGAGTAACGCGTATCCAACCTTCCCATGACTAAGGGATAACCTGCCGAAAGGCAGACTAATACCTTATGGTCTTCACTGACGGCATCAGATGTGAAGTAAAGATTTATCGGTTATGGATGGGGATGCGTCTGATTAGCTTGTTGGCGGGGTAACGGCCCACCAAGGCGACGATCAGTAGG	0	0	0	0	0	0	0	0	0	0	0	0	0	0	0	0	0	0	0	0	0	0	0	0	0	0	0	0	0	0	0	80	0	0	0	0	0	0	0	0	0	0	0	0
835505b9ec94c40bc5376d49731635d7	ASV258	d__Bacteria; p__Bacteroidota; c__Bacteroidia; o__Flavobacteriales; f__Flavobacteriaceae; g__Capnocytophaga; s__Capnocytophaga_sp.	d__Bacteria; p__Bacteroidota; c__Bacteroidia; o__Flavobacteriales; f__Flavobacteriaceae; g__Capnocytophaga; s__Unclassified	k__Bacteria;p__Bacteroidetes;c__Flavobacteriia;o__Flavobacteriales;f__Flavobacteriaceae;g__Capnocytophaga;s__Capnocytophaga_sp._HMT_326	GATGAACGCTAGCGGCAGGCCTAACACATGCAAGTCGAGGGATAAGCCTTCGGGCTAAGACCGGCGCACGGGTGCGTAACGCGTATACAATCTGCCTTTTATCCGGGGGATAGCCCGAAGAAATTTGGATTAATACCCTATGGTATAAGAGCACGGCATCGTGCACTTATTAAAGCTACGGCGGTAAAAGATGAGTATGCGTTCTATTAGCTAGTTGGAGAGGTAACGGCTCCCCAAGGCGACGATAGATAGGGGTTCTGAGAGGGATGT	0	177	0	0	0	0	0	0	0	0	0	0	0	0	0	0	0	0	98	0	0	0	0	0	0	0	0	0	0	0	0	0	0	0	0	0	0	0	0	0	0	0	0	0
92ea7e5b4502a9cd9cc6c792e43cf8fb	ASV259	d__Bacteria; p__Firmicutes; c__Bacilli; o__Staphylococcales; f__Gemellaceae; g__Gemella; s__uncultured_bacterium	d__Bacteria; p__Firmicutes; c__Bacilli; o__Staphylococcales; f__Gemellaceae; g__Gemella; s__uncultured bacterium	k__Bacteria;p__Firmicutes;c__Bacilli;o__Bacillales;f__Gemellaceae;g__Gemella;s__Gemella_haemolysans	GACGAACGCTGGCGGCGTGCCTAATACATGCAAGTCGAGCGAAGTTTTTCTGGTGCTTGCACCGGAAAAACTTAGCGGCGAACGGGTGAGTAACACGTAAAGAACCTGCCTCATAGACTGGGACAACTATTGGAAACGATAGCTAATACCGGATAACAGCATTAACTGCATGGTTGATGTTTAAAAGTTGGTTTTGCTAACACTATGAGATGGCTTTGCGGTGCATTAGCTAGTTGGTGGGATAAAGGCCTACCAAGGCGACGATGCATA	0	0	0	0	0	0	0	0	0	0	691	0	0	0	0	0	0	0	0	0	0	0	0	0	0	0	0	0	0	0	0	0	0	0	0	0	0	0	0	0	0	0	0	0
fb4fe7c874927d62cebb08af57df5a9b	ASV260	d__Bacteria; p__Firmicutes; c__Bacilli; o__Lactobacillales; f__Streptococcaceae; g__Streptococcus; s__Unclassified g__Streptococcus	d__Bacteria; p__Firmicutes; c__Bacilli; o__Lactobacillales; f__Streptococcaceae; g__Streptococcus; s__Unclassified	k__Bacteria;p__Firmicutes;c__Bacilli;o__Lactobacillales;f__Streptococcaceae;g__Streptococcus;s__Streptococcus_infantis_clade_431	GACGAACGCTGGCGGCGTGCCTAATACATGCAAGTAGAACGCTGAAGGAGGAGCTTGCTTCTCCGGATGAGTTGCGAACGGGTGAGTAACGCGTAGGTAACCTGCCTGGTAGCGGGGGATAACTATTGGAAACGATAGCTAATACCGCATAACAGTAGATATTGCATGATATCTACTTGAAAGGTGCAATTGCATCACTACCAGATGGACCTGCGTTGTATTAGCTAGTTGGTGAGGTAACGGCTCACCAAGGCAACGATACATAGCCGA	0	163	0	0	0	0	0	0	0	0	0	0	0	0	0	0	0	0	0	0	0	0	0	0	0	0	0	0	0	0	0	0	0	0	0	0	0	0	0	0	0	0	0	0
f0b365147dca243bf2593ec72f4b89c9	ASV261	d__Bacteria; p__Firmicutes; c__Negativicutes; o__Veillonellales-Selenomonadales; f__Selenomonadaceae; g__Centipeda; s__Centipeda_periodontii	d__Bacteria; p__Firmicutes; c__Negativicutes; o__Veillonellales-Selenomonadales; f__Selenomonadaceae; g__Unclassified; s__Unclassified	k__Bacteria;p__Firmicutes;c__Negativicutes;o__Selenomonadales;f__Selenomonadaceae;g__Selenomonas	GACGAACGCTGGCGGCGTGCTTAACACATGCAAGTCGAACGGGATGATTTAGAAGCTTGCTTTTAGAGAATCTAGTGGCAAACGGGTGAGTAACACGTAGGCAACCTGCCGACAGGATGGGGACAACATTCCGAAAGGAATGCTAATACCGAATGAAGCGGAGGAGAGGCATCTCTCCTGCGTGAAAGATGGCCTCTATTTATAAGCTATCACCTGTCGATGGGCCTGCGTCTGATTAGCTGGTTGGTGAGGTAACGGCTCACCAAGGCG	0	0	0	0	0	0	0	0	0	0	0	0	0	0	0	0	0	0	0	0	0	0	0	0	0	0	0	106	0	0	0	0	0	0	0	0	0	0	0	0	0	0	0	0
5357f0137958951721a0406dc1de2981	ASV262	d__Bacteria; p__Firmicutes; c__Negativicutes; o__Veillonellales-Selenomonadales; f__Selenomonadaceae; g__Selenomonas; s__Selenomonas_sputigena	d__Bacteria; p__Firmicutes; c__Negativicutes; o__Veillonellales-Selenomonadales; f__Selenomonadaceae; g__Selenomonas; s__Unclassified	k__Bacteria;p__Firmicutes;c__Negativicutes;o__Selenomonadales;f__Selenomonadaceae;g__Selenomonas;s__Selenomonas_sputigena	GACGAACGCTGGCGGCGTGCTTAACACATGCAAGTCGAACGGGAACCTTTATTTCGGTAAAGGTGAGAGTGGCAAACGGGTGAGTAACACGTAGGCAACCTGCCGACAGGATGGGGACAACATTCCGAAAGGAATGCTAATACCGAATGGAGTCCGAGGATGGCATCATCCTTGGATAAAAGATGGCCTCTTAACAATGCTATCGCCTGTCGATGGGCCTGCGTCTGATTAGCCAGTTGGCGGGGTAACGGCCCACCAAAGCGACGATCA	0	0	0	0	0	0	0	0	0	0	0	0	0	0	0	0	0	0	0	0	0	0	0	0	0	0	0	168	0	0	52	204	0	0	0	85	0	0	36	0	0	0	0	0
9d34a0af6879d0405e32edd00c211692	ASV263	d__Bacteria; p__Firmicutes; c__Negativicutes; o__Veillonellales-Selenomonadales; f__Veillonellaceae; g__Veillonella; s__Veillonella_sp.	d__Bacteria; p__Firmicutes; c__Negativicutes; o__Veillonellales-Selenomonadales; f__Veillonellaceae; g__Veillonella; s__Unclassified	k__Bacteria;p__Firmicutes;c__Negativicutes;o__Veillonellales;f__Veillonellaceae;g__Veillonella;s__Veillonella_sp._HMT_780	GACGAACGCTGGCGGCGTGCTTAACACATGCAAGTCGAACGGACAGACAGAGAGCTTGCTCTCTTGAAGTTAGTGGCGAACGGGTGAGTAACGCGTAATCAACCTGCCCTTCAGAGGGGGATAACAACGGGAAACCGTTGCTAATACCGCGTACGATTCATAGGTGGCATCGCTTGTGAATGAAAGGTGGCCTCTATTTATAAGCTATCGCTGAAGGAGGGGATTGCGTCTGATTAGCTAGTTGGAGGGGTAACGGCCCACCAAGGCAAT	147	0	0	0	0	0	0	0	0	0	0	0	0	0	0	0	0	0	0	0	0	0	0	0	0	0	0	0	0	0	0	0	0	0	0	0	0	0	0	0	0	0	0	0
9a6d749daeb7dcf2095176b8a3b6a134	ASV264	d__Bacteria; p__Bacteroidota; c__Bacteroidia; o__Bacteroidales; f__Prevotellaceae; g__Prevotella; s__Prevotella_pallens	d__Bacteria; p__Bacteroidota; c__Bacteroidia; o__Bacteroidales; f__Prevotellaceae; g__Prevotella; s__Unclassified	k__Bacteria;p__Bacteroidetes;c__Bacteroidia;o__Bacteroidales;f__Prevotellaceae;g__Prevotella;s__Prevotella_pallens	GATGAACGCTAGCTATAGGCTTAACACATGCAAGTCGAGGGGAAACGGCATTATGTGCTTGCACATTTTGGACGTCGACCGGCGCACGGGTGAGTATCGCGTATCCAACCTGCCCTTTACTTGGGGATACCCCGTTGAAAGACGGCCTAATACCCGATGTAATTCATTGATGGCATCAGATATGAATAAAAGATTTATCGGTAAAGGATGGGGATGCGTCTGATTAGCTTGTTGGTGAGGTAACGGCTCACCAAGGCAACGATCAGTAGG	0	0	0	0	0	0	168	0	0	0	0	0	0	0	0	0	11	0	0	0	0	0	0	0	0	0	0	0	0	0	0	0	0	0	0	0	0	0	0	0	0	0	0	0
c9042e69225057997cab8f9a247cb938	ASV265	d__Bacteria; p__Bacteroidota; c__Bacteroidia; o__Bacteroidales; f__Prevotellaceae; g__Prevotella; s__Prevotella_oulorum	d__Bacteria; p__Bacteroidota; c__Bacteroidia; o__Bacteroidales; f__Prevotellaceae; g__Prevotella; s__Unclassified	k__Bacteria;p__Bacteroidetes;c__Bacteroidia;o__Bacteroidales;f__Prevotellaceae;g__Prevotella;s__Prevotella_oulorum	GATGAACGCTAGCTACAGGCTTAACACATGCAAGTCGAGGGGAAACGATGAGAGAGCTTGCTCTCTTAGGCGTCGACCGGCGCACGGGTGAGTAACGCGTATCCAACCTGCCCATTACAGGGGAATAACCTTGCGAAAGTAAGACTAATGCCCCATGGTATTCTCAGCAGACATCTAATGAGGATTAAAGATTTATCGGTAATGGATGGGGATGCGTCTGATTAGCTTGTTGGCGGGGTAACGGCCCACCAAGGCGACGATCAGTAGGGG	0	0	0	0	0	0	0	0	0	0	0	0	0	0	0	0	0	0	0	0	0	0	0	0	0	0	0	0	0	6	0	0	0	0	0	0	0	0	0	0	0	0	0	0
cc0cd150b741eabf294b6176f9ec72f5	ASV266	d__Bacteria; p__Fusobacteriota; c__Fusobacteriia; o__Fusobacteriales; f__Leptotrichiaceae; g__Leptotrichia; s__Unclassified g__Leptotrichia	d__Bacteria; p__Fusobacteriota; c__Fusobacteriia; o__Fusobacteriales; f__Leptotrichiaceae; g__Leptotrichia; s__Unclassified	k__Bacteria;p__Fusobacteria;c__Fusobacteriia;o__Fusobacteriales;f__Leptotrichiaceae;g__Leptotrichia;s__Leptotrichia_sp._HMT_225	GATGAACGCTGACAGAATGCTTAACACATGCAAGTCTTTGGCGAATCTGTGCTTGCACAGGTTAGCCAAGGCGGACGGGTGAGTAACGCGTAAAGAACTTGCCCTGCAGACAGGGATAACAGACGGAAACGACTGATAACACCTGATACAATTGCCGGCGCGCATGTGCCTGGCAATGAAAAGAGATGCTGCAGGAGAGCTTTGCGTCCTATTAGCTTGTTGGTGAGGTGACGGCTCACCAAGGCGATGATAGGTAGCCGGCCTGAGAGG	0	0	0	0	0	0	0	0	0	0	0	0	0	0	0	0	0	0	32	0	0	0	0	0	0	0	0	0	0	0	0	0	0	0	0	0	0	0	0	0	0	0	0	0
656a637767770d43c9978220d8b2f5d1	ASV267	d__Bacteria; p__Campilobacterota; c__Campylobacteria; o__Campylobacterales; f__Campylobacteraceae; g__Campylobacter; s__Campylobacter_gracilis	d__Bacteria; p__Campylobacterota; c__Campylobacteria; o__Campylobacterales; f__Campylobacteraceae; g__Campylobacter; s__Unclassified	k__Bacteria;p__Proteobacteria;c__Epsilonproteobacteria;o__Campylobacterales;f__Campylobacteraceae;g__Campylobacter;s__Campylobacter_gracilis	AGTGAACGCTGGCGGCGTGCCTAATACATGCAAGTCGAACGGAATTTAAGAGAGCTTGCTCTTTTAAATTTAGTGGCGCACGGGTGAGTAATATATAGCTAATCTGCCCCTTGCTGGAGGACAACAGTTAGAAATGACTGCTAATACTCCATACTCCTTTTTACCATAAGATAAATCGGGAAAGAATTTCGGCAAGGGATGAGACTATATCGTATCAGCTAGTCGGTGGGGTAACGGCCTACCGAGGCTATGACGCGTAACTGGTCTGAG	0	0	0	0	0	0	0	0	0	0	0	0	0	0	0	0	0	0	0	0	0	0	0	350	0	0	0	0	0	0	0	0	0	0	0	0	0	0	0	0	0	0	0	0
6b4ece367be7d150cfd9a33430ee387b	ASV268	d__Bacteria; p__Bacteroidota; c__Bacteroidia; o__Flavobacteriales; f__Weeksellaceae; g__Bergeyella; s__uncultured_bacterium	d__Bacteria; p__Bacteroidota; c__Bacteroidia; o__Flavobacteriales; f__Weeksellaceae; g__Bergeyella; s__Unclassified	k__Bacteria;p__Bacteroidetes;c__Flavobacteriia;o__Flavobacteriales;f__Flavobacteriaceae;g__Bergeyella;s__Bergeyella_sp._HMT_322	GATGAACGCTAGCGGGAGGCCTAACACATGCAAGCCGAGCGGGATTTGTTGGTTAGCTTGCTAACTAATAATGAGAGCGGCGTACGGGTGCGGAACATGTGTGCAATCTGCCCTTATCAAGGGGATAGCCCGGAGAAATCCGGATTAATACCCTATAACATATGGGGTGGCATCATTTCATATTAAAAGCTACGGCGGATAAGGATGAGCACGCACAAGATTAGCTAGTTGGTAAGGTAACGGCTTACCAAGGCGACGATCTTTAGGGGG	0	0	0	0	0	0	0	0	103	0	0	0	0	0	0	0	0	0	0	0	0	0	0	0	0	0	0	0	0	0	0	0	0	0	0	0	0	0	0	0	0	0	0	1403
836b719d2ea516afdebd308c50882dfe	ASV269	d__Bacteria; p__Firmicutes; c__Bacilli; o__Lactobacillales; f__Streptococcaceae; g__Streptococcus; s__Unclassified g__Streptococcus	d__Bacteria; p__Firmicutes; c__Bacilli; o__Lactobacillales; f__Streptococcaceae; g__Streptococcus; s__Unclassified	k__Bacteria;p__Firmicutes;c__Bacilli;o__Lactobacillales;f__Streptococcaceae;g__Streptococcus	GACGAACGCTGGCGGCGTGCCTAATACATGCAAGTAGAACGCTGAAGGAGGAGCTTGCTTCTCTGGATGAGTTGCGAACGGGTGAGTAACGCGTAGGTAACCTGCCTGGTAGCGGGGGATAACTATTGGAAACGATAGCTAATACCGCATAATAGTAGATGTTGCATGACATTTGCTTAAAAGGTGCAATTGCATCACTACCAGATGGACCTGCGTTGTATTAGCTAGTTGGTGAGGTAACGGCTCACCAAGGCAACGATACATAGCCGA	0	0	0	0	0	0	0	0	0	0	0	0	0	0	0	0	0	0	0	0	0	0	0	0	0	0	0	0	0	0	0	0	0	0	0	0	0	0	0	0	0	104	0	0
fd5a2fe918c70e3b7278f16cbb69ff06	ASV270	d__Bacteria; p__Firmicutes; c__Bacilli; o__Lactobacillales; f__Streptococcaceae; g__Streptococcus; s__uncultured_organism	d__Bacteria; p__Firmicutes; c__Bacilli; o__Lactobacillales; f__Streptococcaceae; g__Streptococcus; s__Unclassified	k__Bacteria;p__Firmicutes;c__Bacilli;o__Lactobacillales;f__Streptococcaceae;g__Streptococcus;s__Streptococcus_parasanguinis_clade_411	GATGAACGCTGGCGGCGTGCCTAATACATGCAAGTAGAACGCTGAAGCTTGGTGCTTGCACCGAGCGGATGAGTTGCGAACGGGTGAGTAACGCGTAGGTAACCTGCCTCTTAGCGGGGGATAACTATTGGAAACGATAGCTAATACCGCATAAAAGTTGACATTGCATGATGTTGATTTGAAAGATGCAATTGCATCACTAAGAGATGGACCTGCGTTGTATTAGCTAGTTGGTGAAGTAACGGCTCACCAAGGCGACGATACATAGCC	0	0	0	0	0	0	0	172	0	0	0	0	0	0	0	0	0	0	0	0	0	0	0	0	0	0	0	0	0	0	0	0	0	0	0	0	0	0	0	0	0	0	0	0
1148cbda5a76887041787bc054aa9885	ASV271	d__Bacteria; p__Bacteroidota; c__Bacteroidia; o__Flavobacteriales; f__Flavobacteriaceae; g__Capnocytophaga; s__Capnocytophaga_gingivalis	d__Bacteria; p__Bacteroidota; c__Bacteroidia; o__Flavobacteriales; f__Flavobacteriaceae; g__Capnocytophaga; s__Unclassified	k__Bacteria;p__Bacteroidetes;c__Flavobacteriia;o__Flavobacteriales;f__Flavobacteriaceae;g__Capnocytophaga;s__Capnocytophaga_gingivalis	GATGAACGCTAGCGGCAGGCCTAACACATGCAAGTCGAGGGAGAAGCCCTTTCGGGGGCAGAAACCGGCGCACGGGTGCGTAACGCGTATGCAACCTACCTTTCACAGGGGGATAGCCCGAAGAAATTTGGATTAATACCCCATAATATTGTTGGATGGCATCATTTGGCAATTAAAACTGCGGTGGTGAAAGATGGGCATGCGTCCTATTAGCTAGTTGGAGTGGTAACGGCACCCCAAGGCTACGATAGGTAGGGGTCCTGAGAGGGA	0	0	0	0	0	0	0	0	0	0	0	0	0	0	0	0	0	0	0	0	0	0	365	0	0	0	0	0	0	0	0	0	0	0	0	0	0	0	0	0	0	0	0	0
5fe0d354fda9dacabb032f635f130e54	ASV272	d__Bacteria; p__Proteobacteria; c__Gammaproteobacteria; o__Burkholderiales; f__Neisseriaceae; g__Kingella; s__Kingella_denitrificans	d__Bacteria; p__Proteobacteria; c__Gammaproteobacteria; o__Burkholderiales; f__Neisseriaceae; g__Unclassified; s__Unclassified	k__Bacteria;p__Proteobacteria;c__Betaproteobacteria;o__Neisseriales;f__Neisseriaceae;g__Kingella;s__Kingella_denitrificans	ATTGAACGCTGGCGGCATGCTTTACACATGCAAGTCGGACGGCAGCGGGGGTGCTTGCACCTGCCGGCGAGTGGCGAACGGGTGAGTAACATATTGGAATGTACCGAATAGTGGGGGATAACCAATCGAAAGATTGGCTAATACCGCATACGTCCTGAGGGGGAAAGCAGGGGATCTTCGGACCTTGCGCTATTTGAGCAGCCAATATCTGATTAGCTAGTTGGTGGGGTAAAGGCCCACCAAGGCGACGATCAGTAGCGGGTCTGAGAG	0	0	0	0	0	0	0	0	0	0	0	0	0	0	0	0	0	0	0	0	0	0	0	0	0	0	0	0	0	0	0	0	0	0	0	0	0	0	0	0	0	0	0	0
a40c78d2fd48baa85a27d1ca3900e55c	ASV273	d__Bacteria; p__Bacteroidota; c__Bacteroidia; o__Bacteroidales; f__Porphyromonadaceae; g__Porphyromonas; s__Unclassified g__Porphyromonas	d__Bacteria; p__Bacteroidota; c__Bacteroidia; o__Bacteroidales; f__Porphyromonadaceae; g__Porphyromonas; s__uncultured bacterium	k__Bacteria;p__Bacteroidetes;c__Bacteroidia;o__Bacteroidales;f__Porphyromonadaceae;g__Porphyromonas	GATGAACGCTAGCGATAGGCTTAACACATGCAAGTCGAGGGGCAGCATGGTCTTAGCTTGCTAAGACTGATGGCGACCGGCGCACGGGTGCGTAACGCGTATGCAACTTGCCTCACAGAGGGGGATAACCCGTCGAAAGACGGACTAATACCGCGTACACTTAGGATAGGGCATCCTATCCCAAGGAAATGAATTTCGCTGTGAGATAGGCATGCGTCCCATTAGCTAGTTGGTGAGGTAACGGCTCACCAAGGCGACGATGGGTAGGGG	0	0	0	0	0	0	0	0	0	0	0	0	0	0	0	0	0	0	0	0	0	0	0	0	0	0	0	0	0	0	0	0	0	0	0	0	0	0	94	0	0	0	0	0
b6c7e0e23dc1c5d199290cc0d905ff12	ASV274	d__Bacteria; p__Firmicutes; c__Bacilli; o__Bacillales; f__Bacillaceae; g__Bacillus; s__Bacillus_thermoamylovorans	d__Bacteria; p__Firmicutes; c__Bacilli; o__Bacillales; f__Bacillaceae; g__Bacillus; s__Unclassified	k__Bacteria;p__Firmicutes;c__Bacilli;o__Bacillales;f__Bacillaceae;g__Bacillus;s__Bacillus_subtilis	GACGAACGCTGGCGGCGTGCCTAATACATGCAAGTCGAGCGAACCAATAAGAAGCTTGCTTTTTGTTGGTTAGCGGCGGACGGGTGAGTAACACGTGGGTAACCTGCCTGTAAGACCGGGATAACTCCGGGAAACCGGTGCTAATACCGGATAGATTATCTTTCCGCCTGGAGAGATAAGGAAAGATGGCTTTTGCCATCACTTACAGATGGGCCCGCGGCGCATTAGCTAGTTGGTGAGGTAACGGCTCACCAAGGCGACGATGCGTAG	0	0	0	0	0	0	0	0	0	0	0	0	0	0	0	0	0	0	0	0	0	0	0	0	0	0	0	0	0	0	0	0	0	0	0	0	0	0	0	298	0	38	0	0
3bcec037f0ae415a9e425ad60d2b4fe2	ASV275	d__Bacteria; p__Patescibacteria; c__Saccharimonadia; o__Saccharimonadales; f__Saccharimonadaceae; g__Candidatus_Saccharimonas; s__TM7_phylum	d__Bacteria; p__Unclassified; c__Unclassified; o__Unclassified; f__Unclassified; g__Unclassified; s__Unclassified	k__Bacteria;p__Saccharibacteria_(TM7);c__Saccharibacteria_(TM7)_[C-1];o__Saccharibacteria_(TM7)_[O-1];f__Saccharibacteria_(TM7)_[F-1];g__Saccharibacteria_(TM7)_[G-3];s__Saccharibacteria_(TM7)_[G-3]_bacterium_HMT_351	GATGAATGCTGGCGGCATGCCTAATACATGCAAGTCGAGCGGTAGCATGGCTTCACCGTTCTCTTGACACACTTGGCTTTATGCGAGTGGTAAGATTCGAGGGAACTGTGAAGCTGATGACGAGCGGCGGACGGCTGAGTAACGCGTGAGAACATACCCCAAAGTGAGGGATAACTAGTCGAAAGATTAGCTAATACCGCATGTGATCTTTGGATTAAAGCATTTATGCGCTTTGGGAATGGCTTGCGTACGATTAGATAGTTGGTGAGG	0	0	0	0	0	0	0	0	0	0	0	0	0	0	0	0	0	0	0	0	0	0	0	0	0	0	0	0	0	0	0	0	0	0	0	0	0	0	5	0	0	0	0	0
956461b53e479efb0493d8922468316a	ASV276	d__Bacteria; p__Bacteroidota; c__Bacteroidia; o__Bacteroidales; f__Porphyromonadaceae; g__Porphyromonas; s__Unclassified g__Porphyromonas	d__Bacteria; p__Bacteroidota; c__Bacteroidia; o__Bacteroidales; f__Porphyromonadaceae; g__Porphyromonas; s__uncultured bacterium	k__Bacteria;p__Bacteroidetes;c__Bacteroidia;o__Bacteroidales;f__Porphyromonadaceae;g__Porphyromonas	GATGAACGCTAGCGATAGGCTTAACACATGCAAGTCGAGGGGCAGCATGGTCTTAGCTTGCTAAGACTGATGGCGACCGGCGCACGGGTGCGTAACGCGTATGCAACTTGCCTCACAGAGGGGGATAACCCGTCGAAAGACGGACTAATACCGCGTACACTCCATTTTGGGCATCCAAGATAGAGGAAATGAAATTCGCTGTGAGATAGGCATGCGTCCCATTAGCTAGTTGGTGAGGTAACGGCTCACCAAGGCAACGATGGGTAGGGG	0	0	0	0	0	0	0	0	0	0	0	0	0	0	0	0	0	0	0	0	82	0	0	0	0	0	0	0	0	0	0	0	0	0	0	0	0	0	0	0	0	0	0	0
b36d08868e72b93a686df02e74b3c787	ASV277	d__Bacteria; p__Bacteroidota; c__Bacteroidia; o__Flavobacteriales; f__Flavobacteriaceae; g__Capnocytophaga; s__Capnocytophaga_gingivalis	d__Bacteria; p__Bacteroidota; c__Bacteroidia; o__Flavobacteriales; f__Flavobacteriaceae; g__Capnocytophaga; s__Unclassified	k__Bacteria;p__Bacteroidetes;c__Flavobacteriia;o__Flavobacteriales;f__Flavobacteriaceae;g__Capnocytophaga	GATGAACGCTAGCGGCAGGCCTAACACATGCAAGTCGAGGGAGAAGCCCTTCGGGGCAGAAACCGGCGCACGGGTGCGTAACGCGTATGCAACCTACCTTTCACAGGGGGATAGCCCGAAGAAATTTGGATTAATACCCCATAATATTGTTGGATGGCATCATTTGATAATTAAAACTGAGGTGGTGAAAGATGGGCATGCGTCCTATTAGCTAGTTGGAGTGGTAACGGCACCCCAAGGCTACGATAGGTAGGGGTCCTGAGAGGGAGA	0	0	0	0	0	0	0	0	0	0	0	0	0	0	0	0	0	0	0	0	0	0	0	0	0	0	0	0	0	0	0	0	0	0	0	0	0	0	0	0	0	0	0	0
abdd62fba99d05b520de11cbd3bfdc15	ASV278	d__Bacteria; p__Firmicutes; c__Bacilli; o__Lactobacillales; f__Streptococcaceae; g__Streptococcus; s__Unclassified g__Streptococcus	d__Bacteria; p__Firmicutes; c__Bacilli; o__Lactobacillales; f__Streptococcaceae; g__Streptococcus; s__Unclassified	k__Bacteria;p__Firmicutes;c__Bacilli;o__Lactobacillales;f__Streptococcaceae;g__Streptococcus;s__Streptococcus_parasanguinis_clade_411	GATGAACGCTGGCGGCGTGCCTAATACATGCAAGTAGAACGCTGAAGCTTGGTGCTTGCACCGAGCGGATGAGTTGCGAACGGGTGAGTAACGCGTAGGTAACCTGCCTCTTAGCGGGGGATAACTATTGGAAACGATAGCTAATACCGCATAAAAGACGATATCGCATGATGTTGATTTGAAAGGTGCAATTGCATCACTAAGAGATGGACCTGCGTTGTATTAGCTAGTTGGTGAGGTAACGGCTCACCAAGGCGACGATACATAGCC	0	0	0	0	0	0	0	0	0	0	0	0	0	0	0	0	0	0	0	0	0	0	0	0	0	0	0	0	0	0	0	0	0	0	0	0	0	0	0	0	0	0	0	0
ef4a280a3126feb1bcc99dc101bd97e4	ASV279	d__Bacteria; p__Verrucomicrobiota; c__Verrucomicrobiae; o__Chthoniobacterales; f__Unclassified o__Chthoniobacterales; g__Unclassified o__Chthoniobacterales; s__Unclassified o__Chthoniobacterales	d__Bacteria; p__Verrucomicrobiota; c__Verrucomicrobiae; o__Chthoniobacterales; f__Unclassified; g__Unclassified; s__Unclassified	k__Bacteria;p__Actinobacteria;c__Actinobacteria	AACGAACGCTGGCGGCGTGGATAAGACATGCAAGTCGAACGGGATCAGATTGGTAGCAATATTGATTTGGTTTAGTGGCGAACGGGTGCGTAACACGTGAGCAATCTGCCGGAAAGTGGGGGATAACTCGCCGAAAGGCGAATTAATACCGCATGTGGCCAGGAGTGATATCACTCTACAGCTAAAGTCGTAAGACGCTTTCTGATGAGCTCGCGGCCTATCAGCTTGTTGGCGGGGTAACGGCCCACCAAGGCTATGACGGGTAGCTGG	0	0	0	0	0	0	10	0	0	0	0	0	0	0	0	0	0	0	0	0	0	0	0	0	0	0	0	0	0	0	0	0	0	0	0	0	0	0	0	0	0	0	0	0
1c5d47b5942b135fc0b45c6ac7d6d63f	ASV280	d__Bacteria; p__Fusobacteriota; c__Fusobacteriia; o__Fusobacteriales; f__Leptotrichiaceae; g__Leptotrichia; s__Leptotrichia_shahii	d__Bacteria; p__Fusobacteriota; c__Fusobacteriia; o__Fusobacteriales; f__Leptotrichiaceae; g__Leptotrichia; s__Unclassified	k__Bacteria;p__Fusobacteria;c__Fusobacteriia;o__Fusobacteriales;f__Leptotrichiaceae;g__Leptotrichia;s__Leptotrichia_shahii	GATGAACGCTGACAGAATGCTTAACACATGCAAGTCTTTGGCGAAGCTGCGCTTGCGCAGACAAGCCAAGGCGGACGGGTGAGTAACGCGTAAGGAACTTGCCCTGCAGACAGGGATAACAGACGGAAACGACTGACAAGACCTGATACAGTTGCCGGGACGCATGTGCCTGGCGATGAAAGGAGACGCTGCAGGAGAGCCTTGCGTCCTATTAGCTTGTTGGCGGGGTAATGGCCCACCAAGGCGATGATAGGTAGCCGGCCTGAGAGG	0	0	0	0	0	0	0	0	0	0	0	0	0	0	0	0	0	0	0	0	0	0	0	0	0	0	0	0	0	0	0	0	0	0	0	0	0	0	0	0	0	0	0	13
4cfd57de0c95864fe24768e5c1d4d766	ASV281	d__Bacteria; p__Firmicutes; c__Bacilli; o__Lactobacillales; f__Streptococcaceae; g__Streptococcus; s__Unclassified g__Streptococcus	d__Bacteria; p__Firmicutes; c__Bacilli; o__Lactobacillales; f__Streptococcaceae; g__Streptococcus; s__Unclassified	k__Bacteria;p__Firmicutes;c__Bacilli;o__Lactobacillales;f__Streptococcaceae;g__Streptococcus;s__Streptococcus_infantis_clade_431	GACGAACGCTGGCGGCGTGCCTAATACATGCAAGTAGAACGCTGAAGGAGGAGCTTGCTTCTCTGGATGAGTTGCGAACGGGTGAGTAACGCGTAGGTAACCTGCCTGGTAGCGGGGGATAACTATTGGAAACGATAGCTAATACCGCATAACAGTAGATATTGCATGATATCTGCTTGAAAGGTGCAATTGCATCACTACCAGATGGACCTGCGTTGTATTAGCTAGTTGGTGGGGTAACGGCTCACCAAGGCGACGATACATAGCCGA	0	0	0	0	0	0	0	0	0	0	0	0	0	0	0	0	0	0	0	0	0	0	0	0	0	0	0	0	0	0	0	0	0	0	0	0	0	0	0	0	0	0	0	0
18d02bab9c71e756f1b2a13bef575346	ASV282	d__Bacteria; p__Firmicutes; c__Clostridia; o__Peptostreptococcales-Tissierellales; f__Peptostreptococcales-Tissierellales; g__Parvimonas; s__Parvimonas_micra	d__Bacteria; p__Firmicutes; c__Clostridia; o__Peptostreptococcales-Tissierellales; f__Family XI; g__Parvimonas; s__Unclassified	k__Bacteria;p__Firmicutes;c__Clostridia;o__Clostridiales;f__Peptoniphilaceae;g__Parvimonas;s__Parvimonas_micra	GACGAACGCTGGCGGCGTGCTTAACACATGCAAGTCGAACGTGATTTTTGTGGAAATTCTTTCGGGAATGGAAATGAAATGAAAGTGGCGAACGGGTGAGTAACACGTGAGCAACCTACCTTACACAGGGGGATAGCCGTTGGAAACGACGATTAATACCGCATGAGACCACAGAATCGCATGATATAGGGGTCAAAGATTTATCGGGGTAAGAAGGGCTCGCGTCTGATTAGCTAGTTGGAAGGGTAAAGGCCTACCAAGGCGACGATC	0	0	0	0	0	0	0	0	0	0	0	0	0	0	0	0	0	0	0	0	0	0	0	0	0	0	0	0	0	0	0	0	0	0	0	0	0	0	0	0	0	0	0	0
2065f8c9a38fb7ab95a22dae3e7afe3c	ASV283	d__Bacteria; p__Bacteroidota; c__Bacteroidia; o__Flavobacteriales; f__Flavobacteriaceae; g__Capnocytophaga; s__Capnocytophaga_gingivalis	d__Bacteria; p__Bacteroidota; c__Bacteroidia; o__Flavobacteriales; f__Flavobacteriaceae; g__Capnocytophaga; s__Unclassified	k__Bacteria;p__Bacteroidetes;c__Flavobacteriia;o__Flavobacteriales;f__Flavobacteriaceae;g__Capnocytophaga	GATGAACGCTAGCGGCAGGCCTAACACATGCAAGTCGAGGGAGAAGCCTTTCGGGGCAGAAACCGGCGCACGGGTGCGTAACGCGTATGCAACCTACCTTTCACAGGGGGATAGCCCGAAGAAATTTGGATTAATACCCCATAATATTGTTGGATGGCATCATCTGACAATTAAAACTGCGGTGGTGAAAGATGGGCATGCGTCCTATTAGCTAGTTGGAGTGGTAACGGCACCCCAAGGCTACGATAGGTAGGGGTCCTGAGAGGGAGA	0	0	0	0	0	0	0	0	0	0	79	0	0	0	0	0	0	0	0	0	0	0	0	0	0	0	0	0	0	0	0	0	0	0	0	0	0	0	0	0	0	11	0	0
1c168c168b6517b83cff1fbd0ee85fb8	ASV284	d__Bacteria; p__Firmicutes; c__Bacilli; o__Lactobacillales; f__Streptococcaceae; g__Streptococcus; s__Unclassified g__Streptococcus	d__Bacteria; p__Firmicutes; c__Bacilli; o__Lactobacillales; f__Streptococcaceae; g__Streptococcus; s__Unclassified	k__Bacteria;p__Firmicutes;c__Bacilli;o__Lactobacillales;f__Streptococcaceae;g__Streptococcus;s__Streptococcus_oralis_subsp._dentisani_clade_058	GACGAACGCTGGCGGCGTGCCTAATACATGCAAGTAGAACGCTGAAGGAGGAGCTTGCTTCTCTGGATGAGTTGCGAACGGGTGAGTAACGCGTAGGTAACCTGCCTGGTAGCGGGGGATAACTATTGGAAACGATAGCTAATACCGCATAATATTGATTATTGCATGATAGTCAATTAAAAGGTGCAATTGCACCACTACCAGATGGACCTGCGTTGTATTAGCTAGTTGGTGAGGTAACGGCTCACCAAGGCGACGATACATAGCCGA	0	0	0	0	0	0	0	0	0	0	0	0	0	0	0	0	0	0	0	0	0	0	0	0	0	0	0	0	0	0	0	0	0	0	0	0	0	0	0	0	0	0	0	0
6467358b55fe4b2a85b0cd01019b5abf	ASV285	d__Bacteria; p__Firmicutes; c__Bacilli; o__RF39; f__RF39; g__RF39; s__uncultured_bacterium	d__Unassigned; p__Unclassified; c__Unclassified; o__Unclassified; f__Unclassified; g__Unclassified; s__Unclassified	k__Bacteria	GATGAACGCTGGCGGCATGCCTAAGACATGCAAGTCGAACGAAGAGACCCAACTGAAGTAAAAGCTTGCTTTTATGGAAGATGGATTTTCTCTTAGTGGCGCAAGGGTGAGTAACGCGTGGGTAATCTACCTAAGAGACTGGAATAACAAATGGAAACGTTTGCTAATACCGGATTATATGTAAGATGAAATTAGTCGTATATTAAAAGGAGCCTCAAAGCTTCGCTTTTAGATGAGCCTGCGTCGCATTAGCTAGTTGGTGGGATAAAA	0	0	0	0	0	0	0	0	0	0	0	0	0	0	0	0	0	0	0	0	0	0	0	0	0	0	0	6	0	0	0	0	0	0	0	0	0	0	0	0	0	0	0	0
97fbde9ae03eff646a706272b94a3e74	ASV286	d__Bacteria; p__Bacteroidota; c__Bacteroidia; o__Flavobacteriales; f__Flavobacteriaceae; g__Capnocytophaga; s__Unclassified g__Capnocytophaga	d__Bacteria; p__Bacteroidota; c__Bacteroidia; o__Flavobacteriales; f__Flavobacteriaceae; g__Capnocytophaga; s__Unclassified	k__Bacteria;p__Bacteroidetes;c__Flavobacteriia;o__Flavobacteriales;f__Flavobacteriaceae;g__Capnocytophaga	GATGAACGCTAGCGGCAGGCCTAACACATGCAAGTCGAGGGGGAAGTTACTTTCGGGTAACTGAGACCGGCGTACGGGTGCGTAACGCGTATACAATCTGCCTTTCACTGGGGGATAGCCCGAAGAAATTTGGATTAATACCCCATAGTATAGTAATACGGCATCGTGATACTATTAAAGCCTTGGTGGTGAAAGATGAGTATGCGTTCTATTAGCTAGTTGGAGAGGTAACGGCTCCCCAAGGCGACGATAGATAGGGGTTCTGAGAGG	0	0	0	0	0	0	0	0	0	0	0	0	0	0	0	0	0	0	0	0	0	0	0	0	0	0	0	0	0	0	0	0	0	0	0	0	0	0	0	0	0	0	0	0
322366bf38fd5dedd9b687ae057d387e	ASV287	d__Bacteria; p__Firmicutes; c__Bacilli; o__Lactobacillales; f__Aerococcaceae; g__Abiotrophia; s__uncultured_bacterium	d__Bacteria; p__Firmicutes; c__Bacilli; o__Lactobacillales; f__Unclassified; g__Unclassified; s__Unclassified	k__Bacteria;p__Firmicutes;c__Bacilli;o__Lactobacillales;f__Aerococcaceae;g__Abiotrophia;s__Abiotrophia_defectiva	GACGAACGCTGGCGGCGTGCCTAATACATGCAAGTCGAACGAACCGCGACTAGGTGCTTGCACTTGGTCAAGGTGAGTGGCGAACGGGTGAGTAACACGTGGGTAACCTACCTCATAGTGGGGGATAACAGTCGGAAACGACTGCTAATACCGCATAGGACATGGAATCACATGATTCTGTGAGGAAAGGTGGCGCAAGCTATCGCTAAGAGATGGACCCGCGGTGCATTAGCTAGTTGGTAGGGTAACGGCCTACCAAGGCAATGATGC	0	0	0	0	0	0	0	0	0	0	0	0	0	0	0	0	0	0	0	0	0	0	0	0	0	0	0	0	0	0	0	0	0	0	0	0	0	0	0	0	0	0	0	0
6b35c845b95bd07d05b90499c2385a7e	ASV288	d__Bacteria; p__Actinobacteriota; c__Actinobacteria; o__Corynebacteriales; f__Corynebacteriaceae; g__Corynebacterium; s__Corynebacterium_matruchotii	d__Bacteria; p__Actinobacteriota; c__Actinobacteria; o__Corynebacteriales; f__Corynebacteriaceae; g__Corynebacterium; s__uncultured bacterium	k__Bacteria;p__Actinobacteria;c__Actinobacteria;o__Corynebacteriales;f__Corynebacteriaceae;g__Corynebacterium;s__Corynebacterium_matruchotii	GACGAACGCTGGCGGCGTGCTTAACACATGCAAGTCGAACGGAAAGGCCCCCGCTTTTTTGGTGGGGGTGCTCGAGTGGCGAACGGGTGAGTAACACGTGGGTGATCTGCCCTGCACTTCGGGATAAGCTTGGGAAACTGGGTCTAATACCGGATAGGACCATGGTTTAGTGTCTCATGGTGGAAAGATTATTGTTTTGGTGCAGGATGAGCTCGCGGCCTATCAGCTTGTTGGTGGGGTAATGGCCTACCAAGGCGTCGACGGGTAGCC	0	0	0	0	0	0	0	0	0	0	0	0	0	0	0	0	0	0	159	0	0	0	0	0	0	0	0	0	0	0	0	0	0	0	0	0	0	0	0	0	0	0	0	0
ca3228c5eb7007ae8c2de008eb9e6eb2	ASV289	d__Bacteria; p__Fusobacteriota; c__Fusobacteriia; o__Fusobacteriales; f__Fusobacteriaceae; g__Fusobacterium; s__Unclassified g__Fusobacterium	d__Bacteria; p__Fusobacteriota; c__Fusobacteriia; o__Fusobacteriales; f__Fusobacteriaceae; g__Fusobacterium; s__Unclassified	k__Bacteria;p__Fusobacteria;c__Fusobacteriia;o__Fusobacteriales;f__Fusobacteriaceae;g__Fusobacterium;s__Fusobacterium_nucleatum_subsp._animalis	GATGAACGCTGACAGAATGCTTAACACATGCAAGTCAACTTGAATTTGGGTTTTTAACTTAGATTTGGGTGGCGGACGGGTGAGTAACGCGTAAAGAACTTGCCTCACAGCTAGGGACAACATTTAGAAATGAATGCTAATACCTGATATTATGATTTTAAGGCATCTTAGAATTATGAAAGCTATAAGCACTGTGAGAGAGCTTTGCGTCCCATTAGCTAGTTGGAGAGGTAACAGCTCACCAAGGCGATGATGGGTAGCCGGCCTGAG	36	19	0	0	0	123	0	53	0	33	22	0	64	0	0	0	0	0	319	0	0	53	0	312	0	0	16	587	64	0	0	748	68	0	167	87	7	0	184	132	131	0	0	318
ae7ae9a0ee2bc48e5b06fe9a02372d40	ASV290	d__Bacteria; p__Proteobacteria; c__Gammaproteobacteria; o__Pasteurellales; f__Pasteurellaceae; g__Actinobacillus; s__Unclassified g__Actinobacillus	d__Bacteria; p__Proteobacteria; c__Gammaproteobacteria; o__Enterobacterales; f__Pasteurellaceae; g__Unclassified; s__Unclassified	k__Bacteria;p__Proteobacteria;c__Gammaproteobacteria;o__Pasteurellales;f__Pasteurellaceae;g__Haemophilus;s__Haemophilus_paraphrohaemolyticus	ATTGAACGCTGGCGGCAGGCTTAACACATGCAAGTCGAACGGTAACAGGGATTAGCTTGCTAATTTGCTGACGAGTGGCGGACGGGTGAGTAATGCTTGGGAATCTGGCTTATGGAGGGGGATAACTACGGGAAACTGTAGCTAATACCGCGTAATATCTTCGGATTAAAAGGTGGGACTTTCGGGCCACCTGCCATAAGATGAGCCCAAGTGGGATTAGGTAGTTGGTTAGGTAAAGGCTGACCAAGCCGACGATCTCTAGCTGGTCTG	0	0	0	0	0	0	0	0	0	0	0	0	0	0	0	0	0	0	0	0	0	0	0	0	0	0	0	0	0	0	0	0	0	0	0	0	0	0	0	0	0	0	0	0
751dcc6f5b68d1b1fde73ecb10a03dde	ASV291	d__Bacteria; p__Proteobacteria; c__Gammaproteobacteria; o__Pasteurellales; f__Pasteurellaceae; g__Haemophilus; s__Unclassified g__Haemophilus	d__Bacteria; p__Proteobacteria; c__Gammaproteobacteria; o__Enterobacterales; f__Pasteurellaceae; g__Haemophilus; s__Unclassified	k__Bacteria;p__Proteobacteria;c__Gammaproteobacteria;o__Pasteurellales;f__Pasteurellaceae;g__Haemophilus;s__Haemophilus_parainfluenzae	ATTGAACGCTGGCGGCAGGCTTAACACATGCAAGTCGAACGGTAACATAGAGAAGCTTGCTTCTTTGATGACGAGTGGCGGACGGGTGAGTAATGCTTGGGAATCTGGCTTATGGAGGGGGATAACTACGGGAAACTGTAGCTAATACCGCGTAATATCGAAAGATTAAAGTGTGGGACCTTCGGGCCACATACCATAGGATGAGCCCAAGTGGGATTAGGTAGTTGGTGAGGTAAAGGCTCACCAAGCCGACGATCTCTAGCTGGTCTG	0	0	0	0	0	0	0	0	0	0	79	0	0	0	0	0	0	0	0	0	0	0	0	0	0	0	0	0	0	0	0	0	0	0	0	0	0	0	0	0	0	0	0	0
8d14ea3d591d84213bfacf9c061c85d9	ASV292	d__Bacteria; p__Proteobacteria; c__Gammaproteobacteria; o__Pasteurellales; f__Pasteurellaceae; g__Haemophilus; s__Haemophilus_quentini	d__Bacteria; p__Proteobacteria; c__Gammaproteobacteria; o__Enterobacterales; f__Pasteurellaceae; g__Haemophilus; s__Unclassified	k__Bacteria;p__Proteobacteria;c__Gammaproteobacteria;o__Pasteurellales;f__Pasteurellaceae;g__Haemophilus;s__Haemophilus_parainfluenzae	ATTGAACGCTGGCGGCAGGCTTAACACATGCAAGTCGAACGGTAGCAGGAGAAAGCTTGCTTTCTTGCTGACGAGTGGCGGACGGGTGAGTAATGCTTGGGAATCTAGCTTATGGAGGGGGATAACTACGGGAAACTGTAGCTAATACCGCGTAATATCGAAAGATTAAAGTGTGGGACCTTCGGGCCACATGCCATAAGATGAGCCCAAGTGGGATTAGGTAGTTGGTGAGGTAAAGGCTCACCAAGCCTGCGATCTCTAGCTGGTCTG	0	0	0	0	0	0	0	0	0	0	0	0	0	0	0	0	0	0	0	0	0	0	0	0	0	0	0	0	0	0	0	0	0	0	0	0	0	0	0	0	0	0	0	0
109a16720900299eefd3f311372b3fa9	ASV293	d__Bacteria; p__Bacteroidota; c__Bacteroidia; o__Flavobacteriales; f__Flavobacteriaceae; g__Capnocytophaga; s__Capnocytophaga_gingivalis	d__Bacteria; p__Bacteroidota; c__Bacteroidia; o__Flavobacteriales; f__Flavobacteriaceae; g__Capnocytophaga; s__Unclassified	k__Bacteria;p__Bacteroidetes;c__Flavobacteriia;o__Flavobacteriales;f__Flavobacteriaceae;g__Capnocytophaga	GATGAACGCTAGCGGCAGGCCTAACACATGCAAGTCGAGGGAGAAGCCCTTTCGGGGGCAGAAACCGGCGCACGGGTGCGTAACGCGTATGCAACCTACCTTTCACAGGGGGATAGCCCGAAGAAATTTGGATTAATACCCCATAATATTGTTGGATGGCATCATCTGATAATTAAAGCTACGACGGTGGAAGATGGGCATGCGTCCTATTAGCTAGTTGGAGTGGTAACGGCACCCCAAGGCTACGATAGGTAGGGGTCCTGAGAGGGA	0	0	0	0	0	0	0	0	0	0	0	0	0	0	0	0	0	0	0	0	0	0	0	0	0	0	0	0	0	0	0	0	0	0	0	0	0	0	0	0	0	0	0	0
4ae48181bcb7657dafa46e1e8434a83a	ASV294	d__Bacteria; p__Bacteroidota; c__Bacteroidia; o__Bacteroidales; f__Tannerellaceae; g__Tannerella; s__Tannerella_forsythia	d__Bacteria; p__Bacteroidota; c__Bacteroidia; o__Bacteroidales; f__Tannerellaceae; g__Tannerella; s__Unclassified	k__Bacteria;p__Bacteroidetes;c__Bacteroidia;o__Bacteroidales;f__Porphyromonadaceae;g__Tannerella;s__Tannerella_forsythia	GATGAACGCTAGCGATAGGCTTAACACATGCAAGTCGAGGGGCAGCGAGGGTAGCAATACCTGTCGGCGACCGGCGCACGGGTGAGTAACGCGTATGTAACCTGCCCGCAACAGTGGAATAACCCGGCGAAAGTCGGACTAATACCGCATAAAACAGGGGTCCCGCATGGGAATATTTGTTAAAGATTTATCGGTTGCGGATGGGCATGCGTACCATTAGGTAGTTGGTGAGGTAACGGCTCACCAAGCCTTCGATGGTTAGGGGTTCTG	0	0	0	0	0	0	0	0	0	0	0	0	0	0	0	0	0	0	0	0	0	0	0	0	0	0	0	0	0	0	0	0	0	0	0	0	0	0	0	0	0	0	0	0
dbc44b93bdfc458226c4aad4dcf33b4a	ASV295	d__Bacteria; p__Actinobacteriota; c__Actinobacteria; o__Actinomycetales; f__Actinomycetaceae; g__Actinomyces; s__Unclassified g__Actinomyces	d__Bacteria; p__Actinobacteriota; c__Actinobacteria; o__Actinomycetales; f__Actinomycetaceae; g__Actinomyces; s__Unclassified	k__Bacteria;p__Actinobacteria;c__Actinobacteria;o__Actinomycetales;f__Actinomycetaceae;g__Schaalia;s__Schaalia_sp._HMT_180	GACGAACGCTGGCGGCGTGCTTAACACATGCAAGTCGAACGCTGAAGCTCAGCTTTTGTTGGGTGGATGAGTGGCGAACGGGTGAGTAACACGTGAGTAACCTGCCCCCTTCTTTGGGATAACGCCCGGAAACGGGTGCTAATACTGGATATTCACTTGCCTTCGCATGGGGGTTGGTGGAAAGGTTTTTTCTGGTGGGGGATGGGCTCGCGGCCTATCAGCTTGTTGGTGGGGTGATGGCCTACCAAGGCTTTGACGGGTAGCCGGCCT	0	0	0	0	0	0	0	0	0	0	0	0	0	0	0	0	0	0	0	0	0	0	0	0	0	0	0	0	0	0	0	0	0	0	0	0	0	0	0	0	0	0	0	0
4f42142b2a388e881d44ab4610ad372b	ASV296	d__Bacteria; p__Actinobacteriota; c__Actinobacteria; o__Corynebacteriales; f__Corynebacteriaceae; g__Lawsonella; s__uncultured_bacterium	d__Bacteria; p__Actinobacteriota; c__Actinobacteria; o__Corynebacteriales; f__Corynebacteriaceae; g__Lawsonella; s__uncultured bacterium	k__Bacteria;p__Actinobacteria;c__Actinobacteria;o__Corynebacteriales;f__Corynebacteriales_[F-1];g__Lawsonella;s__Lawsonella_clevelandensis	GACGAACGCTGGCGGCGTGCTTAACACATGCAAGTCGAACGGAAAGGCTCCAGCTTGCTGGAGTACTCGAGTGGCGAACGGGTGAGTAACACGTGGGTAATCTGCCCTGCACTCTGGGATAAGCCTGGGAAACTGGGTCTAATACTGGATATGACCTTTCTCCTTATGGGGTTTGGTGGAAAGTTTTTCGGTGTAGGATGAGCCCGCGGCCTATCAGCTTGTTGGTGGGGTGATGGCCTACCAAGGGGACGACGGGTAGCCGGCCTGAGA	0	0	0	0	0	0	0	0	0	0	0	0	0	0	0	0	0	0	0	0	0	0	0	0	0	0	0	0	0	0	0	0	0	0	0	0	0	0	0	0	0	0	0	0
fb8ad2c49230984ef4d0c2bae9ee9ac5	ASV297	d__Bacteria; p__Synergistota; c__Synergistia; o__Synergistales; f__Synergistaceae; g__Fretibacterium; s__Unclassified g__Fretibacterium	d__Bacteria; p__Synergistota; c__Synergistia; o__Synergistales; f__Synergistaceae; g__Fretibacterium; s__Unclassified	k__Bacteria;p__Synergistetes;c__Synergistia;o__Synergistales;f__Synergistaceae;g__Fretibacterium;s__Fretibacterium_fastidiosum	GATGAACGCTGGCGGCGTGCGTAACACATGCAAGTTGAACGACGGTGTCATGAAGTGGTAACACGGAATGGCATACGGAGTAGCGGACGGGTGAGTACAACATGAGAAGCTGTCCTTCAGCGGGGGGCAACGTCTGGAAGCGGACGCTAATACCCCATAGGCCGAGAGGTTAAAGCAGAGATGCGCTGGAGGAGGTGCTCGTGCCCTATCAGCTAGTTGGTGAGGTAACGGCTCACCAAGGCGACGACGGGTAGCCGGCCTGAGAGGGTG	0	0	0	0	0	0	0	0	0	0	0	0	0	0	0	0	0	0	0	0	0	0	0	0	0	0	0	56	0	0	0	0	0	0	0	0	0	0	0	0	0	0	0	0
4849cad36c5cc77dfdeddf7717ec1ae5	ASV298	d__Bacteria; p__Bacteroidota; c__Bacteroidia; o__Flavobacteriales; f__Flavobacteriaceae; g__Capnocytophaga; s__Capnocytophaga_ochracea	d__Bacteria; p__Bacteroidota; c__Bacteroidia; o__Flavobacteriales; f__Flavobacteriaceae; g__Capnocytophaga; s__Unclassified	k__Bacteria;p__Bacteroidetes;c__Flavobacteriia;o__Flavobacteriales;f__Flavobacteriaceae;g__Capnocytophaga;s__Capnocytophaga_sp._HMT_380	GATGAACGCTAGCGGCAGGCCTAACACATGCAAGTCGAGGGGGAGGTTACTTTCGGGTAACTGAGACCGGCGTACGGGTGCGTAACGCGTATACAATCTGCCTTTCACTGGGGGATAGCCCGAAGAAATTTGGATTAATACCCCATAGTATAGGAGCACGGCATCGTGATACTATTAAAGCTACGGTGGTGAAAGATGAGTATGCGTTCTATTAGCTAGTTGGAGAGGTAACGGCTCCCCAAGGCGATGATAGATAGGGGTTCTGAGAGG	0	0	0	0	0	0	0	0	0	0	0	0	0	0	0	0	0	0	205	0	0	0	0	0	21	0	0	63	0	0	0	0	0	0	114	0	0	0	0	0	0	0	0	0
845986f23cf54550efe95f0976d5b30e	ASV299	d__Bacteria; p__Fusobacteriota; c__Fusobacteriia; o__Fusobacteriales; f__Leptotrichiaceae; g__Leptotrichia; s__Leptotrichia_hongkongensis	d__Bacteria; p__Fusobacteriota; c__Fusobacteriia; o__Fusobacteriales; f__Leptotrichiaceae; g__Leptotrichia; s__uncultured bacterium	k__Bacteria;p__Fusobacteria;c__Fusobacteriia;o__Fusobacteriales;f__Leptotrichiaceae;g__Leptotrichia;s__Leptotrichia_hongkongensis	GATGAACGCTGACAGAATGCTTAACACATGCAAGTCATTGGCGAAGCTGCGCTTGCGCAGTCTAGCCAAGGCGGACGGGTGAGTAACGCGTAAGGAACTTGCCCTGCAGACAGGGATAACAGACGGAAACGACTGATAACACCTGGTACTGTCAGGCTGGCGCATGCCGTCCTGATGAAAGGAGACGCTGCAGGAGAGCCTTGCGTCCTATTAGCTAGTTGGTGGGGTAACGGCCCACCAAGGCGATGATAGGTAGCCGGCCTGAGAGGG	0	0	0	0	0	0	0	0	0	0	0	0	0	0	0	0	0	0	0	0	0	0	0	214	0	0	0	0	0	0	0	0	0	0	0	0	0	0	0	0	0	0	0	0
7c5a1f9d1aac57066afa13522897216b	ASV300	d__Bacteria; p__Bacteroidota; c__Bacteroidia; o__Bacteroidales; f__Prevotellaceae; g__Prevotella; s__Prevotella_salivae	d__Bacteria; p__Bacteroidota; c__Bacteroidia; o__Bacteroidales; f__Prevotellaceae; g__Prevotella; s__Unclassified	k__Bacteria;p__Bacteroidetes;c__Bacteroidia;o__Bacteroidales;f__Prevotellaceae;g__Prevotella;s__Prevotella_salivae	GATGAACGCTAGCTACAGGCTTAACACATGCAAGTCGAGGGGAAACGACATTGAAGCTTGCTTCGATGGGCGTCGACCGGCGCACGGGTGAGTAACGCGTATCCAACCTGCCTCTGACTAAGGGATAACCCGGCGAAAGTCGGACTAATACCTTATGAGGTTTTCTGCAGACATCTAACGAAAACGAAAGATTTATCGGTCAGTGATGGGGATGCGTCTGATTAGCTTGTTGGCGGGGTAACGGCCCACCAAGGCAACGATCAGTAGGGG	19	0	0	0	0	0	0	0	0	0	0	0	0	0	0	0	0	0	0	0	0	0	0	0	0	0	0	0	23	34	0	0	0	0	0	0	0	0	0	0	0	0	0	0
9644988957ec56ababba8a2610fec048	ASV301	d__Bacteria; p__Firmicutes; c__Clostridia; o__Oscillospirales; f__Ethanoligenenaceae; g__Incertae_Sedis; s__[Clostridium]_cellulosi	d__Bacteria; p__Firmicutes; c__Clostridia; o__Oscillospirales; f__Ethanoligenenaceae; g__Incertae Sedis; s__Unclassified	k__Bacteria;p__Firmicutes;c__Clostridia;o__Clostridiales;f__Clostridiales_[F-1];g__Clostridiales_[F-1][G-2];s__Clostridiales_[F-1][G-2]_bacterium_HMT_402	GACGAACGCTGGCGGCGCGCCTAACACATGCAAGTCGAGCGGAGATAGTACTTCGGTTCTATCTTAGCGGCGGACGGGTGAGTAACGCGTGAGCAACCTGCCCTTGAGCGGGGGATAGCGTCTGGAAACGGACGGTAATACCGCATAATGTACGTTGGAGGCATCTCCGATGTACCAAAGGAGGAATCCACTCAAGGATGGGCTCGCGTCCGATTAGGTAGTTGGTGAGGTAACGGCCCACCAAGCCTGCGATCGGTAGCCGGACTGAGA	0	0	143	0	0	0	0	0	0	0	0	0	0	0	0	0	0	0	0	0	0	0	0	0	0	0	0	0	0	0	0	0	0	0	0	0	0	0	0	0	0	0	0	0
e81dd8dc9c04325399e7145841842f99	ASV302	d__Bacteria; p__Firmicutes; c__Bacilli; o__Staphylococcales; f__Gemellaceae; g__Gemella; s__Unclassified g__Gemella	d__Bacteria; p__Firmicutes; c__Bacilli; o__Staphylococcales; f__Gemellaceae; g__Gemella; s__Unclassified	k__Bacteria;p__Firmicutes;c__Bacilli;o__Bacillales;f__Gemellaceae;g__Gemella;s__Gemella_morbillorum	GACGAACGCTGGCGGCGTGCCTAATACATGCAAGTCGAGCGAAGTTTTTCTGGTGCTTGCACTAGAAAAACTTAGCGGCGAACGGGTGAGTAACACGTAAAGAACCTGCCTCATAGACTGGGACAACTATTGGAAACGATAGCTAATACCGGATAACAGTATTTCTCGCATGGGAGATGTTTAAAAGTTGGTTATGCTAACACTATGAGATGGCTTTGCGGTGCATTAGCTAGTTGGTGGGGTAAAGGCCCACCAAGGCGACGATGCATA	0	0	0	0	0	0	0	0	0	0	0	0	0	0	0	0	61	0	0	0	0	0	0	0	0	0	0	0	0	0	0	0	0	0	0	0	0	0	0	0	0	0	0	0
5f608785e06b3b962b29290fb5069dd1	ASV303	d__Bacteria; p__Fusobacteriota; c__Fusobacteriia; o__Fusobacteriales; f__Fusobacteriaceae; g__Fusobacterium; s__Unclassified g__Fusobacterium	d__Bacteria; p__Fusobacteriota; c__Fusobacteriia; o__Fusobacteriales; f__Fusobacteriaceae; g__Fusobacterium; s__Unclassified	k__Bacteria;p__Fusobacteria;c__Fusobacteriia;o__Fusobacteriales;f__Fusobacteriaceae;g__Fusobacterium	GATGAACGCTGACAGAATGCTTAACACATGCAAGTCAACTTAAACTTCGGTTTGGGTGGCGGACGGGTGAGTAACGCGTAAAGAACTTGCCTCACAGATAGGGACAACATTTGGAAACGAATGCTAATACCTGATATTATGATTTTAGGGCATCCTAGAATTATGAAAGCTATATGCGCTGTGAGAGAGCTTTGCGTCCCATTAGCTAGTTGGAGAGGTAACGGCTCACCAAGGCGATGATGGGTAGCCGGCCTGAGAGGGTGATCGGCC	0	0	0	0	0	0	0	0	0	0	0	0	0	0	0	0	0	0	0	0	0	0	0	0	0	0	0	0	0	0	0	0	0	0	0	0	57	0	0	0	0	0	0	0
5c0d60832b6c8bc2becf2324fec75812	ASV304	d__Bacteria; p__Firmicutes; c__Bacilli; o__Lactobacillales; f__Streptococcaceae; g__Streptococcus; s__Streptococcus_parasanguinis	d__Bacteria; p__Firmicutes; c__Bacilli; o__Lactobacillales; f__Streptococcaceae; g__Streptococcus; s__Unclassified	k__Bacteria;p__Firmicutes;c__Bacilli;o__Lactobacillales;f__Streptococcaceae;g__Streptococcus;s__Streptococcus_parasanguinis_clade_721	GATGAACGCTGGCGGCGTGCCTAATACATGCAAGTAGAACGCTGAAGCTTGGTGCTTGCACCGAGCGGAGGAGTTGCGAACGGGTGAGTAACGCGTAGGTAACCTGCCTCTTAGCGGGGGATAACTATTGGAAACGATAGCTAATACCGCATAAAAGTCGACATTGCATGATGTTGACTTGAAAGGTGCAAATGCATCACTAAGAGATGGACCTGCGTTGTATTAGCTAGTTGGTGAGGTAACGGCTCACCAAGGCGACGATACATAGCC	0	0	0	0	0	0	0	0	0	0	0	0	0	0	0	0	0	0	0	0	0	0	0	0	0	0	0	0	0	0	0	0	0	0	0	0	167	0	0	0	0	0	0	0
38f54b4a4c056407cc4cb4543b24bc3b	ASV305	d__Bacteria; p__Fusobacteriota; c__Fusobacteriia; o__Fusobacteriales; f__Fusobacteriaceae; g__Fusobacterium; s__Fusobacterium_periodonticum	d__Bacteria; p__Fusobacteriota; c__Fusobacteriia; o__Fusobacteriales; f__Fusobacteriaceae; g__Fusobacterium; s__Unclassified	k__Bacteria;p__Fusobacteria;c__Fusobacteriia;o__Fusobacteriales;f__Fusobacteriaceae;g__Fusobacterium;s__Fusobacterium_periodonticum	GATGAACGCTGACAGAATGCTTAACACATGCAAGTCTACTTGAACTTCGGTTTGGGTGGCGGACGGGTGAGTAACGCGTAAAGAACTTGCCTCACAGTTAGGGACAACATTTGGAAACGAATGCTAATACCTGATATTATGATTTTAGGGCATCCTAAGATTATGAAAGCTATATGCGCTGTGAGAGAGCTTTGCGTCCCATTAGCTAGTTGGAGAGGTAACGGCTCACCAAGGCGATGATGGGTAGCCGGCCTGAGAGGGTGAACGGCC	835	294	354	144	346	0	0	0	0	0	0	414	28	556	976	0	385	130	194	0	1288	898	2302	0	567	0	133	0	195	211	0	0	0	0	0	0	1578	4208	0	0	455	0	355	0
25bc4f302e17d05862f47b960ef7fe19	ASV306	d__Bacteria; p__Firmicutes; c__Bacilli; o__Lactobacillales; f__Streptococcaceae; g__Streptococcus; s__Unclassified g__Streptococcus	d__Bacteria; p__Firmicutes; c__Bacilli; o__Lactobacillales; f__Streptococcaceae; g__Streptococcus; s__Unclassified	k__Bacteria;p__Firmicutes;c__Bacilli;o__Lactobacillales;f__Streptococcaceae;g__Streptococcus;s__Streptococcus_oralis_subsp._tigurinus_clade_070	GACGAACGCTGGCGGCGTGCCTAATACATGCAAGTAGAACGCTGAAGCTTGGTGCTTGCACCGAGCGGATGAGTTGCGAACGGGTGAGTAACGCGTAGGTAACCTGCCTGGTAGCGGGGGATAACTATTGGAAACGATAGCTAATACCGCATAAAATGGATTATCGCATGATAATCCATTGAAAGGTGCAAATGCATCACTACCAGATGGACCTGCGTTGTATTAGCTAGTTGGTGGGGTAACGGCTCACCAAGGCGACGATACATAGCC	0	0	0	0	0	0	0	0	0	0	0	0	0	0	0	0	0	0	0	0	0	0	0	0	0	0	0	0	0	0	0	0	0	0	0	0	0	0	0	0	0	0	0	0
2e6858e7f1707a6e618766fc885bec01	ASV307	d__Bacteria; p__Patescibacteria; c__Saccharimonadia; o__Saccharimonadales; f__Saccharimonadales; g__Saccharimonadales; s__TM7_phylum	d__Bacteria; p__Bacteria; c__Patescibacteria; o__Saccharimonadia; f__Saccharimonadales; g__uncultured bacterium; s__Unclassified	k__Bacteria;p__Saccharibacteria_(TM7);c__Saccharibacteria_(TM7)_[C-1];o__Saccharibacteria_(TM7)_[O-1];f__Saccharibacteria_(TM7)_[F-1];g__Saccharibacteria_(TM7)_[G-6];s__Saccharibacteria_(TM7)_[G-6]_bacterium_HMT_870	GATTAACGCTGGCGGCGTGCCTAACACATGCAAGTCGAGCGGCAGCGAGTTTTACACTGAATTCTGGAAGCTTCTAGTTGAAAGAGAAGATTTATTCAAGAATTTTGTGTAAAATGTCGGCGAGCGGCGGACGGCTGAGTAACGCGTGGGAACGTACCCCAAAGTGAGGGATAACGCATCGAAAGGTGTGCTAATACCGCATATGGTCTTCGGATTAAAGCCTTCGGGCGCTTTGGGAACGGCCTGCGTAAGATTAGATAGTTGGTGGGG	0	0	0	0	0	0	0	0	0	0	0	0	0	0	0	0	0	0	6	0	0	0	0	0	0	0	0	0	0	0	0	0	0	0	0	0	0	0	0	0	18	0	0	0
ca18740605d80e8a351d5696277b4db3	ASV308	d__Bacteria; p__Proteobacteria; c__Gammaproteobacteria; o__Pasteurellales; f__Pasteurellaceae; g__Haemophilus; s__Unclassified g__Haemophilus	d__Bacteria; p__Proteobacteria; c__Gammaproteobacteria; o__Enterobacterales; f__Pasteurellaceae; g__Haemophilus; s__Unclassified	k__Bacteria;p__Proteobacteria;c__Gammaproteobacteria;o__Pasteurellales;f__Pasteurellaceae;g__Haemophilus;s__Haemophilus_parainfluenzae	ATTGAACGCTGGCGGCAGGCTTAACACATGCAAGTCGAACGGTAACATGAAGAAGCTTGCTTCTTTGATGACGAGTGGCGGACGGGTGAGTAATGCTTGGGAATCTAGCTTATGGAGGGGGATAACTACGGGAAACTGTAGCTAATACCGCGTAGAATCGAGAGATGAAAGTGTGGGACCTTCGGGCCACATGCCATAGGATGAGCCCAAGTGGGATTAGGTAGTTGGTGAGGTAAAGGCTCACCAAGCCGACGATCTCTAGCTGGTCTG	0	0	0	0	0	0	0	0	0	0	0	0	0	0	0	0	0	0	124	0	0	0	0	0	0	0	0	0	0	0	0	0	0	0	0	0	0	0	0	0	0	0	0	0
6c90a4f08684f7dcb1e71d5bfe2d2742	ASV309	d__Bacteria; p__Firmicutes; c__Bacilli; o__Lactobacillales; f__Streptococcaceae; g__Streptococcus; s__Unclassified g__Streptococcus	d__Bacteria; p__Firmicutes; c__Bacilli; o__Lactobacillales; f__Streptococcaceae; g__Streptococcus; s__Unclassified	k__Bacteria;p__Firmicutes;c__Bacilli;o__Lactobacillales;f__Streptococcaceae;g__Streptococcus;s__Streptococcus_sp._HMT_064	GACGAACGCTGGCGGCGTGCCTAATACATGCAAGTAGAACGCTGAAGAGAGGAGCTTGCTCTTCTTGGATGAGTTGCGAACGGGTGAGTAACGCGTAGGTAACCTGCCTGGTAGCGGGGGATAACTATTGGAAACGATAGCTAATACCGCATAAGAGTAGATGTTGCATGACATTTGCTTAAAAGGTGCAATTGCATCACTACCAGATGGACCTGCGTTGTATTAGCTAGTTGGTGGGGTAACGGCTCACCAAGGCAACGATACATAGCC	0	0	0	0	0	0	0	0	0	0	0	0	0	0	0	0	0	0	0	0	0	0	0	0	0	0	0	0	0	0	0	0	0	0	0	287	0	0	0	0	0	0	0	0
1d0e5fe097ba0996d81e4eefd555f7fd	ASV310	d__Bacteria; p__Firmicutes; c__Bacilli; o__Lactobacillales; f__Aerococcaceae; g__Abiotrophia; s__uncultured_bacterium	d__Bacteria; p__Firmicutes; c__Bacilli; o__Lactobacillales; f__Unclassified; g__Unclassified; s__Unclassified	k__Bacteria;p__Firmicutes;c__Bacilli;o__Lactobacillales;f__Aerococcaceae;g__Abiotrophia;s__Abiotrophia_defectiva	GACGAACGCTGGCGGCGTGCCTAATACATGCAAGTCGAACGAACCGCGACTAGGTGCTTGCACTTGGTCAAGGTGAGTGGCGAACGGGTGAGTAACACGTGGGTAACCTACCTCATAGTGGGGGATAACAGTCGGAAACGACTGCTAATACCGCATAGGACATGGAATCACATGATTCTGTGAGGAAAGGTGGCGCAAGCTATCGCTAAGAGATGGACCCGCGGTGCATTAGCTAGTTGGTAGGGTAAAGGCCTACCAAGGCGATGATGC	0	0	0	0	31	0	0	0	0	0	0	0	0	0	0	0	0	0	0	0	0	0	0	0	0	0	0	0	0	0	0	0	0	0	0	0	0	0	0	0	0	0	0	0
be04adf3d7535f2763b512ddd6fdd223	ASV311	d__Bacteria; p__Firmicutes; c__Negativicutes; o__Veillonellales-Selenomonadales; f__Selenomonadaceae; g__Selenomonas; s__Selenomonas_massiliensis	d__Bacteria; p__Firmicutes; c__Negativicutes; o__Veillonellales-Selenomonadales; f__Selenomonadaceae; g__Selenomonas; s__Unclassified	k__Bacteria;p__Firmicutes;c__Negativicutes;o__Selenomonadales;f__Selenomonadaceae;g__Selenomonas	GACGAACGCTGGCGGCGTGCTTAACACATGCAAGTCGAACGGGATGATTTAGAAGCTTGCTTTTAGAGAATCTAGTGGCAAACGGGTGAGTAACACGTAGACAACCTGCCGACAGGATGGGGACAACATTCCGAAAGGAATGCTAATACCGAATGAAGTCAGAGGAGGGCATCCTCTTCTGATGAAAGATGGCCTCTGAATATGCTATCACCTGTTGATGGGTCTGCGTCTGATTAGCTCGTTGGTGAGGTAACGGCTCACCAAGGCGAC	0	0	0	0	0	0	0	0	0	11	0	0	0	0	0	0	0	0	0	0	0	0	0	0	0	0	0	0	0	0	0	0	0	0	0	0	0	0	0	0	0	0	0	0
d684864cda929b1a19cfa672f6d0b97a	ASV312	d__Bacteria; p__Actinobacteriota; c__Actinobacteria; o__Actinomycetales; f__Actinomycetaceae; g__Actinomyces; s__Schaalia_odontolytica	d__Bacteria; p__Actinobacteriota; c__Actinobacteria; o__Actinomycetales; f__Actinomycetaceae; g__Actinomyces; s__Unclassified	k__Bacteria;p__Actinobacteria;c__Actinobacteria;o__Actinomycetales;f__Actinomycetaceae;g__Schaalia;s__Schaalia_sp._HMT_172	GACGAACGCTGGCGGCGTGCTTAACACATGCAAGTCGAACGCTGAAGGCCTGGCTTTTGTTGGGTTGGATGAGTGGCGAACGGGTGAGTAACACGTGAGTAACCTGCCCTCTTCTTTGGGATAACGCCCGGAAACGGGTGCTAATACTGGATATTCACTGATCTTCGCATGGGGATTGGTGGAAAGGTTTGTTCTGGTGGGGGATGGGCTCGCGGCCTATCAGCTTGTTGGTGGGGTGATGGCCTACCAAGGCTTTGACGGGTAGCCGGC	0	0	0	0	0	0	0	0	0	0	0	0	0	0	0	0	0	0	0	0	0	0	0	0	0	0	0	0	0	115	0	0	0	0	0	0	0	0	0	0	0	0	0	0
ac2b6e5e3029797fc097c1d90cf3cd9e	ASV313	d__Bacteria; p__Actinobacteriota; c__Actinobacteria; o__Actinomycetales; f__Actinomycetaceae; g__Actinomyces; s__Schaalia_georgiae	d__Bacteria; p__Actinobacteriota; c__Actinobacteria; o__Actinomycetales; f__Actinomycetaceae; g__Actinomyces; s__Unclassified	k__Bacteria;p__Actinobacteria;c__Actinobacteria;o__Actinomycetales;f__Actinomycetaceae;g__Schaalia;s__Schaalia_georgiae	GACGAACGCTGGCGGCGTGCTTAACACATGCAAGTCGAACGCTGAAGCCTGGCTTTGTGTTGGGTGGATGAGTGGCGAACGGGTGAGTAACACGTGAGTAACCTGCCCTCTTCTTCGGGATAACGGTCTGAAAGGGCTGCTAATACCGGGTATTCACTGGTCTTCGCATGGGGGTTGGTGGAAAGGGTTTTTCTGGTGGGGGATGGGCTCGCGGCTTATCAGCTTGTTGGTGGGGTGATGGCTTACCAAGGCTTTGACGGGTAGCCGGCC	0	0	0	0	0	0	0	0	0	0	0	0	0	0	0	0	0	0	0	0	0	0	0	0	0	0	0	0	0	0	0	0	0	0	0	0	0	0	0	0	0	0	0	0
7134eefefc03f9feb31fb7a5e65cf4ea	ASV314	d__Bacteria; p__Actinobacteriota; c__Actinobacteria; o__Propionibacteriales; f__Propionibacteriaceae; g__Propionibacterium; s__Propionibacterium_westphaliense	d__Bacteria; p__Actinobacteriota; c__Actinobacteria; o__Propionibacteriales; f__Propionibacteriaceae; g__Propionibacterium; s__uncultured bacterium	k__Bacteria;p__Actinobacteria;c__Actinobacteria;o__Propionibacteriales;f__Propionibacteriaceae;g__Propionibacteriaceae_[G-2];s__Propionibacteriaceae_[G-2]_bacterium_HMT_192	GACGAACGCTGGCGGCGTGCTTAACACATGCAAGTCGAACGGTAAGGCCCTTCGGGGTACACGAGTGGCGAACGGGTGAGTAACGCGTGAGTAACCTGCCCCTGACTTTGGGATAACGGATGGAAACGTCTGCTAATACCGAATATTCAGTTCTCCGGGCATCCGGGGGGTTGGAAAGTTTTTTCGGTCAGGGATGGACTCGCGTCCTATCAGCTTGTTGGTGGGGTAATGGCCTACCAAGGCGTCGACGGGTAGCCGGCCTGAGAGGGC	0	0	209	0	0	0	0	0	0	0	0	0	0	0	0	0	0	0	0	0	0	0	0	0	0	0	0	0	0	0	0	0	0	0	0	0	0	0	0	0	0	0	0	0
9316344b4e040561b6df23647beb7201	ASV315	d__Bacteria; p__Patescibacteria; c__Saccharimonadia; o__Saccharimonadales; f__Saccharimonadaceae; g__TM7x; s__uncultured_bacterium	d__Bacteria; p__Patescibacteria; c__Saccharimonadia; o__Saccharimonadales; f__Saccharimonadaceae; g__TM7x; s__uncultured bacterium	k__Bacteria;p__Saccharibacteria_(TM7);c__Saccharibacteria_(TM7)_[C-1];o__Saccharibacteria_(TM7)_[O-1];f__Saccharibacteria_(TM7)_[F-1];g__Saccharibacteria_(TM7)_[G-1];s__Saccharibacteria_(TM7)_[G-1]_bacterium_HMT_352	GATGAATGCTGGCGGCGTGCCTAACACATGCAAGTCGAGCGGCAGCGAGTTTTACACTGAATTCTGGAAGCTTCTGGGTAATATAGAAGATTTATTCAAGAATTTTGTGTAAAATGTCGGCGAGCGGCGGACGGCTGAGTAACGCGTAGGAATTTGCCCCAAAGTGAGGAATAACTGCCCGAAAGGGTAGCTAATGCCGCATATGGTCTTCGGATTAAAGCCTTCGGGCGCTTTGGGAGAAGCCTGCGTTGGATTAGGTAGTTGGTAGGG	0	0	0	0	0	0	0	0	0	0	0	0	0	0	0	0	0	0	0	0	0	0	0	0	0	0	0	0	0	0	0	0	0	0	0	0	0	0	0	0	0	0	0	0
5ffa4cf1a8f67d4e559f935f8a7c8c3c	ASV316	d__Bacteria; p__Firmicutes; c__Bacilli; o__Bacillales; f__Planococcaceae; g__Lysinibacillus; s__Lysinibacillus_sinduriensis	d__Bacteria; p__Firmicutes; c__Bacilli; o__Bacillales; f__Planococcaceae; g__Lysinibacillus; s__Unclassified	k__Bacteria;p__Firmicutes;c__Bacilli;o__Bacillales;f__Bacillaceae;g__Lysinibacillus;s__Lysinibacillus_fusiformis	GACGAACGCTGGCGGCGTGCCTAATACATGCAAGTCGAGCGGACTTGATGGGAGCTTGCTCCTGTCAAGTTAGCGGCGGACGGGTGAGTAACACGTGGGCAACCTGCCCTATAGTTGGGGATAACTCCGGGAAACCGGGGCTAATACCGAATAATACATTCCATCTCCTGTTGGAATGTTGAAAGATGGTTTATGCTATCGCTATAGGATGGGCCCGCGGCGCATTAGCTAGTTGGTGAGGTAACGGCTCACCAAGGCGACGATGCGTAG	0	0	200	0	0	0	0	0	0	0	0	0	0	0	0	0	0	0	0	0	0	0	0	0	0	0	0	0	0	0	0	0	0	0	0	0	0	0	0	0	0	0	0	0
d7ada0bee2cc9528b1f2b5a19d041b77	ASV317	d__Bacteria; p__Bacteroidota; c__Bacteroidia; o__Flavobacteriales; f__Weeksellaceae; g__Bergeyella; s__uncultured_bacterium	d__Bacteria; p__Bacteroidota; c__Bacteroidia; o__Flavobacteriales; f__Weeksellaceae; g__Bergeyella; s__uncultured bacterium	k__Bacteria;p__Bacteroidetes;c__Flavobacteriia;o__Flavobacteriales;f__Flavobacteriaceae;g__Bergeyella;s__Bergeyella_sp._HMT_322	GATGAACGCTAGCGGGAGGCCTAACACATGCAAGCCGAGCGGGATTTGTTGGTTAGCTTGCTAACTAACGATGAGAGCGGCGTACGGGTGCGGAACATGTGTGCAATCTGCCCTTATCAAGGGGATAGCCCGGAGAAATCCGGATTAATACCCTATAACATATGGGATGGCATCATTTCATATTAAAAGCTGCGGCGGATAAGGATGAGCACGCACAAGATTAGCTAGTTGGTAAGGTAACGGCTTACCAAGGCGACGATCTTTAGGGGG	0	0	0	0	0	0	0	0	0	0	0	0	0	0	0	0	0	0	0	0	0	0	0	0	0	0	0	0	0	0	0	0	0	0	0	0	0	0	0	0	0	0	0	0
5cffa4cc1651b0a075150901fbe2dbe3	ASV318	d__Bacteria; p__Proteobacteria; c__Gammaproteobacteria; o__Pasteurellales; f__Pasteurellaceae; g__Actinobacillus; s__Unclassified g__Actinobacillus	d__Bacteria; p__Proteobacteria; c__Gammaproteobacteria; o__Enterobacterales; f__Pasteurellaceae; g__Unclassified; s__Unclassified	k__Bacteria;p__Proteobacteria;c__Gammaproteobacteria;o__Pasteurellales;f__Pasteurellaceae;g__Haemophilus;s__Haemophilus_paraphrohaemolyticus	ATTGAACGCTGGCGGCAGGCTTAACACATGCAAGTCGAACGGTAACAGGGATTAGCTTGCTAATTTGCTGACGAGTGGCGGACGGGTGAGTAATGCTTGGGAATCTGGCTTATGGAGGGGGATAACTACGGGAAACTGTAGCTAATACCGCGTAATATCGGAAGATTAAAGGGTGGGACCTTCGGGCCACCTGCCATGAGATGAGCCCAAGTGGGATTAGGTAGTTGGTTAGGTAAAGGCTGACCAAGCCGACGATCTCTAGCTGGTCTG	73	0	0	0	130	0	0	0	0	0	0	0	0	0	0	0	0	815	0	1135	0	0	0	0	0	0	0	0	0	0	0	0	0	0	0	0	0	0	0	0	0	0	0	0
482edbc84fed9f73053e17c1387b5704	ASV319	d__Bacteria; p__Bacteroidota; c__Bacteroidia; o__Bacteroidales; f__Tannerellaceae; g__Tannerella; s__Tannerella_sp.	d__Bacteria; p__Bacteroidota; c__Bacteroidia; o__Bacteroidales; f__Tannerellaceae; g__Tannerella; s__Unclassified	k__Bacteria;p__Bacteroidetes;c__Bacteroidia;o__Bacteroidales;f__Porphyromonadaceae;g__Tannerella;s__Tannerella_sp._HMT_286	GATGAACGCTAGCGACAGGCTTAACACATGCAAGTCGAGGGGCAGCAATTTGTAGCAATACAAAGTTGGCGACCGGCGCACGGGTGAGTAACGCGTATGCAACCTACCTACAACAGAAGAATAATCCGGCGAAAGTCGGTCTAATACTTCATAAAACAGGGACACCGCATGGTGTTATTTGTTAAAGATTTATCGGTTGTAGATGGGCATGCGTACCATTAGGTAGTTGGTGAGGTAACGGCCCACCAAGCCTACGATGGTTAGGGGTTC	10	0	0	0	0	0	0	0	0	0	0	0	0	0	0	0	0	0	0	0	0	0	0	0	0	0	0	0	0	0	0	0	0	0	0	0	0	0	0	0	0	0	0	0
62624a7d5ba0f36526c74e85ab6844c6	ASV320	d__Bacteria; p__Fusobacteriota; c__Fusobacteriia; o__Fusobacteriales; f__Fusobacteriaceae; g__Fusobacterium; s__Unclassified g__Fusobacterium	d__Bacteria; p__Fusobacteriota; c__Fusobacteriia; o__Fusobacteriales; f__Fusobacteriaceae; g__Fusobacterium; s__Unclassified	k__Bacteria;p__Fusobacteria;c__Fusobacteriia;o__Fusobacteriales;f__Fusobacteriaceae;g__Fusobacterium	GATGAACGCTGACAGAATGCTTAACACATGCAAGTCAACTTGAACTTCGGTTTGGGTGGCGGACGGGTGAGTAACGCGTAAAGAACTTGCCTCACAGATAGGGACAACATTTGGAAACGAATGCTAATACCTGATATTATGATTTTAGGGCATCCTAGAATTATGAAAGCTATATGCACTGTGAGAGAGCTTTGCGTCCCATTAGCTAGTTGGAGAGGTAACGGCTCACCAAGGCAATGATGGGTAGCCGGCCTGAGAGGGTGATCGGCC	0	0	0	0	0	0	0	0	0	0	0	0	0	0	0	0	0	0	0	0	0	0	0	0	0	0	0	0	0	0	0	0	0	0	0	0	0	0	0	0	0	0	0	0
f0f85d05089127a7369d702b1d50b944	ASV321	d__Bacteria; p__Fusobacteriota; c__Fusobacteriia; o__Fusobacteriales; f__Fusobacteriaceae; g__Fusobacterium; s__Fusobacterium_canifelinum	d__Bacteria; p__Fusobacteriota; c__Fusobacteriia; o__Fusobacteriales; f__Fusobacteriaceae; g__Fusobacterium; s__Unclassified	k__Bacteria;p__Fusobacteria;c__Fusobacteriia;o__Fusobacteriales;f__Fusobacteriaceae;g__Fusobacterium;s__Fusobacterium_nucleatum_subsp._nucleatum	GATGAACGCTGACAGAATGCTTAACACATGCAAGTCTACTTGAATTTGGGTTTTTTAACTTCGATTTGGGTGGCGGACGGGTGAGTAACGCGTAAAGAACTTGCCTCACAGCTAGGGACAACATTTGGAAACGAATGCTAATACCTAATATTATGATTTTAGGGCATCCTAGAATTATGAAAGCTATATGCGCTGTGAGAGAGCTTTGCGTCCCATTAGCTAGTTGGAGAGGTAACGGCTCACCAAGGCGATGATGGGTAGCCGGCCTGA	0	0	0	0	0	0	0	0	0	0	0	0	0	0	0	0	0	0	0	0	0	0	0	0	0	0	0	0	0	0	0	0	0	0	0	0	0	0	0	0	0	0	0	0
c3f981018396dbd810d98c2590ea7375	ASV322	d__Bacteria; p__Firmicutes; c__Bacilli; o__Mycoplasmatales; f__Mycoplasmataceae; g__Mycoplasma; s__Unclassified g__Mycoplasma	d__Bacteria; p__Firmicutes; c__Bacilli; o__Mycoplasmatales; f__Mycoplasmataceae; g__Mycoplasma; s__Unclassified	k__Bacteria;p__Firmicutes;c__Mollicutes;o__Mycoplasmatales;f__Mycoplasmataceae;g__Mycoplasma;s__Mycoplasma_faucium	GATGAACGCTGGCTGTGTGCCTAATACATGCATGTCGAGCGGAAGTAGCAATACTTTAGCGGCGAATGGGTGAGTAACACGTGCTTAATCTACCTTTTAGATTGGAATACCTAATGGAAACATTGGTTAATGCCGGATACGCATGAAATCGCATGATTTCGTTGTGAAAGGAGCGTTTGCTCCACTAAAAGATGAGGGTGCGGAACATTAGCTAGTTGGTGAGGTAATGGCCCACCAAGGCTATGATGTTTAGCCGGGTCGAGAGACTGA	0	0	0	0	0	0	0	0	0	0	0	0	0	0	0	0	0	0	0	0	0	0	0	0	0	0	0	0	0	0	0	0	0	0	0	0	0	0	0	0	0	0	0	0
296b32c28201030d4ab473dcbab4d7c4	ASV323	d__Bacteria; p__Firmicutes; c__Clostridia; o__Lachnospirales; f__Lachnospiraceae; g__Stomatobaculum; s__Unclassified g__Stomatobaculum	d__Bacteria; p__Firmicutes; c__Clostridia; o__Lachnospirales; f__Lachnospiraceae; g__Stomatobaculum; s__Unclassified	k__Bacteria;p__Firmicutes;c__Clostridia;o__Clostridiales;f__Lachnospiraceae_[XIV];g__Stomatobaculum	GATGAACGCTGGCGGCGTGCTTAACACATGCAAGTCGAACGAGAAATGAAGACGGAAACCTTCGGGCGGAAGACTTCATTTCGAGTGGCGGACGGGTGAGTAACGCGTGGGTAACCTGCCTCATACAGGGGGATAACAGTTGGAAACGACTGTTAATACCGCATAAGACCACAGTACCGCATGGTGCGGGGGTAAAAACTCCGGTGGTATGAGATGGACCCGCGTTCGATTAGCCAGTTGGCGGGGTAACGGCCCACCAAAGCGACGATC	0	0	0	0	0	0	0	0	0	0	0	0	0	0	0	0	0	0	0	0	0	0	0	0	0	0	0	0	0	0	0	0	0	0	0	0	0	0	0	0	0	0	0	0
95b4669246d4d59d04d958aa4fedb03d	ASV324	d__Bacteria; p__Bacteroidota; c__Bacteroidia; o__Bacteroidales; f__Prevotellaceae; g__Prevotella; s__Unclassified g__Prevotella	d__Bacteria; p__Bacteroidota; c__Bacteroidia; o__Bacteroidales; f__Prevotellaceae; g__Prevotella; s__Unclassified	k__Bacteria;p__Bacteroidetes;c__Bacteroidia;o__Bacteroidales;f__Prevotellaceae;g__Prevotella;s__Prevotella_sp._HMT_309	GATGAACGCTAGCTACAGGCTTAACACATGCAAGTCGAGGGGAAACGATGAGAGAGCTTGCTCTCTTAGGCGTCGACCGGCGCACGGGTGAGTAACGCGTATCCAACCTACCCATTACAGGGGGATAACCTTGCGAAAGTAAGACTAATACCCCATGGCATTTTATGATGGCATCATTATAGGATTAAAGATTTATTGGTAATGGATGGGGATGCGTCTGATTAGCTTGTTGGCGGGGTAACGGCCCACCAAGGCAACGATCAGTAGGGG	0	0	0	0	0	0	0	0	0	0	0	0	0	0	0	0	0	0	0	0	0	0	0	0	0	0	0	0	0	0	0	0	0	0	0	0	34	0	0	0	0	0	0	0
7e18183b2eb41ba7e01c439b08b5b602	ASV325	d__Bacteria; p__Bacteroidota; c__Bacteroidia; o__Bacteroidales; f__Prevotellaceae; g__Prevotella; s__Unclassified g__Prevotella	d__Bacteria; p__Bacteroidota; c__Bacteroidia; o__Bacteroidales; f__Prevotellaceae; g__Prevotella_7; s__Unclassified	k__Bacteria;p__Bacteroidetes;c__Bacteroidia;o__Bacteroidales;f__Prevotellaceae;g__Prevotella;s__Prevotella_sp._HMT_526	GATGAACGCTAGCTACAGGCTTAACACATGCAAGTCGAGGGGCATCATGCGGATTGCTTGCGATCCGTGATGGCGACCGGCGCACGGGTGAGTAACGCGTATCCAACCTTCCCGCTGCTGGGGGATAACCCGGTGAAAGCCGGACTAATACCCCATAATCCCCGTTGACGGCATCCGATTCGGGGCAAAGTTTTTTTTTCGGCAGCGGATGGGGATGCGTCCGATTAGTTAGTTGGTGAGGTAACGGCTCACCAAGGCTTTGATCGGTAG	0	0	0	0	0	0	0	0	0	0	0	0	0	0	0	0	0	0	0	0	0	0	0	0	0	0	0	0	0	0	0	0	0	0	0	0	0	0	0	0	0	0	0	0
84f8ee09099b4b0cce81421b9ffee377	ASV326	d__Bacteria; p__Fusobacteriota; c__Fusobacteriia; o__Fusobacteriales; f__Leptotrichiaceae; g__Leptotrichia; s__uncultured_organism	d__Bacteria; p__Fusobacteriota; c__Fusobacteriia; o__Fusobacteriales; f__Leptotrichiaceae; g__Leptotrichia; s__Unclassified	k__Bacteria;p__Fusobacteria;c__Fusobacteriia;o__Fusobacteriales;f__Leptotrichiaceae;g__Leptotrichia;s__Leptotrichia_sp._HMT_215	GATGAACGCTGACAGAATGCTTAACACATGCAAGTCGATGGGGAAGTGGTGCTTGCACCATGGTAACCATGGCGGACGGGTGAGTAACGCGTAAGGAACTTGCCTGCGGGACCGGGATAACAGCAGGAAACTGCTGACAAGACCGGATAAGGTCATGAAGCTGCATAGCTTAGTGATGAAAGGAGACGCCTGCGGAGAGCCTTGCGTCCTATTAGCTAGTTGGAGGGGTAACGGCCCACCAAGGCGAAGATAGGTAGCCGGCCTGAGAGG	0	0	0	0	0	0	0	0	0	0	0	0	0	56	0	0	0	0	0	0	0	208	0	0	7	0	0	0	0	0	0	0	0	0	0	0	0	0	0	0	0	0	0	0
24c23b11af08e95ce5e8972586f2ae2c	ASV327	d__Bacteria; p__Bacteroidota; c__Bacteroidia; o__Flavobacteriales; f__Flavobacteriaceae; g__Capnocytophaga; s__Capnocytophaga_leadbetteri	d__Bacteria; p__Bacteroidota; c__Bacteroidia; o__Flavobacteriales; f__Flavobacteriaceae; g__Capnocytophaga; s__Unclassified	k__Bacteria;p__Bacteroidetes;c__Flavobacteriia;o__Flavobacteriales;f__Flavobacteriaceae;g__Capnocytophaga;s__Capnocytophaga_leadbetteri	GATGAACGCTAGCGGCAGGCCTAACACATGCAAGTCGAGGGAGGAGCTTTCGGGCTTCGACCGGCGTACGGGTGCGTAACGCGTATACAATCTGCCTTTCACATAGGGATAGCCCGAAGAAATTTGGATTAATACCTAATGGTATATAGATGCGGCATCACATTTATATTAAAGCTGAGGCGGTGAAAGATGAGTATGCGTTCTATTAGCTAGTTGGAGAGGTAACGGCTCCCCAAGGCGACGATAGATAGGGGTTCTGAGAGGGATATC	0	0	0	0	0	0	0	0	0	0	0	0	0	0	0	0	0	0	0	0	0	0	0	0	0	0	0	0	0	0	0	0	0	0	0	0	0	0	0	0	0	0	0	0
a9ae084c861cc4938099cebf23fa0a9d	ASV328	d__Bacteria; p__Actinobacteriota; c__Coriobacteriia; o__Coriobacteriales; f__Atopobiaceae; g__Atopobium; s__Lancefieldella_parvula	d__Bacteria; p__Actinobacteriota; c__Coriobacteriia; o__Coriobacteriales; f__Atopobiaceae; g__Atopobium; s__Unclassified	k__Bacteria;p__Actinobacteria;c__Coriobacteriia;o__Coriobacteriales;f__Coriobacteriaceae;g__Atopobium;s__Atopobium_parvulum	GATGAACGCTGGCGGCGCGCCTAACACATGCAAGTCGAACGATTAAAGCACCTTCGGGTGTGTATAAAGTGGCGAACGGCTGAGTAACACGTGGGCAACCTGCCCCTTTCATTGGGATAGCCACGGGAAACCGTGGATAATACCGAATACTTCGAGACTTCCGCATGGAAGACTCGAGAAAGCTCCGGCGGAGAGGGATGGGCCCGCGGCCTGTTAGCTTGTTGGTGGGGTAACGGCCTAACAAGGCAATGATGGGTAGCTGGGTTGAGA	0	0	0	0	0	0	0	0	0	0	0	0	0	0	0	0	0	0	0	0	0	0	0	0	0	0	0	0	0	0	0	0	0	0	0	0	0	0	0	0	0	0	0	0
fe435f7051876bb29d1ed0979133d7bf	ASV329	d__Bacteria; p__Proteobacteria; c__Gammaproteobacteria; o__Pasteurellales; f__Pasteurellaceae; g__Aggregatibacter; s__Unclassified g__Aggregatibacter	d__Bacteria; p__Proteobacteria; c__Gammaproteobacteria; o__Enterobacterales; f__Pasteurellaceae; g__Unclassified; s__Unclassified	k__Bacteria;p__Proteobacteria;c__Gammaproteobacteria;o__Pasteurellales;f__Pasteurellaceae;g__Aggregatibacter;s__Aggregatibacter_sp._HMT_512	ATTGAACGCTGGCGGCAGGCTTAACACATGCAAGTCGAACGGTAACAGGAGAAAGCTTGCTTTCTTGCTGACGAGTGGCGGACGGGTGAGTAATGCTTGGGAATCTGGCTTATGGAGGGGGATAACGACGGGAAACTGTCGCTAATACCGCGTAGTATCGAGAGATGAAAGTGCGGGACCTTCGGGCCGCATGCCATAGGATGAGCCCAAGTGGGATTAGGTAGTTGGTGGGGTAAAGGCCTACCAAGCCGACGATCTCTAGCTGGTCTG	0	0	0	0	0	0	0	0	0	0	0	0	0	0	758	0	0	0	0	0	0	0	0	0	0	0	0	0	0	0	0	0	0	0	0	0	0	0	0	0	0	0	0	0
3489528e8168de6b2f40c1cb21df9073	ASV330	d__Bacteria; p__Firmicutes; c__Clostridia; o__Peptostreptococcales-Tissierellales; f__Peptostreptococcales-Tissierellales; g__Anaerococcus; s__uncultured_bacterium	d__Bacteria; p__Firmicutes; c__Clostridia; o__Peptostreptococcales-Tissierellales; f__Family XI; g__Anaerococcus; s__uncultured bacterium	k__Bacteria;p__Firmicutes;c__Clostridia;o__Clostridiales;f__Peptoniphilaceae;g__Anaerococcus	GATTAACGCTGGCGGCGTGCATAACACATGCAAGTCGAACGATGAAACTCATTAGATTTCTTCGGAATGAAAATGAATGGATTAGTGGCGAACGGGTGAGTAACGCGTGAGTAACCTGCCTTACACAAGGGGATAGCCTCTGGAAACGGAGAATAATACCCTATGAAATTACATTCTCGCATGAGAAAATAATCAAAATGTTTAGTGGTGTAAGATGGACTTGCGTCTGATTAGCTAGTTGGTGAGATAACAGCTCACCAAGGCAACGAT	0	0	0	0	0	0	0	0	0	0	22	0	0	0	0	0	0	0	0	0	0	0	0	0	0	0	0	0	0	0	0	0	0	0	0	0	0	0	0	0	0	0	0	0
9131498685e0c9400633137d019823a5	ASV331	d__Bacteria; p__Bacteroidota; c__Bacteroidia; o__Bacteroidales; f__Prevotellaceae; g__Prevotella; s__Prevotella_histicola	d__Bacteria; p__Bacteroidota; c__Bacteroidia; o__Bacteroidales; f__Prevotellaceae; g__Prevotella_7; s__Unclassified	k__Bacteria;p__Bacteroidetes;c__Bacteroidia;o__Bacteroidales;f__Prevotellaceae;g__Prevotella;s__Prevotella_histicola	GATGAACGCTAGCTACAGGCTTAACACATGCAAGTCGAGGGGAAACGGCATTAAGTGCTTGCACTTTTTGGACGTCGACCGGCGCACGGGTGAGTAACGCGTATCCAACCTTCCCATGACTAAGGGATAACCTGCCGAAAGGCAGACTAATACCTTATGGTCTTCACTGACGGCATCAGATGTGAAGTAAAGATTTATCGGTTATGGATGGGGATGCGTCTGATTAGCTTGTTGGCGGGGTAACGGCCCACCAAGGCAACGATCAGTAGG	109	0	0	14	0	0	65	0	0	25	0	475	27	0	0	0	0	0	0	0	0	0	0	0	101	0	0	0	84	0	34	0	0	0	0	0	0	0	0	121	0	0	0	362
4619ea1f92f69696511e38451fc7b68e	ASV332	d__Bacteria; p__Bacteroidota; c__Bacteroidia; o__Bacteroidales; f__Porphyromonadaceae; g__Porphyromonas; s__Unclassified g__Porphyromonas	d__Bacteria; p__Bacteroidota; c__Bacteroidia; o__Bacteroidales; f__Porphyromonadaceae; g__Porphyromonas; s__Unclassified	k__Bacteria;p__Bacteroidetes;c__Bacteroidia;o__Bacteroidales;f__Porphyromonadaceae;g__Porphyromonas	GATGAACGCTAGCGATAGGCTTAACACATGCAAGTCGAGGGGCAGCATGGTCTTAGCTTGCTAAGACTGATGGCGACCGGCGCACGGGTGCGTAACGCGTATGCAACTTGCCTCACAGAGGGGGATAACCCGTCGAAAGACGGACTAATACCGCGTACACTTGGGATGGGGCATCCTGACCCAAGGAAATGAAATTCGCTGTGAGATAGGCATGCGTCCCATTAGCTAGTTGGTGAGGTAACGGCTCACCAAGGCGACGATGGGTAGGGG	0	0	0	0	0	0	0	0	0	0	0	0	0	0	142	0	0	0	0	0	0	0	0	0	0	0	0	0	0	0	0	0	0	0	0	0	0	0	0	0	0	0	0	0
31c8d1ac9eeb1b4f3c13587b7e9e04cf	ASV333	d__Bacteria; p__Bacteroidota; c__Bacteroidia; o__Flavobacteriales; f__Weeksellaceae; g__Cloacibacterium; s__Unclassified g__Cloacibacterium	d__Bacteria; p__Bacteroidota; c__Bacteroidia; o__Flavobacteriales; f__Weeksellaceae; g__Cloacibacterium; s__uncultured bacterium	k__Bacteria;p__Bacteroidetes;c__Flavobacteriia;o__Flavobacteriales;f__Flavobacteriaceae;g__Bergeyella;s__Bergeyella_sp._HMT_422	GATGAACGCTAGCGGGAGGCCTAACACATGCAAGCCGAGCGGTATTGTTTCTTCGGAAATGAGAGAGCGGCGTACGGGTGCGGAACACGTGTGCAACCTGCCTTTATCTGGGGGATAGCCTTTCGAAAGGAAGATTAATACTCCATAATATATTGAACGGCATCGTTTAATATTGAAAGCTCCGGCGGATAGAGATGGGCACGCGCAAGATTAGCTAGTTGGTGAGGTAACGGCTCACCAAGGCGATGATCTTTAGGGGGCCTGAGAGGG	0	0	2034	0	0	0	0	0	0	0	0	0	0	0	0	0	0	0	0	0	0	0	0	0	0	0	0	0	0	0	0	0	0	0	0	0	0	0	0	0	0	0	0	0
3f45a8e0b87ce42c9452b9596c910eca	ASV334	d__Bacteria; p__Firmicutes; c__Negativicutes; o__Veillonellales-Selenomonadales; f__Selenomonadaceae; g__Selenomonas; s__Selenomonas_sputigena	d__Bacteria; p__Firmicutes; c__Negativicutes; o__Veillonellales-Selenomonadales; f__Selenomonadaceae; g__Selenomonas; s__Unclassified	k__Bacteria;p__Firmicutes;c__Negativicutes;o__Selenomonadales;f__Selenomonadaceae;g__Selenomonas;s__Selenomonas_sputigena	GACGAACGCTGGCGGCGTGCTTAACACATGCAAGTCGAACGGGAACCTTTATTTCGGTAAAGGAGAGAGTGGCAAACGGGTGAGTAACACGTAGGCAACCTGCCGACAGGATGGGGACAACATTCCGAAAGGAATGCTAATACCGAATGGAGTCCGAGGATGGCATCATCCTTGGATAAAAGATGGCCTCTTAACAATGCTATCGCCTGTCGATGGGCCTGCGTCTGATTAGCCAGTTGGCGGGGTAACGGCCCACCAAAGCGACGATCA	0	0	0	0	0	0	0	0	0	0	0	0	0	0	0	0	0	0	0	0	0	0	0	0	0	0	0	0	0	0	0	0	0	0	0	0	0	0	0	0	0	0	0	0
e4de0e72fe919590b63a53b9ba259eb4	ASV335	d__Bacteria; p__Firmicutes; c__Bacilli; o__Lactobacillales; f__Streptococcaceae; g__Streptococcus; s__Unclassified g__Streptococcus	d__Bacteria; p__Firmicutes; c__Bacilli; o__Lactobacillales; f__Streptococcaceae; g__Streptococcus; s__Unclassified	k__Bacteria;p__Firmicutes;c__Bacilli;o__Lactobacillales;f__Streptococcaceae;g__Streptococcus	GACGAACGCTGGCGGCGTGCCTAATACATGCAAGTAGAACGCTGAAGGAGGAGCTTGCTCTTCTGGATGAGTTGCGAACGGGTGAGTAACGCGTAGGTAACCTGCCTGGTAGCGGGGGATAACTATTGGAAACGATAGCTAATACCGCATAAGAGTAGATGTTGCATGACATTTACTTAAAAGGTGCAATTGCATCACTACCAGATGGACCTGCGTTGTATTAGCTAGTTGGTGGGGTAACGGCTCACCAAGGCGACGATACATAGCCGA	0	1914	0	0	0	0	0	0	0	726	0	0	0	0	0	0	0	59	0	0	0	0	0	0	0	0	0	0	1072	0	0	0	0	0	0	0	0	0	0	0	0	0	0	0
e82f28b0f7bb826d24c721e98a98a1fc	ASV336	d__Bacteria; p__Actinobacteriota; c__Actinobacteria; o__Actinomycetales; f__Actinomycetaceae; g__Actinomyces; s__Unclassified g__Actinomyces	d__Bacteria; p__Actinobacteriota; c__Actinobacteria; o__Actinomycetales; f__Actinomycetaceae; g__Actinomyces; s__Unclassified	k__Bacteria;p__Actinobacteria;c__Actinobacteria;o__Actinomycetales;f__Actinomycetaceae;g__Schaalia;s__Schaalia_odontolyticus	GACGAACGCTGGCGGCGTGCTTAACACATGCAAGTCGAACGCTGAAGCCCAGCTTGCTGGGTGGATGAGTGGCGAACGGGTGAGTAACACGTGAGTAACCTGCCCCCTTCTTTGGGATAACGCCCGGAAACGGGTGCTAATACTGGATATTCACTGGCTTTCGCATGGGGGTTGGTGGAAAGGTTTTTTCTGGTGGGGGATGGGCTCGCGGCCTATCAGCTTGTTGGTGGGGTGATGGCCTACCAAGGCTTTGACGGGTAGCCGGCCTGA	0	0	0	0	0	0	0	0	0	0	0	0	0	0	0	0	0	0	0	0	0	0	0	0	0	0	0	0	0	0	0	0	0	0	0	0	0	0	0	0	0	0	0	0
efb19f5bc7cecf8cde7a67c1456f7362	ASV337	d__Bacteria; p__Proteobacteria; c__Gammaproteobacteria; o__Cardiobacteriales; f__Cardiobacteriaceae; g__Cardiobacterium; s__uncultured_bacterium	d__Bacteria; p__Proteobacteria; c__Gammaproteobacteria; o__Cardiobacteriales; f__Cardiobacteriaceae; g__Cardiobacterium; s__uncultured bacterium	k__Bacteria;p__Proteobacteria;c__Gammaproteobacteria;o__Cardiobacteriales;f__Cardiobacteriaceae;g__Cardiobacterium;s__Cardiobacterium_hominis	ATTGAACGCTGGCGGCATGCTTAACACATGCAAGTCGAACGGAAACGATGGAGCTTGCTCCAGGCGTCGAGTGGCGGACGGGTGAGTAACGCATGGGAATCTGCCTTTTGCTGGGGGATAACGTAGGGAAACTTACGCTAATACCGCATAAGACCTAAGGGTGAAAGCGGGGGACCGAAAGGCCTCGCGGCGAGAGATGAGCCCATGCTGGATTAGCTGGTTGGTGGGGTAAAGGCCTACCAAGGCGACGATCCATAGCTGGTCTGAGAG	0	40	0	0	0	0	0	0	0	0	0	0	0	0	0	0	0	0	0	0	0	0	0	0	0	0	0	0	0	0	0	0	0	0	0	0	0	0	0	0	0	0	0	0
ad1e3a525c36211eac7209b9e104ca00	ASV338	d__Bacteria; p__Firmicutes; c__Bacilli; o__Lactobacillales; f__Streptococcaceae; g__Streptococcus; s__Unclassified g__Streptococcus	d__Bacteria; p__Firmicutes; c__Bacilli; o__Lactobacillales; f__Streptococcaceae; g__Streptococcus; s__uncultured bacterium	k__Bacteria;p__Firmicutes;c__Bacilli;o__Lactobacillales;f__Streptococcaceae;g__Streptococcus;s__Streptococcus_oralis_subsp._dentisani_clade_398	GACGAACGCTGGCGGCGTGCCTAATACATGCAAGTAGAACGCTGAAGGAGGAGCTTGCTTCTCTGGATGAGTTGCGAACGGGTGAGTAACGCGTAGGTAACCTGCCTGGTAGCGGGGGATAACTATTGGAAACGATAGCTAATACCGCATAATAGCAGTTATTGCATGATAACTGTTTGAAAGGTGCAAATGCACCACTACCAGATGGACCTGCGTTGTATTAGCTAGTTGGTGGGGTAACGGCTCACCAAGGCGACGATACATAGCCGA	0	0	0	0	0	0	0	0	0	0	0	0	0	0	0	0	0	0	0	0	0	0	0	0	0	0	37	0	0	0	0	0	0	0	0	0	0	0	0	0	0	0	0	0
6cd30930702cd8d06e480cc3944a7582	ASV339	d__Bacteria; p__Firmicutes; c__Bacilli; o__Lactobacillales; f__Streptococcaceae; g__Streptococcus; s__Unclassified g__Streptococcus	d__Bacteria; p__Firmicutes; c__Bacilli; o__Lactobacillales; f__Streptococcaceae; g__Streptococcus; s__Unclassified	k__Bacteria;p__Firmicutes;c__Bacilli;o__Lactobacillales;f__Streptococcaceae;g__Streptococcus;s__Streptococcus_oralis_subsp._dentisani_clade_058	GACGAACGCTGGCGGCGTGCCTAATACATGCAAGTAGAACGCTGAAGGAGGAGCTTGCTTCTCTGGATGAGTTGCGAACGGGTGAGTAACGCGTAGGTAACCTGCCTGGTAGCGGGGGATAACTATTGGAAACGATAGCTAATACCGCATGATATTGATTATTGCATGATAGTCAATTAAAAGGTGCAATTGCATCACTACCAGATGGACCTGCGTTGTATTAGCTAGTTGGTGAGGTAACGGCTCACCAAGGCAACGATACATAGCCGA	0	0	0	0	0	0	0	0	0	16	0	0	0	0	0	0	0	0	0	0	0	0	0	0	0	0	0	0	0	0	0	0	0	0	0	0	0	0	0	0	0	0	0	0
148f115f66b6021dc2e782ff6ae19b83	ASV340	d__Bacteria; p__Proteobacteria; c__Gammaproteobacteria; o__Pasteurellales; f__Pasteurellaceae; g__Aggregatibacter; s__Unclassified g__Aggregatibacter	d__Bacteria; p__Proteobacteria; c__Gammaproteobacteria; o__Enterobacterales; f__Pasteurellaceae; g__Unclassified; s__Unclassified	k__Bacteria;p__Proteobacteria;c__Gammaproteobacteria;o__Pasteurellales;f__Pasteurellaceae;g__Aggregatibacter	ATTGAACGCTGGCGGCAGGCTTAACACATGCAAGTCGAACGGTAACAGGAGAAAGCTTGCTTTCTTGCTGACGAGTGGCGGACGGGTGAGTAATGCTTGGGAATCTGGCTTATGGAGGGGGATAACGACGGGAAACTGTCGCTAATACCGCGTAGAGTCGAGAGACGAAAGTGTGGGACCGCAAGGCCGCATGCCATGAGATGAGCCCAAGTGGGATTAGGTAGTTGGTGGGGTAAAGGCCTACCAAGCCGACGATCTCTAGCTGGTCTG	0	0	0	0	0	0	0	0	0	0	0	0	0	0	0	0	0	0	0	0	0	0	0	0	0	0	0	0	0	0	0	0	0	0	0	0	0	0	224	0	608	0	0	0
0e23639784c4f8ed0ae8c4bfeda93df1	ASV341	d__Bacteria; p__Bacteroidota; c__Bacteroidia; o__Flavobacteriales; f__Flavobacteriaceae; g__Capnocytophaga; s__Capnocytophaga_sp.	d__Bacteria; p__Bacteroidota; c__Bacteroidia; o__Flavobacteriales; f__Flavobacteriaceae; g__Capnocytophaga; s__Unclassified	k__Bacteria;p__Bacteroidetes;c__Flavobacteriia;o__Flavobacteriales;f__Flavobacteriaceae;g__Capnocytophaga;s__Capnocytophaga_sp._HMT_326	GATGAACGCTAGCGGCAGGCCTAACACATGCAAGTCGAGGGAAAAGCCTTCGGGCTGAAACCGGCGCACGGGTGCGTAACGCGTATACAATCTGCCTTTTATCCGGGGGATAGCCCGAAGAAATTTGGATTAATACCCTATGGTATAAGAGCACGGCATCGTGCACTTATTAAAGCTACGGCGGTAAAAGATGAGTATGCGTTCTATTAGCTAGTTGGAGAGGTAACGGCTCCCCAAGGCGACGATAGATAGGGGTTCTGAGAGGGATGT	0	0	0	21	0	0	0	0	0	0	0	0	0	0	0	0	0	0	0	0	0	0	0	0	0	0	0	150	0	0	0	0	0	0	0	0	0	0	0	0	0	0	0	0
7ec20d9cedd0d0d16b51b0f7eb127f17	ASV342	d__Bacteria; p__Proteobacteria; c__Gammaproteobacteria; o__Pasteurellales; f__Pasteurellaceae; g__Haemophilus; s__Unclassified g__Haemophilus	d__Bacteria; p__Proteobacteria; c__Gammaproteobacteria; o__Enterobacterales; f__Pasteurellaceae; g__Haemophilus; s__Unclassified	k__Bacteria;p__Proteobacteria;c__Gammaproteobacteria;o__Pasteurellales;f__Pasteurellaceae;g__Haemophilus;s__Haemophilus_sp._HMT_908	ATTGAACGCTGGCGGCAGGCTTAACACATGCAAGTCGAACGGTAGCAGGAGGAAGCTTGCTTTCTTGCTGACGAGTGGCGGACGGGTGAGTAATGCTTGGGAATCTGGCTTATGGAGGGGGATAACTACGGGAAACTGTAGCTAATACCGCGTAGTGTCGAGAGACGAAAGTGCGGGACCGCAAGGCCGCATGCCATGAGATGAGCCCAAGTGGGATTAGGTAGTTGGTGGGGTAAAGGCCTACCAAGCCTGCGATCTCTAGCTGGTCTG	0	0	0	0	158	0	0	0	0	0	0	0	0	0	0	0	0	1347	0	0	0	0	0	0	0	0	514	0	0	0	0	0	0	0	0	0	0	0	0	0	0	217	0	1851
dd4c5eb38a481de67bb3ce6301297d59	ASV343	d__Bacteria; p__Proteobacteria; c__Gammaproteobacteria; o__Pasteurellales; f__Pasteurellaceae; g__Aggregatibacter; s__uncultured_bacterium	d__Bacteria; p__Proteobacteria; c__Gammaproteobacteria; o__Enterobacterales; f__Pasteurellaceae; g__Unclassified; s__Unclassified	k__Bacteria;p__Proteobacteria;c__Gammaproteobacteria;o__Pasteurellales;f__Pasteurellaceae;g__Aggregatibacter	ATTGAACGCTGGCGGCAGGCTTAACACATGCAAGTCGAACGGTAACAGGGGAAAGCTTGCTTTCTTGCTGACGAGTGGCGGACGGGTGAGTAATGCTTGGGAATCTGGCTTATGGAGGGGGATAACGACGGGAAACTGTCGCTAATACCGCGTAGAATCGAGAGATGAAAGTGCGGGACCGCAAGGCCGCATGCCATGAGATGAGCCCAAGTGGGATTAGGTAGTTGGTGGGGTAAAGGCCTACCAAGCCGACGATCTCTAGCTGGTCTG	0	0	0	0	0	0	0	0	0	0	0	0	0	0	0	0	0	0	0	0	0	0	0	0	0	0	0	0	86	0	0	0	0	0	0	0	0	0	72	0	0	0	14	0
1580b6b71c125255ab359caeae961457	ASV344	d__Bacteria; p__Bacteroidota; c__Bacteroidia; o__Bacteroidales; f__Prevotellaceae; g__Prevotella; s__Prevotella_saccharolytica	d__Bacteria; p__Bacteroidota; c__Bacteroidia; o__Bacteroidales; f__Prevotellaceae; g__Prevotella; s__Unclassified	k__Bacteria;p__Bacteroidetes;c__Bacteroidia;o__Bacteroidales;f__Prevotellaceae;g__Prevotella;s__Prevotella_saccharolytica	GATGAACGCTAGCTACAGGCTTAACACATGCAAGTCGCGGGGCAGCATGTTGGTTGCTTGCAACCGATGATGGCGACCGGCGCACGGGTGAGTAACGCGTATCCAACCTACCTATTACCACGGGATAACCCGGCGAAAGTCGGACTAATACCGTATGTAGTCCTCCAATGGCATCAGCAGTGGACTAAAGGTTTGGCGGTAATGGATGGGGATGCGTCCGATTAGCTAGTTGGTGAGGTAATGGCTCCCCAAGGCTTCGATCGGTAGGGG	0	0	0	0	0	0	0	0	0	0	0	0	0	0	0	0	0	0	0	0	0	0	0	0	0	0	0	90	0	0	0	0	0	0	0	0	0	0	0	0	0	0	0	0
793cee423ed4511251a1e5da7a9ea1ac	ASV345	d__Bacteria; p__Actinobacteriota; c__Actinobacteria; o__Actinomycetales; f__Actinomycetaceae; g__Actinomyces; s__Unclassified g__Actinomyces	d__Bacteria; p__Actinobacteriota; c__Actinobacteria; o__Actinomycetales; f__Actinomycetaceae; g__Actinomyces; s__Unclassified	k__Bacteria;p__Actinobacteria;c__Actinobacteria;o__Actinomycetales;f__Actinomycetaceae;g__Schaalia;s__Schaalia_sp._HMT_180	GACGAACGCTGGCGGCGTGCTTAACACATGCAAGTCGAACGCTGAAGCTCAGCTTTTGTTGGGTGGATGAGTGGCGAACGGGTGAGTAACACGTGAGTAACCTGCCCCCTTCTTTGGGATAACGCCCGGAAACGGGTGCTAATACTGGATATTCACTTGCCTTCGCATGGGGGTTGGTGGAAAGGGTTTTTTCTGGTGGGGGATGGGCTCGCGGCCTATCAGCTTGTTGGTGGGGTGATGGCCTACCAAGGCTTTGACGGGTAGCCGGCC	0	0	0	0	0	0	0	0	0	0	0	0	0	0	0	0	0	0	0	0	0	0	0	0	0	0	0	0	0	0	0	0	0	0	0	0	0	0	0	0	158	0	0	0
7f8c86af71ad3bb94c0ba7f501bb35e1	ASV346	d__Bacteria; p__Bacteroidota; c__Bacteroidia; o__Bacteroidales; f__Prevotellaceae; g__Alloprevotella; s__Unclassified g__Alloprevotella	d__Bacteria; p__Bacteroidota; c__Bacteroidia; o__Bacteroidales; f__Prevotellaceae; g__Alloprevotella; s__Unclassified	k__Bacteria;p__Bacteroidetes;c__Bacteroidia;o__Bacteroidales;f__Prevotellaceae;g__Alloprevotella;s__Alloprevotella_sp._HMT_473	GATGAACGCTAGCTACAGGCTTAACACATGCAAGTCGAGGGGCAGCATGGAAGAAGCTTGCTTCTTCTGATGGCGACCGGCGCACGGGTGCGTAACGCGTATCAAACCTGCCTCATACTCGGGGATAGCCTTGCGAAAGTAAGATTAATACCCGATGTTGTTATGTTACCGCATGGTGATATAACCAAAGATTTATCGGTATGAGATGGTGATGCGTCCGATTAGGTAGTAGGCGGGGTAACGGCCCACCTAGCCTTCGATCGGTAGGGG	194	0	0	0	0	0	122	0	0	0	0	0	0	0	0	0	0	0	0	0	0	0	0	0	0	0	0	0	0	0	0	0	0	0	0	0	0	0	0	0	0	0	0	0
b39d74f77f9dcac04b8b79976eb5707d	ASV347	d__Bacteria; p__Fusobacteriota; c__Fusobacteriia; o__Fusobacteriales; f__Leptotrichiaceae; g__Leptotrichia; s__Leptotrichia_buccalis	d__Bacteria; p__Fusobacteriota; c__Fusobacteriia; o__Fusobacteriales; f__Leptotrichiaceae; g__Leptotrichia; s__Unclassified	k__Bacteria;p__Fusobacteria;c__Fusobacteriia;o__Fusobacteriales;f__Leptotrichiaceae;g__Leptotrichia;s__Leptotrichia_sp._HMT_225	GATGAACGCTGACAGAATGCTTAACACATGCAAGTCTTTGGCAAATCTGTGCTTGCACAGCCTAGCCAAGGCGGACGGGTGAGTAACGCGTAAAGAACTTGCCCTGCAGACAGGGATAACAGACGGAAACGACTGATAACACCTGATACAATTGCCGGCACGCATGTGCCTGGCAATGAAAAGAGATGCTGCAGGAGAGCTTTGCGTCCTATTAGCTTGTTGGTGAGGTAATGGCTCACCAAGGCGATGATAGGTAGCCGGCCTGAGAGG	0	0	0	0	0	0	0	0	0	0	64	0	0	0	0	0	0	0	0	0	0	0	0	0	0	0	0	0	0	0	0	0	0	0	0	0	0	0	0	0	55	0	0	0
4c4e69c8a27458fd403af00ad9451693	ASV348	d__Bacteria; p__Fusobacteriota; c__Fusobacteriia; o__Fusobacteriales; f__Fusobacteriaceae; g__Fusobacterium; s__Fusobacterium_periodonticum	d__Bacteria; p__Fusobacteriota; c__Fusobacteriia; o__Fusobacteriales; f__Fusobacteriaceae; g__Fusobacterium; s__Unclassified	k__Bacteria;p__Fusobacteria;c__Fusobacteriia;o__Fusobacteriales;f__Fusobacteriaceae;g__Fusobacterium;s__Fusobacterium_periodonticum	GATGAACGCTGACAGAATGCTTAACACATGCAAGTCTACTTGAACTTCGGTTTGGGTGGCGGACGGGTGAGTAACGCGTAAAGAACTTGCCTCACAGTTAGGGACAACATTTGGAAACGAATGCTAATACCTGATATTATGATTTTAGGGCATCCTAGGATTATGAAAACTATATGTGCTGTGAGAGAGCTTTGCGTCCCATTAGCTAGTTGGAGAGGTAACGGCTCACCAAGGCGATGATGGGTAGCCGGCCTGAGAGGGTGAACGGCC	0	0	0	0	0	0	0	0	0	0	0	0	0	0	141	0	0	0	0	0	0	0	0	0	0	0	0	0	0	0	0	0	0	0	0	0	0	0	0	0	0	0	0	0
92fff962acd57cb617bfd63f86ce1547	ASV349	d__Bacteria; p__Firmicutes; c__Bacilli; o__Lactobacillales; f__Streptococcaceae; g__Streptococcus; s__Unclassified g__Streptococcus	d__Bacteria; p__Firmicutes; c__Bacilli; o__Lactobacillales; f__Streptococcaceae; g__Streptococcus; s__Unclassified	k__Bacteria;p__Firmicutes;c__Bacilli;o__Lactobacillales;f__Streptococcaceae;g__Streptococcus;s__Streptococcus_infantis_clade_431	GACGAACGCTGGCGGCGTGCCTAATACATGCAAGTAGAACGCTGAAGGAGGAGCTTGCTTCTCCGGATGAGTTGCGAACGGGTGAGTAACGCGTAGGTAACCTGCCTGGTAGCGGGGGATAACTATTGGAAACGATAGCTAATACCGCATAACAGTAGATATTGCATGACAACTGCTTGAAAGGTGCAATTGCATCACTACCAGATGGACCTGCGTTGTATTAGCTAGTTGGTGAGGTAACGGCTCACCAAGGCGACGATACATAGCCGA	0	0	0	0	0	0	0	0	0	0	0	0	0	0	0	0	0	0	0	0	0	0	0	0	0	0	0	0	0	0	0	0	0	0	0	0	223	0	0	0	0	0	0	0
b1ff8cebacab1db3cc22af195f271649	ASV350	d__Bacteria; p__Bacteroidota; c__Bacteroidia; o__Bacteroidales; f__Prevotellaceae; g__Prevotella; s__Prevotella_maculosa	d__Bacteria; p__Bacteroidota; c__Bacteroidia; o__Bacteroidales; f__Prevotellaceae; g__Prevotella; s__Unclassified	k__Bacteria;p__Bacteroidetes;c__Bacteroidia;o__Bacteroidales;f__Prevotellaceae;g__Prevotella;s__Prevotella_maculosa	GATGAACGCTAGCTACAGGCTTAACACATGCAAGTCGAGGGGAAACGACATTGAAGCTTGCTTCGATGGTCGTCGACCGGCGCACGGGTGAGTAACGCGTATCCAACCTGCCTCTGACCAAGGGATAACCCGTCGAAAGTCGGACTAATACCTTATGCAGTCGTCGGAAGTCATCTGATGACGACGAAAGATTTCATCGGTGAGAGATGGGGATGCGTCTGATTAGCTTGTTGGCGGGGTAACGGCCCACCAAGGCGACGATCAGTAGGG	0	0	0	0	0	0	0	0	0	0	0	0	0	0	0	0	0	0	0	0	0	0	0	0	0	0	0	0	0	0	0	0	0	0	0	0	0	0	23	0	0	0	0	0
ab54ef400f1489e35df682dddb78d4c4	ASV351	d__Bacteria; p__Actinobacteriota; c__Actinobacteria; o__Actinomycetales; f__Actinomycetaceae; g__Actinomyces; s__Actinomyces_graevenitzii	d__Bacteria; p__Actinobacteriota; c__Actinobacteria; o__Actinomycetales; f__Unclassified; g__Unclassified; s__Unclassified	k__Bacteria;p__Actinobacteria;c__Actinobacteria;o__Actinomycetales;f__Actinomycetaceae;g__Actinomyces;s__Actinomyces_graevenitzii	GACGAACGCTGGCGGCGTGCTTAACACATGCAAGTCGAACGAAAATACCAAGCTTGCTTGGTTGATTAGTGGCGAACGGGTGAGTAACACGTGAGTAACCTGCCCCTTACTTTCCTGGATAACTGCTCGAAAGGGTAGCTAATACGGGATATTCTGACTAGCCCGCATGGGTTGGTTTGGAAAGGTTGTTTTTCTGGTAAGGGATGGGCTCGCGGCCTATCAGCTTGTTGGTGGGGTGATGGCCTACCAAGGCTTTGACGGGTAGCCGGC	0	0	0	0	0	0	0	0	0	0	0	0	0	0	0	0	0	0	0	0	0	0	0	0	0	0	0	0	0	0	0	0	0	0	0	0	0	0	0	0	0	0	0	0
3b709ccf26f5c2885ad1c9e25fcba110	ASV352	d__Bacteria; p__Bacteroidota; c__Bacteroidia; o__Flavobacteriales; f__Weeksellaceae; g__Bergeyella; s__uncultured_bacterium	d__Bacteria; p__Bacteroidota; c__Bacteroidia; o__Flavobacteriales; f__Weeksellaceae; g__Bergeyella; s__uncultured bacterium	k__Bacteria;p__Bacteroidetes;c__Flavobacteriia;o__Flavobacteriales;f__Flavobacteriaceae;g__Bergeyella;s__Bergeyella_sp._HMT_322	GATGAACGCTAGCGGGAGGCCTAACACATGCAAGCCGAGCGGGATTTGTTGGTTAGCTTGCTAACTGACGATGAGAGCGGCGTACGGGTGCGGAACATGTGTGCAATCTGCCCTTATCAAGGGGATAGCCCGGAGAAATCCGGATTAATACCCTATAACATATGGGATGGCATCATTTCATATTAAAAGCTACGGCGGATAAGGATGAGCACGCACAAGATTAGCTAGTTGGTAAGGTAACGGCTTACCAAGGCGACGATCTTTAGGGGG	0	0	0	0	0	0	0	0	0	0	0	0	0	0	0	0	0	0	0	0	0	0	0	0	0	0	0	0	0	0	0	0	0	0	0	0	0	0	0	0	0	0	0	0
c13da4e9f4ac963db614debcd2c79b8f	ASV353	d__Bacteria; p__Firmicutes; c__Bacilli; o__Lactobacillales; f__Streptococcaceae; g__Streptococcus; s__Streptococcus_infantis	d__Bacteria; p__Firmicutes; c__Bacilli; o__Lactobacillales; f__Streptococcaceae; g__Streptococcus; s__Unclassified	k__Bacteria;p__Firmicutes;c__Bacilli;o__Lactobacillales;f__Streptococcaceae;g__Streptococcus;s__Streptococcus_infantis_clade_638	GACGAACGCTGGCGGCGTGCCTAATACATGCAAGTAGAACGCTGAAGGAGGAGCTTGCTCTTTCCGGATGAGTTGCGAACGGGTGAGTAACGCGTAGGTAACCTGCCTGGTAGCGGGGGATAACTATTGGAAACGATAGCTAATACCGCATAACAGTAGATATCGCATGATAGCTGCTTGAAAGGTGCAATTGCACCACTACCAGATGGACCTGCGTTGTATTAGCTAGTTGGTGAGGTAACGGCTCACCAAGGCCACGATACATAGCCG	0	0	0	0	0	0	0	0	0	0	0	0	0	0	0	0	0	0	0	0	0	0	0	0	330	0	0	0	0	0	0	0	0	0	0	0	0	0	0	0	0	0	0	0
012ebb2d9287948c4fa27a7376fb86c9	ASV354	d__Bacteria; p__Firmicutes; c__Bacilli; o__Lactobacillales; f__Streptococcaceae; g__Streptococcus; s__Unclassified g__Streptococcus	d__Bacteria; p__Firmicutes; c__Bacilli; o__Lactobacillales; f__Streptococcaceae; g__Streptococcus; s__uncultured bacterium	k__Bacteria;p__Firmicutes;c__Bacilli;o__Lactobacillales;f__Streptococcaceae;g__Streptococcus	GACGAACGCTGGCGGCGTGCCTAATACATGCAAGTAGAACGCTGAAGGAGGAGCTTGCTTCTCTGGATGAGTTGCGAACGGGTGAGTAACGCGTAGGTAACCTGCCTGGTAGCGGGGGATAACTATTGGAAACGATAGCTAATACCGCATAATAGTAGATGTTGCATGACATTTGCTTAAAAGATGCAATTGCATCACTACCAGATGGACCTGCGTTGTATTAGCTGGTTGGTGGGGTAACGGCTCACCAAGGCGACGATACATAGCCGA	0	0	0	0	0	0	0	0	0	0	0	0	0	0	0	0	0	0	0	0	0	0	0	0	0	0	0	0	0	0	0	0	0	0	0	0	0	0	0	0	0	0	0	0
995e00346174583f236335b5efbbb8d8	ASV355	d__Bacteria; p__Actinobacteriota; c__Actinobacteria; o__Actinomycetales; f__Actinomycetaceae; g__Actinomyces; s__Unclassified g__Actinomyces	d__Bacteria; p__Actinobacteriota; c__Actinobacteria; o__Actinomycetales; f__Actinomycetaceae; g__Actinomyces; s__Unclassified	k__Bacteria;p__Actinobacteria;c__Actinobacteria;o__Actinomycetales;f__Actinomycetaceae;g__Actinomyces	GACGAACGCTGGCGGCGTGCTTAACACATGCAAGTCGAACGGTGAAGGGATCAGTTTTCTGGTTCTGGATGAGTGGCGAACGGGTGAGTAACACGTGAGTAACCTGCCCCCTTCTTCTGGATAACCGCATGAAAGTGTGGCTAATACGGGATATTCTGGGTCTGTCGCATGACGGGTCTGGGAAAGATGCGCCTTTGGGTGTTTTTGGTGGGGGATGGGCTCGCGGCCTATCAGCTTGTTGGTGGGGTGATGGCCTACCAAGGCGGTGAC	0	0	0	0	0	0	0	0	0	0	0	0	0	0	0	0	0	0	0	0	0	0	0	0	0	0	0	242	0	0	0	0	0	0	0	0	0	0	0	0	0	0	0	0
a9911bfa7c2478019b122869d4118f98	ASV356	d__Bacteria; p__Firmicutes; c__Negativicutes; o__Veillonellales-Selenomonadales; f__Veillonellaceae; g__Veillonella; s__Veillonella_sp.	d__Bacteria; p__Firmicutes; c__Negativicutes; o__Veillonellales-Selenomonadales; f__Veillonellaceae; g__Veillonella; s__Unclassified	k__Bacteria;p__Firmicutes;c__Negativicutes;o__Veillonellales;f__Veillonellaceae;g__Veillonella;s__Veillonella_sp._HMT_780	GACGAACGCTGGCGGCGTGCTTAACACATGCAAGTCGAACGGACAGACAGAGAGCTTGCTCTCTTGAAGTTAGTGGCGAACGGGTGAGTAACGCGTAATCAACCTGCCCTTCAGAGGGGGATAACAACGGGAAACCGTTGCTAATACCGCGTACGATTCACAGGCGGCATCGCTTGTGAATGAAAGGTGGCCTCTATGTATAAGCTATCGCTGAAGGAGGGGATTGCGTCTGATTAGCTAGTTGGAGGGGTAACGGCCCACCAAGGCAAT	0	0	0	0	0	0	463	0	0	0	0	0	0	0	0	0	0	0	0	0	0	0	0	0	0	0	0	0	0	0	0	0	0	0	0	0	0	0	0	0	0	0	0	0
e72cd9a9accc536fb873294643e42350	ASV357	d__Bacteria; p__Patescibacteria; c__Saccharimonadia; o__Saccharimonadales; f__Saccharimonadaceae; g__TM7x; s__Unclassified g__TM7x	d__Bacteria; p__Patescibacteria; c__Saccharimonadia; o__Saccharimonadales; f__Saccharimonadaceae; g__TM7x; s__uncultured bacterium	k__Bacteria;p__Saccharibacteria_(TM7);c__Saccharibacteria_(TM7)_[C-1];o__Saccharibacteria_(TM7)_[O-1];f__Saccharibacteria_(TM7)_[F-1];g__Saccharibacteria_(TM7)_[G-1];s__Saccharibacteria_(TM7)_[G-1]_bacterium_HMT_957	GATGAATGCTGGCGGCGTGCCTAACACATGCAAGTCGAGCGGCAGCGAGGGGTGCTTGCACCCTGTCGGCGAGCGGCGAACGGCTGAGTAACGCGTAGGAATTTGCCCCAAAGTGAGGGATAACTGCCCGAAAGGGTAGCTAATACCGCATATGGTCTTCGGATTAAAGGATTTATCCGCTTTGGGAGAAGCCTGCGTTGGATTAGGTTGTTGGTAGGGTAATGGCCTACCAAGCCGACGATCCATAGCTGGTCTGAGAGGATGATCAGC	0	4	0	0	0	0	0	0	0	0	0	0	0	0	0	0	0	0	0	0	0	0	0	0	6	0	0	0	0	0	0	0	0	0	0	0	0	0	0	0	0	0	0	0
64aa128358e3ec90dec7c8422fb93dea	ASV358	d__Bacteria; p__Firmicutes; c__Negativicutes; o__Veillonellales-Selenomonadales; f__Selenomonadaceae; g__Selenomonas; s__Unclassified g__Selenomonas	d__Bacteria; p__Firmicutes; c__Negativicutes; o__Veillonellales-Selenomonadales; f__Selenomonadaceae; g__Selenomonas; s__Unclassified	k__Bacteria;p__Firmicutes;c__Negativicutes;o__Selenomonadales;f__Selenomonadaceae;g__Selenomonas	GACGAACGCTGGCGGCGTGCTTAACACATGCAAGTCGAACGGAGCGAATGAAAGCTTGCTTTTATGAGCTTAGTGGCAAACGGGTGAGTAACACGTAGACAACCTGCCGATAGGATGGGGACAACATTCCGAAAGGAATGCTAATACCGAATGAAGTGTGGGGGAGGCATCTCCCGTACATGAAAGATGGCCTCTGAATATGCTATCACCTATCGATGGGTCTGCGTCTGATTAGCTGGTAGGTAAGGTAACGGCTTACCTAGGCGACGA	0	0	0	0	0	0	0	0	0	0	0	0	0	0	0	23	0	0	0	0	0	0	0	0	0	0	0	0	0	0	0	0	0	0	0	0	0	0	0	0	0	0	0	0
b02750272820b1b5201473346cb290f4	ASV359	d__Bacteria; p__Bacteroidota; c__Bacteroidia; o__Flavobacteriales; f__Flavobacteriaceae; g__Capnocytophaga; s__Capnocytophaga_gingivalis	d__Bacteria; p__Bacteroidota; c__Bacteroidia; o__Flavobacteriales; f__Flavobacteriaceae; g__Capnocytophaga; s__Unclassified	k__Bacteria;p__Bacteroidetes;c__Flavobacteriia;o__Flavobacteriales;f__Flavobacteriaceae;g__Capnocytophaga	GATGAACGCTAGCGGCAGGCCTAACACATGCAAGTCGAGGGAGAAGCCCTTCGGGGCAGAAACCGGCGCACGGGTGCGTAACGCGTATGCAACCTACCTTTCACAGGGGGATAGCCCGAAGAAATTTGGATTAATACCCCATAATATTGTTGGATGGCATCATTTAGCAATTAAAGCTACGACGGTGGAAGATGGGCATGCGTCCTATTAGCTAGTTGGAGTGGTAACGGCACCCCAAGGCTACGATAGGTAGGGGTCCTGAGAGGGAGA	0	0	0	0	0	0	0	0	0	0	0	0	0	0	0	0	0	0	0	0	76	0	0	0	0	0	0	0	0	0	0	0	0	0	0	0	0	0	0	0	0	0	0	0
7ba0a48ea0a4af759f904b99423d3d6a	ASV360	d__Bacteria; p__Firmicutes; c__Bacilli; o__Lactobacillales; f__Enterococcaceae; g__Tetragenococcus; s__Tetragenococcus_osmophilus	d__Bacteria; p__Firmicutes; c__Bacilli; o__Lactobacillales; f__Enterococcaceae; g__Tetragenococcus; s__Unclassified	k__Bacteria;p__Firmicutes;c__Bacilli;o__Lactobacillales;f__Enterococcaceae;g__Enterococcus	GACGAACGCTGGCGGCGTGCCTAATACATGCAAGTCGAACGCTGCACCTTTTCAACTTCGGTTGAAAAGGCTGCGGAGTGGCGGACGGGTGAGTAACACGTGGGGAACCTACCCAGCAGCGGGGGATAACACTTGGAAACAGGTGCTAATACCGCATAGGACTTTTTTTCGCCTGAAAGGAAGTTAAAAGGCGCTTTTTGCGTCACTGCTGGAGGGACCCGCGGTGCATTAGCCAGTTGGTGAGGTAACGGCTCACCAAAGCAACGATGC	0	0	0	0	0	0	0	0	0	0	0	0	0	0	0	0	0	0	0	0	0	0	0	0	0	0	0	0	0	0	0	27	0	0	0	0	0	0	0	0	0	0	0	0
b0cba60124d48991a3b77b89e33070d2	ASV361	d__Bacteria; p__Firmicutes; c__Bacilli; o__Staphylococcales; f__Gemellaceae; g__Gemella; s__uncultured_bacterium	d__Bacteria; p__Firmicutes; c__Bacilli; o__Staphylococcales; f__Gemellaceae; g__Gemella; s__uncultured bacterium	k__Bacteria;p__Firmicutes;c__Bacilli;o__Bacillales;f__Gemellaceae;g__Gemella;s__Gemella_haemolysans	GACGAACGCTGGCGGCGTGCCTAATACATGCAAGTCGAGCGAAGTTTTTCTGGTGCTTGCACCGGAAAAACTTAGCGGCGAACGGGTGAGTAACACGTAAAGAACCTACCTCATAGACTGGGACAACTATTGGAAACGATAGCTAATACCGGATAACAGCATTAACTGCATGGTTGATGTTTGAAAGTTGGTTTTGCTAACACTATGAGATGGCTTTGCGGTGCATTAGCTAGTTGGTGGGGTAAAGGCCTACCAAGGCGACGATGCATA	0	0	0	0	0	0	0	0	0	0	0	0	0	0	0	0	0	0	0	0	0	0	0	0	0	0	0	0	0	0	0	0	0	2359	0	0	0	0	0	0	0	0	0	0
47f611075bb3183a47f637c55b2b3c92	ASV362	d__Bacteria; p__Fusobacteriota; c__Fusobacteriia; o__Fusobacteriales; f__Leptotrichiaceae; g__Leptotrichia; s__uncultured_organism	d__Bacteria; p__Fusobacteriota; c__Fusobacteriia; o__Fusobacteriales; f__Leptotrichiaceae; g__Leptotrichia; s__Unclassified	k__Bacteria;p__Fusobacteria;c__Fusobacteriia;o__Fusobacteriales;f__Leptotrichiaceae;g__Leptotrichia;s__Leptotrichia_sp._HMT_215	GATGAACGCTGACAGAATGCTTAACACATGCAAGTCGATGGGGAAGTGGTGCTTGCACCATGGTAACCATGGCGGACGGGTGAGTAACGCGTAAGGAACTTGCCTGCGGGACTGGGATAACAGCAGGAAACTGCTGATAATACCGGATAAGGTCATTAAGCTGCATAGCTTAGTGATGAAAGGAGACGCCTGCGGAGAGCCTTGCGTACTATTAGCTAGTTGGAGGGGTAACGGCCCACCAAGGCGAAGATAGGTAGCCGGCCTGAGAGG	0	0	0	0	0	0	0	0	0	0	0	0	0	0	0	0	0	0	0	0	0	0	0	0	0	0	0	0	0	0	0	0	0	0	0	0	0	0	0	22	0	0	0	0
8acf2a445eb33b9d3c25b8284af5feaf	ASV363	d__Bacteria; p__Firmicutes; c__Bacilli; o__Lactobacillales; f__Carnobacteriaceae; g__Granulicatella; s__uncultured_organism	d__Bacteria; p__Unclassified; c__Unclassified; o__Unclassified; f__Unclassified; g__Unclassified; s__Unclassified	k__Bacteria;p__Firmicutes;c__Bacilli;o__Lactobacillales;f__Carnobacteriaceae;g__Granulicatella;s__Granulicatella_adiacens	GACGAACGCTGGCGGCGTGCCTAATACATGCAAGTCGAACGAGAGCGACTGGTGCTTGCACTGGTCAATCTAGTGGCGAACGGGTGAGTAACACGTGGGTAACCTGCCCATCAGAGGGGGATAACATCCGGAAACGGATGCTAAAACCGCATAGGTCTTCGAGCCGCATGGCTTGAAGAGGAAAAGAGGCGCAAGCTTCTGCTGATGGATGGACCCGCGGTGCATTAGCTAGTTGGTGAGGTAACGGCTCACCAAGGCCGTGATGCATAG	0	0	0	0	0	0	0	0	0	0	0	0	0	0	0	0	0	0	0	0	0	0	0	0	0	0	0	0	0	0	0	0	0	0	0	0	0	0	0	0	0	0	0	232
083133d92ec53218b57c0e3f71bb13c3	ASV364	d__Bacteria; p__Bacteroidota; c__Bacteroidia; o__Flavobacteriales; f__Weeksellaceae; g__Bergeyella; s__uncultured_bacterium	d__Bacteria; p__Bacteroidota; c__Bacteroidia; o__Unclassified; f__Unclassified; g__Unclassified; s__Unclassified	k__Bacteria;p__Bacteroidetes;c__Flavobacteriia;o__Flavobacteriales;f__Flavobacteriaceae;g__Bergeyella;s__Bergeyella_sp._HMT_931	GATGAACGCTAGCGGGAGGCCTAACACATGCAAGCCGAGCGGTATTTGGTAGCTTGCTACTAGAGAGAGCGGCGTACGGGTGCGGAACATGTGTGTAACCTACCCTTATCAAGGGGATAGCCCGGAGAAATTCGGATTAATACCCTATAATATATTGGATGGCATCATTTAATATTGAAAGTTACGACGGATAAGGATGGGCACGCACAAGATTAGCTAGTTGGTGAGGTAACGGCTCACCAAGGCGATGATCTTTAGGGGGCCTGAGAG	0	0	0	0	0	0	0	0	0	0	0	0	0	0	0	0	0	0	0	0	62	0	0	0	0	0	0	0	0	0	0	0	0	0	0	0	0	0	0	0	0	0	0	0
9a3b29651a6075621933f12aa94f138d	ASV365	d__Bacteria; p__Proteobacteria; c__Gammaproteobacteria; o__Burkholderiales; f__Neisseriaceae; g__Eikenella; s__uncultured_bacterium	d__Bacteria; p__Proteobacteria; c__Gammaproteobacteria; o__Burkholderiales; f__Neisseriaceae; g__Eikenella; s__Unclassified	k__Bacteria;p__Proteobacteria;c__Betaproteobacteria;o__Neisseriales;f__Neisseriaceae;g__Eikenella;s__Eikenella_corrodens	ATTGAACGCTGGCGGCATGCTTTACACATGCAAGTCGAACGGCAGCGGAGTAGTGCTTGCACTACTGTCCGGCGAGTGGCGAACGGGTGAGTAATATATCGGAACGTACCGAGTAATGGGGGATAACCAATCGAAAGATTGGCTAATACCGCATACGTCCTAAGGGAGAAAGCGGGGGATCGCAAGACCTCGCGTTATTCGAGCGGCCGATAACTGATTAGCTAGTTGGTGGGGTAAAGGCCTACCAAGGCGACGATCAGTAGCGGGTCT	0	0	0	0	0	0	0	0	0	0	0	0	0	0	0	0	0	0	53	0	0	0	0	0	0	0	0	0	0	0	0	0	0	0	0	0	0	0	0	0	0	0	0	0
9ba2e4b2c048ac7a220332a8521fbb4c	ASV366	d__Bacteria; p__Fusobacteriota; c__Fusobacteriia; o__Fusobacteriales; f__Fusobacteriaceae; g__Fusobacterium; s__Unclassified g__Fusobacterium	d__Bacteria; p__Fusobacteriota; c__Fusobacteriia; o__Fusobacteriales; f__Fusobacteriaceae; g__Fusobacterium; s__Unclassified	k__Bacteria;p__Fusobacteria;c__Fusobacteriia;o__Fusobacteriales;f__Fusobacteriaceae;g__Fusobacterium;s__Fusobacterium_nucleatum_subsp._polymorphum	GATGAACGCTGACAGAATGCTTAACACATGCAAGTCAACTTGAACTTCGGTTTGGGTGGCGGACGGGTGAGTAACGCGTAAAGAACTTGCCTCACAGATAGGGACAACATTTGGAAACGAATGCTAATACCTAATATTATGATTTTAGGGCATCCTAGGATTATGAAAGCTACATGCGCTGTGAGAGAGCTTTGCGTCCCATTAGCTAGTTGGAGAGGTAACGGCTCACCAAGGCGATGATGGGTAGCCGGCCTGAGAGGGTGATCGGCC	0	0	0	0	0	0	0	0	0	0	0	0	0	0	0	0	0	0	0	0	0	0	0	0	0	0	0	0	0	0	0	0	0	0	0	0	0	0	0	0	0	0	0	0
1acb5681bc99b07f866504689f89906a	ASV367	d__Bacteria; p__Bacteroidota; c__Bacteroidia; o__Bacteroidales; f__Prevotellaceae; g__Prevotella; s__Prevotella_histicola	d__Bacteria; p__Bacteroidota; c__Bacteroidia; o__Bacteroidales; f__Prevotellaceae; g__Prevotella_7; s__Unclassified	k__Bacteria;p__Bacteroidetes;c__Bacteroidia;o__Bacteroidales;f__Prevotellaceae;g__Prevotella;s__Prevotella_histicola	GATGAACGCTAGCTACAGGCTTAACACATGCAAGTCGAGGGGAAACGGCATTAAGTGCTTGCACTTTTTGGACGTCGACCGGCGCACGGGTGAGTAACGCGTATCCAACCTTCCCATGACTAAGGGATAACCTGCCGAAAGGCAGACTAATACCTTATGGTCTTCACTGACGGCATCAGATGTGAAGTAAAGATTTATCGGTTATGGATGGGGGTGCGTCTGATTAGCTTGTTGGCGGGGTAACGGCCCACCAAGGCAACGATCAGTAGG	0	0	0	0	0	0	0	0	0	0	0	0	0	73	0	0	0	0	0	0	0	0	0	0	0	0	0	0	0	0	0	0	0	0	0	0	0	0	0	0	0	0	0	0
ff3c1db2a8b0ecf792efe880971e7906	ASV368	d__Bacteria; p__Bacteroidota; c__Bacteroidia; o__Bacteroidales; f__Porphyromonadaceae; g__Porphyromonas; s__Porphyromonas_pasteri	d__Bacteria; p__Bacteroidota; c__Bacteroidia; o__Bacteroidales; f__Porphyromonadaceae; g__Porphyromonas; s__Unclassified	k__Bacteria;p__Bacteroidetes;c__Bacteroidia;o__Bacteroidales;f__Porphyromonadaceae;g__Porphyromonas	GATGAACGCTAGCGATAGGCTTAACACATGCAAGTCGAGGGGCAGCATGGTCTTAGCTTGCTAAGACTGATGGCGACCGGCGCACGGGTGCGTAACGCGTATGCAACTTGCCTCACAGAGGGGGATAACCCGTCGAAAGACGGACTAATACCGCGTACACTCTATGTTGGGCATCCAATGTAGAGGAAATGAACTTCGCTGTGAGATAGGCATGCGTCCCATTAGCTAGTTGGAGAGGTAACGGCTCACCAAGGCGATGATGGGTAGCCG	0	0	0	0	0	0	0	0	0	0	0	0	0	0	0	0	0	0	0	0	0	0	0	0	0	0	0	0	0	0	0	0	0	0	0	0	0	117	0	0	0	0	0	0
b07f30334f65a7bc71211e3fc6164fbf	ASV369	d__Bacteria; p__Fusobacteriota; c__Fusobacteriia; o__Fusobacteriales; f__Fusobacteriaceae; g__Fusobacterium; s__Unclassified g__Fusobacterium	d__Bacteria; p__Fusobacteriota; c__Fusobacteriia; o__Fusobacteriales; f__Fusobacteriaceae; g__Fusobacterium; s__Unclassified	k__Bacteria;p__Fusobacteria;c__Fusobacteriia;o__Fusobacteriales;f__Fusobacteriaceae;g__Fusobacterium	GATGAACGCTGACAGAATGCTTAACACATGCAAGTCAACTTGAACTTCGGTTTGGGTGGCGGACGGGTGAGTAACGCGTAAAGAACTTGCCTCACAGATAGGGACAACATTTGGAAACGAATGCTAATACCTGATATTATGGTTTTAGGGCATCCTAGAATTATGAAAGCTATATGTGCTGTGAGAGAGCTTTGCGTCCCATTAGCTAGTTGGAGAGGTAACGGCTCACCAAGGCGATGATGGGTAGCCGGCCTGAGAGGGTGATCGGCC	0	0	0	67	0	0	0	0	0	0	0	0	0	0	0	0	0	0	0	0	0	0	0	0	0	0	0	0	0	0	0	0	0	0	0	0	0	0	0	0	50	0	0	0
5c88d3c9c5098f83636fa39ec0a38e46	ASV370	d__Bacteria; p__Actinobacteriota; c__Actinobacteria; o__Actinomycetales; f__Actinomycetaceae; g__Actinomyces; s__Schaalia_odontolytica	d__Bacteria; p__Actinobacteriota; c__Actinobacteria; o__Actinomycetales; f__Actinomycetaceae; g__Actinomyces; s__Unclassified	k__Bacteria;p__Actinobacteria;c__Actinobacteria;o__Actinomycetales;f__Actinomycetaceae;g__Schaalia;s__Schaalia_sp._HMT_180	GACGAACGCTGGCGGCGTGCTTAACACATGCAAGTCGAACGCTGAAGCTCAGCTTTTGTTGGGTGGATGAGTGGCGAACGGGTGAGTAACACGTGAGTAACCTGCCCTCTTCTTTGGGATAACGCCCGGAAACGGGTGCTAATACTGGATATTCACTGGCCTTCGCATGGGGGTTGGTGGAAAGGTTTGTTCTGGTGGGGGATGGGCTCGCGGCCTATCAGCTTGTTGGTGGGGTGATGGCCTACCAAGGCTTTGACGGGTAGCCGGCCT	0	0	0	0	0	0	0	0	0	0	0	0	0	0	0	0	0	0	0	0	0	0	0	0	0	0	0	0	0	0	0	0	0	0	0	0	0	0	0	0	0	0	0	0
14f4fa1c72b365a9b596adb1493bb392	ASV371	d__Bacteria; p__Firmicutes; c__Clostridia; o__Peptostreptococcales-Tissierellales; f__Peptostreptococcales-Tissierellales; g__Parvimonas; s__Parvimonas_micra	d__Bacteria; p__Firmicutes; c__Clostridia; o__Peptostreptococcales-Tissierellales; f__Family XI; g__Parvimonas; s__Unclassified	k__Bacteria;p__Firmicutes;c__Clostridia;o__Clostridiales;f__Peptoniphilaceae;g__Parvimonas;s__Parvimonas_micra	GACGAACGCTGGCGGCGTGCTTAACACATGCAAGTCGAACGTGATTTTTGTGGAAATTCTTTCGGGAATGGAAATGAAATGAAAGTGGCGAACGGGTGAGTAACACGTGAGCAACCTACCTTACACAGGGGGATAGCCGTTGGAAACGACGATTAATACCGCATGAGACCACAGAATCGCATGATATAGGGGTCAAAGATTTATCGGTGTAAGAAGGGCTCGCGTCTGATTAGCTAGTTGGAAGGGTAAAGGCCTACCAAGGCGACGATC	0	0	0	0	0	0	0	0	0	0	0	0	0	0	0	0	0	0	0	0	0	0	0	25	0	0	0	0	0	0	182	141	0	0	0	0	0	0	7	0	42	0	0	0
1584770c6492be0cc0ade12b09a4a3c9	ASV372	d__Bacteria; p__Firmicutes; c__Clostridia; o__Lachnospirales; f__Lachnospiraceae; g__Catonella; s__Catonella_morbi	d__Bacteria; p__Firmicutes; c__Clostridia; o__Lachnospirales; f__Lachnospiraceae; g__Catonella; s__Unclassified	k__Bacteria;p__Firmicutes;c__Clostridia;o__Clostridiales;f__Lachnospiraceae_[XIV];g__Catonella;s__Catonella_morbi	GATGAACGCTGGCGGCGTGCCTAACACATGCAAGTCGAACGGAGATTACAGACGGAAGTTTTCGGATGGAAGACTGTAATTCTTAGTGGCGGACGGGTGAGTAACGCGTGGGCAACCTGCCCTATACAGGGGGATAGCAGCTGGAAACGGCTGGTAAGACCGCATAAGTCGGCGAGACCGCATGGTTTTGTCGGGAAATGAGCAATCAGGTATAGGATGGGCCCGCGTCCGATTAGCCAGTTGGCAGGGTAAAAGCCTACCAAAGCAACG	0	0	0	0	0	0	0	0	0	0	0	15	0	0	0	0	0	0	0	0	0	0	0	0	0	0	0	0	0	0	0	0	0	0	0	0	0	0	0	0	0	0	0	0
3dc920adb5ef9f4caf53827d2591b611	ASV373	d__Bacteria; p__Bacteroidota; c__Bacteroidia; o__Flavobacteriales; f__Flavobacteriaceae; g__Capnocytophaga; s__Capnocytophaga_sputigena	d__Bacteria; p__Bacteroidota; c__Bacteroidia; o__Flavobacteriales; f__Flavobacteriaceae; g__Capnocytophaga; s__Unclassified	k__Bacteria;p__Bacteroidetes;c__Flavobacteriia;o__Flavobacteriales;f__Flavobacteriaceae;g__Capnocytophaga;s__Capnocytophaga_sputigena	GATGAACGCTAGCGGCAGGCCTAACACATGCAAGTCGAGGGAGAGGTTACCTTCGGGTAACCAAAACCGGCGCACGGGTGCGTAACGCGTATACAATCTGCCTTTCACATAGGGATAGCCCGAAGAAATTTGGATTAATACCTAATGGTATATAAGAGCGGCATCGTTTTTATATTAAAGCTACGGTGGTGAAAGATGAGTATGCGTTCTATTAGCTAGTTGGAGAGGTAACGGCTCCCCAAGGCGACGATAGATAGGGGTTCTGAGAGG	0	0	0	0	0	0	0	0	0	0	0	0	0	0	0	0	0	0	0	0	0	0	0	0	0	0	0	0	0	0	0	0	0	0	0	0	0	0	0	0	0	0	0	0
42125c4dca70dd4a5302944f9c1dec80	ASV374	d__Bacteria; p__Firmicutes; c__Clostridia; o__Lachnospirales; f__Lachnospiraceae; g__Lachnoanaerobaculum; s__uncultured_bacterium	d__Bacteria; p__Firmicutes; c__Clostridia; o__Lachnospirales; f__Lachnospiraceae; g__Lachnoanaerobaculum; s__Unclassified	k__Bacteria;p__Firmicutes;c__Clostridia;o__Clostridiales;f__Lachnospiraceae_[XIV];g__Lachnoanaerobaculum;s__Lachnoanaerobaculum_umeaense	GATGAACGCTGGCGGCGTGCTTAACACATGCAAGTCGAACGAAGCTGCCTGGAGGAAGTTTTCGGATGGAATTTAGGTAGACTTAGTGGCGGACGGGTGAGTAACGCGTGGATAACCTGCCTTATACAGGGGGATAACGGAGAGAAATTTCCGCTAACACCGCATAAGACCACAGCACCGCATGGTGCAGGGGTAAAATATTTATAGGTATAAGATGGATCCGCGTCCGATTAGCTAGTTGGTGAGGTAAAGGCCCACCAAGGCGACGAT	0	0	0	0	0	0	0	0	0	34	0	0	0	0	0	0	0	0	0	0	0	0	0	0	0	0	0	0	0	0	0	0	0	0	0	0	0	0	0	0	0	0	0	0
200c5864fd7f4caa76393e570e1ab2e7	ASV375	d__Bacteria; p__Bacteroidota; c__Bacteroidia; o__Bacteroidales; f__Prevotellaceae; g__Prevotella; s__Prevotella_genomosp.	d__Bacteria; p__Bacteroidota; c__Bacteroidia; o__Bacteroidales; f__Prevotellaceae; g__Prevotella_7; s__Unclassified	k__Bacteria;p__Bacteroidetes;c__Bacteroidia;o__Bacteroidales;f__Prevotellaceae;g__Prevotella;s__Prevotella_sp._HMT_300	GATGAACGCTAGCTACAGGCTTAACACATGCAAGTCGAGGGGAAACGGGAGAATAGCTTGCTATTCTTTGTCGTCGACCGGCGCACGGGTGAGTAACGCGTATCCAACCTTCCCATAACTAAGGAATACCCCGTAGAAATGCGGCCTAATCCCTTATGGTCTCTTATACCTGACATCGGAATAAGAGTAAAGATTTATCGGTTATGGATGGGGATGCGTCTGATTAGCTTGCTGGCGGGGTAACGGCCCACCAGGGCATCGATCAGTAGG	0	0	0	0	0	0	0	0	0	0	0	0	0	0	0	0	0	0	0	0	0	0	0	84	0	0	0	100	0	0	0	0	0	0	0	0	0	0	0	18	0	0	0	0
a0fccdb2a337c7a288ccda30923088e4	ASV376	d__Bacteria; p__Bacteroidota; c__Bacteroidia; o__Bacteroidales; f__Porphyromonadaceae; g__Porphyromonas; s__uncultured_bacterium	d__Bacteria; p__Bacteroidota; c__Bacteroidia; o__Bacteroidales; f__Porphyromonadaceae; g__Porphyromonas; s__uncultured bacterium	k__Bacteria;p__Bacteroidetes;c__Bacteroidia;o__Bacteroidales;f__Porphyromonadaceae;g__Porphyromonas	GATGAACGCTAGCGATAGGCTTAACACATGCAAGTCGAGGGGCAGCATGGTCTTAGCTTGCTAAGACTGATGGCGACCGGCGCACGGGTGCGTAACGCGTATGCAACTTGCCTCACAGAGGGGGATAACCCGTCGAAAGACGGACTAATACCGCGTACACTTGGGATAGGGCATCCTATCCCAAGGAAATGAATTTCGCTGTGAGATAGGCATGCGTCCCATTAGCTAGTTGGTGAGGTAACGGCTCACCAAGGCGACGATGGGTAGGGG	0	0	0	0	0	0	0	0	0	0	0	0	0	0	0	0	0	0	0	0	0	0	0	0	0	0	0	0	0	0	0	0	0	0	0	0	0	0	0	0	0	0	0	0
7a5b426152316b41ca9a7bc00e3c1b44	ASV377	d__Bacteria; p__Bacteroidota; c__Bacteroidia; o__Bacteroidales; f__Prevotellaceae; g__Prevotella; s__Prevotella_maculosa	d__Bacteria; p__Bacteroidota; c__Bacteroidia; o__Bacteroidales; f__Prevotellaceae; g__Prevotella; s__Unclassified	k__Bacteria;p__Bacteroidetes;c__Bacteroidia;o__Bacteroidales;f__Prevotellaceae;g__Prevotella	GATGAACGCTAGCTACAGGCTTAACACATGCAAGTCGAGGGGAAACGATGAGAGAGCTTGCTCTCTTAGGTGTCGACCGGCGCACGGGTGAGTAAAGCGTATCCAACCTGCCTCTGACCAAGGGATAACCCGTCGAAAGTCGGACTAATACCTTATGCAGTCGTCGGAAGTCATCTGATGACGACGAAAGATTTCATCGGTGAGAGATGGGGATGCGTCTGATTAGCTTGTTGGTGGGGTAACGGCCCACCAAGGCGACGATCAGTAGGG	0	0	0	0	0	0	0	0	0	0	0	0	0	0	0	0	0	0	0	0	0	0	0	0	0	0	0	0	0	0	0	0	0	0	0	0	0	0	0	0	11	0	0	0
2915bb922e620631d30f6b8c7241c243	ASV378	d__Bacteria; p__Firmicutes; c__Bacilli; o__Staphylococcales; f__Gemellaceae; g__Gemella; s__uncultured_bacterium	d__Bacteria; p__Firmicutes; c__Bacilli; o__Staphylococcales; f__Gemellaceae; g__Gemella; s__uncultured bacterium	k__Bacteria;p__Firmicutes;c__Bacilli;o__Bacillales;f__Gemellaceae;g__Gemella;s__Gemella_haemolysans	GACGAACGCTGGCGGCGTGCCTAATACATGCAAGTCGAGCGAAGTTTTTTTGGTGCTTGCACTAGAAAAACTTAGCGGCGAACGGGTGAGTAACACGTAAAGAACCTGCCTCATAGACTGGGACAACTATTGGAAACGATAGCTAATACCGGATAACAGCATTAACTGCATGGTTGATGTTTAAAAGTTGGTTTTGCTAACACTATGAGATGGCTTTGCGGTGCATTAGCTAGTTGGTGGGGTAAAGGCCTACCAAGGCGACGATGCATA	0	0	0	0	0	0	0	0	0	0	0	0	0	0	31	0	0	0	0	0	0	0	0	0	0	0	0	0	0	0	0	0	0	0	0	0	0	0	0	0	0	0	0	0
f540ac3331157b167388de3b77d7d3a3	ASV379	d__Bacteria; p__Fusobacteriota; c__Fusobacteriia; o__Fusobacteriales; f__Leptotrichiaceae; g__Leptotrichia; s__uncultured_bacterium	d__Bacteria; p__Fusobacteriota; c__Fusobacteriia; o__Fusobacteriales; f__Leptotrichiaceae; g__Leptotrichia; s__Unclassified	k__Bacteria;p__Fusobacteria;c__Fusobacteriia;o__Fusobacteriales;f__Leptotrichiaceae;g__Leptotrichia;s__Leptotrichia_sp._HMT_212	GATGAACGCTGACAGAATGCTTAACACATGCAAGTCGATGGGGAAGTGGTGCTTGCACCATGGTAACCATGGCGGACGGGTGAGTAACGCGTAAGGGACTTACCTGCAGGACTGGGATAACAGGGGGAAACTCCTGACAAGACCGGATAATGTCATGGAGCTGCATGGCTTTATGATGAAAGGAGACGCCTGCGGAGAGCCTTGCGTCCTATTAGCTAGTTGGTGAGGTAATGGCTCACCAAGGCGAAGATAGGTAGCCGGCCTGAGAGG	0	30	0	0	60	0	0	0	0	0	0	0	0	0	206	0	0	0	0	0	85	0	0	0	0	0	0	0	0	0	0	0	65	19	0	0	0	0	0	0	78	0	0	0
66482b906bb9b3d185e0e773a85b44cd	ASV380	d__Bacteria; p__Firmicutes; c__Bacilli; o__Lactobacillales; f__Unclassified o__Lactobacillales; g__Unclassified o__Lactobacillales; s__Unclassified o__Lactobacillales	d__Bacteria; p__Unclassified; c__Unclassified; o__Unclassified; f__Unclassified; g__Unclassified; s__Unclassified	k__Bacteria;p__Firmicutes;c__Bacilli;o__Lactobacillales;f__Carnobacteriaceae;g__Granulicatella;s__Granulicatella_adiacens	GACGAACGCTGGCGGCGTGCCTAATACATGCAAGTCGAACGAGAGCGACCGGTGCTTGCACTGGTCAATCTAGTGGCGAACGGGTGAGTAACACGTGGGTAACCTGCCCATCAGAGGGGGATAACATTCGGAAACGGATGCTAAAACCGCATAGGTCTTTAAACCGCATGGTTTGAAGAGGAAAAGAGGCGCAAGCTTCTGCTGATGGATGGACCCGCGGTGCATTAGCTAGTTGGTGAGGTAACGGCTCACCAAGGCCGTGATGCATAG	0	0	0	0	0	0	0	0	0	0	0	0	0	0	0	0	0	0	0	0	0	0	0	0	0	0	0	0	0	0	0	0	0	0	0	0	0	0	0	0	0	0	0	0
142e55955734a7c71aadae40a6135323	ASV381	d__Bacteria; p__Proteobacteria; c__Alphaproteobacteria; o__Sphingomonadales; f__Sphingomonadaceae; g__Sphingobium; s__Unclassified g__Sphingobium	d__Bacteria; p__Proteobacteria; c__Alphaproteobacteria; o__Sphingomonadales; f__Sphingomonadaceae; g__Sphingobium; s__Unclassified	k__Bacteria;p__Proteobacteria;c__Alphaproteobacteria;o__Sphingomonadales;f__Sphingomonadaceae	AACGAACGCTGGCGGCATGCCTAATACATGCAAGTCGAACGATCACTTCGGTGGTAGTGGCGCACGGGTGCGTAACGCGTGGGAATCTGCCCTTGGGTTCGGAATAACTTCTGGAAACGGAAGCTAATACCGGATGATGACGTAAGTCCAAAGATTTATCGCCCAAGGATGAGCCCGCGTAGGATTAGCTAGTTGGTGGGGTAAAGGCCCACCAAGGCGACGATCCTTAGCTGGTCTGAGAGGATGATCAGCCACACTGGGACTGAGACA	0	0	73	0	0	0	0	0	0	0	0	0	0	0	0	0	0	0	0	0	0	0	0	0	0	0	0	0	0	0	0	0	0	0	0	0	0	0	0	0	0	0	0	0
ffe7aeeb85cdf8d0c13cefaf82fe5429	ASV382	d__Bacteria; p__Proteobacteria; c__Gammaproteobacteria; o__Burkholderiales; f__Neisseriaceae; g__Neisseria; s__Neisseria_elongata	d__Bacteria; p__Proteobacteria; c__Gammaproteobacteria; o__Burkholderiales; f__Neisseriaceae; g__Neisseria; s__Unclassified	k__Bacteria;p__Proteobacteria;c__Betaproteobacteria;o__Neisseriales;f__Neisseriaceae;g__Neisseria;s__Neisseria_elongata	ATTGAACGCTGGCGGCATGCTTTACACATGCAAGTCGGACGGCAGCGGGGTAGTGCTTGCACTACTGCCGGCGAGTGGCGAACGGGTGAGTAATATATTGGAACGTACCGGGTAATGGGGGATAACCAATCGAAAGATTGGCTAATACCGCATACGCTCTGAGGAGGAAAGCAGGGGACCTTCGGGCCTTGCGTTATTCGAGCGGCCAATATCTGATTAGCTAGTTGGTGGGGTAAAGGCCTACCAAGGCGACGATCAGTAGCGGGTCTG	0	0	0	0	0	0	0	0	0	0	0	0	0	0	0	40	0	0	0	0	0	0	0	0	0	0	0	0	0	0	0	0	0	0	0	0	0	0	572	0	0	0	0	0
cfb2e3f84cd98abe8a95d1c284fbf4ea	ASV383	d__Bacteria; p__Campilobacterota; c__Campylobacteria; o__Campylobacterales; f__Campylobacteraceae; g__Campylobacter; s__Campylobacter_concisus	d__Bacteria; p__Campylobacterota; c__Campylobacteria; o__Campylobacterales; f__Campylobacteraceae; g__Campylobacter; s__Unclassified	k__Bacteria;p__Proteobacteria;c__Epsilonproteobacteria;o__Campylobacterales;f__Campylobacteraceae;g__Campylobacter;s__Campylobacter_concisus	AGTGAACGCTGGCGGCGTGCCTAATACATGCAAGTCGAACGGACAAGTAAGAGCTTGCTCTTATGAGTTAGTGGCGCACGGGTGAGTAATGTATAGCTAATCTGCCCTACACTAGAGGACAACAGTTGGAAACGACTGCTAATACTCTATACTCCTATCTAACATAAGTTAGATAGGGAAAGTTTTTCGGTGTAGGATGAGGCTATATTGTATCAGCTAGTTGGTGAGGTAATGGCTCACCAAGGCTATGACGCATAACTGGTCTGAGAG	0	0	0	0	0	0	0	0	0	0	0	88	0	0	67	0	0	0	0	0	541	0	0	0	0	0	0	0	22	0	0	0	0	0	0	0	0	0	0	0	0	0	0	0
3faa9bd8de845b6a6796dd0d5bcdccda	ASV384	d__Bacteria; p__Fusobacteriota; c__Fusobacteriia; o__Fusobacteriales; f__Fusobacteriaceae; g__Fusobacterium; s__Unclassified g__Fusobacterium	d__Bacteria; p__Fusobacteriota; c__Fusobacteriia; o__Fusobacteriales; f__Fusobacteriaceae; g__Fusobacterium; s__Unclassified	k__Bacteria;p__Fusobacteria;c__Fusobacteriia;o__Fusobacteriales;f__Fusobacteriaceae;g__Fusobacterium;s__Fusobacterium_nucleatum_subsp._nucleatum	GATGAACGCTGACAGAATGCTTAACACATGCAAGTCTACTTGAATTTGGGTTTTTTAACTTCGATTTGGGTGGCGGACGGGTGAGTAACGCGTAAAGAACTTGCCTCACAGCTAGGGACAACATTTGGAAACGAATGCTAATACCTGATATTATGATTTTAGGGCATCCTAGAATTATGAAAGCTATATGCACTGTGAGAGAGCTTTGCGTCCCATTAGCTAGTTGGAGAGGTAACGGCTCACCAAGGCGATGATGGGTAGCCGGCCTGA	0	0	0	0	0	0	0	0	0	0	0	0	0	0	0	0	0	0	0	0	0	0	0	0	0	0	0	0	0	0	0	0	0	0	0	0	0	0	0	0	0	0	0	0
ad877ddd66d34d1e5c3ea1c65ffd81f1	ASV385	d__Bacteria; p__Proteobacteria; c__Gammaproteobacteria; o__Pasteurellales; f__Pasteurellaceae; g__Aggregatibacter; s__Aggregatibacter_actinomycetemcomitans	d__Bacteria; p__Proteobacteria; c__Gammaproteobacteria; o__Enterobacterales; f__Pasteurellaceae; g__Aggregatibacter; s__Unclassified	k__Bacteria;p__Proteobacteria;c__Gammaproteobacteria;o__Pasteurellales;f__Pasteurellaceae;g__Aggregatibacter;s__Aggregatibacter_actinomycetemcomitans	ATTGAACGCTGGCGGCAGGCTTAACACATGCAAGTCGGACGGTAGCAGGAGAAAGCTTGCTTTCTTGCTGACGAGTGGCGGACGGGTGAGTAATGCTTGGGAATCTGTCTTATGGAGGGGGATAACGACGGGAAACTGTCGCTAATACCGCGTAGAGTCGGGAGACGAAAGTGCGGGACTTTATGGCCGCATGCCATGAGATGAGCCCAAGTGTGATTAGGTAGTTGGTGGGGTAAAGGCCTACCAAGCCGACGATCGCTAGCTGGTCTG	0	0	0	0	0	0	0	0	0	0	0	0	0	0	0	0	0	0	0	0	0	0	0	0	0	0	0	0	0	0	0	0	0	0	14	0	0	0	0	0	0	0	0	0
cddf5a4fb972fe70266d068df02f5d70	ASV386	d__Bacteria; p__Actinobacteriota; c__Actinobacteria; o__Actinomycetales; f__Actinomycetaceae; g__Actinomyces; s__Unclassified g__Actinomyces	d__Bacteria; p__Actinobacteriota; c__Actinobacteria; o__Actinomycetales; f__Actinomycetaceae; g__Actinomyces; s__Unclassified	k__Bacteria;p__Actinobacteria;c__Actinobacteria;o__Actinomycetales;f__Actinomycetaceae;g__Actinomyces	GACGAACGCTGGCGGCGTGCTTAACACATGCAAGTCGAACGGTGAAGCGCCTTCCTTTTGGTGGGTGTGGATGAGTGGCGAACGGGTGAGTAACACGTGAGTAACCTGCCCCCTTCTTCTGGATAACCGCATGAAAGTGTGGCTAATACGGGATATTCTGCGCCTGCTGCATGGTGGGTGTGGGAAAGATATTGTTTCGGTGGGGGATGGGCTCGCGGCCTATCAGCTTGTTGGTGGGGTGATGGCCTACCAAGGCGGTGACGGGTAGCC	0	0	0	0	0	0	0	0	0	0	0	0	0	0	0	0	0	0	0	0	0	0	0	0	0	0	0	0	0	0	0	0	0	0	0	0	0	0	0	0	0	0	0	0
fb50f1ca868107308f11c9b29424b1a1	ASV387	d__Bacteria; p__Bacteroidota; c__Bacteroidia; o__Bacteroidales; f__Porphyromonadaceae; g__Porphyromonas; s__Porphyromonas_pasteri	d__Bacteria; p__Bacteroidota; c__Bacteroidia; o__Bacteroidales; f__Porphyromonadaceae; g__Porphyromonas; s__uncultured bacterium	k__Bacteria;p__Bacteroidetes;c__Bacteroidia;o__Bacteroidales;f__Porphyromonadaceae;g__Porphyromonas	GATGAACGCTAGCGATAGGCTTAACACATGCAAGTCGAGGGGCAGCATGGTCTTAGCTTGCTAAGACTGATGGCGACCGGCGCACGGGTGCGTAACGCGTATGCAACTTGCCTCACAGAGGGGGATAACCCGTCGAAAGACGGACTAATACCGCGTACACTCTATGTTGGGCATCCAATGTAGAGGAAATGAACTTCGCTGTGAGATAGGCATGCGTCCCATTAGCTAGTTGGTGAGGTAACGGCTCACCAAGGCGACGATGGGTAGGGG	371	0	0	109	0	0	0	0	46	0	0	0	0	735	951	0	2032	106	0	199	899	101	2116	0	0	0	0	0	0	0	0	10	0	0	0	0	0	3862	0	0	0	131	0	0
1acb5932251c5d17ea6db729c57e2b8f	ASV388	d__Bacteria; p__Firmicutes; c__Clostridia; o__Peptostreptococcales-Tissierellales; f__Peptostreptococcaceae; g__Unclassified f__Peptostreptococcaceae; s__Unclassified f__Peptostreptococcaceae	d__Bacteria; p__Firmicutes; c__Clostridia; o__Unclassified; f__Unclassified; g__Unclassified; s__Unclassified	k__Bacteria;p__Firmicutes;c__Clostridia;o__Clostridiales;f__Peptostreptococcaceae_[XI]	GATGAACGCTGGCGGCGTGCCTAACACATGCAAGTCGAGCGATTCTCTTCGGAGAAGAGCGGCGGACGGGTGAGTAACGCGTGGGTAACCTGCCCTGTACACACGGATAACATACCGAAAGGTATGCTAATACGAGATAATATACTTTTATCGCATGGTAGAAGTATCAAAGCTTTTGCGGTACAGGATGGACCCGCGTCTGATTAGCTAGTTGGTAAGGTAACGGCTTACCAAGGCGACGATCAGTAGCCGACCTGAGAGGGTGATCGG	0	0	0	0	0	0	0	0	0	0	0	0	0	0	0	0	0	0	0	0	0	0	0	0	0	0	0	0	0	0	0	0	0	0	0	0	0	0	0	0	0	0	0	0
bde7d63a983663d72a7b5b75f4e446bb	ASV389	d__Bacteria; p__Actinobacteriota; c__Actinobacteria; o__Actinomycetales; f__Actinomycetaceae; g__Actinomyces; s__Actinomyces_gerencseriae	d__Bacteria; p__Actinobacteriota; c__Actinobacteria; o__Actinomycetales; f__Actinomycetaceae; g__Actinomyces; s__Unclassified	k__Bacteria;p__Actinobacteria;c__Actinobacteria;o__Actinomycetales;f__Actinomycetaceae;g__Actinomyces;s__Actinomyces_gerencseriae	GACGAACGCTGGCGGCGTGCTTAACACATGCAAGTCGAACGGGCTTCTGGGGTTCTGGCTTTTTTGGTTGGGGTTCTGGGGGTTAGTGGCGAACGGGTGAGTAACACGTGAGTAACCTGCCCTTCACTTCTGGATAACCGCTTGAAAGGGTGGCTAATACGGGATGTTTCTGGGTCTGTCGCATGGCGGGTTCGGGAAAGATGGCACTGTTTGGTGTTTTTGGTGGGGGATGGGCTCGCGGCCTATCAGCTTGTTGGTGGGGTGATGGCC	0	0	0	0	0	0	0	0	0	0	0	0	0	0	0	0	0	0	0	0	0	0	0	0	0	0	0	0	0	0	35	0	0	0	0	48	0	0	0	0	0	0	0	0
1d77e4fd527ddab3133fcfd8a12a1f47	ASV390	d__Bacteria; p__Firmicutes; c__Clostridia; o__Peptostreptococcales-Tissierellales; f__Peptostreptococcaceae; g__Peptostreptococcus; s__uncultured_organism	d__Bacteria; p__Firmicutes; c__Clostridia; o__Peptostreptococcales-Tissierellales; f__Peptostreptococcaceae; g__Peptostreptococcus; s__Unclassified	k__Bacteria;p__Firmicutes;c__Clostridia;o__Clostridiales;f__Peptostreptococcaceae_[XI];g__Peptostreptococcus;s__Peptostreptococcus_stomatis	GATGAACGCTGGCGGCGTGCCTAACACATGCAAGTCGAGCGAGGGTTTGCTCAGTATTGAGTATTCTAAAATTAGAATGTTCAATTCTGAGCAAAACCAAGCGGCGGACGGGTGAGTAACGCGTGGGTAACCTGCCCTATACACATGGATAACATACTGAAAAGTTTACTAATACATGATAATATATATTTGTGGCATCGCAGATATATCAAAGTGTTAGCGGTATAGGATGGACCCGCGTCTGATTAGCTAGTTGGTGAGATAACTGCC	0	0	0	0	0	0	0	0	0	0	0	0	0	0	0	0	0	0	0	0	0	0	0	0	0	0	0	0	0	0	0	0	0	0	0	0	0	0	0	0	0	0	0	0
35cd459d606673235d8a35d49a2e63db	ASV391	d__Bacteria; p__Firmicutes; c__Bacilli; o__Lactobacillales; f__Streptococcaceae; g__Streptococcus; s__Unclassified g__Streptococcus	d__Bacteria; p__Firmicutes; c__Bacilli; o__Lactobacillales; f__Streptococcaceae; g__Streptococcus; s__uncultured bacterium	k__Bacteria;p__Firmicutes;c__Bacilli;o__Lactobacillales;f__Streptococcaceae;g__Streptococcus;s__Streptococcus_oralis_subsp._dentisani_clade_058	GACGAACGCTGGCGGCGTGCCTAATACATGCAAGTAGAACGCTGAAGGAGGAGCTTGCTTCTCTGGATGAGTTGCGAACGGGTGAGTAACGCGTAGGTAACCTGCCTGGTAGCGGGGGATAACTATTGGAAACGATAGCTAATACCGCATAATATTGACTATTGCATGATAGTTGATTAAAAGGTGCAATTGCACCACTACCAGATGGACCTGCGTTGTATTAGCTAGTTGGTGAGGTAACGGCTCACCAAGGCGACGATACATAGCCGA	0	0	0	0	0	0	0	0	0	0	0	0	0	0	0	0	0	0	0	0	0	0	0	0	0	0	0	0	0	0	0	0	0	0	0	0	0	0	0	0	0	0	0	0
ccc3e56d7c1a99bb7bf4e8e21ad11600	ASV392	d__Bacteria; p__Fusobacteriota; c__Fusobacteriia; o__Fusobacteriales; f__Fusobacteriaceae; g__Fusobacterium; s__Unclassified g__Fusobacterium	d__Bacteria; p__Fusobacteriota; c__Fusobacteriia; o__Fusobacteriales; f__Fusobacteriaceae; g__Fusobacterium; s__Unclassified	k__Bacteria;p__Fusobacteria;c__Fusobacteriia;o__Fusobacteriales;f__Fusobacteriaceae;g__Fusobacterium;s__Fusobacterium_sp._HMT_203	GATGAACGCTGACAGAATGCTTAACACATGCAAGTCAACTTGAATTTGGGTTTTTTAACTTAGATTTGGGTGGCGGACGGGTGAGTAACGCGTAAAGAACTTGCCTCACAGCTAGGGACAACATTTGGAAACGAATGCTAATACCTGATATTATGATTATAAGGCATCTTAGAATTATGAAAGCTATATGCGCTGTGAGAGAGCTTTGCGTCCCATTAGCTAGTTGGAGAGGTAACGGCTCACCAAGGCGATGATGGGTAGCCGGCCTGA	0	0	0	0	0	0	0	0	0	0	0	0	0	0	0	0	0	0	0	0	0	0	0	0	0	0	0	0	0	0	0	0	0	0	0	0	0	0	0	0	0	0	0	0
f60b07973571b6b68fec59c954e6690b	ASV393	d__Bacteria; p__Proteobacteria; c__Gammaproteobacteria; o__Burkholderiales; f__Neisseriaceae; g__Alysiella; s__Unclassified g__Alysiella	d__Bacteria; p__Proteobacteria; c__Gammaproteobacteria; o__Burkholderiales; f__Neisseriaceae; g__Alysiella; s__Unclassified	k__Bacteria;p__Proteobacteria;c__Betaproteobacteria;o__Neisseriales;f__Neisseriaceae;g__Kingella;s__Kingella_sp._HMT_932	ATTGAACGCTGGCGGCATGCTTTACACATGCAAGTCGGACGGCAGCGAGATAGTGCTTGCACTATTGTCGGCGAGTGGCGAACGGGTGAGTAATATATTGGAACGTACCGAGTAGTGGGGGATAACTAAGCGAAAGTTTAGCTAATACCGCATACGACCTGAGGGTGAAAGCGGGGGACGGGAGACTGCCTCGCGCTATTTGAGCGGCCAATAACTGATTAGCTAGTTGGTGGGGTAAAGGCCTACCAAGGCGATGATCAGTAGCGGGTC	0	0	0	0	25	0	0	0	0	0	0	0	0	0	0	0	0	0	0	0	0	0	0	0	0	0	0	0	0	0	0	0	0	0	0	0	0	0	0	0	0	0	0	0
1e5ae8c4febb221c2e7c649eee959663	ASV394	d__Bacteria; p__Firmicutes; c__Clostridia; o__Lachnospirales; f__Lachnospiraceae; g__Lachnoanaerobaculum; s__Unclassified g__Lachnoanaerobaculum	d__Bacteria; p__Firmicutes; c__Clostridia; o__Lachnospirales; f__Lachnospiraceae; g__Lachnoanaerobaculum; s__Unclassified	k__Bacteria;p__Firmicutes;c__Clostridia;o__Clostridiales;f__Lachnospiraceae_[XIV];g__Lachnoanaerobaculum;s__Lachnoanaerobaculum_orale	GATGAACGCTGGCGGCGTGCTTAACACATGCAAGTCGAACGAAGCTGCTAAAAGGAAGTCTTCGGATGGAGTTTTAGTAGACTTAGTGGCGGACGGGTGAGTAACGCGTGGATAACCTGCCTTATACAGGGGGATAACGGAGAGAAATTTCCGCTAAGACCGCATAAGACCACAGCACCGCATGGTGCAGGGGTAAAATATTTATAGGTATAAGATGGATCCGCGTCCGATTAGCTGGTTGGTGAGGTAGAGGCTCACCAAGGCGACGAT	0	0	0	0	0	0	0	0	0	0	0	0	0	0	0	0	0	0	0	0	0	0	0	0	0	0	0	0	0	0	0	0	0	0	0	0	0	0	0	0	0	0	0	0
8497a6d0d4f166db58e35d2e05500109	ASV395	d__Bacteria; p__Bacteroidota; c__Bacteroidia; o__Flavobacteriales; f__Weeksellaceae; g__Bergeyella; s__uncultured_bacterium	d__Bacteria; p__Bacteroidota; c__Bacteroidia; o__Flavobacteriales; f__Weeksellaceae; g__Bergeyella; s__uncultured bacterium	k__Bacteria;p__Bacteroidetes;c__Flavobacteriia;o__Flavobacteriales;f__Flavobacteriaceae;g__Bergeyella;s__Bergeyella_sp._HMT_322	GATGAACGCTAGCGGGAGGCCTAACACATGCAAGCCGAGCGGGATTTGTTGGTTAGCTTGCTAACTGACGATGAGAGCGGCGTACGGGTGCGGAACATGTGTGCAATCTGCCCTTATCAAGGGGATAGCCCAGAGAAATCTGGATTAATACCCTATAACATATGGGATGGCATCATTTCATATTAAAAGCTACGGCGGATAAGGATGAGCACGCACAAGATTAGCTAGTTGGTAAGGTAACGGCTTACCAAGGCGACGATCTTTAGGGGG	0	0	0	0	0	0	0	0	0	0	29	0	0	0	0	0	0	0	0	0	0	0	0	0	0	0	0	0	0	0	0	0	0	0	0	0	0	0	0	0	0	0	0	0
9bc2954d5f4401139f9dbe15672f6d56	ASV396	d__Bacteria; p__Bacteroidota; c__Bacteroidia; o__Bacteroidales; f__Prevotellaceae; g__Prevotella; s__Unclassified g__Prevotella	d__Bacteria; p__Bacteroidota; c__Bacteroidia; o__Bacteroidales; f__Prevotellaceae; g__Prevotella; s__Unclassified	k__Bacteria;p__Bacteroidetes;c__Bacteroidia;o__Bacteroidales;f__Prevotellaceae;g__Prevotella;s__Prevotella_sp._HMT_309	GATGAACGCTAGCTACAGGCTTAACACATGCAAGTCGAGGGGAAACGATGAGAGAGCTTGCTCTCTTAGGCGTCGACCGGCGCACGGGTGAGTAACGCGTATCCAACCTACCCATTACAGGGGGATAACCTTGCGAAAGTAAGACTAATACCCCATGGTATTTTATGATGGCATCATTATAGGATTAAAGATTTATTGGTAATGGATGGGGATGCGTCTGATTAGCTTGTTGGCGGGGTAACGGCCCACCAAGGCAACGATCAGTAGGGG	0	0	0	0	0	0	0	0	0	0	0	0	0	0	0	0	0	0	0	0	0	0	0	0	0	0	0	0	0	0	0	0	0	0	0	0	0	0	0	0	0	0	0	0
9c53bfed72a097fec9ef1e991591269b	ASV397	d__Bacteria; p__Bacteroidota; c__Bacteroidia; o__Bacteroidales; f__Prevotellaceae; g__Prevotella; s__Prevotella_sp.	d__Bacteria; p__Bacteroidota; c__Bacteroidia; o__Bacteroidales; f__Prevotellaceae; g__Prevotella_7; s__Unclassified	k__Bacteria;p__Bacteroidetes;c__Bacteroidia;o__Bacteroidales;f__Prevotellaceae;g__Prevotella;s__Prevotella_sp._HMT_305	GATGAACGCTAGCTACAGGCCTAACACATGCAAGTCGAGGGGAAACGGGAAAGCAGCTTGCTGCTTTCTGTCGTCGACCGGCGCACGGGTGAGTAACGCGTATCCAACCTTCCCATAACTAAGGGATACCCCGTAGAAATGCGGCCTAATACCTTATGTACTCCCATGACGGCATCAGAGTGGGAGCAAAGAATTTCGGTTATGGATGGGGATGCGTCTGATTAGCTTGCTGGCGGGGTAACGGCCCACCAGGGCATCGATCAGTAGGGG	0	0	0	0	0	0	0	0	0	0	0	0	0	0	0	0	0	0	0	0	0	0	0	0	0	0	0	0	0	0	0	0	0	0	0	0	0	0	0	0	0	0	0	0
cb184abe9d6c0a06f91c9f2a58c07e4e	ASV398	d__Bacteria; p__Firmicutes; c__Bacilli; o__Lactobacillales; f__Streptococcaceae; g__Streptococcus; s__Streptococcus_infantis	d__Bacteria; p__Firmicutes; c__Bacilli; o__Lactobacillales; f__Streptococcaceae; g__Streptococcus; s__Unclassified	k__Bacteria;p__Firmicutes;c__Bacilli;o__Lactobacillales;f__Streptococcaceae;g__Streptococcus	GACGAACGCTGGCGGCGTGCCTAATACATGCAAGTAGAACGCTGAAGGAAGGAGCTTGCTCTTTCTGGATGAGTTGCGAACGGGTGAGTAACGCGTAGGTAACCTGCCTGGTAGCGGGGGATAACTATTGGAAACGATAGCTAATACCGCATAACAGTAGATATCGCATGATAGCTGCTTGAAAGGTGCAAATGCACCACTACCAGATGGACCTGCGTTGTATTAGCTAGTTGGTGAGGTAACGGCTCACCAAGGCAACGATACATAGCC	0	0	0	0	0	0	0	0	0	0	0	0	0	0	0	0	0	76	0	0	0	0	0	0	0	0	0	0	0	0	0	0	0	0	0	0	0	0	0	0	0	0	0	0
7a885e2fd6a7fd8a709ee3f7973f4c62	ASV399	d__Bacteria; p__Bacteroidota; c__Bacteroidia; o__Bacteroidales; f__Prevotellaceae; g__Prevotella; s__Prevotella_denticola	d__Bacteria; p__Bacteroidota; c__Bacteroidia; o__Bacteroidales; f__Prevotellaceae; g__Prevotella_7; s__Unclassified	k__Bacteria;p__Bacteroidetes;c__Bacteroidia;o__Bacteroidales;f__Prevotellaceae;g__Prevotella;s__Prevotella_denticola	GATGAACGCTGGCTACAGGCTTAACACATGCAAGTCGAGGGGAAACGGCATTGAGTGCTTGCACTGAATGGACGTCGACCGGCGCACGGGTGAGTAACGCGTATCCAACCTTCCCGTTACTGCGGGATAACCTGCCGAAAGGCAGACTAATACCGCATGTTCTTCGATGACGGCATCAGATTCGAAGCAAAGATTTATCGGTAACGGAGGGGGATGCGTCTGATTAGCTGGTTGGCGGGGCAACGGCCCACCAAGGCGACGATCAGTAGG	0	0	0	0	0	0	0	0	0	0	0	0	0	0	0	0	0	0	0	0	0	0	0	0	0	0	0	0	0	0	0	0	0	0	0	143	0	0	0	0	0	0	0	0
a920a0e4769c77a4b5d934ffcb851e19	ASV400	d__Bacteria; p__Proteobacteria; c__Gammaproteobacteria; o__Xanthomonadales; f__Xanthomonadaceae; g__Stenotrophomonas; s__Unclassified g__Stenotrophomonas	d__Bacteria; p__Proteobacteria; c__Gammaproteobacteria; o__Xanthomonadales; f__Xanthomonadaceae; g__Stenotrophomonas; s__Unclassified	k__Bacteria;p__Proteobacteria;c__Gammaproteobacteria;o__Xanthomonadales;f__Xanthomonadaceae;g__Stenotrophomonas;s__Stenotrophomonas_maltophilia	AGTGAACGCTGGCGGTAGGCCTAACACATGCAAGTCGAACGGCAGCACAGGAGAGCTTGCTCTCTGGGTGGCGAGTGGCGGACGGGTGAGGAATACATCGGAATCTACTCTGTCGTGGGGGATAACGTAGGGAAACTTACGCTAATACCGCATACGACCTACGGGTGAAAGCAGGGGATCTTCGGACCTTGCGCGATCGAATGAGCCGATGTCGGATTAGCTAGTTGGCGGGGTAAAGGCCCACCAAGGCGACGATCCGTAGCTGGTCTG	0	0	0	0	0	0	0	0	0	0	0	0	0	0	0	0	0	0	0	0	0	0	0	0	0	0	0	0	0	0	0	27	0	0	0	0	0	0	0	0	0	0	0	0
bee93f35cc6a81e95792d95d070a9eea	ASV401	d__Bacteria; p__Firmicutes; c__Bacilli; o__Lactobacillales; f__Streptococcaceae; g__Streptococcus; s__Unclassified g__Streptococcus	d__Bacteria; p__Firmicutes; c__Bacilli; o__Lactobacillales; f__Streptococcaceae; g__Streptococcus; s__Unclassified	k__Bacteria;p__Firmicutes;c__Bacilli;o__Lactobacillales;f__Streptococcaceae;g__Streptococcus;s__Streptococcus_oralis_subsp._tigurinus_clade_071	GACGAACGCTGGCGGCGTGCCTAATACATGCAAGTAGAACGCTGAAGAGAGGAGCTTGCTCTTCTTGGATGAGTTGCGAACGGGTGAGTAACGCGTAGGTAACCTGCCTGGTAGCGGGGGATAACTATTGGAAACGATAGCTAATACCGCATAAAATGGATTATCGCATGATAATTCATTGAAAGGTGCAAATGCATCACTACCAGATGGACCTGCGTTGTATTAGCTAGTTGGTGGGGTAACGGCTCACCAAGGCGACGATACATAGCC	0	0	0	0	0	0	0	0	0	0	0	0	0	0	0	0	0	0	0	0	0	0	0	0	0	0	0	0	0	0	0	0	0	0	0	0	0	0	0	0	0	0	0	0
97e4fff9c438d9aab7b387a360080a35	ASV402	d__Bacteria; p__Firmicutes; c__Bacilli; o__Lactobacillales; f__Lactobacillaceae; g__Lactobacillus; s__Unclassified g__Lactobacillus	d__Bacteria; p__Firmicutes; c__Bacilli; o__Lactobacillales; f__Lactobacillaceae; g__Ligilactobacillus; s__Unclassified	k__Bacteria;p__Firmicutes;c__Bacilli;o__Lactobacillales;f__Lactobacillaceae;g__Lactobacillus;s__Lactobacillus_salivarius	GACGAACGCTGGCGGCGTGCCTAATACATGCAAGTCGAACGAAACTTTCTTACACCGAATGCTTGCATTCATCGTAAGAAGTTGAGTGGCGGACGGGTGAGTAACACGTGGGTAACCTGCCTAAAAGAAGGGGATAACACTTGGAAATAGGTGCTAATACCGTATATCTCTAAAGATCGCATGATCTTTAGATGAAAGATGGTTCTGCTATCGCTTTTAGATGGACCCGCGGCGTATTAACTAGTTGGTGGGGTAACGGCCTACCAAGGT	0	0	0	0	0	0	0	0	0	0	0	0	0	0	0	0	0	0	0	0	0	0	0	0	0	0	0	0	0	0	0	0	0	0	0	0	0	0	0	0	0	0	0	0
29bf76c07c1854c9ae7050e59bc9a9cb	ASV403	d__Bacteria; p__Firmicutes; c__Bacilli; o__Lactobacillales; f__Enterococcaceae; g__Enterococcus; s__Unclassified g__Enterococcus	d__Bacteria; p__Firmicutes; c__Bacilli; o__Lactobacillales; f__Enterococcaceae; g__Enterococcus; s__Unclassified	k__Bacteria;p__Firmicutes;c__Bacilli;o__Lactobacillales;f__Enterococcaceae;g__Enterococcus;s__Enterococcus_casseliflavus	GACGAACGCTGGCGGCGTGCCTAATACATGCAAGTCGAACGCTTTTTCTTTCACCGGAGCTTGCTCCACCGAAAGAAAAAGAGTGGCGAACGGGTGAGTAACACGTGGGTAACCTGCCCATCAGAAGGGGATAACACTTGGAAACAGGTGCTAATACCGTATAACACTATTTTCCGCATGGAAGAAAGTTGAAAGGCGCTTTTGCGTCACTGATGGATGGACCCGCGGTGCATTAGCTAGTTGGTGAGGTAACGGCTCACCAAGGCAACG	0	0	0	0	0	0	0	36	0	0	0	0	0	0	0	0	0	0	0	0	0	0	0	0	0	0	0	0	0	0	0	0	0	0	0	0	0	0	0	0	0	0	0	0
0f9f90235e6a4913e3a5b35a2036cde9	ASV404	d__Bacteria; p__Fusobacteriota; c__Fusobacteriia; o__Fusobacteriales; f__Leptotrichiaceae; g__Leptotrichia; s__uncultured_bacterium	d__Bacteria; p__Fusobacteriota; c__Fusobacteriia; o__Fusobacteriales; f__Leptotrichiaceae; g__Leptotrichia; s__Unclassified	k__Bacteria;p__Fusobacteria;c__Fusobacteriia;o__Fusobacteriales;f__Leptotrichiaceae;g__Leptotrichia;s__Leptotrichia_sp._HMT_212	GATGAACGCTGACAGAATGCTTAACACATGCAAGTCGATGGGGAAGTGGTGCTTGCACCATGGTAACCATGGCGGACGGGTGAGTAACGCGTAAGGGACTTACCTGCAGGACCGGGATAACAGGGGGAAACTCCTGACAAGACCGGATAATGTCATGGAGCTGCATGGCTTTATGATGAAAGGAGACGCCTGCGGAGAGCCTTGCGTCCTATTAGCTAGTTGGTGAGGTAATGGCTCACCAAGGCGAAGATAGGTAGCCGGCCTGAGAGG	0	0	0	0	0	0	0	0	0	0	0	0	0	0	0	0	0	0	0	0	0	0	0	0	0	0	0	0	0	0	0	0	0	0	0	0	0	0	0	0	0	0	0	0
f6517bf7023fcd462939f6a4eb09c4ea	ASV405	d__Bacteria; p__Firmicutes; c__Bacilli; o__Lactobacillales; f__Streptococcaceae; g__Streptococcus; s__Unclassified g__Streptococcus	d__Bacteria; p__Firmicutes; c__Bacilli; o__Lactobacillales; f__Streptococcaceae; g__Streptococcus; s__Unclassified	k__Bacteria;p__Firmicutes;c__Bacilli;o__Lactobacillales;f__Streptococcaceae;g__Streptococcus;s__Streptococcus_australis	GATGAACGCTGGCGGCGTGCCTAATACATGCAAGTAGAACGCTGAAGGAGGAGCTTGCTCTTTCCGGATGAGTTGCGAACGGGTGAGTAACGCGTAGGTAACCTGCCTGGTAGCGGGGGATAACTATTGGAAACGATAGCTAATACCGCATAACAGTAGATGTTGCATGATATCTGCTTGAAAGGTGCAATTGCATCACTACCAGATGGACCTGCGTTGTATTAGCTAGTTGGTGAGGTAACGGCTCACCAAGGCGACGATACATAGCCG	0	0	0	0	0	0	0	0	0	0	0	0	0	0	0	0	0	0	0	0	0	0	0	0	0	0	0	0	0	0	0	0	0	0	0	0	0	0	0	0	0	0	0	0
97ccdda005d4c78bb0d74b1b8b086dec	ASV406	d__Bacteria; p__Firmicutes; c__Negativicutes; o__Veillonellales-Selenomonadales; f__Veillonellaceae; g__Veillonella; s__Unclassified g__Veillonella	d__Bacteria; p__Firmicutes; c__Negativicutes; o__Veillonellales-Selenomonadales; f__Veillonellaceae; g__Veillonella; s__Unclassified	k__Bacteria;p__Firmicutes;c__Negativicutes;o__Veillonellales;f__Veillonellaceae;g__Veillonella	GACGAACGCTGGCGGCGTGCTTAACACATGCAAGTCGAACGAAGAGCGATGGAAGCTTGCTTCTATCAATCTTAGTGGCGAACGGGTGAGTAACGCGTAATCAACCTGCCCTTCAGAGGGGGACAACAGTTGGAAACGACTGCTAATACCGCATACGATCCAATCTCGGCATCGAGGATGGATGAAAGGTGGCCTCTATTTATAAGCTATCACTGAAGGAGGGGATTGCGTCTGATTAGCTAGTTGGAGGGGTAACGGCCCACCAAGGCG	0	0	0	0	0	0	0	0	0	80	0	0	84	0	0	0	0	0	0	0	0	0	0	0	0	0	0	0	0	0	0	0	0	0	0	0	0	0	0	106	0	0	0	0
edbfa1fccf95c45885c1e8bcb6a01bc8	ASV407	d__Bacteria; p__Fusobacteriota; c__Fusobacteriia; o__Fusobacteriales; f__Unclassified o__Fusobacteriales; g__Unclassified o__Fusobacteriales; s__Unclassified o__Fusobacteriales	d__Bacteria; p__Fusobacteriota; c__Fusobacteriia; o__Fusobacteriales; f__Fusobacteriaceae; g__Fusobacterium; s__Unclassified	k__Bacteria;p__Fusobacteria;c__Fusobacteriia;o__Fusobacteriales;f__Fusobacteriaceae;g__Fusobacterium;s__Fusobacterium_nucleatum_subsp._vincentii	GATGAACGCTGACAGAATGCTTAACACATGCAAGTCTACTTGAATTTGGGTTTTTAACTTAGATTTGGGTGGCGGACGGGTGAGTAACGCGTAAAGAACTTGCCTCACAGCTAGGGACAACATTTAGAAATGAATGCTAATACCTAATATTATGATAATAGGGCATCCTATAATTATGAAAGCTATAAGCGCTGTGAGAGAGCTTTGCGTCCCATTAGCTAGTTGGAGAGGTAACGGCTCACCAAGGCGATGATGGGTAGCCGGCCTGAG	0	0	0	0	0	0	0	0	0	0	0	0	0	0	0	0	0	0	0	0	0	0	0	0	0	0	0	0	0	0	0	0	0	0	0	0	0	0	0	0	0	0	0	0
3730af1c50e0723128344d4ecd04db60	ASV408	d__Bacteria; p__Firmicutes; c__Bacilli; o__Staphylococcales; f__Gemellaceae; g__Gemella; s__uncultured_bacterium	d__Bacteria; p__Firmicutes; c__Bacilli; o__Staphylococcales; f__Gemellaceae; g__Gemella; s__uncultured bacterium	k__Bacteria;p__Firmicutes;c__Bacilli;o__Bacillales;f__Gemellaceae;g__Gemella	GACGAACGCTGGCGGCGTGCCTAATACATGCAAGTCGAGCGAAGTTTTTCTGGTGCTTGCACTAGAAAAACTTAGCGGCGAACGGGTGAGTAACACGTAAAGAACCTGCCTCATAGACTGGGACAACTATTGGAAACGATAGCTAATACCGGATAACAGCATTAACTGCATGGTTGATGTTTGAAAGTTGGTTTTGCTAACACTATGAGATGGCTTTGCGGTGCATTAGCTAGTTGGTGGGGTAAAAGCCTACCAAGGCGACGATGCATA	0	0	0	0	0	0	0	0	0	0	0	0	0	0	0	0	0	0	0	0	0	0	0	0	0	1789	0	0	0	0	0	0	0	0	0	0	0	0	0	0	0	0	0	0
06cebeb8238867db18820489273bb6dc	ASV409	d__Bacteria; p__Bacteroidota; c__Bacteroidia; o__Flavobacteriales; f__Flavobacteriaceae; g__Capnocytophaga; s__Capnocytophaga_ochracea	d__Bacteria; p__Bacteroidota; c__Bacteroidia; o__Flavobacteriales; f__Flavobacteriaceae; g__Capnocytophaga; s__Unclassified	k__Bacteria;p__Bacteroidetes;c__Flavobacteriia;o__Flavobacteriales;f__Flavobacteriaceae;g__Capnocytophaga;s__Capnocytophaga_sp._HMT_336	GATGAACGCTAGCGGCAGGCCTAACACATGCAAGTCGAGGGGGAGGTTACTTTCGGGTGACTGAGACCGGCGTACGGGTGCGTAACGCGTATACAATCTGCCTTTCACTGGGGGATAGCCCGAAGAAATTTGGATTAATACCCCATAGTATATAGGGACGGCATCGTTTTTATATTAAAGCTACGGTGGTGAAAGATGAGTATGCGTTCTATTAGCTAGTTGGAGAGGTAACGGCTCCCCAAGGCGATGATAGATAGGGGTTCTGAGAGG	0	0	0	0	0	31	0	0	0	0	0	0	0	0	0	0	0	0	0	0	0	0	0	718	0	0	0	0	0	0	0	0	0	0	0	0	0	0	0	0	0	0	0	0
fdb81782156a1887e3056006657e3a8e	ASV410	d__Bacteria; p__Firmicutes; c__Clostridia; o__Lachnospirales; f__Lachnospiraceae; g__Catonella; s__Unclassified g__Catonella	d__Bacteria; p__Firmicutes; c__Clostridia; o__Lachnospirales; f__Lachnospiraceae; g__Catonella; s__Unclassified	k__Bacteria;p__Firmicutes;c__Clostridia;o__Clostridiales;f__Lachnospiraceae_[XIV];g__Catonella;s__Catonella_morbi	GATGAACGCTGGCGGCGTGCCTAACACATGCAAGTCGAACGGAGATTACGGACGGAAGTTTTCGGATGGAAGCCTGTAATTCTTAGTGGCGGACGGGTGAGTAACGCGTGGGCAACCTGCCCTATACAGGGGGATAGCAGCTGGAAACGGCTGGTAAGACCGCATAAGTCGGTTAAATCGCATGATTTGATCGGGAAATGAGCAATCAGGTATAGGATGGGCCCGCGTCCGATTAGCCAGTTGGCAGGGTAAAAGCCTACCAAAGCGACG	0	0	0	0	0	0	0	0	0	0	0	0	0	0	0	0	0	0	0	0	0	0	0	0	0	0	0	42	0	0	0	0	13	0	0	0	0	0	0	0	0	0	0	0
eb3c7be766b3cd4c2eb4103ed9b12cee	ASV411	d__Bacteria; p__Bacteroidota; c__Bacteroidia; o__Flavobacteriales; f__Weeksellaceae; g__Chryseobacterium; s__Unclassified g__Chryseobacterium	d__Bacteria; p__Bacteroidota; c__Bacteroidia; o__Flavobacteriales; f__Weeksellaceae; g__Chryseobacterium; s__Unclassified	k__Bacteria;p__Bacteroidetes;c__Flavobacteriia;o__Flavobacteriales;f__Flavobacteriaceae;g__Bergeyella;s__Bergeyella_sp._HMT_422	GATGAACGCTAGCGGGAGGCCTAACACATGCAAGCCGAGCGGTATTTGTTCTTCGGAACAGAGAGAGCGGCGCACGGGTGCGGAACACGTGTGCAACCTGCCTTTATCTGGGGGATAGCCTTTCGAAAGGAAGATTAATACCCCATAATATAATGAATGGCATCATTTATTATTGAAAACTCCGGTGGATAGAGATGGGCACGCGCAAGATTAGATAGTTGGTGAGGTAACGGCTCACCAAGTCAATGATCTTTAGGGGGCCTGAGAGGG	0	0	0	0	0	0	0	35	0	0	0	0	0	0	0	0	0	0	0	0	0	0	0	0	0	0	0	0	0	0	0	0	0	0	0	0	0	0	0	0	0	0	0	0
168adcbb5f86690b023aa4d67d61bb93	ASV412	d__Bacteria; p__Firmicutes; c__Bacilli; o__Staphylococcales; f__Gemellaceae; g__Gemella; s__uncultured_bacterium	d__Bacteria; p__Firmicutes; c__Bacilli; o__Staphylococcales; f__Gemellaceae; g__Gemella; s__uncultured bacterium	k__Bacteria;p__Firmicutes;c__Bacilli;o__Bacillales;f__Gemellaceae;g__Gemella;s__Gemella_haemolysans	GACGAACGCTGGCGGCGTGCCTAATACATGCAAGTCGAGCGAAGTTTTTCTGGTGCTTGCACCGGGAAAACTTAGCGGCGAACGGGTGAGTAACACGTAAAGAACCTGCCTCATAGACTGGGACAACTATTGGAAACGATAGCTAATACCGGATAACAGCATTAACTGCATGGTTGATGTTTAAAAGTTGGTTTTGCTAACACTATGAGATGGCTTTGCGGTGCATTAGCTAGTTGGTGGGGTAAAGGCCTACCAAGGCGACGATGCATA	0	0	0	0	0	0	0	0	0	0	0	0	0	0	0	0	0	461	0	0	0	0	0	0	0	0	0	0	0	0	0	0	0	0	0	0	0	0	0	0	0	0	0	0
0a9d2a9999eb67614c9a2fe414d868f0	ASV413	d__Bacteria; p__Bacteroidota; c__Bacteroidia; o__Bacteroidales; f__Prevotellaceae; g__Prevotella; s__Unclassified g__Prevotella	d__Bacteria; p__Bacteroidota; c__Bacteroidia; o__Bacteroidales; f__Prevotellaceae; g__Prevotella_7; s__Unclassified	k__Bacteria;p__Bacteroidetes;c__Bacteroidia;o__Bacteroidales;f__Prevotellaceae;g__Prevotella;s__Prevotella_sp._HMT_306	GATGAACGCTAGCTACAGGCTTAACACATGCAAGTCGAGGGGAAACGGCATTTAGTGCTTGCACCGAATGGACGTCGACCGGCGCACGGGTGAGTAACGCGTATCCAACCTTCCCACAACTAAGGGATAACCTGCCGAAAGGCAGACTAATACCTTATGTAATCCTTTGATGGCATCAGATAAGGATAAAAGATTTATCGGTTATGGATGGGGATGCGTCTGATTAGCTTGTTGGCGGGGTAACGGCCCACCAAGGCAACGATCAGTAGG	0	0	0	0	0	0	0	0	0	0	0	0	0	0	0	0	0	0	0	0	0	0	0	0	0	0	0	0	0	0	0	0	0	0	0	0	0	0	0	0	25	0	0	0
7c2b8f7618194fb6f365866e3ff5e4d5	ASV414	d__Bacteria; p__Bacteroidota; c__Bacteroidia; o__Bacteroidales; f__Prevotellaceae; g__Alloprevotella; s__Prevotella_sp.	d__Bacteria; p__Bacteroidota; c__Bacteroidia; o__Bacteroidales; f__Prevotellaceae; g__Alloprevotella; s__Unclassified	k__Bacteria;p__Bacteroidetes;c__Bacteroidia;o__Bacteroidales;f__Prevotellaceae;g__Alloprevotella;s__Alloprevotella_sp._HMT_473	GATGAACGCTAGCTACAGGCTTAACACATGCAAGTCGAGGGGCAGCATGGAAGAAGCTTGCTTCTTCTGATGGCGACCGGCGCACGGGTGCGTAACGCGTATCAAACCTGCCTCATACTCGGGGATAGCCTTGCGAAAGTAAGATTAATACCCGATGTTATTAGTTCTCCGCATGGTGGATTAATCAAAGATTTATCGGTATGAGATGGTGATGCGTCCGATTAGGTAGTAGGCGGGGTAACGGCTCACCTAGCCTTCGATCGGTAGGGG	0	0	0	0	0	0	0	0	0	0	0	0	0	0	0	0	35	0	0	0	0	0	0	0	0	0	0	0	0	0	0	0	0	0	0	0	0	0	0	0	0	0	0	0
27da93bb74cbfd4502a91dc79556754d	ASV415	d__Bacteria; p__Actinobacteriota; c__Actinobacteria; o__Actinomycetales; f__Actinomycetaceae; g__Actinomyces; s__Unclassified g__Actinomyces	d__Bacteria; p__Actinobacteriota; c__Actinobacteria; o__Actinomycetales; f__Actinomycetaceae; g__Actinomyces; s__uncultured bacterium	k__Bacteria;p__Actinobacteria;c__Actinobacteria;o__Actinomycetales;f__Actinomycetaceae;g__Actinomyces;s__Actinomyces_sp._HMT_171	GACGAACGCTGGCGGCGTGCTTAACACATGCAAGTCGAACGGTGAAGCGCTTTCCTTTTTGGTTGGTGTGGATGAGTGGCGAACGGGTGAGTAACACGTGAGTAACCTGCCCCCTTCTTCTGGATAACCGCATGAAAGTGTGGCTAATACGGGATATTCTGCGCCTGCTGCATGGTGGGTGTGGGAAAGATTGTGCCTTTGGGTGTTTTCGGTGGGGGATGGGCTCGCGGCCTATCAGCTTGTTGGTGGGGTGATGGCCTACCAAGGCGG	0	0	0	0	0	0	0	0	0	33	83	0	0	0	0	0	0	0	0	0	0	0	0	0	16	0	0	0	0	0	0	0	0	0	0	0	0	0	0	0	36	0	0	0
4fb2ce3940b0324916a1c6a5fd7bdb0d	ASV416	d__Bacteria; p__Proteobacteria; c__Alphaproteobacteria; o__Rickettsiales; f__Rickettsiaceae; g__uncultured; s__uncultured_bacterium	d__Bacteria; p__Unclassified; c__Unclassified; o__Unclassified; f__Unclassified; g__Unclassified; s__Unclassified	k__Bacteria	AAAGAACGCTGGCGGCATGCTTAACACATGCAAGTCGAACGAATAAAGTTTCTAGCTTGCTAGAAACTTAGTTAGTGGCAAACGGGTGAGTAACACGTAGGAATTTACCCTGTAGTACGGAACAACAGTTGGAAACGACTGCTAATACCGTATACTCTCTTCGGAGGAAAGAATTTCGCTACAGGATAAGCCTGCGTTAGATTAGGTAGTTGGTAGGGTAAAGGCCTACCAAGCCGATGATCTATAGCTGGTCTGAGAGGATGATCAGCC	0	0	0	0	0	0	0	0	0	0	0	0	0	0	0	0	0	0	0	0	0	0	0	0	0	0	0	0	0	0	0	70	0	0	0	0	0	0	0	0	0	0	0	0
3acc0e07a64825aa163420aef9c6b28a	ASV417	d__Bacteria; p__Actinobacteriota; c__Actinobacteria; o__Actinomycetales; f__Actinomycetaceae; g__Actinomyces; s__Schaalia_odontolytica	d__Bacteria; p__Unclassified; c__Unclassified; o__Unclassified; f__Unclassified; g__Unclassified; s__Unclassified	k__Bacteria;p__Actinobacteria;c__Actinobacteria;o__Actinomycetales;f__Actinomycetaceae;g__Schaalia;s__Schaalia_sp._HMT_180	GACGAACGCTGGCGGCGTGCTTAACACATGCAAGTCGAACGCTGAAGCTCAGCTTTTGTTGGGTGGATGAGTGGCGAACGGGTGAGTAACACGTGAGTAACCTGCCCTCTTCTTTGGGATAACGCCCGGAAACGGGTGCTAATACTGGATATTCACTGATCTTCGCATGGGGGTTGGTGGAAAGGTTTGTTCTGGTGGGGGATGGGCTCGCGGCCTATCAGCTTGTTGGTGGGGTGATGGCCTACCAAGGCTTTGACGGGTAGCCGGCCT	173	129	0	79	45	0	0	0	0	41	0	0	0	148	0	0	0	0	0	0	0	0	0	0	0	0	0	0	0	0	0	0	0	0	0	0	189	0	0	150	125	0	0	0
7c110b0f047639d3eb911bda8e153b7b	ASV418	d__Bacteria; p__Firmicutes; c__Clostridia; o__Lachnospirales; f__Lachnospiraceae; g__Catonella; s__Catonella_morbi	d__Bacteria; p__Firmicutes; c__Clostridia; o__Lachnospirales; f__Lachnospiraceae; g__Catonella; s__Unclassified	k__Bacteria;p__Firmicutes;c__Clostridia;o__Clostridiales;f__Lachnospiraceae_[XIV];g__Catonella;s__Catonella_morbi	GATGAACGCTGGCGGCGTGCCTAACACATGCAAGTCGAACGGAGATTACGGACGGAAGTTTTCGGATGGAAGACTGTAATTCTTAGTGGCGGACGGGTGAGTAACGCGTGGGCAACCTGCCCTATACAGGGGGATAGCAGCTGGAAACGGCTGGTAAGACCGCATAAGTCGGCGAGACCGCATGGTTTTGTCGGGAAATGAGCAATCAGGTATAGGATGGGCCCGCGTCCGATTAGCCAGTTGGCAGGGTAAAAGCCTACCAAAGCAACG	0	0	0	0	0	0	0	0	0	0	0	0	0	0	0	0	0	0	0	0	0	0	0	0	0	0	0	0	0	0	0	0	0	0	0	0	0	0	0	0	0	0	0	0
685cd8f737c2f30aee808706d8399076	ASV419	d__Bacteria; p__Bacteroidota; c__Bacteroidia; o__Bacteroidales; f__Rikenellaceae; g__Rikenellaceae_RC9_gut_group; s__Bacteroidales_oral	d__Bacteria; p__Bacteroidota; c__Bacteroidia; o__Bacteroidales; f__Rikenellaceae; g__Rikenellaceae RC9 gut group; s__Unclassified	k__Bacteria;p__Bacteroidetes;c__Bacteroidetes_[C-1];o__Bacteroidetes_[O-1];f__Bacteroidetes_[F-1];g__Bacteroidetes_[G-3];s__Bacteroidetes_[G-3]_bacterium_HMT_365	GATGAACGCTAGCGGCAGGCCTAACACATGCAAGTCGAGGGGCAACGAGATGGTAGCAATACCATTGTCGGCGACCGGCGAACGGGTGCGTAACGCGTGAACAACTTGCCCGACACAGGGGGATAATCGTCGGAAACGTCGTCTAATATCCCATAAGATAAACATAGGCATCTATGTTTATTGAAAGTTTTATAGAGCGGTGTCGGATAGGTTCGCGTGACATTAGCTAGTCGGTGGGGCAACGGCCCACCGAGGCGACGATGTCTAGGG	0	0	0	0	0	0	0	0	0	0	0	0	0	0	0	0	0	0	0	0	0	0	0	0	0	0	0	0	0	0	0	0	0	0	0	0	0	0	0	0	0	0	0	0
d54406e6c0510f118276e99f11869fcc	ASV420	d__Bacteria; p__Bacteroidota; c__Bacteroidia; o__Bacteroidales; f__Prevotellaceae; g__Prevotella; s__Prevotella_loescheii	d__Bacteria; p__Bacteroidota; c__Bacteroidia; o__Bacteroidales; f__Prevotellaceae; g__Prevotella; s__uncultured bacterium	k__Bacteria;p__Bacteroidetes;c__Bacteroidia;o__Bacteroidales;f__Prevotellaceae;g__Prevotella;s__Prevotella_sp._HMT_317	GATGAACGCTAGCTACAGGCTTAACACATGCAAGTCGCGGGGCAGCATGGGGGTTGCTTGCAACCCCTGATGGCGACCGGCGCACGGGTGAGTAACGCGTATCCAACCTGCCCTTCACCACGGGATAACCCGGCGAAAGTCGGACTAATACCGTATGTTGTCCATTGACGGCATCCGATTTGGACGAAAGGCTTAGCGGTGAGGGATGGGGATGCGTCCGATTAGCTTGACGGCGGGGTAACGGCCCACCGTGGCAACGATCGGTAGGGG	0	0	0	0	0	0	0	0	0	0	0	0	0	0	0	0	0	0	0	0	0	0	0	0	0	0	0	0	0	0	0	0	0	0	0	0	0	0	0	0	115	0	0	0
5fb853ba8c60d03ada510e06dd9a2a25	ASV421	d__Bacteria; p__Bacteroidota; c__Bacteroidia; o__Bacteroidales; f__Prevotellaceae; g__Alloprevotella; s__Alloprevotella_tannerae	d__Bacteria; p__Bacteroidota; c__Bacteroidia; o__Bacteroidales; f__Prevotellaceae; g__Alloprevotella; s__Unclassified	k__Bacteria;p__Bacteroidetes;c__Bacteroidia;o__Bacteroidales;f__Prevotellaceae;g__Alloprevotella;s__Alloprevotella_tannerae	GATGAACGCTAGCTACAGGCTTAACACATGCAAGTCGTGGGGCAGCGGATGCTTAGCTTGCTAAGTATGCCGGCGACCGGCGCACGGGTGAGTAACGCGTACCGAACCTGCCCATCACACAGGGATAGGCTTGCGAAAGCAAGATTAATACCTGATGGTCTCAGTTGTATGCATGTATGATTGAGTAAAGCCTTCGGGCGGTGATGGATGGCGGTGCGTCCCATTAGGAAGTTGGCGGGGTAACGGCCCACCAATCCTTCGATGGGTAGG	0	0	0	0	0	0	0	0	0	0	0	0	0	0	0	0	0	0	0	0	0	0	0	0	0	0	0	0	0	0	0	0	0	0	0	0	0	0	0	0	0	0	0	0
012d408b4503b4f6568da0e512f04b1d	ASV422	d__Bacteria; p__Spirochaetota; c__Spirochaetia; o__Spirochaetales; f__Spirochaetaceae; g__Treponema; s__Treponema_vincentii	d__Bacteria; p__Spirochaetota; c__Spirochaetia; o__Spirochaetales; f__Spirochaetaceae; g__Treponema; s__Unclassified	k__Bacteria;p__Spirochaetes;c__Spirochaetia;o__Spirochaetales;f__Spirochaetaceae;g__Treponema	AACGAACGCTGGCGGCGCGTCTTAAGCATGCAAGTCGAACGGCAAGAGAGAAGCTTGCTTCTCTCCTAGAGTGGCGGACTGGTGAGGAACACGTGGGTAATCTACCCTTAAGATGGGGATAGCTGCTAGAAATAGCAGGTAATACCGAATACACTCGGCATATCACAAGAGATGTTGAGGAAAGGAAGCTACGGCTTCGCTTGAGGATGAGCTTGCGTCCCATTAGCTAGTTGGTGAGGTAAAGGCCCACCAAGGCGACGATGGGTATCC	0	0	0	0	0	0	0	0	0	0	0	0	0	0	0	0	0	0	0	0	0	0	0	28	0	0	0	0	0	0	0	0	0	0	0	0	0	0	0	0	0	0	0	0
8872102ac6e44877ab26d5c3ced26a87	ASV423	d__Bacteria; p__Fusobacteriota; c__Fusobacteriia; o__Fusobacteriales; f__Fusobacteriaceae; g__Fusobacterium; s__Unclassified g__Fusobacterium	d__Bacteria; p__Fusobacteriota; c__Fusobacteriia; o__Fusobacteriales; f__Fusobacteriaceae; g__Fusobacterium; s__Unclassified	k__Bacteria;p__Fusobacteria;c__Fusobacteriia;o__Fusobacteriales;f__Fusobacteriaceae;g__Fusobacterium;s__Fusobacterium_nucleatum_subsp._vincentii	GATGAACGCTGACAGAATGCTTAACACATGCAAGTCAACTTGAATTTGGGTTTTTAACTTAGGTTTGGGTGGCGGACGGGTGAGTAACGCGTAAAGAACTTGCCTCACAGCTAGGGACAACATTTGGAAACGAATGCTAATACCTAATATTATGATAATAGGGCATCCTATAATTATGAAAGCTATAAGCGCTGTGAGAGAGCTTTGCGTCCCATTAGCTAGTTGGAGAGGTAACGGCTCACCAAGGCGATGATGGGTAGCCGGCCTGAG	0	0	0	0	0	0	0	0	0	0	0	0	0	0	0	0	0	0	49	0	0	0	0	0	417	0	35	731	0	0	1168	421	0	0	38	0	0	0	0	139	0	0	0	23
e265c5ba81cbe2966889ef227b5829c2	ASV424	d__Bacteria; p__Bacteroidota; c__Bacteroidia; o__Bacteroidales; f__Prevotellaceae; g__Prevotella; s__Prevotella_loescheii	d__Bacteria; p__Bacteroidota; c__Bacteroidia; o__Bacteroidales; f__Prevotellaceae; g__Prevotella; s__Unclassified	k__Bacteria;p__Bacteroidetes;c__Bacteroidia;o__Bacteroidales;f__Prevotellaceae;g__Prevotella;s__Prevotella_sp._HMT_472	GATGAACGCTAGCTACAGGCTTAACACATGCAAGTCGCGGGGCAGCATGGGGGTTGCTTGCAACCCCCGATGGCGACCGGCGCACGGGTGAGTAACGCGTATCCAACCTGCCCTTCACCACGGGATAACCCGGCGAAAGTCGGACTAATACCGTATGTTGTCCATTGACGGCATCCGATTTGGACGAAAGGCTTGGCGGTGAAGGATGGGGATGCGTCCGATTAGCCAGACGGCGGGGTAACGGCCCACCGTGGCTACGATCGGTAGGGG	0	0	0	0	14	0	0	0	0	0	0	0	0	0	0	0	0	0	0	0	0	0	0	0	0	0	0	0	0	0	0	0	0	0	0	0	0	0	0	0	0	0	0	0
e3da73aaa0a70ff8c9fa2c6c224380d6	ASV425	d__Bacteria; p__Actinobacteriota; c__Actinobacteria; o__Actinomycetales; f__Actinomycetaceae; g__Actinomyces; s__Actinomyces_naeslundii	d__Bacteria; p__Actinobacteriota; c__Actinobacteria; o__Actinomycetales; f__Actinomycetaceae; g__Actinomyces; s__Unclassified	k__Bacteria;p__Actinobacteria;c__Actinobacteria;o__Actinomycetales;f__Actinomycetaceae;g__Actinomyces;s__Actinomyces_naeslundii	GACGAACGCTGGCGGCGTGCTTAACACATGCAAGTCGAACGGTGAAGGGGCCTGCTTTTGTGGGTCCTGGATGAGTGGCGAACGGGTGAGTAACACGTGAGTAACCTGCCCCCTTCTTCTGGATAACCGCATGAAAGTGTGGCTAATACGGGATATTCTGGGTCTGTCGCATGGTGGGCCTGGGAAAGATTGCGCCTTTTTTGGTGTTTTTGGTGGGGGATGGGCTCGCGGCCTATCAGCTTGTTGGTGGGGTGATGGCCTACCAAGGCG	0	0	0	0	0	539	0	0	0	0	0	0	0	0	0	0	0	0	0	0	0	0	0	0	0	0	0	0	0	0	0	0	0	0	0	0	0	0	0	0	0	0	0	0
3dfe973f9bbaf1e1dda375672dd09aa4	ASV426	d__Bacteria; p__Spirochaetota; c__Spirochaetia; o__Spirochaetales; f__Spirochaetaceae; g__Treponema; s__Treponema_medium	d__Bacteria; p__Spirochaetota; c__Spirochaetia; o__Spirochaetales; f__Spirochaetaceae; g__Treponema; s__Unclassified	k__Bacteria;p__Spirochaetes;c__Spirochaetia;o__Spirochaetales;f__Spirochaetaceae;g__Treponema;s__Treponema_sp._HMT_231	AACGAACGCTGGCGGCGCGTCTTAAGCATGCAAGTCGAACGGCAAGAGAGGAGCTTGCTTCTCTCCTAGAGTGGCGGACTGGTGAGGAACACGTGGGTAATCTACCCTTAAGATGGGGATAGCTGCTAGAAATAGCAGGTAATACCGAATACACTCGGCATATCACAAGAGATGTTGAGGAAAGGAAGCTACGGCTTCGCTTGAGGATGAGCTTGCGTCCCATTAGCTAGTTGGTGAGGTAAAGGCTCACCAAGGCGACGATGGGTATCC	0	0	0	0	0	0	0	0	0	0	0	0	0	0	0	0	0	0	0	0	0	0	0	0	0	0	0	0	0	0	0	0	0	0	0	0	0	0	0	0	0	0	0	0
fdd37a1eb7d0f78720305f49c7353394	ASV427	d__Bacteria; p__Bacteroidota; c__Bacteroidia; o__Bacteroidales; f__Prevotellaceae; g__Prevotella; s__Prevotella_oris	d__Bacteria; p__Bacteroidota; c__Bacteroidia; o__Bacteroidales; f__Prevotellaceae; g__Prevotella; s__Unclassified	k__Bacteria;p__Bacteroidetes;c__Bacteroidia;o__Bacteroidales;f__Prevotellaceae;g__Prevotella;s__Prevotella_oris	GATGAACGCTGGCTACAGGCTTAACACATGCAAGTCGAGGGGAAACGACGGGGAAGCTTGCTTCCCCGGGCGTCGACCGGCGCACGGGTGAGTAACGCGTATCCAACCTGCCTCTGACTGAGGAATAACCCGTCGAAAGTCGGCCTAATACCTCATGGCATCGTCTGCGGGCATCCAACGACGATTAAAGATTTCATCGGTCAGGGATGGGGATGCGTCTGATTAGCTTGTTGGCGGGGTAACGGCCCACCAAGGCGACGATCAGTAGGG	0	0	0	0	0	0	0	0	0	0	0	0	0	0	0	0	0	0	13	0	0	0	0	0	0	0	0	0	0	0	0	0	0	0	0	0	0	0	0	0	0	0	0	0
badf96aba30519e16e322b1609c3c4a9	ASV428	d__Bacteria; p__Bacteroidota; c__Bacteroidia; o__Bacteroidales; f__Prevotellaceae; g__Prevotella; s__Prevotella_denticola	d__Bacteria; p__Bacteroidota; c__Bacteroidia; o__Bacteroidales; f__Prevotellaceae; g__Prevotella_7; s__Unclassified	k__Bacteria;p__Bacteroidetes;c__Bacteroidia;o__Bacteroidales;f__Prevotellaceae;g__Prevotella;s__Prevotella_denticola	GATGAACGCTGGCTACAGGCTTAACACATGCAAGTCGAGGGGAAACGGCGTTGAGTGCTTGCACTCTTCGGACGTCGACCGGCGCACGGGTGAGTAACGCGTATCCAACCTTCCCGTTACTGCGGGATAACCTGCCGAAAGGCAGACTAATACCGCATGTTCTTCGATGACGGCATCAGATTCGAAGCAAAGATTCTTCGGTAACGGAGGGGGATGCGTCTGATTAGCTGGTTGGCGGGGTGACGGCCCACCAAGGCGACGATCAGTAGG	0	0	0	0	0	0	0	0	0	0	0	0	0	0	0	0	0	0	0	0	0	0	0	0	0	0	0	0	0	0	0	0	0	0	0	0	0	0	217	0	0	0	0	0
372b5d3d9243d9789fb768d37a47c73b	ASV429	d__Bacteria; p__Bacteroidota; c__Bacteroidia; o__Bacteroidales; f__Porphyromonadaceae; g__Porphyromonas; s__uncultured_bacterium	d__Bacteria; p__Bacteroidota; c__Bacteroidia; o__Bacteroidales; f__Porphyromonadaceae; g__Porphyromonas; s__uncultured bacterium	k__Bacteria;p__Bacteroidetes;c__Bacteroidia;o__Bacteroidales;f__Porphyromonadaceae;g__Porphyromonas;s__Porphyromonas_sp._HMT_930	GATGAACGCTAGCGATAGGCTTAACACATGCAAGTCGAGGGGCAGCACAAGGTAGCTTGCTATCTGGGTGGCGACCGGCGCACGGGTGCGTAACGCGTATGCAACTTGCCCTATACAGGAGGATAACCCGTCGAAAGACGGACTAATACTGCGTATGCTCACAACTTGGCATCAAGTAGTGAGGAAAGAAATTCGGTATAGGATAGGCATGCGTCCCATTAGCTTGTTGGTGAGGTAACGGCTCACCAAGGCCACGATGGGTAGGGGAAC	48	0	0	0	0	0	0	0	0	0	0	0	0	0	0	0	0	0	0	0	0	0	0	0	0	0	0	0	0	0	0	0	0	0	0	0	0	0	0	0	0	0	0	0
7f4e3f14394d6af29c54a649d9fb4ab6	ASV430	d__Bacteria; p__Campilobacterota; c__Campylobacteria; o__Campylobacterales; f__Campylobacteraceae; g__Campylobacter; s__Campylobacter_showae	d__Bacteria; p__Campylobacterota; c__Campylobacteria; o__Campylobacterales; f__Campylobacteraceae; g__Campylobacter; s__Unclassified	k__Bacteria;p__Proteobacteria;c__Epsilonproteobacteria;o__Campylobacterales;f__Campylobacteraceae;g__Campylobacter;s__Campylobacter_showae	AGTGAACGCTGGCGGCGTGCCTAATACATGCAAGTCGAACGGAGATTAAATAGCTTGCTATTTAATCTTAGTGGCGCACGGGTGAGTAATATATAGCTAACTTGCCCATTACTAAGGGACAACAGTTGGAAACGACTGCTAATACCTTATACTCCGTATCTATATAAGTAGATACGGGAAAGTTTTTCGGTAATGGATAGGGCTATATCGTATCAGCTAGTTGGTAAGGTAACGGCTTACCAAGGCTATGACGCGTAACTGGTCTGAGAG	0	0	0	22	0	0	0	0	0	0	0	0	0	0	0	0	0	0	0	0	0	0	0	0	0	0	0	0	0	0	0	0	0	0	0	0	0	0	0	0	0	0	0	0
07df33e2351b687f0e8534612c5f4f81	ASV431	d__Bacteria; p__Firmicutes; c__Negativicutes; o__Veillonellales-Selenomonadales; f__Veillonellaceae; g__Veillonella; s__Unclassified g__Veillonella	d__Bacteria; p__Firmicutes; c__Negativicutes; o__Veillonellales-Selenomonadales; f__Unclassified; g__Unclassified; s__Unclassified	k__Bacteria;p__Firmicutes;c__Negativicutes;o__Veillonellales;f__Veillonellaceae;g__Veillonella	GACGAACGCTGGCGGCGTGCCTAATACATGCAAGTAGAACGCTGAAGGAGGGGATTGCGTCTGATTAGCTAGTTGGAGGGGTAACGGCCCACCAAGGCGATGATCAGTAGCCGGTCTGAGAGGATGAACGGCCACATTGGGACTGAGACACGGCCCAGACTCCTACGGGAGGCAGCAGTGGGGAATCTTCCGCAATGGACGAAAGTCTGACGGAGCAACGCCGCGTGAGTGATGACGGCCTTCGGGTTGTAAAGCTCTGTTAATCGGGAC	0	0	0	0	0	0	0	0	0	0	0	3	0	0	0	0	0	0	0	0	0	0	0	0	0	0	0	0	6	4	0	0	0	0	0	0	0	0	0	0	0	0	0	17
7bdada7290ff3d295151ce95f0a19631	ASV432	d__Bacteria; p__Synergistota; c__Synergistia; o__Synergistales; f__Synergistaceae; g__Fretibacterium; s__uncultured_Synergistetes	d__Bacteria; p__Synergistota; c__Synergistia; o__Synergistales; f__Synergistaceae; g__Fretibacterium; s__Unclassified	k__Bacteria;p__Synergistetes;c__Synergistia;o__Synergistales;f__Synergistaceae;g__Fretibacterium;s__Fretibacterium_sp._HMT_359	GATGAACGCTGGCGGCGTGCGTAACACATGCAAGTTGTACGACGGTGCCATGAAGTGGAGACGCGGAGTGGTATACGGAGTAGCGGACGGGTGAGTAAAGCATGAGGAGCTGTCCTGTCGAGGGGGATAACGTTCGGAAACGGACCCTAATACCCCATAGTCCGAGAGGTTAAAGGCAGAGATGCGCGACGGGAGGTACTCGTGTCCTATCAGCTAGTTGGTGAGGTAACGGCTCACCAAGGCGACGACGGGTAGCCGGCCTGAGAGGGT	0	0	0	0	0	0	0	0	0	0	0	0	0	0	0	0	0	0	0	0	0	0	0	0	0	0	0	129	0	0	0	0	0	0	0	0	0	0	0	0	0	0	0	0
fb1a93630e0865d55cd9820ef0c1d1e3	ASV433	d__Bacteria; p__Bacteroidota; c__Bacteroidia; o__Bacteroidales; f__Prevotellaceae; g__Prevotella; s__Prevotella_denticola	d__Bacteria; p__Bacteroidota; c__Bacteroidia; o__Bacteroidales; f__Prevotellaceae; g__Prevotella_7; s__Unclassified	k__Bacteria;p__Bacteroidetes;c__Bacteroidia;o__Bacteroidales;f__Prevotellaceae;g__Prevotella;s__Prevotella_denticola	GATGAACGCTGGCTACAGGCTTAACACATGCAAGTCGAGGGGAAACGGCATTGGGTGCTTGCACCGAATGGACGTCGACCGGCGCACGGGTGAGTAACGCGTATCCAACCTTCCCGTTACTGCGGGATAACCTGCCGAAAGGCAGACTAATACCGCATGTTCTTCGATGACGGCATCAGATTCGAAGCAAAGATCCGTCGGTAACGGAGGGGGATGCGTCTGATTAGCTAGTTGGCGGGGCGACGGCCCACCAAGGCGACGATCAGTAGG	0	0	0	0	0	0	0	0	0	0	0	0	0	0	0	0	0	0	0	0	0	0	0	0	0	0	0	0	0	73	0	0	0	0	0	0	0	0	0	0	0	0	0	0
f63476b305d5dce4f9dd075613c73485	ASV434	d__Bacteria; p__Firmicutes; c__Bacilli; o__Lactobacillales; f__Streptococcaceae; g__Streptococcus; s__Unclassified g__Streptococcus	d__Bacteria; p__Firmicutes; c__Bacilli; o__Lactobacillales; f__Streptococcaceae; g__Streptococcus; s__Unclassified	k__Bacteria;p__Firmicutes;c__Bacilli;o__Lactobacillales;f__Streptococcaceae;g__Streptococcus;s__Streptococcus_mitis	GACGAACGCTGGCGGCGTGCCTAATACATGCAAGTAGAACGCTGAAGGAGGAGCTTGCTTCTCCGGATGAGTTGCGAACGGGTGAGTAACGCGTAGGTAACCTGCCTGGTAGCGGGGGATAACTATTGGAAACGATAGCTAATACCGCATAAGAGTAGATGTTGCATGACATTTGCTTAAAAGGTGCAATTGCATCACTACCAGATGGACCTGCGTTGTATTAGCTAGTTGGTGAGGTAACGGCTCACCAAGGCGACGATACATAGCCGA	0	0	0	0	0	0	0	0	0	0	0	0	0	0	0	0	0	0	0	0	0	0	0	0	0	0	0	0	0	0	0	0	0	0	0	0	0	0	0	0	0	0	0	0
b941c053619134d9e4bcdca9de071f3a	ASV435	d__Bacteria; p__Proteobacteria; c__Gammaproteobacteria; o__Pasteurellales; f__Pasteurellaceae; g__Haemophilus; s__Unclassified g__Haemophilus	d__Bacteria; p__Proteobacteria; c__Gammaproteobacteria; o__Enterobacterales; f__Pasteurellaceae; g__Haemophilus; s__Unclassified	k__Bacteria;p__Proteobacteria;c__Gammaproteobacteria;o__Pasteurellales;f__Pasteurellaceae;g__Haemophilus;s__Haemophilus_parainfluenzae	ATTGAACGCTGGCGGCAGGCTTAACACATGCAAGTCGAACGGTAACATAAAGAAGCTTGCTTCTTTGATGACGAGTGGCGGACGGGTGAGTAATGCTTGGGAATCTAGCTTATGGAGGGGGATAACTACGGGAAACTGTAGCTAATACCGCGTAATATCGAGAGATGAAAGTGTGGGACCTTCGGGCCACATGCCATAGGATGAGCCCAAGTGGGATTAGGTAGTTGGTGAGGTAAAGGCTCACCAAGCCGACGATCTCTAGCTGGTCTG	0	0	0	0	0	0	0	0	0	0	0	0	0	0	0	0	0	0	0	0	0	0	0	0	0	0	0	0	0	0	0	0	0	0	0	0	0	0	0	0	0	0	0	0
ad0a4d0ee4ec6d3d93378e807afa749a	ASV436	d__Bacteria; p__Bacteroidota; c__Bacteroidia; o__Bacteroidales; f__Prevotellaceae; g__Prevotella; s__Prevotella_salivae	d__Bacteria; p__Bacteroidota; c__Bacteroidia; o__Bacteroidales; f__Prevotellaceae; g__Prevotella; s__Unclassified	k__Bacteria;p__Bacteroidetes;c__Bacteroidia;o__Bacteroidales;f__Prevotellaceae;g__Prevotella;s__Prevotella_salivae	GATGAACGCTAGCTACAGGCTTAACACATGCAAGTCGAGGGGAAACGACATTGAAGCTTGCTTCGGTGGGCGTCGACCGGCGCACGGGTGAGTAACGCGTATCCAACCTGCCTCTGACTAAGGGATAACCCGGCGAAAGTCGGACTAATACCTTATGAGGTTTTCTGCAGACATCTAAAGAAAACGAAAGATTTATCGGTCAGCGATGGGGATGCGTCTGATTAGCTTGTTGGCGGGGTAACGGCCCACCAAGGCAACGATCAGTAGGGG	0	0	0	0	0	0	0	0	0	0	0	0	0	0	0	0	0	0	0	0	0	0	0	0	0	0	0	0	0	0	0	0	0	0	0	0	0	0	0	0	0	0	0	0
48d3d8532556703cc76f6211bf0423ac	ASV437	d__Bacteria; p__Firmicutes; c__Clostridia; o__Lachnospirales; f__Lachnospiraceae; g__Shuttleworthia; s__Shuttleworthia_satelles	d__Bacteria; p__Firmicutes; c__Clostridia; o__Lachnospirales; f__Lachnospiraceae; g__Shuttleworthia; s__Unclassified	k__Bacteria;p__Firmicutes;c__Clostridia;o__Clostridiales;f__Lachnospiraceae_[XIV];g__Shuttleworthia;s__Shuttleworthia_satelles	GATGAACGCTGGCGGCGTGCTTAACACATGCAAGTCGAACGAGAAATGATATTACGATCTCTTCGGAGTGATGATTTTATTTCGAGTGGCGGACGGGTGAGTAACGCGTGAGCAACCTGCCCTATACCGGGGGATACCAGTTGGAAACGACTGTTAATACCGCATAAGCGCACGATAAGACATCTTGTTGTGTGAAAAACTCCGGTGGTATAGGATGGGCTCGCGTATGATTAGCCAGTTGGCGGGGTAAAGGCCCACCAAAGCGACGAT	0	0	0	0	0	0	0	0	0	0	0	0	0	0	0	0	0	0	0	0	0	0	0	0	0	0	0	0	0	0	0	0	0	0	0	0	0	0	0	0	0	0	0	0
4f9e55554ecd9eb01f202c255a2df50e	ASV438	d__Bacteria; p__Bacteroidota; c__Bacteroidia; o__Bacteroidales; f__Prevotellaceae; g__Prevotella; s__Prevotella_oris	d__Bacteria; p__Bacteroidota; c__Bacteroidia; o__Bacteroidales; f__Prevotellaceae; g__Prevotella; s__Unclassified	k__Bacteria;p__Bacteroidetes;c__Bacteroidia;o__Bacteroidales;f__Prevotellaceae;g__Prevotella;s__Prevotella_oris	GATGAACGCTGGCTACAGGCTTAACACATGCAAGTCGAGGGGAAACGACGGGGAAGCTTGCTTCCCCGGGCGTCGACCGGCGCACGGGTGAGTAACGCGTATCCAACCTGCCTCTGACTGAGGGATAACCCGTCGAAAGTCGGCCTAATACCTCATGGCATCGTCTGCGGGCATCCAACGACGATTAAAGATTTCATCGGTCAGGGATGGGGATGCGTCTGATTAGCTTGTTGGCGGGGTAACGGCCCACCAAGGCGACGATCAGTAGGG	0	0	0	0	0	0	0	0	0	4	0	0	0	0	0	0	0	0	0	0	0	0	0	0	0	0	0	0	0	0	639	0	0	0	0	0	0	0	0	0	0	0	0	0
f88726f19d1498bc4bb160ce1d7486b9	ASV439	d__Bacteria; p__Firmicutes; c__Bacilli; o__Lactobacillales; f__Streptococcaceae; g__Streptococcus; s__Unclassified g__Streptococcus	d__Bacteria; p__Firmicutes; c__Bacilli; o__Lactobacillales; f__Streptococcaceae; g__Streptococcus; s__Unclassified	k__Bacteria;p__Firmicutes;c__Bacilli;o__Lactobacillales;f__Streptococcaceae;g__Streptococcus;s__Streptococcus_oralis_subsp._dentisani_clade_398	GACGAACGCTGGCGGCGTGCCTAATACATGCAAGTAGAACGCTGAAGGAAGGAGCTTGCTCTTTCCGGATGAGTTGCGAACGGGTGAGTAACGCGTAGGTAACCTGCCTGGTAGCGGGGGATAACTATTGGAAACGATAGCTAATACCGCATAATAGCAGTTATTGCATGATAACTGTTTGAAAGGTGCAAATGCATCACTACCAGATGGACCTGCGTTGTATTAGCTAGTTGGTGGGGTAACGGCTCACCAAGGCGACGATACATAGCC	0	0	0	0	0	0	0	0	0	0	0	0	0	0	0	0	0	0	0	0	0	0	0	0	0	0	0	0	0	0	0	0	0	0	0	0	0	0	0	0	0	0	0	0
3611968e8f65aa9f8c03a2c0ebbe2acc	ASV440	d__Bacteria; p__Firmicutes; c__Negativicutes; o__Veillonellales-Selenomonadales; f__Selenomonadaceae; g__Selenomonas; s__Selenomonas_sputigena	d__Bacteria; p__Firmicutes; c__Negativicutes; o__Veillonellales-Selenomonadales; f__Selenomonadaceae; g__Selenomonas; s__Unclassified	k__Bacteria;p__Firmicutes;c__Negativicutes;o__Selenomonadales;f__Selenomonadaceae;g__Selenomonas	GACGAACGCTGGCGGCGTGCTTAACACATGCAAGTCGAACGGGAACCTTTATTTCGGTAAAGGTGAGAGTGGCAAACGGGTGAGTAACACGTAGGCAACCTGCCGACAGGATGGGGACAACATTCCGAAAGGAATGCTAATACCGAATGGAGTCCGGAGATGGCATCATCTCTGGATAAAAGATGGCCTCTGAATATGCTATCGCCTGTCGATGGGCCTGCGTCTGATTAGCCAGTTGGCGGGGTAACGGCCCACCAAAGCGACGATCAG	0	0	0	0	0	0	0	0	0	0	0	0	0	0	0	0	0	0	0	0	0	0	0	0	0	0	0	0	0	0	0	0	0	0	0	0	0	0	0	0	0	0	0	0
47c25a9e2d0dcedf6514b6e1d1785418	ASV441	d__Bacteria; p__Bacteroidota; c__Bacteroidia; o__Sphingobacteriales; f__Lentimicrobiaceae; g__Lentimicrobium; s__unidentified	d__Bacteria; p__Bacteroidota; c__Bacteroidia; o__Sphingobacteriales; f__Lentimicrobiaceae; g__Lentimicrobium; s__uncultured bacterium	k__Bacteria;p__Bacteroidetes;c__Bacteroidetes_[C-1];o__Bacteroidetes_[O-1];f__Bacteroidetes_[F-1];g__Bacteroidetes_[G-5];s__Bacteroidetes_[G-5]_bacterium_HMT_511	GATGAACGCTTGCGGCAGGCTTAATACATGCAAGTCGAACGGTAACAGGGTCTTCGGACTGCTGACGAGTGGCGGATGGGTGAGTAACGCGTATGCAACCTTCCTCACACCGAGAAAAAGTCGACTGAAAAGTTGAATAAAGTCTCGTGATGTGCACGTTTCGCATGAGATGTGTATGATAGAAGCAATTTGGTGTGAGATGGGCATGCGTATCATTAGCTAGTTGGTAGGGTAACGGCTTACCAAGGCGACGATGATTAGGGGGCCTGA	0	0	0	0	0	0	0	0	0	0	0	0	0	0	0	0	0	0	0	0	0	0	0	0	0	0	0	137	0	0	0	0	0	0	0	0	0	0	0	0	0	0	0	0
d3e0566f41070b4eced703bb621e3185	ASV442	d__Bacteria; p__Bacteroidota; c__Bacteroidia; o__Bacteroidales; f__Prevotellaceae; g__Prevotella; s__Prevotella_jejuni	d__Bacteria; p__Bacteroidota; c__Bacteroidia; o__Bacteroidales; f__Prevotellaceae; g__Prevotella_7; s__Unclassified	k__Bacteria;p__Bacteroidetes;c__Bacteroidia;o__Bacteroidales;f__Prevotellaceae;g__Prevotella;s__Prevotella_sp._HMT_313	GATGAACGCTAGCTACAGGCCTAACACATGCAAGTCGTGGGGCAGCGGGTATGCTTGTTTTCAAGTATATGCCGGCGACCGGCGCACGGGTGAGTAACGCGTATCCAACCTACCCATTACTGTGGGATAACCTGCCGAAAGGCAGACTAATACCGCATAGTCTTCGATGACGGCATCAGATTTGAAGTAAAGATTTATCGGTAATGGATGGGGTTGCGTCTGATTAGCTTGTTGGCGGGGTAACGGCCCACCAAGGCAACGATCAGTAGG	0	0	0	0	0	0	0	0	0	0	0	0	0	0	0	0	0	0	0	0	0	0	0	0	0	0	0	0	0	0	0	0	0	0	0	0	0	0	0	0	0	0	0	0
6b10d3657a032025b3f585b565b6afc2	ASV443	d__Bacteria; p__Fusobacteriota; c__Fusobacteriia; o__Fusobacteriales; f__Fusobacteriaceae; g__Fusobacterium; s__Fusobacterium_periodonticum	d__Bacteria; p__Fusobacteriota; c__Fusobacteriia; o__Fusobacteriales; f__Fusobacteriaceae; g__Fusobacterium; s__Unclassified	k__Bacteria;p__Fusobacteria;c__Fusobacteriia;o__Fusobacteriales;f__Fusobacteriaceae;g__Fusobacterium;s__Fusobacterium_periodonticum	GATGAACGCTGACAGAATGCTTAACACATGCAAGTCTACTTGAACTTCGGTTTGGGTGGCGGACGGGTGAGTAACGCGTAAAGAACTTGCCTCACAGTTAGGGACAACATTTGGAAACGAATGCTAATACCTGATATTATGATTTTAGGGCATCCTAAGATTATGAAAGTTATATACGCTGTGAGAGAGCTTTGCGTCCCATTAGCTAGTTGGAGAGGTAACGGCTCACCAAGGCGATGATGGGTAGCCGGCCTGAGAGGGTGAACGGCC	0	0	0	0	0	0	513	0	0	0	0	0	0	0	0	0	0	0	0	0	0	47	0	0	0	0	0	0	0	0	0	0	0	0	0	0	343	0	0	66	0	0	0	0
a48cdf409e6b2e3c794390e74f4a0c7a	ASV444	d__Bacteria; p__Bacteroidota; c__Bacteroidia; o__Bacteroidales; f__Prevotellaceae; g__Alloprevotella; s__uncultured_Bacteroidetes	d__Bacteria; p__Bacteroidota; c__Bacteroidia; o__Bacteroidales; f__Prevotellaceae; g__Alloprevotella; s__uncultured bacterium	k__Bacteria;p__Bacteroidetes;c__Bacteroidia;o__Bacteroidales;f__Prevotellaceae;g__Alloprevotella;s__Alloprevotella_sp._HMT_914	GATGAACGCTAGCTACAGGCTTAACACATGCAAGTCGAGGGGCAGCGGGTTGAAAGCTTGCTTTCAATGCCGGCGACCGGCGCACGGGTGCGTAACGCGTATCAAACCTGCCTCATACTCGGGGATAGCCTTGCGAAAGTAAGATTAATACCCGATGTTATTAGTTCACCGCATGGTGGATTAATCAAAGATTTATCGGTATGAGATGGTGATGCGTCCGATTAGGTAGTAGGCGGGGTAACGGCCCACCTAGCCTTCGATCGGTAGGGG	0	0	0	0	0	0	0	0	0	0	0	0	0	0	0	0	0	0	0	0	0	0	0	0	0	0	0	0	0	0	0	0	0	0	0	0	0	0	0	0	0	0	0	0
a29d48e4b6e8ec720d41cacbe970a307	ASV445	d__Bacteria; p__Actinobacteriota; c__Actinobacteria; o__Actinomycetales; f__Actinomycetaceae; g__Actinomyces; s__Unclassified g__Actinomyces	d__Bacteria; p__Actinobacteriota; c__Actinobacteria; o__Actinomycetales; f__Actinomycetaceae; g__Actinomyces; s__Unclassified	k__Bacteria;p__Actinobacteria;c__Actinobacteria;o__Actinomycetales;f__Actinomycetaceae;g__Actinomyces	GACGAACGCTGGCGGCGTGCTTAACACATGCAAGTCGAACGGTGAAGCACCTTCCTTTTGGTGGGTGTGGATGAGTGGCGAACGGGTGAGTAACACGTGAGTAACCTGCCCCCTTCTTCTGGATAACCGCATGAAAGTGTGGCTAATACGGGATATTCTGCGCCTGCTGCATGGTGGGTGTGGGAAAGATATTGTTTCGGTGGGGGATGGGCTCGCGGCCTATCAGCTTGTTGGTGGGGTGATGGCCTACCAAGGCGGTGACGGGTAGCC	0	0	0	0	0	0	0	0	0	0	0	0	0	0	0	0	0	0	0	0	0	0	0	0	0	0	0	0	0	0	772	624	0	0	0	0	0	0	0	0	62	0	0	0
51b0d93dd29a4eeea9d203d96c1a24e6	ASV446	d__Bacteria; p__Firmicutes; c__Bacilli; o__Lactobacillales; f__Unclassified o__Lactobacillales; g__Unclassified o__Lactobacillales; s__Unclassified o__Lactobacillales	d__Bacteria; p__Unclassified; c__Unclassified; o__Unclassified; f__Unclassified; g__Unclassified; s__Unclassified	k__Bacteria;p__Firmicutes;c__Bacilli;o__Lactobacillales;f__Carnobacteriaceae;g__Granulicatella;s__Granulicatella_elegans	GACGAACGCTGGCGGCGTGCCTAATACATGCAAGTCGAACGAGAGCGACCGGTGCTTGCACTGGTCAATCTAGTGGCGGACGGGTGAGTAACACGTGGGTAACCTGCCCATCAGAGGGGGATAACATTCGGAAACGGATGCTAAAACCGCATAGGTTCTACAGTCGCATGACTGAAGAAGGAAAAGAGGCTTCGGCTTCTGCTGATGGATGGACCCGCGGTGCATTAGCTAGTTGGTGAGGTAACGGCTCACCAAGGCCGTGATGCATAG	0	0	0	0	0	0	0	0	0	0	0	0	0	0	0	0	0	0	0	0	0	0	0	0	0	0	0	0	0	0	0	0	0	0	0	0	0	0	0	0	0	0	0	0
8926203dc01cea138d2cf7f74cb37d53	ASV447	d__Bacteria; p__Fusobacteriota; c__Fusobacteriia; o__Fusobacteriales; f__Fusobacteriaceae; g__Fusobacterium; s__Unclassified g__Fusobacterium	d__Bacteria; p__Fusobacteriota; c__Fusobacteriia; o__Fusobacteriales; f__Fusobacteriaceae; g__Fusobacterium; s__Unclassified	k__Bacteria;p__Fusobacteria;c__Fusobacteriia;o__Fusobacteriales;f__Fusobacteriaceae;g__Fusobacterium;s__Fusobacterium_nucleatum_subsp._polymorphum	GATGAACGCTGACAGAATGCTTAACACATGCAAGTCAACTTGAACTTCGGTTTGGGTGGCGGACGGGTGAGTAACGCGTAAAGAACTTACCTCACAGATAGGGACAACATTTGGAAACGAATGCTAATACCTAATATTATGATTTTAGGGCATCCTAGGATTATGAAAGCTATATACGCTGTGAGAGAGCTTTGCGTCCCATTAGCTAGTTGGAGAGGTAACGGCTCACCAAGGCGATGATGGGTAGCCGGCCTGAGAGGGTGATCGGCC	0	0	0	0	0	0	0	0	0	0	16	0	0	0	0	0	0	0	0	0	0	0	0	0	0	0	0	0	0	0	0	77	0	0	0	0	0	0	0	0	0	0	0	0
1278ab9667b6b110ce3f95755a7fe1e5	ASV448	d__Bacteria; p__Fusobacteriota; c__Fusobacteriia; o__Fusobacteriales; f__Fusobacteriaceae; g__Fusobacterium; s__Unclassified g__Fusobacterium	d__Bacteria; p__Fusobacteriota; c__Fusobacteriia; o__Fusobacteriales; f__Fusobacteriaceae; g__Unclassified; s__Unclassified	k__Bacteria;p__Fusobacteria;c__Fusobacteriia;o__Fusobacteriales;f__Fusobacteriaceae;g__Fusobacterium;s__Fusobacterium_periodonticum	GATGAACGCTGACAGAATGCTTAACACATGCAAGTCTACTTGAACTTCGGTTTGGGTGGCGGACGGGTGAGTAACGCGTAAAGAACTTGCCTCACAGTTAGGGACAACATTTGGAAACGAATGCTAATACCTGATATTATGATTTTAGGGCATCCTAAGATTATGAAAGCTATATGCACTGTGAGAGAGCTTTGCGTCCCATTAGCTAGTTGGTGAGGTAACGGCTCACCAAGGCGACGATGGGTAGGGGAACTGAGAGGTTGAACCCCC	0	0	0	0	0	0	0	0	0	0	0	0	0	0	0	0	0	0	0	0	0	0	0	0	0	0	0	0	0	0	0	0	0	0	0	0	0	0	0	0	0	0	0	0
89df7d9b3b8412920645bbed9ddf30b5	ASV449	d__Bacteria; p__Fusobacteriota; c__Fusobacteriia; o__Fusobacteriales; f__Leptotrichiaceae; g__Leptotrichia; s__uncultured_organism	d__Bacteria; p__Fusobacteriota; c__Fusobacteriia; o__Fusobacteriales; f__Leptotrichiaceae; g__Leptotrichia; s__Unclassified	k__Bacteria;p__Fusobacteria;c__Fusobacteriia;o__Fusobacteriales;f__Leptotrichiaceae;g__Leptotrichia;s__Leptotrichia_sp._HMT_215	GATGAACGCTGACAGAATGCTTAACACATGCAAGTCGATGGGGAAGTGGTGCTTGCACCATGGTAACCATGGCGGACGGGTGAGTAACGCGTAAGGAACTTGCCTGCGGGACCGGGATAACAGCAGGAAACTGCTGATAATACCGGATAAGGTCATTAAGCTGCATAGCTTAGTGATGAAAGGAGACGCCTGCGGAGAGCCTTGCGTCCTATTAGCTAGTTGGAGGGGTAACGGCCCACCAAGGCGAAGATAGGTAGCCGGCCTGAGAGG	0	0	0	0	0	0	0	0	0	0	0	0	0	0	0	0	0	0	0	0	0	0	0	0	0	0	0	0	0	0	0	0	0	0	0	0	0	0	0	0	0	0	0	0
96244838dcf74c0a79209f98f7583619	ASV450	d__Bacteria; p__Fusobacteriota; c__Fusobacteriia; o__Fusobacteriales; f__Leptotrichiaceae; g__Leptotrichia; s__Leptotrichia_wadei	d__Bacteria; p__Fusobacteriota; c__Fusobacteriia; o__Fusobacteriales; f__Leptotrichiaceae; g__Leptotrichia; s__Unclassified	k__Bacteria;p__Fusobacteria;c__Fusobacteriia;o__Fusobacteriales;f__Leptotrichiaceae;g__Leptotrichia	GATGAACGCTGACAGAATGCTTAACACATGCAAGTCTTTGGCAAAGCTGTGCTTGCACAGTCTAGCCAAGGCGGACGGGTGAGTAACGCGTAAGGAACTTGCCCTGCAGTCAGGGATAACAGACGGAAACGACTGATAAAACCTGATAAAGTCAGACGGACTCATGTCTAGTCTGATGAAAAGAAATGCTGCAGGAGAGCCTTGCGTCCTATTAGCTTGTTGGTGGGGTAACGGCCCACCAAGGCAATGATAGGTAGCCGGCCTGAGAGG	0	0	0	0	0	0	0	0	0	0	0	0	0	0	0	0	0	0	0	0	0	0	0	0	0	0	0	0	0	0	0	0	0	0	0	0	0	0	0	0	0	0	0	0
ffe5e9b0dffbad7192b0829e6601d634	ASV451	d__Bacteria; p__Bacteroidota; c__Bacteroidia; o__Bacteroidales; f__Prevotellaceae; g__Alloprevotella; s__Alloprevotella_tannerae	d__Bacteria; p__Bacteroidota; c__Bacteroidia; o__Bacteroidales; f__Prevotellaceae; g__Alloprevotella; s__Unclassified	k__Bacteria;p__Bacteroidetes;c__Bacteroidia;o__Bacteroidales;f__Prevotellaceae;g__Alloprevotella;s__Alloprevotella_tannerae	GATGAACGCTAGCTACAGGCTTAACACATGCAAGTCGTGGGGCAGCGGATGCTTAGCTTGCTAAGTATGCCGGCGACCGGCGCACGGGTGAGTAACGCGTACCGAACCTGCCCATCACACAGGGATAGGCTTGCGAAAGCAAGATTAATACCTGATGGTCTCAGTTGTATGCATGTATGATTGAGTAAAGCCTTCGGGCGGTGATGGATGGCGGTGCGTCCCATTAGGATGTTGGCGGGGTAACGGCCCACCAATCCTTCGATGGGTAGG	0	0	0	0	0	0	0	0	0	0	0	0	0	0	0	0	0	0	0	0	0	0	0	0	0	0	0	0	0	0	0	0	0	0	0	0	0	0	0	0	0	0	0	0
76afd410933b0e9c1dbd8dfef123b494	ASV452	d__Bacteria; p__Proteobacteria; c__Gammaproteobacteria; o__Pasteurellales; f__Pasteurellaceae; g__Aggregatibacter; s__Aggregatibacter_sp.	d__Bacteria; p__Proteobacteria; c__Gammaproteobacteria; o__Enterobacterales; f__Pasteurellaceae; g__Unclassified; s__Unclassified	k__Bacteria;p__Proteobacteria;c__Gammaproteobacteria;o__Pasteurellales;f__Pasteurellaceae;g__Aggregatibacter;s__Aggregatibacter_sp._HMT_949	ATTGAACGCTGGCGGCAGGCTTAACACATGCAAGTCGAACGGTAGCAGGTAAGTACTTGTACTTATGCTGACGAGTGGCGGACGGGTGAGTAATGTTTGGGAATCTAGCTTATGGAGGGGGATAACGACGGGAAACTGTCGCTAATACCGCGTAGAATCGGAAGATGAAAGTGCGGGACCTTAGGGCCGCATGCCATAGGATGAGCCCAAGTGGGATTAGGTAGTTGGTAGGGTAAAGGCCTACCAAGCCTGCGATCTCTAGCTGGTCTG	0	0	0	0	0	0	0	0	0	0	0	0	0	0	0	0	0	0	0	0	0	0	0	0	0	0	0	0	0	0	0	0	0	0	0	0	0	0	0	0	0	0	0	0
15e87e2b93ce3fdd58a0ec2778d95512	ASV453	d__Bacteria; p__Firmicutes; c__Bacilli; o__Lactobacillales; f__Streptococcaceae; g__Streptococcus; s__Streptococcus_australis	d__Bacteria; p__Firmicutes; c__Bacilli; o__Lactobacillales; f__Streptococcaceae; g__Streptococcus; s__Unclassified	k__Bacteria;p__Firmicutes;c__Bacilli;o__Lactobacillales;f__Streptococcaceae;g__Streptococcus;s__Streptococcus_australis	GATGAACGCTGGCGGCGTGCCTAATACATGCAAGTAGAACGCTGAAGGAGGAGCTTGCTCTTTCCGGATGAGTTGCGAACGGGTGAGTAACGCGTAGGTAACCTGCCTGGTAGCGGGGGATAACTATTGGAAACGATAGCTAATACCGCATAACAGTAGATATTGCATGATATCTGCTTGAAAGGGGCAATTGCTCCACTACCAGATGGACCTGCGTTGTATTAGCTAGTTGGTGAGGTAACGGCTCACCAAGGCGACGATACATAGCCG	0	0	0	0	0	0	0	0	0	0	0	0	0	0	0	0	0	0	0	0	0	0	0	0	0	0	0	0	0	0	0	0	0	0	0	0	0	0	0	0	0	0	0	0
adedf4722dfb59d08e53f7f783391dae	ASV454	d__Bacteria; p__Campilobacterota; c__Campylobacteria; o__Campylobacterales; f__Campylobacteraceae; g__Campylobacter; s__Unclassified g__Campylobacter	d__Bacteria; p__Campylobacterota; c__Campylobacteria; o__Campylobacterales; f__Campylobacteraceae; g__Campylobacter; s__Unclassified	k__Bacteria;p__Proteobacteria;c__Epsilonproteobacteria;o__Campylobacterales;f__Campylobacteraceae;g__Campylobacter;s__Campylobacter_concisus	AGTGAACGCTGGCGGCGTGCCTAATACATGCAAGTCGAACGGACAAGTAAGAGCTTGCTCTTATGAGTTAGTGGCGCACGGGTGAGTAATGTATAGCTAATCTGCCCTACACTAGAGGACAACAGTTGGAAACGACTGCTAATACTCTATACACCTCTCTAGCATAAGTTAGATAGGGAAAGTTTTTCGGTGTAGGATGAGGCTATATTGTATCAGCTAGTTGGTGAGGTAATGGCTTACCAAGGCTATGACGCATAACTGGTCTGAGAG	0	0	0	0	0	0	0	0	0	0	0	0	0	0	0	0	0	0	0	0	0	0	0	0	0	0	0	0	0	0	0	0	0	0	0	0	0	0	0	0	0	10	0	0
c6262bc3065c94f00dc012a6d92b5c26	ASV455	d__Bacteria; p__Fusobacteriota; c__Fusobacteriia; o__Fusobacteriales; f__Fusobacteriaceae; g__Fusobacterium; s__Unclassified g__Fusobacterium	d__Bacteria; p__Fusobacteriota; c__Fusobacteriia; o__Fusobacteriales; f__Fusobacteriaceae; g__Fusobacterium; s__Unclassified	k__Bacteria;p__Fusobacteria;c__Fusobacteriia;o__Fusobacteriales;f__Fusobacteriaceae;g__Fusobacterium;s__Fusobacterium_nucleatum_subsp._polymorphum	GATGAACGCTGACAGAATGCTTAACACATGCAAGTCAACTTGAACTTCGGTTTGGGTGGCGGACGGGTGAGTAACGCGTAAAGAACTTGCCTCACAGATAGGGACAACATTTGGAAACGAATGCTAATACCTGATATTATGATTTTAGGGCATCCTAGGATTATGAAAGCTATATACGCTGTGAGAGAGCTTTGCGTCCCATTAGCTAGTTGGAGAGGTAACGGCTCACCAAGGCGATGATGGGTAGCCGGCCTGAGAGGGTGATCGGCC	0	0	0	53	0	0	0	0	0	0	0	0	0	0	0	0	0	0	0	0	0	0	0	0	0	0	0	0	0	0	0	0	0	0	0	0	0	0	0	0	0	0	0	0
ebee707050b564f47f0c4b9cb650dd98	ASV456	d__Bacteria; p__Fusobacteriota; c__Fusobacteriia; o__Fusobacteriales; f__Leptotrichiaceae; g__Leptotrichia; s__uncultured_organism	d__Bacteria; p__Fusobacteriota; c__Fusobacteriia; o__Fusobacteriales; f__Leptotrichiaceae; g__Leptotrichia; s__Unclassified	k__Bacteria;p__Fusobacteria;c__Fusobacteriia;o__Fusobacteriales;f__Leptotrichiaceae;g__Leptotrichia;s__Leptotrichia_sp._HMT_215	GATGAACGCTGACAGAATGCTTAACACATGCAAGTCGATGGGGAAGTGGTGCTTGCACCATGGTAACCATGGCGGACGGGTGAGTAACGCGTAAGGAACTTGCCTGCGGGACCGGGATAACAGGAGGAAACTGCTGACAATACCGGATAAGGTCATTAAGCCGCATAGCTTAGTGATGAAAGGAGACGCCTGCGGAGAGCCTTGCGTCCTATTAGCTAGTTGGAGGGGTAACGGCCCACCAAGGCGAAGATAGGTAGCCGGCCTGAGAGG	0	0	0	0	0	0	0	0	0	0	0	0	0	0	0	0	0	0	0	0	0	0	85	0	0	0	0	0	0	0	0	0	0	0	0	0	0	0	0	0	0	0	0	0
afda1da64a4b9e61e2ae993bf87edb4d	ASV457	d__Bacteria; p__Bacteroidota; c__Bacteroidia; o__Bacteroidales; f__Porphyromonadaceae; g__Porphyromonas; s__Unclassified g__Porphyromonas	d__Bacteria; p__Bacteroidota; c__Bacteroidia; o__Bacteroidales; f__Porphyromonadaceae; g__Porphyromonas; s__Unclassified	k__Bacteria;p__Bacteroidetes;c__Bacteroidia;o__Bacteroidales;f__Porphyromonadaceae;g__Porphyromonas	GATGAACGCTAGCGATAGGCTTAACACATGCAAGTCGAGGGGCAGCATGGTCTTAGCTTGCTAAGACTGATGGCGACCGGCGCACGGGTGCGTAACGCGTATGCAACTTGCCTCACAGAGGGGGATAACCCGTCGAAAGACGGACTAATACCGCGTACACTCCACTTTGGGCATCCAATGTAGAGGAAATGAACTTCGCTGTGAGATAGGCATGCGTCCCATTAGCTAGTTGGTGAGGTAACGGCTCACCAAGGCGACGATGGGTAGGGG	0	0	0	0	0	0	0	0	0	0	0	0	0	0	0	0	0	0	0	0	0	0	0	0	0	0	0	0	0	0	0	0	0	0	0	0	0	0	0	0	0	0	0	0
daec3faabecfe85f7a783d53de4547bb	ASV458	d__Bacteria; p__Firmicutes; c__Bacilli; o__Lactobacillales; f__Streptococcaceae; g__Streptococcus; s__Unclassified g__Streptococcus	d__Bacteria; p__Firmicutes; c__Bacilli; o__Lactobacillales; f__Streptococcaceae; g__Streptococcus; s__Unclassified	k__Bacteria;p__Firmicutes;c__Bacilli;o__Lactobacillales;f__Streptococcaceae;g__Streptococcus;s__Streptococcus_sp._HMT_064	GACGAACGCTGGCGGCGTGCCTAATACATGCAAGTAGAACGCTGAAGGAGGAGCTTGCTCTTCTGGATGAGTTGCGAACGGGTGAGTAACGCGTAGGTAACCTGCCTGGTAGCGGGGGATAACTATTGGAAACGATAGCTAATACCGCATAATAGTAGATGTTGCATGACATTTGCTTAAAAGGTGCAATTGCATCACTACCAGATGGACCTGCGTTGTATTAGCTAGTTGGTGAGGTAACGGCTCACCAAGGCAACGATACATAGCCGA	0	0	0	0	0	0	0	0	0	0	0	0	0	0	0	0	0	0	0	0	0	0	0	0	0	0	460	0	0	0	0	0	0	0	0	0	0	0	0	0	0	0	0	0
81d8af001be79a1e096adf7c52091405	ASV459	d__Bacteria; p__Fusobacteriota; c__Fusobacteriia; o__Fusobacteriales; f__Leptotrichiaceae; g__Leptotrichia; s__Leptotrichia_goodfellowii	d__Bacteria; p__Fusobacteriota; c__Fusobacteriia; o__Fusobacteriales; f__Leptotrichiaceae; g__Leptotrichia; s__Unclassified	k__Bacteria;p__Fusobacteria;c__Fusobacteriia;o__Fusobacteriales;f__Leptotrichiaceae;g__Leptotrichia;s__Leptotrichia_goodfellowii	GATGAACGCTGACAGAATGCTTAACACATGCAAGTCGATGGGGAAGAATTAACTTGTTAATTTGGTAACCATGGCGGACGGGTGAGTAACGCGTAAAGAACTTACCTTTCAGACTGGGATAACAGAGGGAAACTTCTGATAAGACCGGATATAATTAATTAATTGCATGAATAATTAATGAAAAGAGATGCTGAAAGAGAGCTTTGCGTTCTATTAGCTAGTTGGTAAGGTAACGGCTTACCAAGGCGATGATAGGTAGCCGGCCTGAGA	0	0	0	0	0	0	0	0	0	0	0	0	0	0	0	0	0	0	0	0	0	0	0	0	0	0	0	0	0	14	0	0	0	0	0	0	0	0	0	0	0	0	0	0
a097de62cf77d75d338378fa3a4018c6	ASV460	d__Bacteria; p__Actinobacteriota; c__Actinobacteria; o__Actinomycetales; f__Actinomycetaceae; g__Actinomyces; s__Unclassified g__Actinomyces	d__Bacteria; p__Actinobacteriota; c__Actinobacteria; o__Actinomycetales; f__Actinomycetaceae; g__Actinomyces; s__Unclassified	k__Bacteria;p__Actinobacteria;c__Actinobacteria;o__Actinomycetales;f__Actinomycetaceae;g__Actinomyces;s__Actinomyces_sp._HMT_175	GACGAACGCTGGCGGCGTGCTTAACACATGCAAGTCGAACGGTGAAGGGACCGGTTTTTGCTGGTCCTGGATGAGTGGCGAACGGGTGAGTAACACGTGAGTAACCTGCCCCCTTCTTCTGGATAACCGCATGAAAGTGTGGCTAATACGGGATATTCTGCGCCTGCTGCATGGTGGGTGTGGGAAAGATATTGCTTCGGTGGGGGATGGGCTCGCGGCCTATCAGCTTGTTGGTGGGGTGATGGCCTACCAAGGCGGTGACGGGTAGCC	0	0	0	0	0	0	0	0	0	0	0	0	0	0	0	0	0	0	0	0	0	0	0	0	0	0	0	0	0	0	0	0	0	0	0	0	0	0	0	0	67	0	0	0
c588e2bd223f4c115d5d4a53df0aae11	ASV461	d__Bacteria; p__Firmicutes; c__Bacilli; o__Lactobacillales; f__Streptococcaceae; g__Streptococcus; s__Unclassified g__Streptococcus	d__Bacteria; p__Firmicutes; c__Bacilli; o__Lactobacillales; f__Streptococcaceae; g__Streptococcus; s__Unclassified	k__Bacteria;p__Firmicutes;c__Bacilli;o__Lactobacillales;f__Streptococcaceae;g__Streptococcus;s__Streptococcus_oralis_subsp._dentisani_clade_058	GACGAACGCTGGCGGCGTGCCTAATACATGCAAGTAGAACGCTGAAGGAGGAGCTTGCTTCTCTGGATGAGTTGCGAACGGGTGAGTAACGCGTAGGTAACCTGCCTGGTAGCGGGGGATAACTATTGGAAACGATAGCTAATACCGCATAATATTGACTATTGCATGATAGTCAATTAAAAGGTGCAATTGCATCACTACCAGATGGACCTGCGTTGTATTAGCTAGTTGGTGAGGTAACGGCTCACCAAGGCGACGATACATAGCCGA	0	0	0	0	0	0	0	0	0	0	0	0	0	0	0	0	0	0	0	0	0	0	0	0	0	0	0	0	0	0	0	0	0	0	0	0	0	0	0	0	0	0	0	0
916e7b2327396a374a07a5d47eb55c19	ASV462	d__Bacteria; p__Actinobacteriota; c__Actinobacteria; o__Unclassified c__Actinobacteria; f__Unclassified c__Actinobacteria; g__Unclassified c__Actinobacteria; s__Unclassified c__Actinobacteria	d__Bacteria; p__Actinobacteriota; c__Actinobacteria; o__Corynebacteriales; f__Corynebacteriaceae; g__Corynebacterium; s__uncultured bacterium	k__Bacteria;p__Actinobacteria;c__Actinobacteria;o__Corynebacteriales;f__Corynebacteriaceae;g__Corynebacterium;s__Corynebacterium_matruchotii	GACGAACGCTGGCGGCGTGCTTAACACATGCAAGTCGAACGGAAAGGCCCCCACTATTTTTGGTGGGGGTGCTCGAGTGGCGAACGGGTGAGTAACACGTGGGTGATCTGCCCTGTACTTCGGGATAAGCTTGGGAAACTGGGTCTAATACCGGATAGGACCATGGTTTAGTGTCTCATGGTGGAAAAATATTGTTTTGGTGCAGGATGAGCTCGCGGCCTATCAGCTTGTTGGTGGGGTAATGGCCTACCAAGGCGTCGACGGGTAGCC	0	0	0	0	0	0	0	0	0	0	0	0	0	0	0	0	0	0	0	0	0	0	0	0	0	0	0	0	0	0	38	0	0	0	0	0	0	0	0	0	0	0	0	0
4edbb0e695f5f0719f6931fc41d27362	ASV463	d__Bacteria; p__Firmicutes; c__Clostridia; o__Peptostreptococcales-Tissierellales; f__Peptostreptococcaceae; g__Filifactor; s__Filifactor_alocis	d__Bacteria; p__Firmicutes; c__Unclassified; o__Unclassified; f__Unclassified; g__Unclassified; s__Unclassified	k__Bacteria;p__Firmicutes;c__Clostridia;o__Clostridiales;f__Peptostreptococcaceae_[XI];g__Filifactor;s__Filifactor_alocis	GATGAACGCTGGCGGCGTGCTTAACACATGCAAGTCGAACGAACGACTATTAACAGAACCTTTCGGGGCGAAGAATATAGAAGTTAGTGGCGGACGGGTGCGTAACGCGTGGGTAATCTGCCTTTGTCAAAGGAATAACTATTCGAAAGAATAGCTAAAACCGTATAACATATTAATAGGGCATCCTAATAATATCAAAACTGAGGTGGACAAAGATGAGCCCGCGTCTGATTAGCTAGTTGGTGAGATAAAAGCCCACCAAGGCAACGA	0	0	0	0	0	0	0	0	0	0	0	0	0	0	0	0	0	0	0	0	0	0	0	0	0	0	0	12	0	0	0	0	0	0	0	0	0	0	0	0	0	0	0	0
2454e8813e0e32076e3b0108f2db6bfc	ASV464	d__Bacteria; p__Proteobacteria; c__Gammaproteobacteria; o__Burkholderiales; f__Burkholderiaceae; g__Lautropia; s__Unclassified g__Lautropia	d__Bacteria; p__Proteobacteria; c__Gammaproteobacteria; o__Burkholderiales; f__Burkholderiaceae; g__Lautropia; s__uncultured bacterium	k__Bacteria;p__Proteobacteria;c__Betaproteobacteria;o__Burkholderiales;f__Burkholderiaceae;g__Lautropia;s__Lautropia_mirabilis	ATTGAACGCTGGCGGCATGCTTTACACATGCAAGTCGAACGGCAGCGCGGGCTTCGGCCTGGCGGCGAGTGGCGAACGGGTGAGTAATACATCGGAACGTGCCCAGTAGTGGGGGATAGCTCGGCGAAAGCCGGATTAATACCGCATACGACCTGAGGGTGAAAGCGGGGGATCTTCGGACCTCGCGCTATTGGAGCGGCCGATGGCAGATTAGCTTGTTGGTGGGGTAAAGGCCTACCAAGGCAACGATCTGTAGCTGGTCTGAGAGGA	0	0	0	0	0	0	0	0	0	0	0	0	0	0	0	0	0	0	0	0	0	0	0	0	0	0	0	0	0	0	0	0	0	0	0	0	0	0	185	0	0	0	0	0
1236a8c91e1712637cff27a17a28d3ee	ASV465	d__Bacteria; p__Firmicutes; c__Negativicutes; o__Veillonellales-Selenomonadales; f__Veillonellaceae; g__Veillonella; s__Unclassified g__Veillonella	d__Bacteria; p__Firmicutes; c__Negativicutes; o__Veillonellales-Selenomonadales; f__Veillonellaceae; g__Veillonella; s__Unclassified	k__Bacteria;p__Firmicutes;c__Negativicutes;o__Veillonellales;f__Veillonellaceae;g__Veillonella	GACGAACGCTGGCGGCGTGCTTAACACATGCAAGTCGAACGAAGAGCGATGGAAGCTTGCTTCTATCAATCTTAGTGGCGAACGGGTGAGTAACGCGTAATCAACCTGCCCTTCAGAGGGGGACAACAGTTGGAAACGACTGCTAATACCGCATACGATCTAATCTCGGCATCGAGAATGGATGAAAGGTGGCCTCTATTTATAAGCTATCACTGAAGGAGGGGATTGCGTCTGATTAGCTAGTTGGAGGGGTAACGGCCCACCAAGGCG	0	0	0	0	0	0	0	0	0	0	0	0	0	0	0	0	0	0	0	0	0	0	0	0	0	0	0	0	0	0	0	98	0	0	0	0	0	0	0	0	0	0	0	0
945cd1663c0ac45423fa3fb77aaf4356	ASV466	d__Bacteria; p__Firmicutes; c__Negativicutes; o__Veillonellales-Selenomonadales; f__Veillonellaceae; g__Veillonella; s__Unclassified g__Veillonella	d__Bacteria; p__Firmicutes; c__Negativicutes; o__Veillonellales-Selenomonadales; f__Veillonellaceae; g__Veillonella; s__Unclassified	k__Bacteria;p__Firmicutes;c__Negativicutes;o__Veillonellales;f__Veillonellaceae;g__Veillonella	GACGAACGCTGGCGGCGTGCTTAACACATGCAAGTCGAACGAAGAGCGATGGAAGCTTGCTTCTATCAATCTTAGTGGCGAACGGGTGAGTAACGCGTAATCAACCTGCCCTTCAGAGGGGGACAACAGTTGGAAACGACTGCTAATACCGCATACGATCTAATCTCGGCATCGAGGATGGATGAAAGGTGGCCTCTATTTATAAGCTATCACTGAAGGAGGGGATTGCGTCTGATTAGCTAGTTGGAGGGGTAACGGCCCACCAAGGCG	0	0	0	0	0	0	0	0	0	0	0	0	0	0	0	0	0	0	0	0	0	0	0	0	0	0	0	0	0	0	0	0	0	0	0	0	0	0	0	0	0	0	0	0
ae34bbc46b36d5c2ba4c8e2304ab2441	ASV467	d__Bacteria; p__Bacteroidota; c__Bacteroidia; o__Bacteroidales; f__Prevotellaceae; g__Prevotella; s__Prevotella_melaninogenica	d__Bacteria; p__Bacteroidota; c__Bacteroidia; o__Bacteroidales; f__Prevotellaceae; g__Prevotella_7; s__Unclassified	k__Bacteria;p__Bacteroidetes;c__Bacteroidia;o__Bacteroidales;f__Prevotellaceae;g__Prevotella;s__Prevotella_melaninogenica	GATGAACGCTAGTTACAGGCTTAACACATGCAAGTCGAGGGGAAACGGCATTGAGTGCTTGCACTCTTTGGACGTCGACCGGCGCACGGGTGAGTAACGCGTATCCAACCTTCCCATTACTGTGGGATAACCTGCCGAAAGGCAGACTAATACCGCATAGTCTTCGATGACGGCATCAGATTTGAAGTAAAGATTTATCGGTAATGGATGGGGATGCGTCTGATTAGCTTGTTGGCGGGGTAACGGCCCACCAAGGCAACGATCAGTAGG	0	0	0	0	0	0	0	0	0	0	0	0	0	0	0	0	0	0	0	0	0	0	0	0	0	0	0	0	0	0	0	0	0	0	0	0	0	0	0	0	0	0	0	0
133bf5bd7c158a3e1ba571be25a713cc	ASV468	d__Bacteria; p__Firmicutes; c__Bacilli; o__Lactobacillales; f__Streptococcaceae; g__Streptococcus; s__Unclassified g__Streptococcus	d__Bacteria; p__Firmicutes; c__Bacilli; o__Lactobacillales; f__Streptococcaceae; g__Streptococcus; s__Unclassified	k__Bacteria;p__Firmicutes;c__Bacilli;o__Lactobacillales;f__Streptococcaceae;g__Streptococcus;s__Streptococcus_mitis	GACGAACGCTGGCGGCGTGCCTAATACATGCAAGTAGAACGCTGAAGGAGGAGCTTGCTTCTCCGGATGAGTTGCGAACGGGTGAGTAACGCGTAGGTAACCTGCCTGGTAGTGGGGGATAACTATTGGAAACGATAGCTAATACCGCATAAGAGTAGATGTTGCATGACATTTGCTTAAAAGGTGCAATTGCATCACTACCAGATGGACCTGCGTTGTATTAGCTAGTTGGTGGGGTAACGGCTCACCAAGGCGACGATACATAGCCGA	0	0	0	0	0	0	0	0	0	0	0	0	0	0	0	0	0	0	0	0	0	0	0	0	0	0	0	0	0	0	0	0	0	0	0	0	0	0	0	0	0	0	0	0
7338c80738900b3aa326ef69fe5bbc87	ASV469	d__Bacteria; p__Bacteroidota; c__Bacteroidia; o__Bacteroidales; f__Porphyromonadaceae; g__Porphyromonas; s__uncultured_bacterium	d__Bacteria; p__Bacteroidota; c__Bacteroidia; o__Bacteroidales; f__Porphyromonadaceae; g__Porphyromonas; s__uncultured bacterium	k__Bacteria;p__Bacteroidetes;c__Bacteroidia;o__Bacteroidales;f__Porphyromonadaceae;g__Porphyromonas;s__Porphyromonas_sp._HMT_930	GATGAACGCTAGCGATAGGCTTAACACATGCAAGTCGAGGGGCAGCACAAGGTAGCTTGCTATCTGGGTGGCGACCGGCGCACGGGTGCGTAACGCGTATGCAACTTGCCCTATACAGGAGGATAACCCGTCGAAAGACGGACTAATACTGCGTATGCTCACAACTTGGCATCAAGTAGTGAGGAAAGAAATTCGGTATAGGATAGGCATGCGTCCCATTAGCTTGTTGGTGAGGTAACGGCTCACCAAGGCAACGATGGGTAGGGGAAC	0	0	0	0	0	0	0	0	0	0	0	0	0	0	0	0	0	0	0	0	0	0	0	0	0	0	0	0	0	25	0	0	0	0	0	0	0	0	0	0	0	0	0	0
a40d124edf1cd8e3debfe525d52a74e0	ASV470	d__Bacteria; p__Actinobacteriota; c__Actinobacteria; o__Actinomycetales; f__Actinomycetaceae; g__Actinomyces; s__Unclassified g__Actinomyces	d__Bacteria; p__Actinobacteriota; c__Actinobacteria; o__Actinomycetales; f__Actinomycetaceae; g__Actinomyces; s__Unclassified	k__Bacteria;p__Actinobacteria;c__Actinobacteria;o__Actinomycetales;f__Actinomycetaceae;g__Actinomyces;s__Actinomyces_naeslundii	GACGAACGCTGGCGGCGTGCTTAACACATGCAAGTCGAACGGTGAAGGGACTGGCTTTGCTGGTCCTGGATGAGTGGCGAACGGGTGAGTAACACGTGAGTAACCTGCCCCCTTCTTCTGGATAACCGCATGAAAGTGTGGCTAATACGGGATATTCTGGGTCTGTCGCATGGTGGGCCTGGGAAAGGTTTTTTCCGGTGGGGGATGGGCTCGCGGCCTATCAGCTTGTTGGTGGGGTGATGGCCTACCAAGGCGGTGACGGGTAGCCGG	0	0	0	0	0	0	0	0	0	0	0	0	0	0	0	0	0	0	0	0	0	0	0	0	0	0	0	0	0	0	0	0	0	0	0	0	0	0	0	0	0	0	0	0
fd5668a2a6d18b47ad8fe81adaf799ae	ASV471	d__Bacteria; p__Patescibacteria; c__Saccharimonadia; o__Saccharimonadales; f__Saccharimonadaceae; g__Saccharimonadaceae; s__uncultured_bacterium	d__Bacteria; p__Bacteria; c__Patescibacteria; o__Saccharimonadia; f__Saccharimonadales; g__Unclassified; s__Unclassified	k__Bacteria;p__Saccharibacteria_(TM7);c__Saccharibacteria_(TM7)_[C-1];o__Saccharibacteria_(TM7)_[O-1];f__Saccharibacteria_(TM7)_[F-1];g__Saccharibacteria_(TM7)_[G-1];s__Saccharibacteria_(TM7)_[G-1]_bacterium_HMT_347	GATGAACGCTGGCGGCGTGCCTAACACATGCAAGTCGAGCGGCAGCGCGAGTAGTTTACTACTTGGCGGCGAGCGGCGGACGGCTGAGTAACGCGTGGGAACATACCCCAAAGTGAGGGATAACTGCCCGAAAGGGTAGCTAATACCGCATATGATCTTCGGATTAAAGGATTTATCCGCTTTGGGAGTGGCCCGCGTCGGATTAGGTAGTTGGTGAGGTAAAGGCTCACCAAGCCGACGATCCGTAGCTGGTCTGAGAGGATGATCAGC	0	22	0	0	0	0	0	0	0	0	0	0	0	0	0	0	0	0	0	0	0	0	0	0	0	0	0	0	0	0	0	0	0	0	0	0	0	0	0	0	0	0	0	0
83092fa7162635d35ded6af0708ef969	ASV472	d__Bacteria; p__Actinobacteriota; c__Actinobacteria; o__Corynebacteriales; f__Corynebacteriaceae; g__Lawsonella; s__uncultured_bacterium	d__Bacteria; p__Actinobacteriota; c__Actinobacteria; o__Corynebacteriales; f__Corynebacteriaceae; g__Lawsonella; s__uncultured bacterium	k__Bacteria;p__Actinobacteria;c__Actinobacteria;o__Corynebacteriales;f__Corynebacteriales_[F-1];g__Lawsonella;s__Lawsonella_clevelandensis	GACGAACGCTGGCGGCGTGCTTAACACATGCAAGTCGAACGGAAAGGCTCCAGCTTGCTGGAGTACTCGAGTGGCGAACGGGTGAGTAACACGTGGGTAATCTGCCCTGCACTCTGGGATAAGCCTGGGAAACTGGGTCTAATACTGGATATGACCTTTCTCCTTATGGGGTTTGGTGGAAAGTTTTTCGGTGTAGGATGAGCCCGCGGCCTATCAGCTTGTTGGTGGGGTGATGGCCTACCAAGGCGACGACGGGTAGCCGGCCTGAGA	0	0	0	8	0	0	0	0	0	0	0	0	71	0	0	0	0	0	0	0	0	0	0	0	0	0	0	0	0	0	0	0	0	0	0	0	0	0	0	0	0	5	0	0
b6521fd9d5adf47b562ad7acd5362491	ASV473	d__Bacteria; p__Firmicutes; c__Clostridia; o__Lachnospirales; f__Lachnospiraceae; g__Oribacterium; s__uncultured_organism	d__Bacteria; p__Firmicutes; c__Clostridia; o__Lachnospirales; f__Lachnospiraceae; g__Oribacterium; s__Unclassified	k__Bacteria;p__Firmicutes;c__Clostridia;o__Clostridiales;f__Lachnospiraceae_[XIV];g__Oribacterium	GATGAACGCTGGCGGCGTGCCTAACACATGCAAGTCGAACGAGATGCGTATTGGAAAGCTTCGGCCGGAAGATGCGTTATCTAGTGGCGGACGGGTGAGTAACACGTGGGTAACCTGCCTTATGGAGGGGGATAACAGAGAGAAATCACTGCTAATACCGCATAAGCACACAGTACCGCATGGTAGAGTGTGAAAAGATTTATCGCCATAAGATGGACCCGCGTCTGATTAGCCAGTTGGCAGGGTAAAAGCCTACCAAAGCAACGATCA	0	0	0	0	0	0	0	0	0	0	0	0	0	0	0	0	0	0	0	0	0	0	0	0	0	0	0	0	0	0	0	0	0	0	0	0	0	0	0	49	0	0	0	0
cef302d86e9ea189b03cfaaf3565a578	ASV474	d__Bacteria; p__Bacteroidota; c__Bacteroidia; o__Flavobacteriales; f__Flavobacteriaceae; g__Capnocytophaga; s__Capnocytophaga_gingivalis	d__Bacteria; p__Bacteroidota; c__Bacteroidia; o__Flavobacteriales; f__Flavobacteriaceae; g__Capnocytophaga; s__Unclassified	k__Bacteria;p__Bacteroidetes;c__Flavobacteriia;o__Flavobacteriales;f__Flavobacteriaceae;g__Capnocytophaga;s__Capnocytophaga_gingivalis	GATGAACGCTAGCGGCAGGCCTAACACATGCAAGTCGAGGGAGAAGCCCTTTCGGGGGCAGAAACCGGCGCACGGGTGCGTAACGCGTATGCAACCTACCTTTCACAGGGGGATAGCCCGAAGAAATTTGGATTAATACCCCATAATATTATTGGAAGGCATCATTTGATAATTAAAACTGCGGTGGTGAAAGATGGGCATGCGTCCTATTAGCTAGTTGGAGTGGTAACGGCACCCCAAGGCTACGATAGGTAGGGGTCCTGAGAGGGA	0	0	0	0	0	0	0	0	0	0	0	0	0	0	0	227	0	0	0	0	0	0	0	0	0	0	0	0	0	0	0	0	0	0	0	0	0	0	0	0	0	0	0	0
92dbea1ab3e6b204b67e3afff6d67162	ASV475	d__Bacteria; p__Proteobacteria; c__Gammaproteobacteria; o__Pseudomonadales; f__Moraxellaceae; g__Acinetobacter; s__Unclassified g__Acinetobacter	d__Bacteria; p__Proteobacteria; c__Gammaproteobacteria; o__Pseudomonadales; f__Moraxellaceae; g__Acinetobacter; s__Unclassified	k__Bacteria;p__Proteobacteria;c__Gammaproteobacteria;o__Pseudomonadales;f__Moraxellaceae;g__Acinetobacter;s__Acinetobacter_sp._HMT_408	ATTGAACGCTGGCGGCAGGCTTAACACATGCAAGTCGAGCGGGGTGAAGTGCTTCGGTACTGATCCTAGCGGCGGACGGGTGAGTAATGCTTAGGAATCTGCCATTTAGTGGGGGACAACATTCCGAAAGGAATGCTAATACCGCATACGTCCTACGGGAGAAAGCAGGGGATCTTCGGACCTTGCGCTAAATGATGAGCCTAAGTCGGATTAGCTAGTTGGTGGGGTAAAGGCCTACCAAGGCGACGATCTGTAGCGGGTCTGAGAGGA	0	0	0	0	0	0	0	0	0	0	0	0	0	0	0	0	0	0	0	0	0	0	0	0	0	0	0	0	0	0	0	0	0	0	0	0	0	0	0	0	0	0	0	0
968c8654e3dc94089252d2169318db07	ASV476	d__Bacteria; p__Firmicutes; c__Bacilli; o__Lactobacillales; f__Streptococcaceae; g__Streptococcus; s__Unclassified g__Streptococcus	d__Bacteria; p__Firmicutes; c__Bacilli; o__Lactobacillales; f__Streptococcaceae; g__Streptococcus; s__Unclassified	k__Bacteria;p__Firmicutes;c__Bacilli;o__Lactobacillales;f__Streptococcaceae;g__Streptococcus	GACGAACGCTGGCGGCGTGCCTAATACATGCAAGTAGAACGCTGAAGGAGGAGCTTGCTCTTCTGGATGAGTTGCGAACGGGTGAGTAACGCGTAGGTAACCTGCCTGGTAGCGGGGGATAACTATTGGAAACGATAGCTAATACCGCATAAGAGTAGATGTTGCATGACATTTGCTTAAAAGGTGCAATTGCATCACTACCAGATGGACCTGCGTTGTATTAGCTAGTTGGTGGGGTAACGGCTCACCAAGGCGACGATACATAGCCGA	0	0	0	0	0	0	0	0	0	0	0	0	263	0	0	0	0	0	0	0	0	0	0	0	0	0	344	0	0	0	0	0	0	0	0	0	0	0	0	0	0	0	0	0
ad1c3d8eac7ef0ed253ca5986872f44a	ASV477	d__Bacteria; p__Bacteroidota; c__Bacteroidia; o__Flavobacteriales; f__Flavobacteriaceae; g__Capnocytophaga; s__Capnocytophaga_granulosa	d__Bacteria; p__Bacteroidota; c__Bacteroidia; o__Flavobacteriales; f__Flavobacteriaceae; g__Capnocytophaga; s__Unclassified	k__Bacteria;p__Bacteroidetes;c__Flavobacteriia;o__Flavobacteriales;f__Flavobacteriaceae;g__Capnocytophaga;s__Capnocytophaga_granulosa	GATGAACGCTAGCGGCAGGCCTAACACATGCAAGTCGAGGGAGAAGCCCTTCGGGGCAGAAACCGGCGCACGGGTGCGTAACGCGTATGCAACCTACCTTTCACAGGGGGATAGCCCGAAGAAATTTGGATTAATACCCCATAATATTATTGGATGGCATCATTTGATAATTAAAATTACGATGGTGAAAGATGGGCATGCGTCCTATTAGCTAGTTGGAGTGGTAACGGCACCCCAAGGCTACGATAGGTAGGGGTCCTGAGAGGGAGA	16	521	0	0	0	0	60	0	0	20	0	0	0	0	0	0	0	0	43	0	0	0	0	0	168	0	0	0	81	0	17	0	0	0	0	0	0	0	0	0	0	0	0	0
5ba2ac5e2b1f069788294a6c4e8c6bb2	ASV478	d__Bacteria; p__Firmicutes; c__Bacilli; o__Lactobacillales; f__Streptococcaceae; g__Streptococcus; s__Unclassified g__Streptococcus	d__Bacteria; p__Firmicutes; c__Bacilli; o__Lactobacillales; f__Streptococcaceae; g__Streptococcus; s__Unclassified	k__Bacteria;p__Firmicutes;c__Bacilli;o__Lactobacillales;f__Streptococcaceae;g__Streptococcus	GACGAACGCTGGCGGCGTGCCTAATACATGCAAGTCGAGCGAAGTTTTTCTGGTGCTTGCACTAGAAAAACTTAGCGGCGAACGGGTGAGTAACACGTAAAGAACCTGCCTCATAGACTGGGACAACTATTGGAAACGATAGCTAATACCGCATAATAGTAGATGTTGCATGACATTTGCTTAAAAGGTGCAATTGCATCACTACCAGATGGACCTGCGTTGTATTAGCTAGTTGGTGAGGTAACGGCTCACCAAGGCAAAGATACATAG	0	0	0	0	0	0	0	0	0	0	0	0	0	0	0	0	0	0	0	0	0	11	0	0	0	0	0	0	0	0	0	0	0	0	0	0	0	0	0	0	0	0	0	0
c33230bf87561d15dca861d0084f5ef5	ASV479	d__Bacteria; p__Firmicutes; c__Negativicutes; o__Veillonellales-Selenomonadales; f__Veillonellaceae; g__Veillonella; s__Unclassified g__Veillonella	d__Bacteria; p__Firmicutes; c__Negativicutes; o__Veillonellales-Selenomonadales; f__Veillonellaceae; g__Veillonella; s__Unclassified	k__Bacteria;p__Firmicutes;c__Negativicutes;o__Veillonellales;f__Veillonellaceae;g__Veillonella	GACGAACGCTGGCGGCGTGCTTAACACATGCAAGTCGAACGAAGAGCGATGGAAGCTTGCTTCTATCAATCTTAGTGGCGAACGGGTGAGTAACGCGTAATCAACCTGCCCTTCAGAGGGGGACAACAGTTGGAAACGACTGCTAATACCGCATACGATTCAATCTCGGCATCGGGACTGGATGAAAGGTGGCCTCTATTTATAAGCTATCGCTGAAGGAGGGGATTGCGTCTGATTAGCTAGTTGGAGGGGTAACGGCCCACCAAGGCG	0	0	0	0	0	0	0	0	0	0	0	0	0	0	0	0	0	0	0	0	0	0	0	0	124	0	0	0	0	0	0	0	0	0	0	0	0	0	0	0	0	0	0	0
cd3406a57dd36906a247c194e1f3b9a2	ASV480	d__Bacteria; p__Fusobacteriota; c__Fusobacteriia; o__Fusobacteriales; f__Fusobacteriaceae; g__Fusobacterium; s__Fusobacterium_periodonticum	d__Bacteria; p__Fusobacteriota; c__Fusobacteriia; o__Fusobacteriales; f__Fusobacteriaceae; g__Fusobacterium; s__Unclassified	k__Bacteria;p__Fusobacteria;c__Fusobacteriia;o__Fusobacteriales;f__Fusobacteriaceae;g__Fusobacterium;s__Fusobacterium_periodonticum	GATGAACGCTGACAGAATGCTTAACACATGCAAGTCTACTTGAACTTCGGTTTGGGTGGCGGACGGGTGAGTAACGCGTAAAGAACTTGCCTCACAGTTAGGGACAACATTTGGAAACGAATGCTAATACCTGATATTATGATTTTAGGGCATCCTAAGATTATGAAAGCTATATGCACTGTGAAAGAGCTTTGCGTCCCATTAGCTAGTTGGAGAGGTAACGGCTCACCAAGGCGATGATGGGTAGCCGGCCTGAGAGGGTGAACGGCC	0	0	0	0	0	0	0	0	0	0	0	0	0	0	0	0	0	0	0	0	0	0	0	0	0	0	0	0	0	0	0	0	0	0	0	0	0	215	0	0	0	0	0	0
ff69b5bb53b829f432785bef0fa9f0d8	ASV481	d__Bacteria; p__Firmicutes; c__Bacilli; o__Lactobacillales; f__Streptococcaceae; g__Streptococcus; s__Unclassified g__Streptococcus	d__Bacteria; p__Firmicutes; c__Bacilli; o__Lactobacillales; f__Streptococcaceae; g__Streptococcus; s__Unclassified	k__Bacteria;p__Firmicutes;c__Bacilli;o__Lactobacillales;f__Streptococcaceae;g__Streptococcus	GACGAACGCTGGCGGCGTGCCTAATACATGCAAGTAGAACGCTGAAGGAGGAGCTTGCTCTTCTGGATGAGTTGCGAACGGGTGAGTAACGCGTAGGTAACCTGCCTGGTAGCGGGGGATAACTATTGGAAACGATAGCTAATACCGCATAACAGTAGATGTCGCATGACATTTGCTTAAAAGGTGCAATTGCATCACTACCAGATGGACCTGCGTTGTATTAGCTAGTTGGTGAGGTAACGGCTCACCAAGGCAACGATACATAGCCGA	0	0	0	0	0	0	0	0	0	0	0	0	0	0	0	0	0	0	0	0	0	0	0	0	0	0	0	0	0	0	0	0	0	0	0	0	0	0	0	0	0	0	0	0
cb2d48fa98c3f2bea3b9eab8b85b340e	ASV482	d__Bacteria; p__Firmicutes; c__Clostridia; o__Lachnospirales; f__Lachnospiraceae; g__Lachnoanaerobaculum; s__Unclassified g__Lachnoanaerobaculum	d__Bacteria; p__Firmicutes; c__Clostridia; o__Lachnospirales; f__Lachnospiraceae; g__Unclassified; s__Unclassified	k__Bacteria;p__Firmicutes;c__Clostridia;o__Clostridiales;f__Lachnospiraceae_[XIV];g__Lachnoanaerobaculum	GATGAACGCTGGCGGCGTGCTTAACACATGCAAGTCGAACGAAGCTGCTTAAAGGAAGTCTTCGGATGGAATTTAGGTAGACTTAGTGGCGGACGGGTGAGTAACGCGTGGATAACCTGCCTTATACAGGGGGATAACGGAGAGAAATTTCCGCTAAGACCGCATAAGACCACAGCATCGCATGATGCAGGGGTAAAATATTTATAGGTATAAGATGGATCCGCGTCCGATTAGCTAGTTGGTGAGGTAAAGGCCCACCAAGGCGACGAT	0	0	0	0	0	0	0	0	0	0	0	0	0	0	0	0	0	0	0	0	0	0	0	0	0	0	0	0	0	0	0	0	0	0	0	0	0	0	0	0	0	0	0	0
78810785608dea9e0fc7b079e931fc82	ASV483	d__Bacteria; p__Firmicutes; c__Bacilli; o__Lactobacillales; f__Streptococcaceae; g__Streptococcus; s__Unclassified g__Streptococcus	d__Bacteria; p__Firmicutes; c__Bacilli; o__Lactobacillales; f__Streptococcaceae; g__Streptococcus; s__Unclassified	k__Bacteria;p__Firmicutes;c__Bacilli;o__Lactobacillales;f__Streptococcaceae;g__Streptococcus	GACGAACGCTGGCGGCGTGCCTAATACATGCAAGTAGAACGCTGAAGCTTGGTGCTTGCGCCGAGCGGATGAGTTGCGAACGGGTGAGTAACGCGTAGGTAACCTGCCTGGTAGCGGGGGATAACTATTGGAAACGATAGCTAATACCGCATAATAGTAGATGTTGCATGACATTTGCTTAAAAGGTGCAATTGCATCACTACCAGATGGACCTGCGTTGTATTAGCTAGTTGGTGAGGTAACGGCTCACCAAGGCGACGATACATAGCC	0	0	0	0	0	0	0	0	0	0	0	77	0	0	0	0	0	0	0	0	0	0	0	0	0	0	0	0	0	0	0	0	0	0	0	0	0	0	0	0	0	0	0	0
08e1c179c84ee1a5a6ad11bfaac33d67	ASV484	d__Bacteria; p__Fusobacteriota; c__Fusobacteriia; o__Fusobacteriales; f__Fusobacteriaceae; g__Fusobacterium; s__Unclassified g__Fusobacterium	d__Bacteria; p__Fusobacteriota; c__Fusobacteriia; o__Fusobacteriales; f__Fusobacteriaceae; g__Fusobacterium; s__Unclassified	k__Bacteria;p__Fusobacteria;c__Fusobacteriia;o__Fusobacteriales;f__Fusobacteriaceae;g__Fusobacterium;s__Fusobacterium_nucleatum_subsp._vincentii	GATGAACGCTGACAGAATGCTTAACACATGCAAGTCAACTTGAATTTGGGTTTTTAACTTAGGTTTGGGTGGCGGACGGGTGAGTAACGCGTAAAGAACTTGCCTCACAGCTAGGGACAACATTTAGAAATGAATGCTAATACCTAATATTATGATAATAGGGCATCCTATAATTATGAAAGCTATAAGCGCTGTGAGAGAGCTTTGCGTCCCATTAGCTAGTTGGAGAGGTAACGGCTCACCAAGGCGATGATGGGTAGCCGGCCTGAG	0	0	0	0	0	0	0	0	0	50	0	0	0	0	0	0	0	0	0	0	0	0	0	0	0	0	0	0	0	0	0	0	0	0	0	0	0	0	0	0	0	0	0	0
330774b9c9f6bc52bbb728627376fcd3	ASV485	d__Bacteria; p__Firmicutes; c__Bacilli; o__Lactobacillales; f__Streptococcaceae; g__Streptococcus; s__Unclassified g__Streptococcus	d__Bacteria; p__Firmicutes; c__Bacilli; o__Lactobacillales; f__Streptococcaceae; g__Streptococcus; s__uncultured bacterium	k__Bacteria;p__Firmicutes;c__Bacilli;o__Lactobacillales;f__Streptococcaceae;g__Streptococcus	GACGAACGCTGGCGGCGTGCCTAATACATGCAAGTAGAACGCTGAAGGAGGAGCTTGCTTCTCTGGATGAGTTGCGAACGGGTGAGTAACGCGTAGGTAACCTGCCTGGTAGCGGGGGATAACTATTGGAAACGATAGCTAATACCGCATAATAGCAGTTGTTGCATGACAGCTGTTTGAAAGGTGCAATTGCACCACTACCAGATGGACCTGCGTTGTATTAGCTAGTTGGTGGGGTAACGGCTCACCAAGGCGACGATACATAGCCGA	0	0	0	0	0	0	0	0	0	0	0	0	0	0	0	0	0	0	0	0	0	0	0	0	0	0	0	0	0	0	0	0	0	0	0	0	0	0	0	86	75	0	0	0
4ccc09bb18f6730d337baa0295814d2e	ASV486	d__Bacteria; p__Firmicutes; c__Clostridia; o__Lachnospirales; f__Lachnospiraceae; g__Stomatobaculum; s__uncultured_bacterium	d__Bacteria; p__Firmicutes; c__Clostridia; o__Lachnospirales; f__Lachnospiraceae; g__Unclassified; s__Unclassified	k__Bacteria;p__Firmicutes;c__Clostridia;o__Clostridiales;f__Lachnospiraceae_[XIV];g__Stomatobaculum;s__Stomatobaculum_longum	GATGAACGCTGGCGGCGTGCTTAACACATGCAAGTCGAACGAGAAGTGAAGACGGAAACCTTCGGGCGGAAGACTTTACTTCGAGTGGCGGACGGGTGAGTAACGCGTGGGTAACCTGCCTCATACAGGGGGATAACAGTTGGAAACGACTGTTAATACCGCATAAGACCACAGCACCGCATGGTGCGGGGGTAAAAACTCCGGTGGTATGAGATGGACCCGCGTTCGATTAGCCAGTTGGCGGGGTAACGGCCCACCAAAGCGACGATC	0	0	0	0	0	0	0	0	0	0	0	0	0	0	0	0	0	0	0	0	0	0	0	90	0	0	0	0	0	0	0	0	0	0	0	0	0	0	0	0	0	0	0	0
8da7af9e7f093c2b9f2aaa20382466a7	ASV487	d__Bacteria; p__Bacteroidota; c__Bacteroidia; o__Bacteroidales; f__Paludibacteraceae; g__F0058; s__Unclassified g__F0058	d__Bacteria; p__Bacteroidota; c__Bacteroidia; o__Bacteroidales; f__Paludibacteraceae; g__F0058; s__uncultured bacterium	k__Bacteria;p__Bacteroidetes;c__Bacteroidia;o__Bacteroidales;f__Bacteroidales_[F-2];g__Bacteroidales_[G-2];s__Bacteroidales_[G-2]_bacterium_HMT_274	GATGAACGCTAGCGATAGGCTTAACACATGCAAGTCGAGGGGCATCACGAATTAGCAATAGTTTGGTGGCGACCGGCGCACGGGTGCGTAACACGTATACAACCTACCTTCAATTGGGGAATAACCTGGAGAAATTTGGACTAATACCCCATAGTAAACGGAAGAGGCATCTTTTTTGTTTTAAAGATTTATTGATTGGAGATGGGTATGCGTAGGATTAGCTAGTTGGTAAGGTAACGGCTTACCAAGGCAACGATCCTTAGGGGTTCT	0	9	0	0	0	0	0	145	0	0	0	0	0	0	0	0	0	0	0	0	0	0	0	0	0	0	0	0	0	0	0	0	0	0	0	0	0	0	0	0	0	0	0	0
e2647f97a61e517a24b77b59c8c39586	ASV488	d__Bacteria; p__Bacteroidota; c__Bacteroidia; o__Bacteroidales; f__Tannerellaceae; g__Tannerella; s__uncultured_bacterium	d__Bacteria; p__Bacteroidota; c__Bacteroidia; o__Bacteroidales; f__Tannerellaceae; g__Tannerella; s__Unclassified	k__Bacteria;p__Bacteroidetes;c__Bacteroidia;o__Bacteroidales;f__Porphyromonadaceae;g__Tannerella;s__Tannerella_sp._HMT_808	GATGAACGCTAGCGACAGGCTTAACACATGCAAGTCGAGGGGCAGCAATTTGTAGCAATACGAAGTTGGCGACCGGCGCACGGGTGAGTAACGCGTATGCAACCTACCCGCAACAGAGGGATAATCCGGCGAAAGTCGGTCTAATACCTCATAATACAGGGGCACCGCATGGTGATATTTGTTAAAGATTAATTGGTTGCGGATGGGCATGCGTACCATTAGGTAGTTGGTGAGGTAACGGCTCACCAAGCCGACGATGGTTAGGGGTTC	0	0	0	0	0	0	0	0	0	0	0	0	0	0	0	0	0	0	15	0	0	0	0	0	0	0	0	0	0	0	0	0	8	0	0	0	0	0	0	0	0	0	0	0
bda150820571051f0d3d2025bc016c08	ASV489	d__Bacteria; p__Bacteroidota; c__Bacteroidia; o__Bacteroidales; f__Porphyromonadaceae; g__Porphyromonas; s__Unclassified g__Porphyromonas	d__Bacteria; p__Bacteroidota; c__Bacteroidia; o__Bacteroidales; f__Porphyromonadaceae; g__Porphyromonas; s__Unclassified	k__Bacteria;p__Bacteroidetes;c__Bacteroidia;o__Bacteroidales;f__Porphyromonadaceae;g__Porphyromonas	GATGAACGCTAGCGATAGGCTTAACACATGCAAGTCGAGGGGCAGCATGGTCTTAGCTTGCTAAGACTGATGGCGACCGGCGCACGGGTGCGTAACGCGTATGCAACTTGCCTCACAGAGGGGGATAACCCGTCGAAAGACGGACTAATACCGCGTACACTCTAGGTCGGGCATCCGACTCAGAGGAAATGAATTTCGCTGTGAGATAGGCATGCGTCCCATTAGCTAGTTGGTGAGGTAACGGCTCACCAAGGCGACGATGGGTAGGGG	0	0	0	0	0	0	0	0	0	0	0	0	0	0	0	0	0	0	0	0	0	0	0	0	0	0	0	64	0	0	0	0	0	0	0	0	0	0	0	0	0	0	0	0
6a61bd1894a89aec0dfb028ec4cbb0c8	ASV490	d__Bacteria; p__Bacteroidota; c__Bacteroidia; o__Bacteroidales; f__Prevotellaceae; g__Alloprevotella; s__Unclassified g__Alloprevotella	d__Bacteria; p__Bacteroidota; c__Bacteroidia; o__Bacteroidales; f__Prevotellaceae; g__Alloprevotella; s__Unclassified	k__Bacteria;p__Bacteroidetes;c__Bacteroidia;o__Bacteroidales;f__Prevotellaceae;g__Alloprevotella;s__Alloprevotella_sp._HMT_473	GATGAACGCTAGCTACAGGCTTAACACATGCAAGTCGAGGGGCAGCATGGAAGAAGCTTGCTTCTTCTGATGGCGACCGGCGCACGGGTGCGTAACGCGTATCAAACCTGCCTCATACTCGGGGATAGCCTTGCGAAAGTAAGATTAATACCCGATGTTGTTGCTTTCTCGCATGGGAGGGTAACCAAAGATTTATCGGTATGAGATGGTGATGCGTCCGATTAGGTAGTAGGCGGGGTAACGGCCCACCTAGCCTTCGATCGGTAGGGG	0	0	0	0	0	0	0	0	0	0	0	0	0	0	0	0	0	0	0	0	0	0	0	0	0	0	0	0	0	0	0	0	0	0	0	0	0	0	0	0	0	0	0	0
[truncated: 2,153 more rows]
[truncated: 46 more columns]

## Sheet: Table S1C
Supplementary Table S1C. PERMANOVA results
PERMANOVA tests with progressors/non-progressors	Df	ASV PhILR distance					ASV Weighted UniFrac distance (rarefied)					Genus PhILR distance					Genus Weighted UniFrac distance (rarefied)					Species PhILR distance SILVA database					Species PhILR distance HOMD database					Species Weighted UniFrac distance HOMD database					EC number Bray-Curtis dissimilarity (relative abundance)					EC number Aitchison's distance					Pathways Bray-Curtis dissimilarity (relative abundance)
[truncated: 144 more rows]
[truncated: 7 more columns]

## Sheet: Table S1D
Supplementary Table S1D. Output from PICRUSt2 showing EC number, description of the enzyme produced and abundance in samples.
[truncated: 2,038 more rows]
[truncated: 42 more columns]

## Sheet: Table S1E
Supplementary Table S1E. Output from PICRUSt2 showing pathways, a description of the pathway and abundance in samples.
[truncated: 388 more rows]
[truncated: 42 more columns]
