# Supplementary material for: Exploring the microbiome of oral epithelial dysplasia as a predictor of malignant progression
Source: BMC Oral Health. 2023 Apr 6;23:206. doi: 10.1186/s12903-023-02911-5 (PMC10080811; doi:10.1186/s12903-023-02911-5)
Supplement: Supplementary file 3 — Additional file 3. Supplementary tables 2A-L showing MaAsLin2 differential abundance test results at the genus level. [file 12903_2023_2911_MOESM3_ESM.xlsx]

## Sheet: S2A P_NP_RA
Supplementary Table 2A. Results of MaAsLin2 differential abundance testing at the genus level with relative abundance data. The test was run with an AST transform, no additional normalisation, progression status as a fixed effect and matched progressor/non-progressor groupings as a random effect.
Genus	Metadata	Value (metadata group)	Coefficient	Standard Error	N	N (not 0)	p-value	q-value
g__Saccharibacteria_.TM7._.G.1.	Progression	progression	-0.200975	0.0613824	90	47	0.00181487	0.108892
g__Afipia	Progression	progression	-0.066304	0.0409781	90	17	0.111088	0.661922
g__Bacteroidales_.G.2.	Progression	progression	-0.0747512	0.0360087	90	22	0.0424663	0.661922
g__Burkholderia	Progression	progression	-0.13421	0.074079	90	50	0.0754953	0.661922
g__Fusobacterium	Progression	progression	0.362164	0.18105	90	87	0.0639041	0.661922
g__Kingella	Progression	progression	-0.100604	0.0635663	90	41	0.11904	0.661922
g__Lachnoanaerobaculum	Progression	progression	-0.121427	0.0712247	90	47	0.091964	0.661922
g__Peptidiphaga	Progression	progression	-0.0545647	0.0361207	90	13	0.134594	0.661922
g__Porphyromonas	Progression	progression	-0.256722	0.134476	90	72	0.066403	0.661922
g__Schaalia	Progression	progression	-0.176929	0.118941	90	64	0.143416	0.661922
g__Tannerella	Progression	progression	-0.103351	0.0681816	90	38	0.135248	0.661922
g__Veillonella	Progression	progression	-0.248613	0.118327	90	83	0.0431224	0.661922
g__Veillonellaceae_.G.1.	Progression	progression	-0.0546246	0.0343573	90	10	0.115444	0.661922
g__Abiotrophia	Progression	progression	-0.0666192	0.0552974	90	24	0.233233	0.707279
g__Absconditabacteria_.SR1._.G.1.	Progression	progression	-0.0422367	0.037751	90	18	0.268128	0.707279
g__Actinomyces	Progression	progression	-0.0860014	0.103132	90	66	0.407703	0.707279
g__Atopobium	Progression	progression	-0.055738	0.0591324	90	33	0.348498	0.707279
g__Cardiobacterium	Progression	progression	0.0527419	0.0627974	90	29	0.403422	0.707279
g__Catonella	Progression	progression	-0.0487069	0.0577903	90	25	0.40276	0.707279
g__Corynebacterium	Progression	progression	-0.0914633	0.0787863	90	53	0.251365	0.707279
g__Eikenella	Progression	progression	-0.0577458	0.0569481	90	19	0.313359	0.707279
g__Haemophilus	Progression	progression	0.169624	0.15395	90	83	0.290524	0.707279
g__Lautropia	Progression	progression	-0.101684	0.0796041	90	34	0.207075	0.707279
g__Megasphaera	Progression	progression	-0.0392078	0.0405236	90	14	0.337228	0.707279
g__Mogibacterium	Progression	progression	-0.0323015	0.0241543	90	15	0.186301	0.707279
g__Oribacterium	Progression	progression	-0.0543628	0.0604185	90	31	0.370785	0.707279
g__Parvimonas	Progression	progression	-0.0453744	0.0536692	90	29	0.401306	0.707279
g__Rothia	Progression	progression	-0.4964	0.39392	90	87	0.263226	0.707279
g__Ruminococcaceae_.G.1.	Progression	progression	-0.0516173	0.0514637	90	24	0.318715	0.707279
g__Schlegelella	Progression	progression	-0.0287746	0.029841	90	10	0.337617	0.707279
g__Sphingomonas	Progression	progression	-0.0315271	0.029678	90	13	0.291141	0.707279
g__Staphylococcus	Progression	progression	-0.0358831	0.036199	90	11	0.324301	0.707279
g__Treponema	Progression	progression	-0.0477107	0.0579323	90	24	0.412579	0.707279
g__Unclassified.c__Actinobacteria	Progression	progression	-0.033132	0.0372	90	15	0.375634	0.707279
g__Unclassified.k__Bacteria	Progression	progression	-0.0555558	0.0468349	90	19	0.238886	0.707279
g__Bergeyella	Progression	progression	0.0655551	0.0823653	90	66	0.429656	0.716093
g__Solobacterium	Progression	progression	0.0179806	0.023702	90	14	0.451107	0.731525
g__Peptostreptococcaceae_.XI..G.1.	Progression	progression	0.0162803	0.0222683	90	10	0.466663	0.736836
g__Granulicatella	Progression	progression	-0.101693	0.151814	90	81	0.508076	0.781656
g__Stenotrophomonas	Progression	progression	0.0177316	0.0277996	90	10	0.52607	0.789105
g__Caulobacter	Progression	progression	0.0180308	0.0333901	90	14	0.590605	0.805965
g__Cutibacterium	Progression	progression	-0.0402972	0.0694852	90	37	0.564247	0.805965
g__Fretibacterium	Progression	progression	-0.0191106	0.0354344	90	11	0.591041	0.805965
g__Ralstonia	Progression	progression	-0.0209902	0.0369837	90	13	0.571817	0.805965
g__Neisseria	Progression	progression	-0.0776304	0.185459	90	76	0.67925	0.905667
g__Dialister	Progression	progression	-0.016415	0.0416484	90	11	0.694437	0.905788
g__Alloprevotella	Progression	progression	-0.0267959	0.0960879	90	62	0.781618	0.929971
g__Arachnia	Progression	progression	0.0126003	0.0479671	90	21	0.793427	0.929971
g__Campylobacter	Progression	progression	-0.0339885	0.122594	90	77	0.782876	0.929971
g__Gemella	Progression	progression	-0.0631614	0.195484	90	82	0.750239	0.929971
g__Prevotella	Progression	progression	-0.0398761	0.158938	90	81	0.805975	0.929971
g__Selenomonas	Progression	progression	0.0199685	0.0807842	90	47	0.805712	0.929971
g__Mesorhizobium	Progression	progression	0.00724555	0.0353812	90	11	0.838218	0.948926
g__Leptotrichia	Progression	progression	0.0190548	0.164011	90	83	0.90826	0.973135
g__Ruminococcaceae_.G.2.	Progression	progression	-0.00528551	0.0362973	90	12	0.884557	0.973135
g__Stomatobaculum	Progression	progression	0.00671265	0.0569089	90	33	0.906376	0.973135
g__Aggregatibacter	Progression	progression	-0.00307416	0.0903169	90	38	0.972939	0.997407
g__Bradyrhizobium	Progression	progression	0.00064215	0.0392828	90	15	0.986995	0.997407
g__Capnocytophaga	Progression	progression	-0.00250311	0.114104	90	71	0.982665	0.997407
g__Saccharibacteria_.TM7._.G.5.	Progression	progression	0.000122308	0.0374741	90	12	0.997407	0.997407

## Sheet: S2B P_NP_RA_M
Supplementary Table 2B. Results of MaAsLin2 differential abundance testing at the genus level with relative abundance data. The test was run with an AST transform, no additional normalisation, progression status, age, sex, ethnicity, total weekly alcohol units, smoking status and diagnosis as fixed effects and matched progressor/non-progressor groupings and anatomical site as random effects.
Genus	Metadata	Value (metadata group)	Coefficient	Standard Error	N	N (not 0)	p-value	q-value
g__Schlegelella	TotalWeeklyAlcoholUnits	TotalWeeklyAlcoholUnits	0.00509384	0.00141657	90	10	0.000583059	0.306106
g__Fretibacterium	ethnicity_details	other	0.345147	0.112917	90	11	0.00305318	0.320583
g__Fusobacterium	smoking_status	never	0.867162	0.19297	90	87	0.00191668	0.320583
g__Saccharibacteria_.TM7._.G.1.	Progression	progression	-0.224958	0.0677527	90	47	0.00159904	0.320583
g__Schlegelella	ethnicity_details	asian	0.130493	0.0417464	90	10	0.0024922	0.320583
g__Bradyrhizobium	ethnicity_details	south asian	0.235052	0.0814882	90	15	0.0050507	0.331452
g__Lautropia	smoking_status	never	0.257901	0.0867109	90	34	0.00406374	0.331452
g__Oribacterium	smoking_status	never	0.186145	0.0642766	90	31	0.00491712	0.331452
g__Alloprevotella	patient_age	patient_age	0.0117382	0.00430346	90	62	0.00842218	0.491294
g__Absconditabacteria_.SR1._.G.1.	sex	male	0.108349	0.042097	90	18	0.017006	0.814939
g__Absconditabacteria_.SR1._.G.1.	ethnicity_details	south asian	-0.139568	0.0818483	90	18	0.0935769	0.814939
g__Absconditabacteria_.SR1._.G.1.	smoking_status	never	0.0906515	0.0442985	90	18	0.0520158	0.814939
g__Actinomyces	TotalWeeklyAlcoholUnits	TotalWeeklyAlcoholUnits	0.00857169	0.00551913	90	66	0.129965	0.814939
g__Actinomyces	diagnosis	moderate dysplasia	-0.163405	0.106177	90	66	0.130038	0.814939
g__Afipia	Progression	progression	-0.070791	0.04273	90	17	0.103298	0.814939
g__Afipia	ethnicity_details	south asian	-0.126273	0.0933135	90	17	0.181228	0.814939
g__Afipia	ethnicity_details	asian	-0.10636	0.0742725	90	17	0.163291	0.814939
g__Afipia	ethnicity_details	other	0.198822	0.137724	90	17	0.153454	0.814939
g__Aggregatibacter	sex	male	0.125987	0.0939873	90	38	0.185235	0.814939
g__Aggregatibacter	ethnicity_details	south asian	0.281383	0.205332	90	38	0.175228	0.814939
g__Alloprevotella	ethnicity_details	south asian	-0.381612	0.179957	90	62	0.039349	0.814939
g__Alloprevotella	ethnicity_details	other	-0.419731	0.267323	90	62	0.122246	0.814939
g__Atopobium	patient_age	patient_age	0.00396845	0.00280864	90	33	0.161601	0.814939
g__Bacteroidales_.G.2.	Progression	progression	-0.0792984	0.0398315	90	22	0.0503622	0.814939
g__Bacteroidales_.G.2.	patient_age	patient_age	-0.00253443	0.00177355	90	22	0.157338	0.814939
g__Bergeyella	sex	male	0.119431	0.0826087	90	66	0.153053	0.814939
g__Bergeyella	diagnosis	moderate dysplasia	0.150523	0.0798545	90	66	0.0639068	0.814939
g__Bradyrhizobium	smoking_status	never	-0.100492	0.042227	90	15	0.0197327	0.814939
g__Burkholderia	Progression	progression	-0.114803	0.0796332	90	50	0.155733	0.814939
g__Burkholderia	ethnicity_details	south asian	0.272221	0.166723	90	50	0.109126	0.814939
g__Burkholderia	ethnicity_details	asian	-0.21852	0.125205	90	50	0.0909439	0.814939
g__Campylobacter	patient_age	patient_age	0.00997214	0.00625437	90	77	0.117628	0.814939
g__Campylobacter	smoking_status	never	0.200891	0.139647	90	77	0.161366	0.814939
g__Capnocytophaga	smoking_status	never	0.305726	0.163894	90	71	0.073119	0.814939
g__Cardiobacterium	sex	male	0.0876485	0.0657491	90	29	0.187622	0.814939
g__Catonella	Progression	progression	-0.075303	0.0588747	90	25	0.204628	0.814939
g__Catonella	patient_age	patient_age	-0.00541316	0.00259413	90	25	0.0401412	0.814939
g__Catonella	sex	male	0.113046	0.055249	90	25	0.044071	0.814939
g__Catonella	ethnicity_details	south asian	-0.189534	0.119409	90	25	0.116446	0.814939
g__Catonella	ethnicity_details	asian	-0.113585	0.0854846	90	25	0.187766	0.814939
g__Catonella	ethnicity_details	other	-0.25123	0.182972	90	25	0.173622	0.814939
g__Catonella	TotalWeeklyAlcoholUnits	TotalWeeklyAlcoholUnits	-0.00437246	0.00284863	90	25	0.128796	0.814939
g__Catonella	smoking_status	never	0.0962578	0.0618168	90	25	0.123433	0.814939
g__Catonella	diagnosis	moderate dysplasia	0.099971	0.0549798	90	25	0.072805	0.814939
g__Caulobacter	diagnosis	moderate dysplasia	-0.0633982	0.0339715	90	14	0.0658185	0.814939
g__Corynebacterium	Progression	progression	-0.139437	0.0850858	90	53	0.107877	0.814939
g__Corynebacterium	sex	male	-0.135659	0.0992371	90	53	0.183327	0.814939
g__Corynebacterium	ethnicity_details	south asian	-0.330367	0.257956	90	53	0.204899	0.814939
g__Corynebacterium	TotalWeeklyAlcoholUnits	TotalWeeklyAlcoholUnits	0.00726285	0.0046075	90	53	0.122743	0.814939
g__Cutibacterium	ethnicity_details	asian	-0.175968	0.131982	90	37	0.191386	0.814939
g__Cutibacterium	TotalWeeklyAlcoholUnits	TotalWeeklyAlcoholUnits	-0.00564556	0.00409366	90	37	0.174802	0.814939
g__Cutibacterium	smoking_status	never	-0.198798	0.0932231	90	37	0.0409408	0.814939
g__Fretibacterium	Progression	progression	-0.0498758	0.0364349	90	11	0.174909	0.814939
g__Fusobacterium	sex	male	0.624629	0.229398	90	87	0.0238106	0.814939
g__Gemella	patient_age	patient_age	0.0207799	0.0107542	90	82	0.0708626	0.814939
g__Gemella	sex	male	-0.519067	0.247378	90	82	0.0549826	0.814939
g__Granulicatella	sex	male	-0.25925	0.174424	90	81	0.163784	0.814939
g__Haemophilus	Progression	progression	0.448059	0.135698	90	83	0.0214309	0.814939
g__Haemophilus	patient_age	patient_age	0.00977337	0.00668562	90	83	0.203634	0.814939
g__Haemophilus	ethnicity_details	south asian	1.00726	0.366089	90	83	0.0402451	0.814939
g__Haemophilus	ethnicity_details	asian	1.33245	0.458979	90	83	0.0336726	0.814939
g__Haemophilus	ethnicity_details	other	-0.616217	0.257762	90	83	0.0623379	0.814939
g__Haemophilus	TotalWeeklyAlcoholUnits	TotalWeeklyAlcoholUnits	-0.031557	0.0125292	90	83	0.0532676	0.814939
g__Haemophilus	smoking_status	never	-0.668452	0.336104	90	83	0.103422	0.814939
g__Haemophilus	diagnosis	moderate dysplasia	0.795958	0.260966	90	83	0.0284325	0.814939
g__Kingella	Progression	progression	-0.0988919	0.0676307	90	41	0.149375	0.814939
g__Kingella	patient_age	patient_age	0.00423346	0.00299975	90	41	0.162501	0.814939
g__Kingella	ethnicity_details	asian	0.18213	0.106597	90	41	0.0963516	0.814939
g__Lachnoanaerobaculum	Progression	progression	-0.119111	0.0769012	90	47	0.125931	0.814939
g__Lautropia	Progression	progression	-0.104813	0.0808862	90	34	0.199475	0.814939
g__Lautropia	sex	male	0.119822	0.082454	90	34	0.151479	0.814939
g__Lautropia	ethnicity_details	asian	-0.153067	0.118485	90	34	0.200724	0.814939
g__Leptotrichia	diagnosis	moderate dysplasia	0.301441	0.18014	90	83	0.107802	0.814939
g__Megasphaera	Progression	progression	-0.0618653	0.0436218	90	14	0.161296	0.814939
g__Megasphaera	diagnosis	moderate dysplasia	0.0674251	0.0411252	90	14	0.105467	0.814939
g__Mesorhizobium	ethnicity_details	south asian	0.114564	0.0768835	90	11	0.140989	0.814939
g__Mesorhizobium	ethnicity_details	other	0.193087	0.116757	90	11	0.102194	0.814939
g__Mesorhizobium	diagnosis	moderate dysplasia	-0.0568048	0.0353657	90	11	0.112778	0.814939
g__Mogibacterium	Progression	progression	-0.0412933	0.0254668	90	15	0.110306	0.814939
g__Mogibacterium	patient_age	patient_age	0.00184851	0.00118047	90	15	0.121493	0.814939
g__Mogibacterium	ethnicity_details	asian	-0.0605575	0.0417815	90	15	0.155465	0.814939
g__Mogibacterium	smoking_status	never	0.0564925	0.030439	90	15	0.0724592	0.814939
g__Mogibacterium	diagnosis	moderate dysplasia	0.0520764	0.0252552	90	15	0.042631	0.814939
g__Oribacterium	Progression	progression	-0.101091	0.0606477	90	31	0.0996062	0.814939
g__Oribacterium	patient_age	patient_age	-0.00556187	0.00263309	90	31	0.0379028	0.814939
g__Oribacterium	ethnicity_details	south asian	-0.227694	0.121928	90	31	0.0656449	0.814939
g__Oribacterium	ethnicity_details	other	0.283786	0.186999	90	31	0.133216	0.814939
g__Parvimonas	Progression	progression	-0.0749911	0.0575008	90	29	0.197362	0.814939
g__Parvimonas	ethnicity_details	south asian	-0.182491	0.121404	90	29	0.137533	0.814939
g__Peptidiphaga	Progression	progression	-0.0488969	0.0372226	90	13	0.192971	0.814939
g__Peptidiphaga	sex	male	0.0530536	0.0355542	90	13	0.141055	0.814939
g__Peptidiphaga	ethnicity_details	other	0.216786	0.114662	90	13	0.0625363	0.814939
g__Peptidiphaga	TotalWeeklyAlcoholUnits	TotalWeeklyAlcoholUnits	-0.00305503	0.00182845	90	13	0.0992987	0.814939
g__Peptidiphaga	diagnosis	moderate dysplasia	-0.0610494	0.0347562	90	13	0.0830968	0.814939
g__Peptostreptococcaceae_.XI..G.1.	sex	male	0.0281995	0.021665	90	10	0.196784	0.814939
g__Peptostreptococcaceae_.XI..G.1.	ethnicity_details	other	0.125772	0.0722314	90	10	0.0854855	0.814939
g__Peptostreptococcaceae_.XI..G.1.	smoking_status	never	0.0435796	0.0242864	90	10	0.076527	0.814939
g__Porphyromonas	Progression	progression	-0.288225	0.148946	90	72	0.0643206	0.814939
g__Porphyromonas	patient_age	patient_age	-0.0126644	0.00798801	90	72	0.123412	0.814939
g__Porphyromonas	ethnicity_details	south asian	-0.510883	0.282089	90	72	0.0810836	0.814939
g__Porphyromonas	smoking_status	never	0.395923	0.175285	90	72	0.0337554	0.814939
g__Ralstonia	ethnicity_details	south asian	0.129417	0.0806171	90	13	0.113298	0.814939
g__Ruminococcaceae_.G.1.	ethnicity_details	south asian	0.184632	0.111036	90	24	0.100415	0.814939
g__Ruminococcaceae_.G.1.	ethnicity_details	asian	0.12407	0.0838616	90	24	0.143098	0.814939
g__Saccharibacteria_.TM7._.G.1.	sex	male	0.13279	0.0731062	90	47	0.0807741	0.814939
g__Saccharibacteria_.TM7._.G.5.	TotalWeeklyAlcoholUnits	TotalWeeklyAlcoholUnits	-0.00316804	0.00214193	90	12	0.146227	0.814939
g__Schlegelella	ethnicity_details	south asian	0.100279	0.0582216	90	10	0.0889876	0.814939
g__Schlegelella	smoking_status	never	0.0521022	0.0307777	90	10	0.0944912	0.814939
g__Schlegelella	diagnosis	moderate dysplasia	-0.0365899	0.0271012	90	10	0.181067	0.814939
g__Selenomonas	sex	male	0.135218	0.0938532	90	47	0.162231	0.814939
g__Selenomonas	ethnicity_details	other	-0.345683	0.269553	90	47	0.20383	0.814939
g__Selenomonas	diagnosis	moderate dysplasia	-0.109155	0.0845852	90	47	0.201124	0.814939
g__Solobacterium	ethnicity_details	south asian	-0.0710632	0.0553916	90	14	0.203915	0.814939
g__Stenotrophomonas	Progression	progression	0.0384681	0.0287648	90	10	0.18641	0.814939
g__Stenotrophomonas	ethnicity_details	south asian	0.110191	0.0625324	90	10	0.0826545	0.814939
g__Stenotrophomonas	smoking_status	never	-0.0694259	0.0348317	90	10	0.0546016	0.814939
g__Stomatobaculum	ethnicity_details	south asian	-0.165786	0.126041	90	33	0.192225	0.814939
g__Tannerella	Progression	progression	-0.138764	0.0753248	90	38	0.0709651	0.814939
g__Tannerella	ethnicity_details	south asian	-0.215397	0.153978	90	38	0.166787	0.814939
g__Tannerella	smoking_status	never	0.108998	0.0823057	90	38	0.195934	0.814939
g__Treponema	ethnicity_details	south asian	-0.160394	0.123033	90	24	0.196389	0.814939
g__Treponema	smoking_status	never	0.106908	0.0656683	90	24	0.107777	0.814939
g__Unclassified.c__Actinobacteria	TotalWeeklyAlcoholUnits	TotalWeeklyAlcoholUnits	-0.00377553	0.00191028	90	15	0.052177	0.814939
g__Unclassified.c__Actinobacteria	smoking_status	never	-0.101853	0.0418347	90	15	0.017308	0.814939
g__Unclassified.k__Bacteria	patient_age	patient_age	-0.00275722	0.00205508	90	19	0.183783	0.814939
g__Unclassified.k__Bacteria	ethnicity_details	south asian	0.144123	0.0951076	90	19	0.133887	0.814939
g__Unclassified.k__Bacteria	ethnicity_details	asian	0.153575	0.0682137	90	19	0.0273405	0.814939
g__Unclassified.k__Bacteria	TotalWeeklyAlcoholUnits	TotalWeeklyAlcoholUnits	0.0032986	0.00233935	90	19	0.162612	0.814939
g__Unclassified.k__Bacteria	diagnosis	moderate dysplasia	-0.0750955	0.0460138	90	19	0.106868	0.814939
g__Veillonella	Progression	progression	-0.254309	0.138284	90	83	0.0783022	0.814939
g__Veillonella	sex	male	-0.203887	0.134315	90	83	0.147987	0.814939
g__Veillonellaceae_.G.1.	Progression	progression	-0.0555079	0.0350988	90	10	0.117914	0.814939
g__Absconditabacteria_.SR1._.G.1.	Progression	progression	-0.049048	0.0389914	90	18	0.213853	0.817394
g__Actinomyces	smoking_status	never	0.168942	0.132638	90	66	0.212333	0.817394
g__Corynebacterium	smoking_status	never	0.133045	0.104218	90	53	0.211577	0.817394
g__Peptostreptococcaceae_.XI..G.1.	ethnicity_details	south asian	-0.059652	0.0471294	90	10	0.209292	0.817394
g__Solobacterium	ethnicity_details	other	0.103418	0.082713	90	14	0.214858	0.817394
g__Sphingomonas	patient_age	patient_age	0.00173727	0.00138443	90	13	0.213412	0.817394
g__Abiotrophia	Progression	progression	-0.0665492	0.0594842	90	24	0.267971	0.824288
g__Abiotrophia	ethnicity_details	asian	0.109079	0.0876233	90	24	0.221635	0.824288
g__Aggregatibacter	TotalWeeklyAlcoholUnits	TotalWeeklyAlcoholUnits	-0.00543528	0.0048538	90	38	0.26701	0.824288
g__Alloprevotella	TotalWeeklyAlcoholUnits	TotalWeeklyAlcoholUnits	-0.00614773	0.00493399	90	62	0.223103	0.824288
g__Arachnia	ethnicity_details	south asian	0.117157	0.104097	90	21	0.263927	0.824288
g__Bacteroidales_.G.2.	smoking_status	never	0.0495691	0.0432528	90	22	0.255602	0.824288
g__Bergeyella	ethnicity_details	other	0.28915	0.254125	90	66	0.25937	0.824288
g__Burkholderia	patient_age	patient_age	-0.00369213	0.00330216	90	50	0.267555	0.824288
g__Capnocytophaga	sex	male	0.186657	0.15181	90	71	0.231723	0.824288
g__Dialister	TotalWeeklyAlcoholUnits	TotalWeeklyAlcoholUnits	0.00260671	0.00220057	90	11	0.239699	0.824288
g__Eikenella	patient_age	patient_age	0.00323948	0.00269385	90	19	0.232724	0.824288
g__Fretibacterium	patient_age	patient_age	-0.00185864	0.00158064	90	11	0.243176	0.824288
g__Fusobacterium	patient_age	patient_age	-0.0288769	0.00641576	90	87	0.223716	0.824288
g__Granulicatella	smoking_status	never	0.258812	0.205415	90	81	0.230426	0.824288
g__Kingella	TotalWeeklyAlcoholUnits	TotalWeeklyAlcoholUnits	0.00408593	0.00357415	90	41	0.259003	0.824288
g__Lachnoanaerobaculum	ethnicity_details	other	-0.266466	0.234454	90	47	0.259622	0.824288
g__Oribacterium	sex	male	0.0646391	0.0571286	90	31	0.261371	0.824288
g__Peptostreptococcaceae_.XI..G.1.	ethnicity_details	asian	-0.0412205	0.0337059	90	10	0.22494	0.824288
g__Porphyromonas	diagnosis	moderate dysplasia	-0.163634	0.142844	90	72	0.262092	0.824288
g__Ralstonia	diagnosis	moderate dysplasia	-0.0458309	0.0379068	90	13	0.230632	0.824288
g__Ruminococcaceae_.G.2.	patient_age	patient_age	-0.00204101	0.0017402	90	12	0.244733	0.824288
g__Saccharibacteria_.TM7._.G.5.	smoking_status	never	-0.0524772	0.0467471	90	12	0.270053	0.824288
g__Schaalia	sex	male	-0.143598	0.124177	90	64	0.260312	0.824288
g__Schaalia	ethnicity_details	south asian	0.278301	0.23261	90	64	0.238238	0.824288
g__Schaalia	ethnicity_details	asian	-0.222808	0.182913	90	64	0.234181	0.824288
g__Schaalia	diagnosis	moderate dysplasia	-0.138159	0.118773	90	64	0.25069	0.824288
g__Solobacterium	smoking_status	never	0.0366713	0.0304696	90	14	0.237799	0.824288
g__Sphingomonas	Progression	progression	-0.0366188	0.0317391	90	13	0.252314	0.824288
g__Sphingomonas	smoking_status	never	0.0404419	0.0342025	90	13	0.240734	0.824288
g__Staphylococcus	ethnicity_details	south asian	0.092372	0.0794318	90	11	0.248367	0.824288
g__Treponema	Progression	progression	-0.068967	0.062005	90	24	0.269618	0.824288
g__Treponema	diagnosis	moderate dysplasia	0.0705457	0.0575005	90	24	0.223761	0.824288
g__Veillonella	ethnicity_details	south asian	0.257625	0.221379	90	83	0.256718	0.824288
g__Veillonellaceae_.G.1.	ethnicity_details	asian	-0.0611661	0.0518303	90	10	0.241585	0.824288
g__Saccharibacteria_.TM7._.G.5.	ethnicity_details	asian	-0.0745997	0.0667813	90	12	0.272126	0.825817
g__Fusobacterium	diagnosis	moderate dysplasia	0.219744	0.188556	90	87	0.2767	0.834871
g__Solobacterium	sex	male	0.0306674	0.0277343	90	14	0.279947	0.839842
g__Abiotrophia	ethnicity_details	south asian	-0.13096	0.121671	90	24	0.28572	0.849615
g__Dialister	ethnicity_details	asian	0.0707319	0.065983	90	11	0.286956	0.849615
g__Megasphaera	ethnicity_details	south asian	-0.0964777	0.0900927	90	14	0.28806	0.849615
g__Afipia	diagnosis	moderate dysplasia	-0.0452603	0.0432331	90	17	0.298464	0.852492
g__Gemella	ethnicity_details	south asian	0.567103	0.520464	90	82	0.29165	0.852492
g__Lachnoanaerobaculum	sex	male	0.0779774	0.0738745	90	47	0.296278	0.852492
g__Porphyromonas	ethnicity_details	asian	-0.386525	0.357608	90	72	0.296708	0.852492
g__Ruminococcaceae_.G.1.	smoking_status	never	0.060483	0.0576641	90	24	0.297512	0.852492
g__Veillonella	diagnosis	moderate dysplasia	0.136062	0.128389	90	83	0.298778	0.852492
g__Veillonellaceae_.G.1.	ethnicity_details	south asian	-0.0753899	0.0726662	90	10	0.302702	0.859018
g__Abiotrophia	diagnosis	moderate dysplasia	-0.0576122	0.056294	90	24	0.309778	0.865071
g__Aggregatibacter	patient_age	patient_age	-0.00443098	0.00432305	90	38	0.30915	0.865071
g__Gemella	ethnicity_details	asian	0.377908	0.355619	90	82	0.306697	0.865071
g__Prevotella	ethnicity_details	asian	0.313997	0.301095	90	81	0.313535	0.866346
g__Treponema	patient_age	patient_age	0.00279979	0.00275164	90	24	0.312233	0.866346
g__Stenotrophomonas	ethnicity_details	asian	-0.0481067	0.04726	90	10	0.315479	0.867154
g__Alloprevotella	smoking_status	never	0.10209	0.101602	90	62	0.325087	0.867943
g__Campylobacter	TotalWeeklyAlcoholUnits	TotalWeeklyAlcoholUnits	0.00589502	0.00589265	90	77	0.325879	0.867943
g__Lautropia	ethnicity_details	south asian	-0.17637	0.177122	90	34	0.322819	0.867943
g__Neisseria	TotalWeeklyAlcoholUnits	TotalWeeklyAlcoholUnits	-0.0106258	0.0104014	90	76	0.323368	0.867943
g__Ruminococcaceae_.G.2.	diagnosis	moderate dysplasia	0.0365777	0.0370919	90	12	0.327339	0.867943
g__Staphylococcus	smoking_status	never	-0.0407852	0.0412327	90	11	0.325611	0.867943
g__Tannerella	diagnosis	moderate dysplasia	0.0717666	0.072137	90	38	0.323492	0.867943
g__Corynebacterium	ethnicity_details	other	0.354002	0.361442	90	53	0.331011	0.868886
g__Fretibacterium	sex	male	-0.0332789	0.0341738	90	11	0.333121	0.868886
g__Ruminococcaceae_.G.2.	ethnicity_details	asian	0.0584636	0.0592853	90	12	0.331645	0.868886
g__Stomatobaculum	smoking_status	never	-0.0637624	0.0656337	90	33	0.334314	0.868886
g__Ruminococcaceae_.G.1.	Progression	progression	-0.0538573	0.0556346	90	24	0.336048	0.869089
g__Aggregatibacter	ethnicity_details	other	-0.269001	0.281271	90	38	0.342449	0.881302
g__Absconditabacteria_.SR1._.G.1.	ethnicity_details	asian	0.0560281	0.060009	90	18	0.35915	0.894828
g__Atopobium	ethnicity_details	asian	-0.0872145	0.0935558	90	33	0.354063	0.894828
g__Bradyrhizobium	ethnicity_details	asian	-0.0520975	0.0583513	90	15	0.374662	0.894828
g__Cardiobacterium	smoking_status	never	0.0642633	0.0707368	90	29	0.366586	0.894828
g__Dialister	diagnosis	moderate dysplasia	-0.0373845	0.0420534	90	11	0.37668	0.894828
g__Lachnoanaerobaculum	ethnicity_details	south asian	-0.137383	0.152796	90	47	0.371488	0.894828
g__Lautropia	ethnicity_details	other	-0.307572	0.335913	90	34	0.363135	0.894828
g__Parvimonas	ethnicity_details	asian	-0.0832571	0.0890418	90	29	0.356201	0.894828
g__Parvimonas	ethnicity_details	other	0.228679	0.256358	90	29	0.375121	0.894828
g__Porphyromonas	sex	male	0.150908	0.161263	90	72	0.361163	0.894828
g__Schlegelella	Progression	progression	-0.0260729	0.0290272	90	10	0.37189	0.894828
g__Solobacterium	diagnosis	moderate dysplasia	0.0227859	0.0249454	90	14	0.363855	0.894828
g__Sphingomonas	diagnosis	moderate dysplasia	0.0273367	0.0301385	90	13	0.367332	0.894828
g__Tannerella	ethnicity_details	asian	-0.109311	0.117718	90	38	0.359663	0.894828
g__Unclassified.c__Actinobacteria	patient_age	patient_age	0.00151843	0.00169024	90	15	0.371844	0.894828
g__Veillonellaceae_.G.1.	patient_age	patient_age	-0.00139644	0.0015571	90	10	0.372577	0.894828
g__Veillonellaceae_.G.1.	TotalWeeklyAlcoholUnits	TotalWeeklyAlcoholUnits	-0.00164536	0.00178951	90	10	0.360668	0.894828
g__Granulicatella	diagnosis	moderate dysplasia	0.167578	0.186899	90	81	0.379213	0.896787
g__Eikenella	ethnicity_details	south asian	0.110447	0.125471	90	19	0.38137	0.897843
g__Atopobium	ethnicity_details	south asian	-0.111857	0.130837	90	33	0.395174	0.904134
g__Campylobacter	diagnosis	moderate dysplasia	0.100621	0.118802	90	77	0.401263	0.904134
g__Lachnoanaerobaculum	patient_age	patient_age	-0.00295681	0.00343603	90	47	0.392361	0.904134
g__Lachnoanaerobaculum	smoking_status	never	0.0684368	0.0810598	90	47	0.401221	0.904134
g__Leptotrichia	smoking_status	never	0.189292	0.220672	90	83	0.399856	0.904134
g__Peptidiphaga	smoking_status	never	-0.0344066	0.0397269	90	13	0.389229	0.904134
g__Schaalia	smoking_status	never	0.123273	0.143271	90	64	0.396929	0.904134
g__Selenomonas	smoking_status	never	0.0890547	0.103615	90	47	0.396381	0.904134
g__Staphylococcus	TotalWeeklyAlcoholUnits	TotalWeeklyAlcoholUnits	0.00164784	0.00189461	90	11	0.387071	0.904134
g__Unclassified.k__Bacteria	Progression	progression	-0.0415884	0.0482893	90	19	0.391937	0.904134
g__Haemophilus	sex	male	0.101742	0.111677	90	83	0.404058	0.90654
g__Caulobacter	Progression	progression	0.030058	0.0360235	90	14	0.406637	0.908444
g__Bergeyella	TotalWeeklyAlcoholUnits	TotalWeeklyAlcoholUnits	-0.00388973	0.00468499	90	66	0.409434	0.910818
g__Prevotella	ethnicity_details	south asian	0.327671	0.388022	90	81	0.411677	0.911942
g__Selenomonas	Progression	progression	0.0695455	0.0844516	90	47	0.414014	0.913266
g__Alloprevotella	sex	male	0.0839088	0.101667	90	62	0.41692	0.915285
g__Arachnia	TotalWeeklyAlcoholUnits	TotalWeeklyAlcoholUnits	-0.00196921	0.00256677	90	21	0.445315	0.915285
g__Atopobium	Progression	progression	-0.0492202	0.0645188	90	33	0.447806	0.915285
g__Caulobacter	ethnicity_details	asian	0.041365	0.054783	90	14	0.452511	0.915285
g__Caulobacter	TotalWeeklyAlcoholUnits	TotalWeeklyAlcoholUnits	0.00140599	0.00176529	90	14	0.428212	0.915285
g__Corynebacterium	patient_age	patient_age	-0.00309259	0.00388907	90	53	0.429462	0.915285
g__Cutibacterium	patient_age	patient_age	-0.00267101	0.00345475	90	37	0.441867	0.915285
g__Eikenella	smoking_status	never	-0.0495288	0.0655712	90	19	0.452262	0.915285
g__Fretibacterium	ethnicity_details	south asian	-0.0583517	0.0736526	90	11	0.430584	0.915285
g__Granulicatella	Progression	progression	-0.144464	0.187389	90	81	0.451505	0.915285
g__Granulicatella	ethnicity_details	south asian	0.225287	0.277192	90	81	0.425671	0.915285
g__Kingella	smoking_status	never	0.0616244	0.0812549	90	41	0.453284	0.915285
g__Leptotrichia	ethnicity_details	other	0.412287	0.523487	90	83	0.438985	0.915285
g__Megasphaera	sex	male	0.0334345	0.0421888	90	14	0.435317	0.915285
g__Mesorhizobium	TotalWeeklyAlcoholUnits	TotalWeeklyAlcoholUnits	-0.0014549	0.0018642	90	11	0.439933	0.915285
g__Mogibacterium	ethnicity_details	other	-0.0653418	0.0832492	90	15	0.434881	0.915285
g__Peptidiphaga	ethnicity_details	asian	-0.0468142	0.0591216	90	13	0.430909	0.915285
g__Ralstonia	smoking_status	never	0.0338802	0.0426399	90	13	0.432813	0.915285
g__Schlegelella	sex	male	0.0210352	0.0275688	90	10	0.448274	0.915285
g__Sphingomonas	ethnicity_details	asian	-0.0379768	0.0476648	90	13	0.428105	0.915285
g__Unclassified.c__Actinobacteria	diagnosis	moderate dysplasia	-0.0289585	0.0370233	90	15	0.436681	0.915285
g__Veillonellaceae_.G.1.	sex	male	0.0285035	0.0363213	90	10	0.434978	0.915285
g__Mogibacterium	sex	male	-0.0209517	0.0276583	90	15	0.455731	0.916701
g__Ruminococcaceae_.G.2.	ethnicity_details	south asian	-0.060236	0.081284	90	12	0.461367	0.92098
g__Stomatobaculum	diagnosis	moderate dysplasia	0.0432995	0.0582802	90	33	0.459797	0.92098
g__Abiotrophia	sex	male	-0.0405792	0.0579514	90	24	0.489949	0.92463
g__Actinomyces	patient_age	patient_age	0.0034738	0.00506133	90	66	0.495905	0.92463
g__Actinomyces	ethnicity_details	south asian	0.205414	0.298402	90	66	0.494367	0.92463
g__Bradyrhizobium	Progression	progression	0.0290528	0.0405926	90	15	0.476276	0.92463
g__Burkholderia	ethnicity_details	other	0.155704	0.227027	90	50	0.495293	0.92463
g__Campylobacter	ethnicity_details	other	-0.328245	0.461257	90	77	0.480144	0.92463
g__Fusobacterium	Progression	progression	-0.242917	0.114411	90	87	0.479296	0.92463
g__Gemella	Progression	progression	-0.146689	0.205755	90	82	0.486368	0.92463
g__Mesorhizobium	sex	male	-0.0266392	0.0366701	90	11	0.47484	0.92463
g__Neisseria	sex	male	0.177826	0.244499	90	76	0.482215	0.92463
g__Prevotella	patient_age	patient_age	0.00825984	0.0116991	90	81	0.490995	0.92463
g__Selenomonas	patient_age	patient_age	-0.0028824	0.00410693	90	47	0.485133	0.92463
g__Sphingomonas	sex	male	-0.0225552	0.0307895	90	13	0.466375	0.92463
g__Staphylococcus	Progression	progression	-0.0285039	0.0391256	90	11	0.468447	0.92463
g__Staphylococcus	patient_age	patient_age	-0.00124132	0.00170557	90	11	0.468884	0.92463
g__Staphylococcus	sex	male	0.0251609	0.0367733	90	11	0.49584	0.92463
g__Treponema	ethnicity_details	other	-0.130409	0.187615	90	24	0.489175	0.92463
g__Unclassified.c__Actinobacteria	sex	male	0.0256515	0.0374646	90	15	0.496658	0.92463
g__Unclassified.k__Bacteria	smoking_status	never	0.0364768	0.0512752	90	19	0.479031	0.92463
g__Fretibacterium	smoking_status	never	-0.025789	0.0381053	90	11	0.500521	0.928529
g__Cardiobacterium	Progression	progression	0.0455266	0.0679602	90	29	0.505045	0.933622
g__Absconditabacteria_.SR1._.G.1.	diagnosis	moderate dysplasia	-0.0253626	0.0386024	90	18	0.513308	0.935639
g__Capnocytophaga	patient_age	patient_age	-0.00431014	0.00652899	90	71	0.513147	0.935639
g__Parvimonas	patient_age	patient_age	-0.00169563	0.00261429	90	29	0.518611	0.935639
g__Saccharibacteria_.TM7._.G.1.	patient_age	patient_age	-0.00209152	0.00318582	90	47	0.513654	0.935639
g__Schlegelella	patient_age	patient_age	-0.000831123	0.00126112	90	10	0.511826	0.935639
g__Stenotrophomonas	sex	male	0.0208752	0.0317791	90	10	0.5174	0.935639
g__Unclassified.c__Actinobacteria	ethnicity_details	south asian	0.0511912	0.0786061	90	15	0.516861	0.935639
g__Stenotrophomonas	TotalWeeklyAlcoholUnits	TotalWeeklyAlcoholUnits	-0.00101444	0.00156654	90	10	0.520651	0.936102
g__Gemella	smoking_status	never	0.157144	0.24027	90	82	0.522767	0.936698
g__Megasphaera	TotalWeeklyAlcoholUnits	TotalWeeklyAlcoholUnits	0.00137495	0.00217575	90	14	0.530971	0.944948
g__Mesorhizobium	ethnicity_details	asian	0.0356311	0.0561354	90	11	0.529926	0.944948
g__Arachnia	Progression	progression	0.0307038	0.0507852	90	21	0.547313	0.951455
g__Atopobium	ethnicity_details	other	-0.121589	0.200486	90	33	0.54594	0.951455
g__Eikenella	Progression	progression	-0.0373305	0.061208	90	19	0.543707	0.951455
g__Ruminococcaceae_.G.1.	TotalWeeklyAlcoholUnits	TotalWeeklyAlcoholUnits	0.00161485	0.00265492	90	24	0.544812	0.951455
g__Saccharibacteria_.TM7._.G.5.	diagnosis	moderate dysplasia	-0.0243697	0.039718	90	12	0.54137	0.951455
g__Selenomonas	TotalWeeklyAlcoholUnits	TotalWeeklyAlcoholUnits	0.00282708	0.00461018	90	47	0.543168	0.951455
g__Stomatobaculum	patient_age	patient_age	-0.00167405	0.00271063	90	33	0.538636	0.951455
g__Stenotrophomonas	diagnosis	moderate dysplasia	-0.0171316	0.0284919	90	10	0.549449	0.952016
g__Actinomyces	ethnicity_details	other	-0.247226	0.417066	90	66	0.556059	0.953577
g__Aggregatibacter	smoking_status	never	0.0596669	0.101236	90	38	0.557616	0.953577
g__Campylobacter	ethnicity_details	south asian	-0.146772	0.246145	90	77	0.554471	0.953577
g__Neisseria	ethnicity_details	south asian	0.342759	0.565103	90	76	0.553103	0.953577
g__Bergeyella	smoking_status	never	-0.0525045	0.0908449	90	66	0.56529	0.957346
g__Gemella	TotalWeeklyAlcoholUnits	TotalWeeklyAlcoholUnits	-0.0140943	0.0239716	90	82	0.56437	0.957346
g__Saccharibacteria_.TM7._.G.5.	ethnicity_details	south asian	-0.0498705	0.0859641	90	12	0.5639	0.957346
g__Absconditabacteria_.SR1._.G.1.	ethnicity_details	other	-0.0680349	0.123057	90	18	0.582231	0.960225
g__Afipia	TotalWeeklyAlcoholUnits	TotalWeeklyAlcoholUnits	-0.00128648	0.00238303	90	17	0.592224	0.960225
g__Cardiobacterium	ethnicity_details	south asian	0.0779601	0.146506	90	29	0.596234	0.960225
g__Cutibacterium	ethnicity_details	other	-0.137492	0.242802	90	37	0.572938	0.960225
g__Dialister	ethnicity_details	south asian	-0.0516481	0.092261	90	11	0.577177	0.960225
g__Eikenella	TotalWeeklyAlcoholUnits	TotalWeeklyAlcoholUnits	0.00164157	0.00306186	90	19	0.593376	0.960225
g__Eikenella	diagnosis	moderate dysplasia	-0.0317379	0.0580576	90	19	0.586173	0.960225
g__Megasphaera	ethnicity_details	other	-0.0742492	0.13751	90	14	0.590766	0.960225
g__Mesorhizobium	Progression	progression	0.0199088	0.0367917	90	11	0.590524	0.960225
g__Neisseria	diagnosis	moderate dysplasia	-0.123735	0.219278	90	76	0.580934	0.960225
g__Peptostreptococcaceae_.XI..G.1.	TotalWeeklyAlcoholUnits	TotalWeeklyAlcoholUnits	-0.000635321	0.00112411	90	10	0.573535	0.960225
g__Ralstonia	TotalWeeklyAlcoholUnits	TotalWeeklyAlcoholUnits	0.00113817	0.00214617	90	13	0.598083	0.960225
g__Ruminococcaceae_.G.2.	ethnicity_details	other	-0.0703151	0.123431	90	12	0.570547	0.960225
g__Schaalia	ethnicity_details	other	-0.187221	0.351942	90	64	0.596899	0.960225
g__Stomatobaculum	ethnicity_details	other	0.104228	0.192498	90	33	0.589763	0.960225
g__Tannerella	patient_age	patient_age	-0.00182774	0.00339618	90	38	0.592184	0.960225
g__Tannerella	ethnicity_details	other	-0.128315	0.233695	90	38	0.584608	0.960225
g__Capnocytophaga	ethnicity_details	south asian	-0.232234	0.448702	90	71	0.60779	0.961114
g__Caulobacter	ethnicity_details	south asian	-0.0416566	0.0806348	90	14	0.606911	0.961114
g__Megasphaera	patient_age	patient_age	-0.00101113	0.00193229	90	14	0.602383	0.961114
g__Porphyromonas	ethnicity_details	other	-0.227677	0.434272	90	72	0.603974	0.961114
g__Schaalia	TotalWeeklyAlcoholUnits	TotalWeeklyAlcoholUnits	-0.0042095	0.00811323	90	64	0.606837	0.961114
g__Actinomyces	sex	male	-0.0589096	0.116288	90	66	0.616939	0.963606
g__Aggregatibacter	ethnicity_details	asian	0.0707581	0.139589	90	38	0.613922	0.963606
g__Bergeyella	ethnicity_details	south asian	0.0818056	0.162261	90	66	0.615853	0.963606
g__Leptotrichia	Progression	progression	-0.101033	0.200168	90	83	0.618543	0.963606
g__Megasphaera	ethnicity_details	asian	-0.03309	0.0650113	90	14	0.613875	0.963606
g__Aggregatibacter	Progression	progression	0.0458591	0.0957477	90	38	0.633585	0.964679
g__Alloprevotella	ethnicity_details	asian	-0.0537513	0.142342	90	62	0.709322	0.964679
g__Arachnia	ethnicity_details	other	-0.0941887	0.219943	90	21	0.669726	0.964679
g__Atopobium	sex	male	-0.0216458	0.0602134	90	33	0.720192	0.964679
g__Bacteroidales_.G.2.	ethnicity_details	asian	0.02646	0.0572294	90	22	0.645241	0.964679
g__Bergeyella	ethnicity_details	asian	-0.0556462	0.126842	90	66	0.66233	0.964679
g__Bradyrhizobium	patient_age	patient_age	0.000808364	0.00174891	90	15	0.6452	0.964679
g__Bradyrhizobium	sex	male	0.0176524	0.0376224	90	15	0.640221	0.964679
g__Burkholderia	TotalWeeklyAlcoholUnits	TotalWeeklyAlcoholUnits	0.00156382	0.00421515	90	50	0.712191	0.964679
g__Burkholderia	smoking_status	never	-0.043101	0.0914176	90	50	0.640378	0.964679
g__Capnocytophaga	Progression	progression	-0.0622068	0.141306	90	71	0.662948	0.964679
g__Capnocytophaga	ethnicity_details	other	0.126656	0.334653	90	71	0.707226	0.964679
g__Cardiobacterium	TotalWeeklyAlcoholUnits	TotalWeeklyAlcoholUnits	0.00144728	0.00327395	90	29	0.659837	0.964679
g__Dialister	Progression	progression	-0.0163732	0.0452223	90	11	0.718262	0.964679
g__Dialister	patient_age	patient_age	-0.000894913	0.00198066	90	11	0.652618	0.964679
g__Dialister	smoking_status	never	-0.0193061	0.0475434	90	11	0.685773	0.964679
g__Eikenella	sex	male	0.0262602	0.0598553	90	19	0.662306	0.964679
g__Eikenella	ethnicity_details	asian	0.0365426	0.0899255	90	19	0.685569	0.964679
g__Fretibacterium	TotalWeeklyAlcoholUnits	TotalWeeklyAlcoholUnits	-0.000824746	0.00176187	90	11	0.640996	0.964679
g__Fretibacterium	diagnosis	moderate dysplasia	0.0146175	0.0336789	90	11	0.665454	0.964679
g__Granulicatella	ethnicity_details	asian	0.123326	0.270248	90	81	0.654162	0.964679
g__Kingella	diagnosis	moderate dysplasia	-0.0308382	0.0645892	90	41	0.634486	0.964679
g__Lachnoanaerobaculum	ethnicity_details	asian	0.0414425	0.110224	90	47	0.708005	0.964679
g__Lachnoanaerobaculum	TotalWeeklyAlcoholUnits	TotalWeeklyAlcoholUnits	-0.00149818	0.00373172	90	47	0.689284	0.964679
g__Lautropia	patient_age	patient_age	0.0016434	0.00351168	90	34	0.641255	0.964679
g__Lautropia	diagnosis	moderate dysplasia	-0.0310649	0.075844	90	34	0.683367	0.964679
g__Leptotrichia	ethnicity_details	asian	0.118642	0.327294	90	83	0.720293	0.964679
g__Mogibacterium	TotalWeeklyAlcoholUnits	TotalWeeklyAlcoholUnits	0.000561492	0.00138986	90	15	0.688028	0.964679
g__Neisseria	patient_age	patient_age	-0.0040599	0.0107116	90	76	0.709433	0.964679
g__Neisseria	ethnicity_details	asian	-0.16376	0.416915	90	76	0.701471	0.964679
g__Neisseria	smoking_status	never	0.109828	0.297918	90	76	0.71784	0.964679
g__Oribacterium	ethnicity_details	asian	-0.0389617	0.0874554	90	31	0.657206	0.964679
g__Parvimonas	TotalWeeklyAlcoholUnits	TotalWeeklyAlcoholUnits	0.00115336	0.00296692	90	29	0.699487	0.964679
g__Parvimonas	diagnosis	moderate dysplasia	0.024211	0.0553315	90	29	0.663028	0.964679
g__Peptidiphaga	patient_age	patient_age	-0.000683672	0.00165767	90	13	0.681176	0.964679
g__Peptostreptococcaceae_.XI..G.1.	patient_age	patient_age	0.000369582	0.00101178	90	10	0.715866	0.964679
g__Peptostreptococcaceae_.XI..G.1.	diagnosis	moderate dysplasia	-0.010004	0.021482	90	10	0.642702	0.964679
g__Prevotella	ethnicity_details	other	0.231651	0.521435	90	81	0.6632	0.964679
g__Prevotella	TotalWeeklyAlcoholUnits	TotalWeeklyAlcoholUnits	-0.00534695	0.014155	90	81	0.710913	0.964679
g__Prevotella	smoking_status	never	-0.0940924	0.215236	90	81	0.668225	0.964679
g__Ruminococcaceae_.G.1.	patient_age	patient_age	0.000902259	0.00242303	90	24	0.710641	0.964679
g__Ruminococcaceae_.G.1.	ethnicity_details	other	0.0749831	0.170479	90	24	0.661286	0.964679
g__Ruminococcaceae_.G.2.	Progression	progression	-0.0181158	0.038746	90	12	0.64191	0.964679
g__Saccharibacteria_.TM7._.G.1.	ethnicity_details	south asian	-0.0647491	0.141989	90	47	0.649939	0.964679
g__Saccharibacteria_.TM7._.G.1.	TotalWeeklyAlcoholUnits	TotalWeeklyAlcoholUnits	0.00140372	0.00355342	90	47	0.694782	0.964679
g__Saccharibacteria_.TM7._.G.5.	Progression	progression	0.016024	0.0408876	90	12	0.696564	0.964679
g__Saccharibacteria_.TM7._.G.5.	sex	male	0.0168648	0.0434502	90	12	0.700966	0.964679
g__Saccharibacteria_.TM7._.G.5.	ethnicity_details	other	-0.0520904	0.129213	90	12	0.688021	0.964679
g__Schaalia	Progression	progression	-0.0539741	0.132203	90	64	0.685098	0.964679
g__Selenomonas	ethnicity_details	south asian	0.0687255	0.180498	90	47	0.704686	0.964679
g__Staphylococcus	ethnicity_details	asian	0.0242593	0.0568613	90	11	0.670802	0.964679
g__Stomatobaculum	Progression	progression	-0.0241609	0.0618771	90	33	0.697272	0.964679
g__Unclassified.c__Actinobacteria	ethnicity_details	asian	-0.0213036	0.0564662	90	15	0.707008	0.964679
g__Unclassified.k__Bacteria	ethnicity_details	other	0.065168	0.144476	90	19	0.653305	0.964679
g__Veillonella	TotalWeeklyAlcoholUnits	TotalWeeklyAlcoholUnits	0.0022318	0.00608487	90	83	0.718404	0.964679
g__Bacteroidales_.G.2.	TotalWeeklyAlcoholUnits	TotalWeeklyAlcoholUnits	-0.000707308	0.00201606	90	22	0.72674	0.967464
g__Kingella	ethnicity_details	other	-0.0720906	0.207743	90	41	0.729593	0.967464
g__Ralstonia	ethnicity_details	other	-0.0428461	0.123122	90	13	0.728808	0.967464
g__Stomatobaculum	ethnicity_details	asian	0.0313409	0.0903989	90	33	0.729744	0.967464
g__Cardiobacterium	ethnicity_details	asian	0.0340978	0.100018	90	29	0.734139	0.970838
g__Caulobacter	smoking_status	never	-0.0127817	0.0384374	90	14	0.740391	0.974193
g__Leptotrichia	patient_age	patient_age	0.00367667	0.0109543	90	83	0.740186	0.974193
g__Leptotrichia	TotalWeeklyAlcoholUnits	TotalWeeklyAlcoholUnits	-0.00310463	0.00932666	90	83	0.742242	0.974193
g__Granulicatella	patient_age	patient_age	0.0029685	0.00900842	90	81	0.744864	0.975196
g__Bradyrhizobium	ethnicity_details	other	-0.0398094	0.125004	90	15	0.750973	0.975893
g__Lachnoanaerobaculum	diagnosis	moderate dysplasia	0.0230147	0.0718495	90	47	0.749737	0.975893
g__Saccharibacteria_.TM7._.G.1.	ethnicity_details	other	0.0682376	0.21246	90	47	0.748999	0.975893
g__Veillonella	smoking_status	never	0.045183	0.142266	90	83	0.753718	0.977042
g__Actinomyces	Progression	progression	-0.0315924	0.112207	90	66	0.77966	0.977061
g__Actinomyces	ethnicity_details	asian	0.0364965	0.17439	90	66	0.835597	0.977061
g__Afipia	patient_age	patient_age	0.000519579	0.00198978	90	17	0.794734	0.977061
g__Afipia	sex	male	-0.0095092	0.0505078	90	17	0.852313	0.977061
g__Aggregatibacter	diagnosis	moderate dysplasia	-0.0169704	0.0920063	90	38	0.85423	0.977061
g__Arachnia	sex	male	0.0148385	0.0512535	90	21	0.773115	0.977061
g__Arachnia	ethnicity_details	asian	-0.0142199	0.0744567	90	21	0.849052	0.977061
g__Bacteroidales_.G.2.	sex	male	-0.00860244	0.0420639	90	22	0.838517	0.977061
g__Bacteroidales_.G.2.	ethnicity_details	other	-0.0351666	0.119811	90	22	0.769988	0.977061
g__Bergeyella	patient_age	patient_age	-0.00103184	0.00402506	90	66	0.798487	0.977061
g__Bradyrhizobium	TotalWeeklyAlcoholUnits	TotalWeeklyAlcoholUnits	-0.000597045	0.00194446	90	15	0.759613	0.977061
g__Burkholderia	sex	male	0.018125	0.0795089	90	50	0.821816	0.977061
g__Campylobacter	sex	male	0.0305263	0.132885	90	77	0.820102	0.977061
g__Campylobacter	ethnicity_details	asian	-0.043639	0.204037	90	77	0.832595	0.977061
g__Capnocytophaga	diagnosis	moderate dysplasia	-0.0345587	0.127916	90	71	0.788503	0.977061
g__Caulobacter	patient_age	patient_age	0.000445452	0.00158393	90	14	0.779287	0.977061
g__Caulobacter	ethnicity_details	other	-0.0270499	0.112101	90	14	0.809964	0.977061
g__Corynebacterium	ethnicity_details	asian	0.0266645	0.140406	90	53	0.85056	0.977061
g__Corynebacterium	diagnosis	moderate dysplasia	-0.0176601	0.0853723	90	53	0.836769	0.977061
g__Cutibacterium	Progression	progression	-0.0139316	0.0746651	90	37	0.852663	0.977061
g__Cutibacterium	diagnosis	moderate dysplasia	0.0140599	0.0759015	90	37	0.85355	0.977061
g__Dialister	sex	male	-0.00823636	0.0424117	90	11	0.846511	0.977061
g__Fretibacterium	ethnicity_details	asian	-0.0112296	0.0526844	90	11	0.83176	0.977061
g__Fusobacterium	ethnicity_details	asian	-0.0851046	0.329729	90	87	0.80732	0.977061
g__Fusobacterium	TotalWeeklyAlcoholUnits	TotalWeeklyAlcoholUnits	-0.00294355	0.0102692	90	87	0.780964	0.977061
g__Gemella	diagnosis	moderate dysplasia	0.0579655	0.249343	90	82	0.819001	0.977061
g__Kingella	ethnicity_details	south asian	-0.0335723	0.14013	90	41	0.811435	0.977061
g__Leptotrichia	sex	male	0.0633725	0.218673	90	83	0.774562	0.977061
g__Megasphaera	smoking_status	never	0.0135274	0.0470525	90	14	0.775573	0.977061
g__Mesorhizobium	smoking_status	never	-0.0117728	0.0408506	90	11	0.775227	0.977061
g__Mogibacterium	ethnicity_details	south asian	-0.0130294	0.055622	90	15	0.815498	0.977061
g__Oribacterium	diagnosis	moderate dysplasia	-0.0137061	0.056616	90	31	0.809354	0.977061
g__Parvimonas	smoking_status	never	0.0141667	0.065184	90	29	0.829361	0.977061
g__Peptostreptococcaceae_.XI..G.1.	Progression	progression	0.00594335	0.0231008	90	10	0.797624	0.977061
g__Porphyromonas	TotalWeeklyAlcoholUnits	TotalWeeklyAlcoholUnits	0.00206111	0.00764028	90	72	0.790088	0.977061
g__Prevotella	diagnosis	moderate dysplasia	0.0561854	0.198167	90	81	0.78065	0.977061
g__Ruminococcaceae_.G.1.	diagnosis	moderate dysplasia	0.0121999	0.0513899	90	24	0.812977	0.977061
g__Ruminococcaceae_.G.2.	TotalWeeklyAlcoholUnits	TotalWeeklyAlcoholUnits	-0.000541376	0.00198499	90	12	0.786523	0.977061
g__Ruminococcaceae_.G.2.	smoking_status	never	-0.0106852	0.0430541	90	12	0.805792	0.977061
g__Saccharibacteria_.TM7._.G.1.	diagnosis	moderate dysplasia	0.0199091	0.0669045	90	47	0.76688	0.977061
g__Selenomonas	ethnicity_details	asian	-0.0270325	0.140399	90	47	0.84833	0.977061
g__Sphingomonas	ethnicity_details	south asian	-0.0126196	0.0636034	90	13	0.843257	0.977061
g__Sphingomonas	ethnicity_details	other	-0.0256556	0.096837	90	13	0.791798	0.977061
g__Sphingomonas	TotalWeeklyAlcoholUnits	TotalWeeklyAlcoholUnits	0.000315626	0.00156691	90	13	0.840902	0.977061
g__Staphylococcus	diagnosis	moderate dysplasia	-0.00736838	0.0365805	90	11	0.840881	0.977061
g__Stenotrophomonas	patient_age	patient_age	-0.000406214	0.00132985	90	10	0.760845	0.977061
g__Stomatobaculum	sex	male	0.01624	0.0592588	90	33	0.784986	0.977061
g__Stomatobaculum	TotalWeeklyAlcoholUnits	TotalWeeklyAlcoholUnits	-0.000893195	0.00304812	90	33	0.770326	0.977061
g__Tannerella	TotalWeeklyAlcoholUnits	TotalWeeklyAlcoholUnits	0.000779239	0.00402595	90	38	0.847648	0.977061
g__Treponema	sex	male	-0.0133001	0.0588091	90	24	0.821702	0.977061
g__Treponema	TotalWeeklyAlcoholUnits	TotalWeeklyAlcoholUnits	-0.000581927	0.00295944	90	24	0.844653	0.977061
g__Unclassified.c__Actinobacteria	Progression	progression	-0.0111691	0.0393283	90	15	0.777211	0.977061
g__Veillonella	ethnicity_details	asian	-0.0465426	0.189556	90	83	0.80827	0.977061
g__Veillonellaceae_.G.1.	diagnosis	moderate dysplasia	-0.00810584	0.0343093	90	10	0.813837	0.977061
g__Atopobium	TotalWeeklyAlcoholUnits	TotalWeeklyAlcoholUnits	0.000566683	0.00316019	90	33	0.858146	0.97725
g__Oribacterium	TotalWeeklyAlcoholUnits	TotalWeeklyAlcoholUnits	0.000531653	0.00295938	90	31	0.857899	0.97725
g__Stenotrophomonas	ethnicity_details	other	-0.0165018	0.0932367	90	10	0.85998	0.97725
g__Abiotrophia	TotalWeeklyAlcoholUnits	TotalWeeklyAlcoholUnits	0.000262518	0.00291637	90	24	0.928753	0.983347
g__Absconditabacteria_.SR1._.G.1.	TotalWeeklyAlcoholUnits	TotalWeeklyAlcoholUnits	0.000177158	0.00205522	90	18	0.931789	0.983347
g__Afipia	smoking_status	never	0.00707904	0.0528771	90	17	0.894435	0.983347
g__Arachnia	patient_age	patient_age	0.000173868	0.00226249	90	21	0.938946	0.983347
g__Arachnia	smoking_status	never	0.00619833	0.0554866	90	21	0.911346	0.983347
g__Arachnia	diagnosis	moderate dysplasia	-0.00541727	0.048613	90	21	0.911564	0.983347
g__Atopobium	smoking_status	never	-0.00958138	0.0674639	90	33	0.887424	0.983347
g__Bacteroidales_.G.2.	ethnicity_details	south asian	-0.0123922	0.080229	90	22	0.87768	0.983347
g__Bacteroidales_.G.2.	diagnosis	moderate dysplasia	-0.00280235	0.0389391	90	22	0.942826	0.983347
g__Bergeyella	Progression	progression	0.0110176	0.0929539	90	66	0.906015	0.983347
g__Bradyrhizobium	diagnosis	moderate dysplasia	0.00477691	0.0375846	90	15	0.899186	0.983347
g__Burkholderia	diagnosis	moderate dysplasia	0.00995283	0.0754749	90	50	0.895518	0.983347
g__Capnocytophaga	ethnicity_details	asian	0.0197813	0.23621	90	71	0.933926	0.983347
g__Capnocytophaga	TotalWeeklyAlcoholUnits	TotalWeeklyAlcoholUnits	0.00140339	0.0086526	90	71	0.872135	0.983347
g__Cardiobacterium	patient_age	patient_age	0.000368608	0.00291226	90	29	0.899624	0.983347
g__Cardiobacterium	diagnosis	moderate dysplasia	0.00586735	0.0623772	90	29	0.925319	0.983347
g__Caulobacter	sex	male	-0.00472969	0.0338335	90	14	0.889189	0.983347
g__Cutibacterium	sex	male	0.00704166	0.0853631	90	37	0.934929	0.983347
g__Cutibacterium	ethnicity_details	south asian	0.0189581	0.163657	90	37	0.908154	0.983347
g__Dialister	ethnicity_details	other	-0.0151624	0.141401	90	11	0.914875	0.983347
g__Granulicatella	TotalWeeklyAlcoholUnits	TotalWeeklyAlcoholUnits	0.00179605	0.0146103	90	81	0.903414	0.983347
g__Kingella	sex	male	0.00504865	0.073664	90	41	0.945886	0.983347
g__Lautropia	TotalWeeklyAlcoholUnits	TotalWeeklyAlcoholUnits	0.000522038	0.00397141	90	34	0.8958	0.983347
g__Mesorhizobium	patient_age	patient_age	-0.000158513	0.00164541	90	11	0.923519	0.983347
g__Neisseria	Progression	progression	-0.027211	0.223585	90	76	0.904599	0.983347
g__Parvimonas	sex	male	-0.00867496	0.0586238	90	29	0.883506	0.983347
g__Peptidiphaga	ethnicity_details	south asian	0.00515074	0.0750809	90	13	0.945485	0.983347
g__Prevotella	Progression	progression	-0.0212902	0.205225	90	81	0.918749	0.983347
g__Prevotella	sex	male	0.0278737	0.219289	90	81	0.900542	0.983347
g__Ralstonia	Progression	progression	0.00345135	0.039853	90	13	0.931285	0.983347
g__Ralstonia	ethnicity_details	asian	0.00791675	0.058148	90	13	0.892526	0.983347
g__Ruminococcaceae_.G.1.	sex	male	-0.00835304	0.0523093	90	24	0.873547	0.983347
g__Saccharibacteria_.TM7._.G.1.	ethnicity_details	asian	-0.0122381	0.110022	90	47	0.911959	0.983347
g__Saccharibacteria_.TM7._.G.1.	smoking_status	never	0.00838996	0.0802729	90	47	0.917389	0.983347
g__Saccharibacteria_.TM7._.G.5.	patient_age	patient_age	0.000309345	0.00187198	90	12	0.869206	0.983347
g__Schlegelella	ethnicity_details	other	0.0115041	0.0890008	90	10	0.897493	0.983347
g__Solobacterium	Progression	progression	-0.00216166	0.0249995	90	14	0.931397	0.983347
g__Solobacterium	patient_age	patient_age	8.44589e-05	0.00117306	90	14	0.942788	0.983347
g__Solobacterium	ethnicity_details	asian	-0.00578873	0.0418198	90	14	0.890674	0.983347
g__Staphylococcus	ethnicity_details	other	-0.00893637	0.121738	90	11	0.941668	0.983347
g__Tannerella	sex	male	0.00658482	0.0749879	90	38	0.930788	0.983347
g__Unclassified.k__Bacteria	sex	male	0.0044097	0.0473404	90	19	0.926065	0.983347
g__Veillonellaceae_.G.1.	ethnicity_details	other	-0.0127303	0.109618	90	10	0.907854	0.983347
g__Veillonellaceae_.G.1.	smoking_status	never	-0.00245515	0.0380597	90	10	0.948731	0.984355
g__Abiotrophia	patient_age	patient_age	0.000150767	0.0026467	90	24	0.954738	0.98481
g__Leptotrichia	ethnicity_details	south asian	0.031622	0.523964	90	83	0.952397	0.98481
g__Ralstonia	sex	male	0.0021833	0.0381256	90	13	0.954797	0.98481
g__Solobacterium	TotalWeeklyAlcoholUnits	TotalWeeklyAlcoholUnits	7.44113e-05	0.00137867	90	14	0.957202	0.985355
g__Campylobacter	Progression	progression	0.00643377	0.135413	90	77	0.962341	0.986775
g__Cardiobacterium	ethnicity_details	other	-0.0135992	0.282829	90	29	0.961783	0.986775
g__Abiotrophia	ethnicity_details	other	-0.010948	0.258259	90	24	0.966298	0.987781
g__Alloprevotella	diagnosis	moderate dysplasia	-0.0029776	0.0931558	90	62	0.974611	0.987781
g__Ruminococcaceae_.G.2.	sex	male	-0.00153296	0.0388105	90	12	0.968841	0.987781
g__Schaalia	patient_age	patient_age	0.00019319	0.00588463	90	64	0.973948	0.987781
g__Unclassified.c__Actinobacteria	ethnicity_details	other	0.00390215	0.120387	90	15	0.974231	0.987781
g__Veillonella	patient_age	patient_age	-0.000233125	0.00623468	90	83	0.970483	0.987781
g__Abiotrophia	smoking_status	never	-0.00166254	0.0637314	90	24	0.979357	0.990679
g__Ralstonia	patient_age	patient_age	3.18577e-05	0.00173402	90	13	0.985394	0.993128
g__Treponema	ethnicity_details	asian	-0.00176371	0.09713	90	24	0.985562	0.993128
g__Atopobium	diagnosis	moderate dysplasia	-0.000788512	0.0599721	90	33	0.989543	0.99523
g__Absconditabacteria_.SR1._.G.1.	patient_age	patient_age	5.89663e-06	0.00180632	90	18	0.997404	0.999743
g__Alloprevotella	Progression	progression	3.07246e-05	0.0950148	90	62	0.999743	0.999743
g__Eikenella	ethnicity_details	other	0.000346491	0.19139	90	19	0.99856	0.999743

## Sheet: S2C PG_NP_RA
Supplementary Table 2C. Results of MaAsLin2 differential abundance testing at the genus level with relative abundance data. The test was run with an AST transform, no additional normalisation, progression status (with time to progression grouped to <1, 1-2, 2-3, 3-4, 4-6 or 6+ years) as a fixed effect and matched progressor/non-progressor groupings as a random effect.
Genus	Metadata	Value (metadata group)	Coefficient	Standard Error	N	N (not 0)	p-value	q-value
g__Abiotrophia	Time_to_progression_grouped	>6	0.111213	0.166187	90	24	0.505321	1
g__Abiotrophia	Time_to_progression_grouped	1<2	0.188931	0.156698	90	24	0.231535	1
g__Abiotrophia	Time_to_progression_grouped	2<3	0.0442835	0.156684	90	24	0.7782	1
g__Abiotrophia	Time_to_progression_grouped	3<4	0.0927016	0.156684	90	24	0.555777	1
g__Abiotrophia	Time_to_progression_grouped	4<6	-0.00197942	0.156684	90	24	0.989952	1
g__Abiotrophia	Time_to_progression_grouped	NP	0.137904	0.115188	90	24	0.234909	1
g__Absconditabacteria_.SR1._.G.1.	Time_to_progression_grouped	>6	0.0477736	0.123272	90	18	0.699392	1
g__Absconditabacteria_.SR1._.G.1.	Time_to_progression_grouped	1<2	-0.0251825	0.116951	90	18	0.830067	1
g__Absconditabacteria_.SR1._.G.1.	Time_to_progression_grouped	2<3	0.048688	0.116951	90	18	0.678308	1
g__Absconditabacteria_.SR1._.G.1.	Time_to_progression_grouped	3<4	0.0419684	0.112539	90	18	0.710202	1
g__Absconditabacteria_.SR1._.G.1.	Time_to_progression_grouped	4<6	0.0609681	0.116951	90	18	0.603602	1
g__Absconditabacteria_.SR1._.G.1.	Time_to_progression_grouped	NP	0.0718977	0.0896425	90	18	0.424993	1
g__Actinomyces	Time_to_progression_grouped	>6	0.564398	0.279636	90	66	0.0485353	1
g__Actinomyces	Time_to_progression_grouped	1<2	0.111794	0.256862	90	66	0.66513	1
g__Actinomyces	Time_to_progression_grouped	2<3	0.171104	0.256862	90	66	0.508162	1
g__Actinomyces	Time_to_progression_grouped	3<4	0.137981	0.320364	90	66	0.668401	1
g__Actinomyces	Time_to_progression_grouped	4<6	-0.122318	0.256862	90	66	0.635853	1
g__Actinomyces	Time_to_progression_grouped	NP	0.20464	0.181785	90	66	0.265651	1
g__Afipia	Time_to_progression_grouped	>6	-0.0244668	0.12742	90	17	0.848231	1
g__Afipia	Time_to_progression_grouped	1<2	0.029636	0.120205	90	17	0.805908	1
g__Afipia	Time_to_progression_grouped	2<3	-0.0665598	0.12742	90	17	0.602905	1
g__Afipia	Time_to_progression_grouped	3<4	0.0605733	0.115071	90	17	0.600106	1
g__Afipia	Time_to_progression_grouped	4<6	-0.0135885	0.120132	90	17	0.910234	1
g__Afipia	Time_to_progression_grouped	NP	0.0692396	0.0874793	90	17	0.431228	1
g__Aggregatibacter	Time_to_progression_grouped	>6	0.157027	0.282177	90	38	0.579679	1
g__Aggregatibacter	Time_to_progression_grouped	1<2	0.187324	0.244372	90	38	0.445961	1
g__Aggregatibacter	Time_to_progression_grouped	2<3	0.364316	0.244372	90	38	0.140565	1
g__Aggregatibacter	Time_to_progression_grouped	3<4	0.271093	0.244372	90	38	0.271133	1
g__Aggregatibacter	Time_to_progression_grouped	4<6	0.239996	0.244372	90	38	0.329486	1
g__Aggregatibacter	Time_to_progression_grouped	NP	0.209672	0.181574	90	38	0.252179	1
g__Alloprevotella	Time_to_progression_grouped	>6	0.0251195	0.291126	90	62	0.931511	1
g__Alloprevotella	Time_to_progression_grouped	1<2	-0.21185	0.291158	90	62	0.469512	1
g__Alloprevotella	Time_to_progression_grouped	2<3	-0.0718232	0.291126	90	62	0.805926	1
g__Alloprevotella	Time_to_progression_grouped	3<4	-0.143178	0.26579	90	62	0.591975	1
g__Alloprevotella	Time_to_progression_grouped	4<6	-0.220024	0.291191	90	62	0.452665	1
g__Alloprevotella	Time_to_progression_grouped	NP	-0.0794349	0.214017	90	62	0.711788	1
g__Arachnia	Time_to_progression_grouped	>6	0.195359	0.137818	90	21	0.160215	1
g__Arachnia	Time_to_progression_grouped	1<2	-1.79261e-16	0.129936	90	21	1	1
g__Arachnia	Time_to_progression_grouped	2<3	-1.7963e-16	0.129936	90	21	1	1
g__Arachnia	Time_to_progression_grouped	3<4	0.307586	0.129936	90	21	0.0203386	1
g__Arachnia	Time_to_progression_grouped	4<6	0.122744	0.129936	90	21	0.347682	1
g__Arachnia	Time_to_progression_grouped	NP	0.0885405	0.0957569	90	21	0.357935	1
g__Atopobium	Time_to_progression_grouped	>6	0.0362109	0.175321	90	33	0.836881	1
g__Atopobium	Time_to_progression_grouped	1<2	0.04297	0.165294	90	33	0.795546	1
g__Atopobium	Time_to_progression_grouped	2<3	0.352446	0.165294	90	33	0.0359795	1
g__Atopobium	Time_to_progression_grouped	3<4	0.107681	0.158257	90	33	0.498158	1
g__Atopobium	Time_to_progression_grouped	4<6	0.220557	0.165294	90	33	0.185788	1
g__Atopobium	Time_to_progression_grouped	NP	0.184764	0.121733	90	33	0.132914	1
g__Bacteroidales_.G.2.	Time_to_progression_grouped	>6	-0.079865	0.120613	90	22	0.510273	1
g__Bacteroidales_.G.2.	Time_to_progression_grouped	1<2	0.0109696	0.104454	90	22	0.916693	1
g__Bacteroidales_.G.2.	Time_to_progression_grouped	2<3	-0.252006	0.11079	90	22	0.0263276	1
g__Bacteroidales_.G.2.	Time_to_progression_grouped	3<4	-0.0598763	0.100007	90	22	0.551496	1
g__Bacteroidales_.G.2.	Time_to_progression_grouped	4<6	-0.070678	0.105363	90	22	0.504696	1
g__Bacteroidales_.G.2.	Time_to_progression_grouped	NP	0.00716912	0.0748958	90	22	0.924061	1
g__Bergeyella	Time_to_progression_grouped	>6	-0.0977153	0.310071	90	66	0.753624	1
g__Bergeyella	Time_to_progression_grouped	1<2	0.0992323	0.259446	90	66	0.703302	1
g__Bergeyella	Time_to_progression_grouped	2<3	0.205526	0.248067	90	66	0.410287	1
g__Bergeyella	Time_to_progression_grouped	3<4	0.13095	0.248086	90	66	0.599331	1
g__Bergeyella	Time_to_progression_grouped	4<6	0.133054	0.277365	90	66	0.632978	1
g__Bergeyella	Time_to_progression_grouped	NP	0.0387033	0.201176	90	66	0.848024	1
g__Bradyrhizobium	Time_to_progression_grouped	>6	-0.0872123	0.127667	90	15	0.496455	1
g__Bradyrhizobium	Time_to_progression_grouped	1<2	-0.0872123	0.110563	90	15	0.432503	1
g__Bradyrhizobium	Time_to_progression_grouped	2<3	-0.0872123	0.110563	90	15	0.432503	1
g__Bradyrhizobium	Time_to_progression_grouped	3<4	0.0457965	0.105856	90	15	0.666419	1
g__Bradyrhizobium	Time_to_progression_grouped	4<6	0.0601045	0.110563	90	15	0.588176	1
g__Bradyrhizobium	Time_to_progression_grouped	NP	-0.0198993	0.0813722	90	15	0.807418	1
g__Burkholderia	Time_to_progression_grouped	>6	0.0678918	0.238674	90	50	0.776905	1
g__Burkholderia	Time_to_progression_grouped	1<2	0.142276	0.209614	90	50	0.499539	1
g__Burkholderia	Time_to_progression_grouped	2<3	0.061267	0.221002	90	50	0.782427	1
g__Burkholderia	Time_to_progression_grouped	3<4	0.0743232	0.209614	90	50	0.72398	1
g__Burkholderia	Time_to_progression_grouped	4<6	-0.0979846	0.238674	90	50	0.682669	1
g__Burkholderia	Time_to_progression_grouped	NP	0.18608	0.161353	90	50	0.252922	1
g__Campylobacter	Time_to_progression_grouped	>6	-0.149196	0.404999	90	77	0.714135	1
g__Campylobacter	Time_to_progression_grouped	1<2	0.0113294	0.370976	90	77	0.975759	1
g__Campylobacter	Time_to_progression_grouped	2<3	-0.355995	0.404594	90	77	0.38316	1
g__Campylobacter	Time_to_progression_grouped	3<4	0.188289	0.404594	90	77	0.643693	1
g__Campylobacter	Time_to_progression_grouped	4<6	0.145906	0.444308	90	77	0.743969	1
g__Campylobacter	Time_to_progression_grouped	NP	-0.0117216	0.319041	90	77	0.970846	1
g__Capnocytophaga	Time_to_progression_grouped	>6	-0.0683036	0.358598	90	71	0.850034	1
g__Capnocytophaga	Time_to_progression_grouped	1<2	0.0553604	0.298722	90	71	0.854081	1
g__Capnocytophaga	Time_to_progression_grouped	2<3	-0.232395	0.298722	90	71	0.441993	1
g__Capnocytophaga	Time_to_progression_grouped	3<4	0.230083	0.358598	90	71	0.525287	1
g__Capnocytophaga	Time_to_progression_grouped	4<6	0.909835	0.454171	90	71	0.05283	1
g__Capnocytophaga	Time_to_progression_grouped	NP	0.0331771	0.231064	90	71	0.886769	1
g__Cardiobacterium	Time_to_progression_grouped	>6	0.160523	0.190632	90	29	0.402364	1
g__Cardiobacterium	Time_to_progression_grouped	1<2	0.075903	0.165092	90	29	0.646983	1
g__Cardiobacterium	Time_to_progression_grouped	2<3	0.152608	0.165092	90	29	0.358176	1
g__Cardiobacterium	Time_to_progression_grouped	3<4	0.440483	0.175106	90	29	0.0139684	1
g__Cardiobacterium	Time_to_progression_grouped	4<6	0.308682	0.175106	90	29	0.0818982	1
g__Cardiobacterium	Time_to_progression_grouped	NP	0.12498	0.121665	90	29	0.30752	1
g__Catonella	Time_to_progression_grouped	>6	0.200711	0.175587	90	25	0.256328	1
g__Catonella	Time_to_progression_grouped	1<2	0.161481	0.165544	90	25	0.332201	1
g__Catonella	Time_to_progression_grouped	2<3	0.0713996	0.165544	90	25	0.66738	1
g__Catonella	Time_to_progression_grouped	3<4	-0.000185771	0.158496	90	25	0.999068	1
g__Catonella	Time_to_progression_grouped	4<6	0.234072	0.165544	90	25	0.16116	1
g__Catonella	Time_to_progression_grouped	NP	0.153201	0.121796	90	25	0.212123	1
g__Caulobacter	Time_to_progression_grouped	>6	-1.13666e-16	0.100015	90	14	1	1
g__Caulobacter	Time_to_progression_grouped	1<2	0.0793579	0.0942955	90	14	0.402528	1
g__Caulobacter	Time_to_progression_grouped	2<3	0.0681188	0.0942955	90	14	0.472156	1
g__Caulobacter	Time_to_progression_grouped	3<4	0.0574647	0.090281	90	14	0.526262	1
g__Caulobacter	Time_to_progression_grouped	4<6	0.159899	0.0942955	90	14	0.0938265	1
g__Caulobacter	Time_to_progression_grouped	NP	0.0446915	0.0695399	90	14	0.522274	1
g__Corynebacterium	Time_to_progression_grouped	>6	-0.232275	0.284613	90	53	0.417523	1
g__Corynebacterium	Time_to_progression_grouped	1<2	-0.059598	0.214051	90	53	0.781631	1
g__Corynebacterium	Time_to_progression_grouped	2<3	-0.0512841	0.213631	90	53	0.811106	1
g__Corynebacterium	Time_to_progression_grouped	3<4	0.174211	0.284613	90	53	0.542682	1
g__Corynebacterium	Time_to_progression_grouped	4<6	-0.29807	0.214051	90	53	0.16885	1
g__Corynebacterium	Time_to_progression_grouped	NP	0.00321076	0.154615	90	53	0.983507	1
g__Cutibacterium	Time_to_progression_grouped	>6	0.24107	0.236699	90	37	0.311576	1
g__Cutibacterium	Time_to_progression_grouped	1<2	-0.0141647	0.204936	90	37	0.945072	1
g__Cutibacterium	Time_to_progression_grouped	2<3	0.124011	0.204936	90	37	0.546843	1
g__Cutibacterium	Time_to_progression_grouped	3<4	0.0464243	0.196229	90	37	0.813597	1
g__Cutibacterium	Time_to_progression_grouped	4<6	0.288721	0.204961	90	37	0.162878	1
g__Cutibacterium	Time_to_progression_grouped	NP	0.144135	0.150271	90	37	0.340589	1
g__Dialister	Time_to_progression_grouped	>6	-6.38859e-17	0.123962	90	11	1	1
g__Dialister	Time_to_progression_grouped	1<2	0.0564511	0.116873	90	11	0.630357	1
g__Dialister	Time_to_progression_grouped	2<3	0.233557	0.116873	90	11	0.0489478	1
g__Dialister	Time_to_progression_grouped	3<4	-5.9034e-17	0.111897	90	11	1	1
g__Dialister	Time_to_progression_grouped	4<6	-6.44062e-17	0.116873	90	11	1	1
g__Dialister	Time_to_progression_grouped	NP	0.0647497	0.0860159	90	11	0.453721	1
g__Eikenella	Time_to_progression_grouped	>6	0.341307	0.169397	90	19	0.0471594	1
g__Eikenella	Time_to_progression_grouped	1<2	-3.32541e-16	0.159709	90	19	1	1
g__Eikenella	Time_to_progression_grouped	2<3	-3.45991e-16	0.159709	90	19	1	1
g__Eikenella	Time_to_progression_grouped	3<4	0.131661	0.15291	90	19	0.391697	1
g__Eikenella	Time_to_progression_grouped	4<6	-3.0915e-16	0.159709	90	19	1	1
g__Eikenella	Time_to_progression_grouped	NP	0.129586	0.117543	90	19	0.27345	1
g__Fretibacterium	Time_to_progression_grouped	>6	9.78108e-17	0.115759	90	11	1	1
g__Fretibacterium	Time_to_progression_grouped	1<2	0.0728848	0.10025	90	11	0.469279	1
g__Fretibacterium	Time_to_progression_grouped	2<3	7.04796e-17	0.10025	90	11	1	1
g__Fretibacterium	Time_to_progression_grouped	3<4	0.122942	0.0959822	90	11	0.203847	1
g__Fretibacterium	Time_to_progression_grouped	4<6	7.08468e-17	0.10025	90	11	1	1
g__Fretibacterium	Time_to_progression_grouped	NP	0.0571131	0.0737821	90	11	0.441111	1
g__Fusobacterium	Time_to_progression_grouped	2<3	-0.355646	0.34858	90	87	0.326213	1
g__Fusobacterium	Time_to_progression_grouped	4<6	-0.369148	0.426922	90	87	0.402891	1
g__Fusobacterium	Time_to_progression_grouped	NP	-0.578251	0.266232	90	87	0.048949	1
g__Gemella	Time_to_progression_grouped	>6	-0.531503	0.4744	90	82	0.275503	1
g__Gemella	Time_to_progression_grouped	2<3	-0.190541	0.521656	90	82	0.718594	1
g__Gemella	Time_to_progression_grouped	3<4	-0.379823	0.521656	90	82	0.474641	1
g__Gemella	Time_to_progression_grouped	NP	-0.263408	0.387285	90	82	0.504033	1
g__Granulicatella	Time_to_progression_grouped	>6	-0.679838	0.37701	90	81	0.0829533	1
g__Granulicatella	Time_to_progression_grouped	1<2	0.0579416	0.37701	90	81	0.879043	1
g__Granulicatella	Time_to_progression_grouped	3<4	-0.295675	0.337208	90	81	0.388608	1
g__Granulicatella	Time_to_progression_grouped	4<6	-0.129129	0.37701	90	81	0.734722	1
g__Granulicatella	Time_to_progression_grouped	NP	-0.0973965	0.255701	90	81	0.706372	1
g__Haemophilus	Time_to_progression_grouped	2<3	-0.307418	0.303383	90	83	0.332688	1
g__Haemophilus	Time_to_progression_grouped	3<4	-0.675132	0.350317	90	83	0.0801667	1
g__Haemophilus	Time_to_progression_grouped	NP	-0.492116	0.258726	90	83	0.0836567	1
g__Kingella	Time_to_progression_grouped	>6	0.344049	0.198299	90	41	0.0869217	1
g__Kingella	Time_to_progression_grouped	1<2	0.0516181	0.171749	90	41	0.764608	1
g__Kingella	Time_to_progression_grouped	2<3	-0.0403671	0.171749	90	41	0.814833	1
g__Kingella	Time_to_progression_grouped	3<4	0.0514093	0.171882	90	41	0.765703	1
g__Kingella	Time_to_progression_grouped	4<6	-0.0810102	0.198458	90	41	0.684305	1
g__Kingella	Time_to_progression_grouped	NP	0.140882	0.125652	90	41	0.265997	1
g__Lachnoanaerobaculum	Time_to_progression_grouped	>6	-0.116287	0.203686	90	47	0.569701	1
g__Lachnoanaerobaculum	Time_to_progression_grouped	1<2	-0.0680174	0.221745	90	47	0.759861	1
g__Lachnoanaerobaculum	Time_to_progression_grouped	2<3	-0.340222	0.203686	90	47	0.0988638	1
g__Lachnoanaerobaculum	Time_to_progression_grouped	3<4	-0.340222	0.183862	90	47	0.068039	1
g__Lachnoanaerobaculum	Time_to_progression_grouped	4<6	-0.0331114	0.192037	90	47	0.863553	1
g__Lachnoanaerobaculum	Time_to_progression_grouped	NP	-0.0354979	0.141523	90	47	0.802607	1
g__Lautropia	Time_to_progression_grouped	>6	-0.0496086	0.231796	90	34	0.83113	1
g__Lautropia	Time_to_progression_grouped	1<2	0.00773318	0.21854	90	34	0.971869	1
g__Lautropia	Time_to_progression_grouped	2<3	-0.190543	0.21854	90	34	0.386126	1
g__Lautropia	Time_to_progression_grouped	3<4	-0.190543	0.289101	90	34	0.511912	1
g__Lautropia	Time_to_progression_grouped	4<6	-0.0251507	0.21854	90	34	0.908694	1
g__Lautropia	Time_to_progression_grouped	NP	0.0399959	0.161527	90	34	0.80513	1
g__Leptotrichia	Time_to_progression_grouped	>6	0.566172	0.561258	90	83	0.322388	1
g__Leptotrichia	Time_to_progression_grouped	1<2	0.550759	0.56125	90	83	0.335485	1
g__Leptotrichia	Time_to_progression_grouped	2<3	0.684202	0.529152	90	83	0.207377	1
g__Leptotrichia	Time_to_progression_grouped	3<4	1.12654	0.561266	90	83	0.0552356	1
g__Leptotrichia	Time_to_progression_grouped	4<6	0.661002	0.561258	90	83	0.249578	1
g__Leptotrichia	Time_to_progression_grouped	NP	0.636617	0.468827	90	83	0.186248	1
g__Megasphaera	Time_to_progression_grouped	>6	0.0961472	0.125207	90	14	0.444722	1
g__Megasphaera	Time_to_progression_grouped	1<2	3.3408e-05	0.118046	90	14	0.999775	1
g__Megasphaera	Time_to_progression_grouped	2<3	0.0648268	0.118046	90	14	0.584367	1
g__Megasphaera	Time_to_progression_grouped	3<4	0.000129609	0.113021	90	14	0.999088	1
g__Megasphaera	Time_to_progression_grouped	4<6	0.0821306	0.118046	90	14	0.48853	1
g__Megasphaera	Time_to_progression_grouped	NP	0.0765519	0.0868724	90	14	0.380822	1
g__Mesorhizobium	Time_to_progression_grouped	>6	1.13605e-16	0.105338	90	11	1	1
g__Mesorhizobium	Time_to_progression_grouped	1<2	1.15152e-16	0.0993135	90	11	1	1
g__Mesorhizobium	Time_to_progression_grouped	2<3	0.0344425	0.0993135	90	11	0.729626	1
g__Mesorhizobium	Time_to_progression_grouped	3<4	0.067171	0.0950854	90	11	0.481925	1
g__Mesorhizobium	Time_to_progression_grouped	4<6	0.195676	0.0993135	90	11	0.0521807	1
g__Mesorhizobium	Time_to_progression_grouped	NP	0.0445417	0.0731404	90	11	0.544215	1
g__Mogibacterium	Time_to_progression_grouped	>6	-0.00359645	0.0773587	90	15	0.963038	1
g__Mogibacterium	Time_to_progression_grouped	1<2	-0.059958	0.0729344	90	15	0.41354	1
g__Mogibacterium	Time_to_progression_grouped	2<3	0.0335305	0.0730217	90	15	0.64737	1
g__Mogibacterium	Time_to_progression_grouped	3<4	-0.0375077	0.0698294	90	15	0.592707	1
g__Mogibacterium	Time_to_progression_grouped	4<6	-0.0611038	0.0729344	90	15	0.404712	1
g__Mogibacterium	Time_to_progression_grouped	NP	0.00954699	0.0528657	90	15	0.857185	1
g__Neisseria	Time_to_progression_grouped	>6	-2.45103e-15	0.637508	90	76	1	1
g__Neisseria	Time_to_progression_grouped	1<2	1.00363	0.615596	90	76	0.119203	1
g__Neisseria	Time_to_progression_grouped	2<3	0.243066	0.517294	90	76	0.643657	1
g__Neisseria	Time_to_progression_grouped	3<4	0.444144	0.552098	90	76	0.43114	1
g__Neisseria	Time_to_progression_grouped	NP	0.389947	0.464741	90	76	0.412004	1
g__Oribacterium	Time_to_progression_grouped	>6	0.0976715	0.180144	90	31	0.589197	1
g__Oribacterium	Time_to_progression_grouped	1<2	0.0610414	0.180144	90	31	0.735612	1
g__Oribacterium	Time_to_progression_grouped	2<3	0.106376	0.169841	90	31	0.532882	1
g__Oribacterium	Time_to_progression_grouped	3<4	0.163121	0.16261	90	31	0.318819	1
g__Oribacterium	Time_to_progression_grouped	4<6	0.281134	0.169841	90	31	0.101786	1
g__Oribacterium	Time_to_progression_grouped	NP	0.176815	0.125165	90	31	0.161636	1
g__Parvimonas	Time_to_progression_grouped	>6	0.203818	0.163988	90	29	0.217505	1
g__Parvimonas	Time_to_progression_grouped	1<2	0.0818991	0.154609	90	29	0.597761	1
g__Parvimonas	Time_to_progression_grouped	2<3	-0.0678416	0.154618	90	29	0.661998	1
g__Parvimonas	Time_to_progression_grouped	3<4	0.013427	0.154609	90	29	0.93101	1
g__Parvimonas	Time_to_progression_grouped	4<6	0.0452705	0.154609	90	29	0.770421	1
g__Parvimonas	Time_to_progression_grouped	NP	0.0860208	0.113441	90	29	0.450575	1
g__Peptidiphaga	Time_to_progression_grouped	>6	-7.81454e-17	0.109115	90	13	1	1
g__Peptidiphaga	Time_to_progression_grouped	1<2	-9.60325e-17	0.102874	90	13	1	1
g__Peptidiphaga	Time_to_progression_grouped	2<3	-1.02646e-16	0.102874	90	13	1	1
g__Peptidiphaga	Time_to_progression_grouped	3<4	0.0814286	0.102874	90	13	0.430973	1
g__Peptidiphaga	Time_to_progression_grouped	4<6	-1.03167e-16	0.102874	90	13	1	1
g__Peptidiphaga	Time_to_progression_grouped	NP	0.0686041	0.0758138	90	13	0.368234	1
g__Peptostreptococcaceae_.XI..G.1.	Time_to_progression_grouped	>6	-1.27772e-16	0.0676968	90	10	1	1
g__Peptostreptococcaceae_.XI..G.1.	Time_to_progression_grouped	1<2	0.080709	0.0638252	90	10	0.209578	1
g__Peptostreptococcaceae_.XI..G.1.	Time_to_progression_grouped	2<3	0.0534194	0.0638252	90	10	0.405016	1
g__Peptostreptococcaceae_.XI..G.1.	Time_to_progression_grouped	3<4	0.0606427	0.0611079	90	10	0.323893	1
g__Peptostreptococcaceae_.XI..G.1.	Time_to_progression_grouped	4<6	0.0594796	0.0638252	90	10	0.354084	1
g__Peptostreptococcaceae_.XI..G.1.	Time_to_progression_grouped	NP	0.0281163	0.046974	90	10	0.551104	1
g__Porphyromonas	Time_to_progression_grouped	>6	-0.17034	0.420017	90	72	0.687762	1
g__Porphyromonas	Time_to_progression_grouped	1<2	-0.0805593	0.513804	90	72	0.876407	1
g__Porphyromonas	Time_to_progression_grouped	2<3	0.0188679	0.383693	90	72	0.961083	1
g__Porphyromonas	Time_to_progression_grouped	3<4	0.248979	0.364262	90	72	0.499122	1
g__Porphyromonas	Time_to_progression_grouped	4<6	-0.303077	0.513804	90	72	0.559469	1
g__Porphyromonas	Time_to_progression_grouped	NP	0.288247	0.307709	90	72	0.355793	1
g__Prevotella	Time_to_progression_grouped	>6	-0.668451	0.401337	90	81	0.113109	1
g__Prevotella	Time_to_progression_grouped	1<2	-0.707856	0.401337	90	81	0.0947406	1
g__Prevotella	Time_to_progression_grouped	2<3	-0.893044	0.491535	90	81	0.0859302	1
g__Prevotella	Time_to_progression_grouped	3<4	-0.353623	0.401337	90	81	0.389871	1
g__Prevotella	Time_to_progression_grouped	4<6	-0.347054	0.401337	90	81	0.398557	1
g__Prevotella	Time_to_progression_grouped	NP	-0.418738	0.303382	90	81	0.184418	1
g__Ralstonia	Time_to_progression_grouped	>6	0.134899	0.115851	90	13	0.247672	1
g__Ralstonia	Time_to_progression_grouped	1<2	-2.11191e-16	0.109906	90	13	1	1
g__Ralstonia	Time_to_progression_grouped	2<3	0.134774	0.109906	90	13	0.22365	1
g__Ralstonia	Time_to_progression_grouped	3<4	-2.00949e-16	0.105757	90	13	1	1
g__Ralstonia	Time_to_progression_grouped	4<6	-2.19229e-16	0.109906	90	13	1	1
g__Ralstonia	Time_to_progression_grouped	NP	0.062834	0.0846504	90	13	0.460067	1
g__Rothia	Time_to_progression_grouped	3<4	0.878052	0.771998	90	87	0.33721	1
g__Rothia	Time_to_progression_grouped	4<6	0.251574	0.771998	90	87	0.765716	1
g__Rothia	Time_to_progression_grouped	NP	0.9568	0.459769	90	87	0.124803	1
g__Ruminococcaceae_.G.1.	Time_to_progression_grouped	>6	-0.00319662	0.156201	90	24	0.983724	1
g__Ruminococcaceae_.G.1.	Time_to_progression_grouped	1<2	0.0417575	0.147268	90	24	0.777489	1
g__Ruminococcaceae_.G.1.	Time_to_progression_grouped	2<3	-0.0026805	0.147268	90	24	0.985523	1
g__Ruminococcaceae_.G.1.	Time_to_progression_grouped	3<4	-0.0291074	0.140998	90	24	0.836973	1
g__Ruminococcaceae_.G.1.	Time_to_progression_grouped	4<6	-0.0164505	0.156201	90	24	0.916388	1
g__Ruminococcaceae_.G.1.	Time_to_progression_grouped	NP	0.0496226	0.10853	90	24	0.648748	1
g__Ruminococcaceae_.G.2.	Time_to_progression_grouped	>6	-0.213708	0.107193	90	12	0.0494704	1
g__Ruminococcaceae_.G.2.	Time_to_progression_grouped	1<2	-0.107472	0.101062	90	12	0.290671	1
g__Ruminococcaceae_.G.2.	Time_to_progression_grouped	2<3	-0.213708	0.101062	90	12	0.0374617	1
g__Ruminococcaceae_.G.2.	Time_to_progression_grouped	3<4	-0.213708	0.0967596	90	12	0.0299555	1
g__Ruminococcaceae_.G.2.	Time_to_progression_grouped	4<6	-0.213708	0.101062	90	12	0.0374617	1
g__Ruminococcaceae_.G.2.	Time_to_progression_grouped	NP	-0.155099	0.0743797	90	12	0.0401207	1
g__Saccharibacteria_.TM7._.G.1.	Time_to_progression_grouped	>6	0.00783024	0.228693	90	47	0.972782	1
g__Saccharibacteria_.TM7._.G.1.	Time_to_progression_grouped	1<2	-0.0149595	0.172875	90	47	0.931285	1
g__Saccharibacteria_.TM7._.G.1.	Time_to_progression_grouped	2<3	-0.0893536	0.173086	90	47	0.60727	1
g__Saccharibacteria_.TM7._.G.1.	Time_to_progression_grouped	3<4	0.244138	0.165516	90	47	0.144609	1
g__Saccharibacteria_.TM7._.G.1.	Time_to_progression_grouped	4<6	-0.110902	0.173615	90	47	0.524952	1
g__Saccharibacteria_.TM7._.G.1.	Time_to_progression_grouped	NP	0.217164	0.125484	90	47	0.0881513	1
g__Saccharibacteria_.TM7._.G.5.	Time_to_progression_grouped	>6	-0.085501	0.124934	90	12	0.495722	1
g__Saccharibacteria_.TM7._.G.5.	Time_to_progression_grouped	1<2	-0.0901908	0.108196	90	12	0.406999	1
g__Saccharibacteria_.TM7._.G.5.	Time_to_progression_grouped	2<3	-0.0561147	0.108196	90	12	0.605446	1
g__Saccharibacteria_.TM7._.G.5.	Time_to_progression_grouped	3<4	-0.0856445	0.103592	90	12	0.410838	1
g__Saccharibacteria_.TM7._.G.5.	Time_to_progression_grouped	4<6	0.0639218	0.108196	90	12	0.556324	1
g__Saccharibacteria_.TM7._.G.5.	Time_to_progression_grouped	NP	-0.0408513	0.0795575	90	12	0.609082	1
g__Schaalia	Time_to_progression_grouped	>6	0.68309	0.394974	90	64	0.08907	1
g__Schaalia	Time_to_progression_grouped	1<2	0.195981	0.347833	90	64	0.575349	1
g__Schaalia	Time_to_progression_grouped	2<3	0.0317396	0.322869	90	64	0.922028	1
g__Schaalia	Time_to_progression_grouped	3<4	0.0563317	0.305826	90	64	0.854508	1
g__Schaalia	Time_to_progression_grouped	4<6	0.420888	0.349075	90	64	0.23277	1
g__Schaalia	Time_to_progression_grouped	NP	0.352142	0.236316	90	64	0.141803	1
g__Schlegelella	Time_to_progression_grouped	>6	-0.11041	0.0893977	90	10	0.220384	1
g__Schlegelella	Time_to_progression_grouped	1<2	-0.11041	0.084285	90	10	0.193911	1
g__Schlegelella	Time_to_progression_grouped	2<3	-0.11041	0.0893977	90	10	0.220384	1
g__Schlegelella	Time_to_progression_grouped	3<4	-0.11041	0.0806967	90	10	0.175029	1
g__Schlegelella	Time_to_progression_grouped	4<6	-0.11041	0.084285	90	10	0.193911	1
g__Schlegelella	Time_to_progression_grouped	NP	-0.0625993	0.0620725	90	10	0.316224	1
g__Selenomonas	Time_to_progression_grouped	>6	-0.0665744	0.265574	90	47	0.802746	1
g__Selenomonas	Time_to_progression_grouped	1<2	0.0338851	0.229995	90	47	0.883267	1
g__Selenomonas	Time_to_progression_grouped	2<3	0.116245	0.229995	90	47	0.614745	1
g__Selenomonas	Time_to_progression_grouped	3<4	0.282298	0.220202	90	47	0.203792	1
g__Selenomonas	Time_to_progression_grouped	4<6	0.192205	0.229995	90	47	0.405983	1
g__Selenomonas	Time_to_progression_grouped	NP	0.0922839	0.169928	90	47	0.58876	1
g__Solobacterium	Time_to_progression_grouped	>6	-0.0325765	0.073565	90	14	0.659063	1
g__Solobacterium	Time_to_progression_grouped	1<2	-0.040572	0.0693577	90	14	0.560184	1
g__Solobacterium	Time_to_progression_grouped	2<3	0.0802786	0.0693577	90	14	0.250462	1
g__Solobacterium	Time_to_progression_grouped	3<4	0.0259313	0.0664049	90	14	0.697183	1
g__Solobacterium	Time_to_progression_grouped	4<6	0.0792451	0.0693577	90	14	0.256564	1
g__Solobacterium	Time_to_progression_grouped	NP	0.00268744	0.0505377	90	14	0.957727	1
g__Sphingomonas	Time_to_progression_grouped	>6	-0.000111248	0.0894438	90	13	0.999011	1
g__Sphingomonas	Time_to_progression_grouped	1<2	0.0635373	0.0843284	90	13	0.453419	1
g__Sphingomonas	Time_to_progression_grouped	2<3	-6.9173e-05	0.0894438	90	13	0.999385	1
g__Sphingomonas	Time_to_progression_grouped	3<4	0.0334663	0.0807383	90	13	0.679629	1
g__Sphingomonas	Time_to_progression_grouped	4<6	3.52796e-05	0.0843284	90	13	0.999667	1
g__Sphingomonas	Time_to_progression_grouped	NP	0.049391	0.0621838	90	13	0.429485	1
g__Staphylococcus	Time_to_progression_grouped	>6	-0.0737971	0.110321	90	11	0.505417	1
g__Staphylococcus	Time_to_progression_grouped	1<2	-0.0737971	0.104011	90	11	0.48002	1
g__Staphylococcus	Time_to_progression_grouped	2<3	-0.0737971	0.104011	90	11	0.48002	1
g__Staphylococcus	Time_to_progression_grouped	3<4	-0.0737971	0.0995833	90	11	0.460774	1
g__Staphylococcus	Time_to_progression_grouped	4<6	0.0224737	0.104011	90	11	0.82947	1
g__Staphylococcus	Time_to_progression_grouped	NP	-0.00956938	0.0766002	90	11	0.900888	1
g__Stenotrophomonas	Time_to_progression_grouped	>6	-0.0577355	0.0791656	90	10	0.467948	1
g__Stenotrophomonas	Time_to_progression_grouped	1<2	-0.0561832	0.0746618	90	10	0.453953	1
g__Stenotrophomonas	Time_to_progression_grouped	2<3	-0.0580955	0.0791656	90	10	0.465187	1
g__Stenotrophomonas	Time_to_progression_grouped	3<4	-0.0582702	0.0714605	90	10	0.417255	1
g__Stenotrophomonas	Time_to_progression_grouped	4<6	0.178782	0.0746381	90	10	0.0189431	1
g__Stenotrophomonas	Time_to_progression_grouped	NP	-0.0243876	0.0544909	90	10	0.655741	1
g__Stomatobaculum	Time_to_progression_grouped	>6	-0.186347	0.171691	90	33	0.280942	1
g__Stomatobaculum	Time_to_progression_grouped	1<2	0.036541	0.161872	90	33	0.821966	1
g__Stomatobaculum	Time_to_progression_grouped	2<3	0.0593475	0.161872	90	33	0.714838	1
g__Stomatobaculum	Time_to_progression_grouped	3<4	-0.0950887	0.154981	90	33	0.54121	1
g__Stomatobaculum	Time_to_progression_grouped	4<6	0.0676057	0.161872	90	33	0.677296	1
g__Stomatobaculum	Time_to_progression_grouped	NP	-0.0233277	0.119212	90	33	0.845343	1
g__Tannerella	Time_to_progression_grouped	>6	0.292125	0.206189	90	38	0.160542	1
g__Tannerella	Time_to_progression_grouped	1<2	0.17965	0.194388	90	38	0.358252	1
g__Tannerella	Time_to_progression_grouped	2<3	-0.00164097	0.194388	90	38	0.993286	1
g__Tannerella	Time_to_progression_grouped	3<4	0.0180034	0.194367	90	38	0.926439	1
g__Tannerella	Time_to_progression_grouped	4<6	0.263243	0.194388	90	38	0.179595	1
g__Tannerella	Time_to_progression_grouped	NP	0.222854	0.142633	90	38	0.122453	1
g__Treponema	Time_to_progression_grouped	>6	-0.0479735	0.187926	90	24	0.799188	1
g__Treponema	Time_to_progression_grouped	1<2	0.101159	0.162749	90	24	0.536064	1
g__Treponema	Time_to_progression_grouped	2<3	-0.00369159	0.162749	90	24	0.981962	1
g__Treponema	Time_to_progression_grouped	3<4	0.114592	0.15582	90	24	0.464324	1
g__Treponema	Time_to_progression_grouped	4<6	-0.0479735	0.162749	90	24	0.768962	1
g__Treponema	Time_to_progression_grouped	NP	0.0749899	0.120198	90	24	0.534545	1
g__Unclassified.c__Actinobacteria	Time_to_progression_grouped	>6	-2.20163e-16	0.121598	90	15	1	1
g__Unclassified.c__Actinobacteria	Time_to_progression_grouped	1<2	-2.3039e-16	0.105307	90	15	1	1
g__Unclassified.c__Actinobacteria	Time_to_progression_grouped	2<3	-2.30853e-16	0.105307	90	15	1	1
g__Unclassified.c__Actinobacteria	Time_to_progression_grouped	3<4	0.0892536	0.100823	90	15	0.378676	1
g__Unclassified.c__Actinobacteria	Time_to_progression_grouped	4<6	0.0924805	0.105307	90	15	0.382464	1
g__Unclassified.c__Actinobacteria	Time_to_progression_grouped	NP	0.0675432	0.0776063	90	15	0.386723	1
g__Unclassified.k__Bacteria	Time_to_progression_grouped	>6	-0.034592	0.152459	90	19	0.821093	1
g__Unclassified.k__Bacteria	Time_to_progression_grouped	1<2	-0.0252896	0.132034	90	19	0.848595	1
g__Unclassified.k__Bacteria	Time_to_progression_grouped	2<3	-0.0938289	0.140043	90	19	0.504811	1
g__Unclassified.k__Bacteria	Time_to_progression_grouped	3<4	-0.0736065	0.126413	90	19	0.562042	1
g__Unclassified.k__Bacteria	Time_to_progression_grouped	4<6	-0.0938289	0.132034	90	19	0.479398	1
g__Unclassified.k__Bacteria	Time_to_progression_grouped	NP	0.00140142	0.097303	90	19	0.988545	1
g__Veillonella	Time_to_progression_grouped	>6	-0.0816107	0.287552	90	83	0.778786	1
g__Veillonella	Time_to_progression_grouped	1<2	-0.111154	0.322385	90	83	0.732888	1
g__Veillonella	Time_to_progression_grouped	2<3	-0.241396	0.288714	90	83	0.410196	1
g__Veillonella	Time_to_progression_grouped	3<4	0.553777	0.404983	90	83	0.184232	1
g__Veillonella	Time_to_progression_grouped	4<6	0.0173685	0.324787	90	83	0.957719	1
g__Veillonella	Time_to_progression_grouped	NP	0.210446	0.212645	90	83	0.333613	1
g__Veillonellaceae_.G.1.	Time_to_progression_grouped	>6	-2.20051e-16	0.105791	90	10	1	1
g__Veillonellaceae_.G.1.	Time_to_progression_grouped	1<2	0.0564511	0.0997409	90	10	0.572936	1
g__Veillonellaceae_.G.1.	Time_to_progression_grouped	2<3	-2.11439e-16	0.0997409	90	10	1	1
g__Veillonellaceae_.G.1.	Time_to_progression_grouped	3<4	-2.12522e-16	0.0954947	90	10	1	1
g__Veillonellaceae_.G.1.	Time_to_progression_grouped	4<6	-2.061e-16	0.0997409	90	10	1	1
g__Veillonellaceae_.G.1.	Time_to_progression_grouped	NP	0.0640331	0.0734073	90	10	0.385562	1

## Sheet: S2D PG_NP_RA_M
Supplementary Table 2D. Results of MaAsLin2 differential abundance testing at the genus level with relative abundance data. The test was run with an AST transform, no additional normalisation, progression status (with time to progression grouped to <1, 1-2, 2-3, 3-4, 4-6 or 6+ years), age, sex, ethnicity, total weekly alcohol units, smoking status and diagnosis as fixed effects and matched progre…
Genus	Metadata	Value (metadata group)	Coefficient	Standard Error	N	N (not 0)	p-value	q-value
g__Schlegelella	TotalWeeklyAlcoholUnits	TotalWeeklyAlcoholUnits	0.00534143	0.00147732	90	10	0.000548303	0.443029
g__Schlegelella	ethnicity_details	asian	0.150596	0.044976	90	10	0.00128892	0.520723
g__Bradyrhizobium	ethnicity_details	south asian	0.240268	0.0813021	90	15	0.00418823	0.676818
g__Lautropia	smoking_status	never	0.272461	0.0902812	90	34	0.00363218	0.676818
g__Oribacterium	smoking_status	never	0.203594	0.0652724	90	31	0.00260827	0.676818
g__Actinomyces	Time_to_progression_grouped	>6	0.605819	0.290602	90	66	0.0429331	0.870185
g__Alloprevotella	patient_age	patient_age	0.0117903	0.00463725	90	62	0.0139575	0.870185
g__Alloprevotella	ethnicity_details	south asian	-0.395242	0.184697	90	62	0.0369967	0.870185
g__Arachnia	Time_to_progression_grouped	3<4	0.336084	0.147037	90	21	0.025331	0.870185
g__Atopobium	Time_to_progression_grouped	2<3	0.375757	0.16857	90	33	0.0288441	0.870185
g__Bacteroidales_.G.2.	Time_to_progression_grouped	2<3	-0.267337	0.111757	90	22	0.0197282	0.870185
g__Bradyrhizobium	smoking_status	never	-0.0942585	0.0427402	90	15	0.0305336	0.870185
g__Campylobacter	patient_age	patient_age	0.014621	0.00652727	90	77	0.0303586	0.870185
g__Cardiobacterium	Time_to_progression_grouped	3<4	0.55663	0.202905	90	29	0.0077439	0.870185
g__Catonella	sex	male	0.14416	0.058179	90	25	0.0154979	0.870185
g__Caulobacter	Time_to_progression_grouped	4<6	0.218873	0.0990962	90	14	0.0303795	0.870185
g__Caulobacter	diagnosis	moderate dysplasia	-0.077107	0.0340639	90	14	0.0266137	0.870185
g__Eikenella	Time_to_progression_grouped	>6	0.37073	0.174357	90	19	0.0368177	0.870185
g__Fretibacterium	ethnicity_details	other	0.353393	0.136965	90	11	0.0118574	0.870185
g__Fusobacterium	smoking_status	never	0.794435	0.227622	90	87	0.0101267	0.870185
g__Gemella	sex	male	-0.615218	0.275242	90	82	0.0441554	0.870185
g__Granulicatella	Time_to_progression_grouped	>6	-0.902665	0.415046	90	81	0.0424764	0.870185
g__Granulicatella	sex	male	-0.393649	0.178339	90	81	0.0397905	0.870185
g__Kingella	Time_to_progression_grouped	>6	0.428225	0.198009	90	41	0.0343933	0.870185
g__Kingella	ethnicity_details	asian	0.238274	0.113086	90	41	0.0419125	0.870185
g__Mesorhizobium	Time_to_progression_grouped	4<6	0.247163	0.0996915	90	11	0.0156151	0.870185
g__Mesorhizobium	diagnosis	moderate dysplasia	-0.0739835	0.0353591	90	11	0.0399985	0.870185
g__Mogibacterium	diagnosis	moderate dysplasia	0.0571266	0.0259569	90	15	0.0309422	0.870185
g__Peptidiphaga	ethnicity_details	other	0.31257	0.149161	90	13	0.0397238	0.870185
g__Peptostreptococcaceae_.XI..G.1.	ethnicity_details	other	0.177374	0.08644	90	10	0.0436611	0.870185
g__Ruminococcaceae_.G.2.	Time_to_progression_grouped	2<3	-0.224811	0.103251	90	12	0.0326408	0.870185
g__Ruminococcaceae_.G.2.	Time_to_progression_grouped	3<4	-0.242855	0.112484	90	12	0.0344614	0.870185
g__Ruminococcaceae_.G.2.	Time_to_progression_grouped	4<6	-0.246296	0.108074	90	12	0.0255464	0.870185
g__Schlegelella	Time_to_progression_grouped	2<3	-0.17281	0.0827185	90	10	0.040182	0.870185
g__Selenomonas	Time_to_progression_grouped	3<4	0.50804	0.242291	90	47	0.0399696	0.870185
g__Selenomonas	ethnicity_details	other	-0.758764	0.31319	90	47	0.0181164	0.870185
g__Stenotrophomonas	Time_to_progression_grouped	4<6	0.163728	0.0765668	90	10	0.0362292	0.870185
g__Unclassified.c__Actinobacteria	smoking_status	never	-0.0924411	0.0435191	90	15	0.037101	0.870185
g__Unclassified.k__Bacteria	ethnicity_details	asian	0.184414	0.0744322	90	19	0.0156708	0.870185
g__Veillonella	Time_to_progression_grouped	3<4	0.998349	0.4049	90	83	0.0263096	0.870185
g__Veillonella	sex	male	-0.377951	0.146457	90	83	0.0198048	0.870185
g__Porphyromonas	smoking_status	never	0.417174	0.193181	90	72	0.0464221	0.893072
g__Absconditabacteria_.SR1._.G.1.	sex	male	0.0916589	0.0450492	90	18	0.053288	0.893397
g__Absconditabacteria_.SR1._.G.1.	smoking_status	never	0.0946001	0.0475794	90	18	0.0572164	0.893397
g__Bergeyella	diagnosis	moderate dysplasia	0.161405	0.081805	90	66	0.0531028	0.893397
g__Burkholderia	ethnicity_details	asian	-0.279285	0.13826	90	50	0.052261	0.893397
g__Capnocytophaga	Time_to_progression_grouped	4<6	1.00019	0.49374	90	71	0.0515537	0.893397
g__Catonella	patient_age	patient_age	-0.00528625	0.0027541	90	25	0.0587877	0.893397
g__Catonella	diagnosis	moderate dysplasia	0.105148	0.0557096	90	25	0.0630243	0.893397
g__Dialister	Time_to_progression_grouped	2<3	0.231234	0.120327	90	11	0.0584406	0.893397
g__Lachnoanaerobaculum	Time_to_progression_grouped	3<4	-0.414359	0.215808	90	47	0.0589289	0.893397
g__Mesorhizobium	ethnicity_details	other	0.266059	0.135769	90	11	0.053814	0.893397
g__Oribacterium	ethnicity_details	south asian	-0.231519	0.122452	90	31	0.0626896	0.893397
g__Oribacterium	ethnicity_details	other	0.41926	0.220702	90	31	0.0614817	0.893397
g__Ruminococcaceae_.G.2.	Time_to_progression_grouped	>6	-0.212293	0.111107	90	12	0.0598772	0.893397
g__Ruminococcaceae_.G.2.	Time_to_progression_grouped	NP	-0.153341	0.0771648	90	12	0.0505805	0.893397
g__Schlegelella	smoking_status	never	0.0615723	0.0316038	90	10	0.0552325	0.893397
g__Abiotrophia	Time_to_progression_grouped	1<2	0.253408	0.164904	90	24	0.128816	0.988667
g__Abiotrophia	Time_to_progression_grouped	NP	0.160413	0.119503	90	24	0.183941	0.988667
g__Abiotrophia	ethnicity_details	asian	0.138908	0.094092	90	24	0.148619	0.988667
g__Abiotrophia	diagnosis	moderate dysplasia	-0.0659239	0.0578837	90	24	0.259027	0.988667
g__Absconditabacteria_.SR1._.G.1.	ethnicity_details	south asian	-0.143303	0.0857734	90	18	0.0999988	0.988667
g__Absconditabacteria_.SR1._.G.1.	ethnicity_details	asian	0.0736336	0.0671668	90	18	0.280841	0.988667
g__Actinomyces	Time_to_progression_grouped	3<4	0.596971	0.43976	90	66	0.181748	0.988667
g__Actinomyces	Time_to_progression_grouped	NP	0.21471	0.18414	90	66	0.250576	0.988667
g__Actinomyces	ethnicity_details	other	-0.695457	0.562562	90	66	0.222651	0.988667
g__Actinomyces	TotalWeeklyAlcoholUnits	TotalWeeklyAlcoholUnits	0.00887593	0.00562481	90	66	0.124449	0.988667
g__Actinomyces	smoking_status	never	0.163299	0.135273	90	66	0.237534	0.988667
g__Actinomyces	diagnosis	moderate dysplasia	-0.137203	0.109835	90	66	0.217923	0.988667
g__Afipia	ethnicity_details	south asian	-0.133047	0.0959948	90	17	0.171314	0.988667
g__Afipia	ethnicity_details	asian	-0.0967685	0.0825211	90	17	0.249573	0.988667
g__Afipia	ethnicity_details	other	0.177003	0.168758	90	17	0.297835	0.988667
g__Afipia	diagnosis	moderate dysplasia	-0.0578397	0.0448611	90	17	0.201423	0.988667
g__Aggregatibacter	Time_to_progression_grouped	2<3	0.351652	0.245097	90	38	0.156466	0.988667
g__Aggregatibacter	Time_to_progression_grouped	3<4	0.340168	0.295249	90	38	0.25376	0.988667
g__Aggregatibacter	sex	male	0.125574	0.0982496	90	38	0.206051	0.988667
g__Aggregatibacter	ethnicity_details	south asian	0.28223	0.210458	90	38	0.184885	0.988667
g__Aggregatibacter	ethnicity_details	other	-0.440507	0.355032	90	38	0.219447	0.988667
g__Aggregatibacter	TotalWeeklyAlcoholUnits	TotalWeeklyAlcoholUnits	-0.00531364	0.00511337	90	38	0.30283	0.988667
g__Alloprevotella	Time_to_progression_grouped	2<3	-0.302063	0.26844	90	62	0.265546	0.988667
g__Alloprevotella	ethnicity_details	other	-0.509565	0.333314	90	62	0.132234	0.988667
g__Alloprevotella	TotalWeeklyAlcoholUnits	TotalWeeklyAlcoholUnits	-0.00617413	0.00528025	90	62	0.247453	0.988667
g__Alloprevotella	smoking_status	never	0.11238	0.108381	90	62	0.304516	0.988667
g__Arachnia	Time_to_progression_grouped	>6	0.190324	0.14281	90	21	0.186905	0.988667
g__Arachnia	ethnicity_details	south asian	0.106194	0.102365	90	21	0.303045	0.988667
g__Arachnia	ethnicity_details	other	-0.337544	0.238991	90	21	0.162149	0.988667
g__Atopobium	Time_to_progression_grouped	3<4	0.211181	0.183615	90	33	0.253794	0.988667
g__Atopobium	Time_to_progression_grouped	4<6	0.254516	0.176495	90	33	0.153503	0.988667
g__Atopobium	Time_to_progression_grouped	NP	0.206137	0.126225	90	33	0.106698	0.988667
g__Atopobium	patient_age	patient_age	0.00369381	0.00293143	90	33	0.211602	0.988667
g__Atopobium	ethnicity_details	asian	-0.125951	0.0973249	90	33	0.199647	0.988667
g__Bacteroidales_.G.2.	ethnicity_details	asian	0.0755079	0.0656923	90	22	0.261356	0.988667
g__Bergeyella	sex	male	0.136613	0.0911426	90	66	0.139145	0.988667
g__Bergeyella	ethnicity_details	other	0.471679	0.322791	90	66	0.149163	0.988667
g__Bergeyella	TotalWeeklyAlcoholUnits	TotalWeeklyAlcoholUnits	-0.0052426	0.00514188	90	66	0.312018	0.988667
g__Bradyrhizobium	Time_to_progression_grouped	3<4	0.140354	0.115325	90	15	0.227458	0.988667
g__Bradyrhizobium	ethnicity_details	other	-0.184103	0.146782	90	15	0.213695	0.988667
g__Burkholderia	Time_to_progression_grouped	4<6	-0.28513	0.241544	90	50	0.242781	0.988667
g__Burkholderia	patient_age	patient_age	-0.00480775	0.00352405	90	50	0.177461	0.988667
g__Burkholderia	ethnicity_details	south asian	0.261851	0.171356	90	50	0.13428	0.988667
g__Campylobacter	Time_to_progression_grouped	2<3	-0.50521	0.40221	90	77	0.216111	0.988667
g__Campylobacter	ethnicity_details	other	-0.812878	0.539333	90	77	0.13911	0.988667
g__Campylobacter	TotalWeeklyAlcoholUnits	TotalWeeklyAlcoholUnits	0.0100163	0.00651917	90	77	0.133664	0.988667
g__Campylobacter	smoking_status	never	0.26196	0.154644	90	77	0.101947	0.988667
g__Capnocytophaga	Time_to_progression_grouped	2<3	-0.313042	0.302157	90	71	0.308304	0.988667
g__Capnocytophaga	sex	male	0.244212	0.15586	90	71	0.130147	0.988667
g__Capnocytophaga	smoking_status	never	0.281138	0.164052	90	71	0.0992061	0.988667
g__Cardiobacterium	Time_to_progression_grouped	>6	0.216614	0.19841	90	29	0.278741	0.988667
g__Cardiobacterium	Time_to_progression_grouped	4<6	0.349355	0.191685	90	29	0.072704	0.988667
g__Cardiobacterium	Time_to_progression_grouped	NP	0.145049	0.126879	90	29	0.256904	0.988667
g__Cardiobacterium	sex	male	0.0687932	0.0651871	90	29	0.294961	0.988667
g__Cardiobacterium	ethnicity_details	other	-0.347981	0.3111	90	29	0.267211	0.988667
g__Cardiobacterium	smoking_status	never	0.0711501	0.0690399	90	29	0.306344	0.988667
g__Catonella	Time_to_progression_grouped	>6	0.223255	0.168223	90	25	0.188543	0.988667
g__Catonella	Time_to_progression_grouped	NP	0.122794	0.116805	90	25	0.296553	0.988667
g__Catonella	ethnicity_details	south asian	-0.196337	0.119885	90	25	0.105726	0.988667
g__Catonella	ethnicity_details	asian	-0.0961596	0.0903984	90	25	0.290909	0.988667
g__Catonella	TotalWeeklyAlcoholUnits	TotalWeeklyAlcoholUnits	-0.0052176	0.0029602	90	25	0.0821004	0.988667
g__Catonella	smoking_status	never	0.102886	0.0628508	90	25	0.105878	0.988667
g__Caulobacter	Time_to_progression_grouped	1<2	0.132762	0.0976355	90	14	0.178146	0.988667
g__Caulobacter	Time_to_progression_grouped	3<4	0.13583	0.102965	90	14	0.191286	0.988667
g__Caulobacter	ethnicity_details	asian	0.0632264	0.0573403	90	14	0.27385	0.988667
g__Caulobacter	TotalWeeklyAlcoholUnits	TotalWeeklyAlcoholUnits	0.00243876	0.00181172	90	14	0.182491	0.988667
g__Corynebacterium	Time_to_progression_grouped	4<6	-0.267503	0.228223	90	53	0.246827	0.988667
g__Corynebacterium	sex	male	-0.130148	0.106084	90	53	0.232254	0.988667
g__Corynebacterium	ethnicity_details	south asian	-0.329818	0.265202	90	53	0.218493	0.988667
g__Corynebacterium	TotalWeeklyAlcoholUnits	TotalWeeklyAlcoholUnits	0.00653058	0.00486297	90	53	0.186984	0.988667
g__Corynebacterium	smoking_status	never	0.1154	0.110852	90	53	0.307208	0.988667
g__Cutibacterium	ethnicity_details	asian	-0.170668	0.136275	90	37	0.220991	0.988667
g__Cutibacterium	TotalWeeklyAlcoholUnits	TotalWeeklyAlcoholUnits	-0.0053048	0.00419745	90	37	0.214388	0.988667
g__Cutibacterium	smoking_status	never	-0.173565	0.0931674	90	37	0.0747271	0.988667
g__Eikenella	Time_to_progression_grouped	3<4	0.1899	0.179451	90	19	0.293477	0.988667
g__Eikenella	Time_to_progression_grouped	NP	0.131082	0.120937	90	19	0.281962	0.988667
g__Eikenella	patient_age	patient_age	0.00373432	0.00281755	90	19	0.189104	0.988667
g__Fretibacterium	patient_age	patient_age	-0.00177634	0.00171864	90	11	0.304702	0.988667
g__Fusobacterium	patient_age	patient_age	-0.0263822	0.0156176	90	87	0.135019	0.988667
g__Fusobacterium	sex	male	0.496894	0.275937	90	87	0.114758	0.988667
g__Gemella	Time_to_progression_grouped	>6	-0.592606	0.543766	90	82	0.294197	0.988667
g__Gemella	patient_age	patient_age	0.0200037	0.012067	90	82	0.120929	0.988667
g__Gemella	ethnicity_details	south asian	0.66509	0.549542	90	82	0.246216	0.988667
g__Granulicatella	ethnicity_details	south asian	0.325161	0.278404	90	81	0.257275	0.988667
g__Granulicatella	TotalWeeklyAlcoholUnits	TotalWeeklyAlcoholUnits	0.0203124	0.0156026	90	81	0.208526	0.988667
g__Granulicatella	smoking_status	never	0.238522	0.207997	90	81	0.265719	0.988667
g__Haemophilus	Time_to_progression_grouped	3<4	-0.636374	0.276672	90	83	0.162311	0.988667
g__Haemophilus	Time_to_progression_grouped	NP	-0.534093	0.170678	90	83	0.107744	0.988667
g__Haemophilus	patient_age	patient_age	0.0117797	0.0079049	90	83	0.21126	0.988667
g__Haemophilus	ethnicity_details	south asian	0.714006	0.537981	90	83	0.256651	0.988667
g__Haemophilus	ethnicity_details	asian	1.13003	0.673982	90	83	0.168945	0.988667
g__Kingella	Time_to_progression_grouped	NP	0.175554	0.124685	90	41	0.164388	0.988667
g__Kingella	patient_age	patient_age	0.00537546	0.00314066	90	41	0.0916269	0.988667
g__Kingella	TotalWeeklyAlcoholUnits	TotalWeeklyAlcoholUnits	0.00448051	0.00368647	90	41	0.230465	0.988667
g__Lachnoanaerobaculum	Time_to_progression_grouped	2<3	-0.35823	0.21175	90	47	0.0951397	0.988667
g__Lachnoanaerobaculum	sex	male	0.0867331	0.075283	90	47	0.253202	0.988667
g__Lautropia	sex	male	0.115603	0.0876958	90	34	0.192053	0.988667
g__Leptotrichia	Time_to_progression_grouped	3<4	1.17134	0.953411	90	83	0.235052	0.988667
g__Leptotrichia	diagnosis	moderate dysplasia	0.267534	0.249173	90	83	0.297145	0.988667
g__Megasphaera	Time_to_progression_grouped	NP	0.0915573	0.0891859	90	14	0.307949	0.988667
g__Megasphaera	sex	male	0.0463791	0.0444909	90	14	0.300888	0.988667
g__Megasphaera	ethnicity_details	south asian	-0.104085	0.0915955	90	14	0.259445	0.988667
g__Megasphaera	diagnosis	moderate dysplasia	0.0721894	0.0422935	90	14	0.0921072	0.988667
g__Mesorhizobium	sex	male	-0.0480635	0.0375085	90	11	0.204555	0.988667
g__Mesorhizobium	ethnicity_details	south asian	0.102009	0.0736755	90	11	0.170425	0.988667
g__Mesorhizobium	ethnicity_details	asian	0.0762223	0.0561909	90	11	0.17913	0.988667
g__Mogibacterium	Time_to_progression_grouped	1<2	-0.076641	0.0730052	90	15	0.297357	0.988667
g__Mogibacterium	patient_age	patient_age	0.00128121	0.00125791	90	15	0.311756	0.988667
g__Mogibacterium	ethnicity_details	asian	-0.0799045	0.0450407	90	15	0.0838467	0.988667
g__Mogibacterium	smoking_status	never	0.0564139	0.0318356	90	15	0.0859986	0.988667
g__Neisseria	Time_to_progression_grouped	1<2	1.86254	1.25302	90	76	0.165471	0.988667
g__Neisseria	diagnosis	moderate dysplasia	-0.425219	0.283784	90	76	0.159588	0.988667
g__Oribacterium	Time_to_progression_grouped	4<6	0.247615	0.167071	90	31	0.142681	0.988667
g__Oribacterium	Time_to_progression_grouped	NP	0.17049	0.119018	90	31	0.156336	0.988667
g__Oribacterium	patient_age	patient_age	-0.0050421	0.00278523	90	31	0.0744215	0.988667
g__Oribacterium	sex	male	0.0698421	0.0603161	90	31	0.250717	0.988667
g__Parvimonas	Time_to_progression_grouped	>6	0.194584	0.170695	90	29	0.258059	0.988667
g__Parvimonas	ethnicity_details	south asian	-0.18061	0.123603	90	29	0.149008	0.988667
g__Parvimonas	ethnicity_details	other	0.310399	0.284862	90	29	0.279465	0.988667
g__Peptidiphaga	sex	male	0.051846	0.038637	90	13	0.184646	0.988667
g__Peptidiphaga	TotalWeeklyAlcoholUnits	TotalWeeklyAlcoholUnits	-0.00311557	0.00196308	90	13	0.116882	0.988667
g__Peptidiphaga	diagnosis	moderate dysplasia	-0.0513014	0.0365197	90	13	0.164632	0.988667
g__Peptostreptococcaceae_.XI..G.1.	Time_to_progression_grouped	1<2	0.0668378	0.0643265	90	10	0.302124	0.988667
g__Peptostreptococcaceae_.XI..G.1.	sex	male	0.0271077	0.023079	90	10	0.243886	0.988667
g__Peptostreptococcaceae_.XI..G.1.	ethnicity_details	south asian	-0.0580875	0.0478508	90	10	0.228583	0.988667
g__Peptostreptococcaceae_.XI..G.1.	ethnicity_details	asian	-0.0377329	0.0360029	90	10	0.29798	0.988667
g__Peptostreptococcaceae_.XI..G.1.	smoking_status	never	0.0433111	0.0249655	90	10	0.0868766	0.988667
g__Porphyromonas	patient_age	patient_age	-0.0117497	0.0104813	90	72	0.273014	0.988667
g__Porphyromonas	ethnicity_details	south asian	-0.49592	0.296572	90	72	0.108318	0.988667
g__Porphyromonas	ethnicity_details	asian	-0.489946	0.411984	90	72	0.253349	0.988667
g__Porphyromonas	diagnosis	moderate dysplasia	-0.176849	0.152645	90	72	0.259351	0.988667
g__Prevotella	Time_to_progression_grouped	2<3	-1.30999	0.709193	90	81	0.0944854	0.988667
g__Ralstonia	Time_to_progression_grouped	>6	0.140794	0.120762	90	13	0.247522	0.988667
g__Ralstonia	Time_to_progression_grouped	2<3	0.150014	0.113975	90	13	0.192237	0.988667
g__Ralstonia	ethnicity_details	south asian	0.122821	0.0819938	90	13	0.13954	0.988667
g__Ruminococcaceae_.G.1.	ethnicity_details	south asian	0.186135	0.114056	90	24	0.107091	0.988667
g__Ruminococcaceae_.G.1.	ethnicity_details	asian	0.154647	0.0917792	90	24	0.0963426	0.988667
g__Ruminococcaceae_.G.1.	smoking_status	never	0.064917	0.0608681	90	24	0.289901	0.988667
g__Ruminococcaceae_.G.2.	Time_to_progression_grouped	1<2	-0.126003	0.106487	90	12	0.240456	0.988667
g__Ruminococcaceae_.G.2.	patient_age	patient_age	-0.00232345	0.00179479	90	12	0.199466	0.988667
g__Ruminococcaceae_.G.2.	diagnosis	moderate dysplasia	0.0402096	0.036429	90	12	0.273303	0.988667
g__Saccharibacteria_.TM7._.G.1.	Time_to_progression_grouped	3<4	0.290795	0.191678	90	47	0.134189	0.988667
g__Saccharibacteria_.TM7._.G.1.	Time_to_progression_grouped	NP	0.220269	0.130232	90	47	0.0959917	0.988667
g__Saccharibacteria_.TM7._.G.1.	sex	male	0.118116	0.0779073	90	47	0.141922	0.988667
g__Saccharibacteria_.TM7._.G.5.	ethnicity_details	asian	-0.0733711	0.0710575	90	12	0.309236	0.988667
g__Saccharibacteria_.TM7._.G.5.	TotalWeeklyAlcoholUnits	TotalWeeklyAlcoholUnits	-0.00280883	0.00221601	90	12	0.212019	0.988667
g__Schaalia	Time_to_progression_grouped	>6	0.716567	0.401572	90	64	0.0806811	0.988667
g__Schaalia	Time_to_progression_grouped	4<6	0.561705	0.366744	90	64	0.131973	0.988667
g__Schaalia	Time_to_progression_grouped	NP	0.252383	0.243795	90	64	0.305782	0.988667
g__Schaalia	ethnicity_details	south asian	0.263397	0.242307	90	64	0.28359	0.988667
g__Schaalia	smoking_status	never	0.202467	0.161558	90	64	0.21893	0.988667
g__Schaalia	diagnosis	moderate dysplasia	-0.169128	0.124792	90	64	0.181805	0.988667
g__Schlegelella	Time_to_progression_grouped	>6	-0.0831676	0.0815847	90	10	0.311456	0.988667
g__Schlegelella	Time_to_progression_grouped	1<2	-0.0960338	0.0781238	90	10	0.22302	0.988667
g__Schlegelella	Time_to_progression_grouped	3<4	-0.118546	0.0850347	90	10	0.167537	0.988667
g__Schlegelella	ethnicity_details	south asian	0.0965576	0.0583026	90	10	0.10202	0.988667
g__Schlegelella	diagnosis	moderate dysplasia	-0.0364344	0.0278748	90	10	0.195509	0.988667
g__Selenomonas	TotalWeeklyAlcoholUnits	TotalWeeklyAlcoholUnits	0.0053383	0.00469781	90	47	0.262399	0.988667
g__Selenomonas	smoking_status	never	0.115335	0.104079	90	47	0.276144	0.988667
g__Selenomonas	diagnosis	moderate dysplasia	-0.123054	0.0845925	90	47	0.150514	0.988667
g__Solobacterium	Time_to_progression_grouped	2<3	0.0809777	0.0689793	90	14	0.244158	0.988667
g__Solobacterium	Time_to_progression_grouped	4<6	0.0739595	0.0709135	90	14	0.300594	0.988667
g__Solobacterium	sex	male	0.0326033	0.0284094	90	14	0.261303	0.988667
g__Solobacterium	ethnicity_details	south asian	-0.0778286	0.0547084	90	14	0.159669	0.988667
g__Solobacterium	ethnicity_details	other	0.153329	0.0961611	90	14	0.115035	0.988667
g__Solobacterium	smoking_status	never	0.0447772	0.0304175	90	14	0.150914	0.988667
g__Sphingomonas	patient_age	patient_age	0.00211535	0.00148818	90	13	0.159641	0.988667
g__Sphingomonas	smoking_status	never	0.0406562	0.0359401	90	13	0.261775	0.988667
g__Staphylococcus	ethnicity_details	south asian	0.0917826	0.0816238	90	11	0.264453	0.988667
g__Stenotrophomonas	ethnicity_details	south asian	0.109358	0.0603595	90	10	0.0747655	0.988667
g__Stenotrophomonas	smoking_status	never	-0.0530023	0.034704	90	10	0.136256	0.988667
g__Stomatobaculum	Time_to_progression_grouped	>6	-0.188538	0.178538	90	33	0.294397	0.988667
g__Stomatobaculum	Time_to_progression_grouped	3<4	-0.206812	0.180622	90	33	0.255899	0.988667
g__Stomatobaculum	ethnicity_details	south asian	-0.16161	0.127551	90	33	0.20912	0.988667
g__Stomatobaculum	ethnicity_details	other	0.279198	0.230019	90	33	0.228683	0.988667
g__Tannerella	Time_to_progression_grouped	>6	0.289813	0.214269	90	38	0.180612	0.988667
g__Tannerella	Time_to_progression_grouped	4<6	0.26051	0.207453	90	38	0.213705	0.988667
g__Tannerella	Time_to_progression_grouped	NP	0.235055	0.147609	90	38	0.116279	0.988667
g__Tannerella	ethnicity_details	south asian	-0.206271	0.155434	90	38	0.18961	0.988667
g__Tannerella	smoking_status	never	0.133664	0.0860047	90	38	0.131141	0.988667
g__Treponema	Time_to_progression_grouped	3<4	0.215246	0.178991	90	24	0.233735	0.988667
g__Treponema	patient_age	patient_age	0.00330156	0.00295777	90	24	0.268202	0.988667
g__Treponema	ethnicity_details	south asian	-0.153818	0.125526	90	24	0.224623	0.988667
g__Treponema	ethnicity_details	other	-0.288756	0.226945	90	24	0.207697	0.988667
g__Treponema	smoking_status	never	0.0964917	0.0684413	90	24	0.163301	0.988667
g__Unclassified.c__Actinobacteria	Time_to_progression_grouped	3<4	0.127817	0.116358	90	15	0.275672	0.988667
g__Unclassified.c__Actinobacteria	patient_age	patient_age	0.00202976	0.00180621	90	15	0.26499	0.988667
g__Unclassified.c__Actinobacteria	TotalWeeklyAlcoholUnits	TotalWeeklyAlcoholUnits	-0.00301061	0.00201918	90	15	0.140334	0.988667
g__Unclassified.c__Actinobacteria	diagnosis	moderate dysplasia	-0.0459732	0.0384755	90	15	0.236299	0.988667
g__Unclassified.k__Bacteria	Time_to_progression_grouped	2<3	-0.211146	0.13696	90	19	0.127681	0.988667
g__Unclassified.k__Bacteria	patient_age	patient_age	-0.00249845	0.0021786	90	19	0.25544	0.988667
g__Unclassified.k__Bacteria	ethnicity_details	south asian	0.139937	0.0963317	90	19	0.150819	0.988667
g__Unclassified.k__Bacteria	TotalWeeklyAlcoholUnits	TotalWeeklyAlcoholUnits	0.00336462	0.00244351	90	19	0.172929	0.988667
g__Unclassified.k__Bacteria	diagnosis	moderate dysplasia	-0.0836339	0.0472981	90	19	0.081333	0.988667
g__Veillonella	Time_to_progression_grouped	2<3	-0.433862	0.302598	90	83	0.165981	0.988667
g__Veillonella	Time_to_progression_grouped	NP	0.310681	0.20192	90	83	0.146233	0.988667
g__Veillonella	TotalWeeklyAlcoholUnits	TotalWeeklyAlcoholUnits	0.01139	0.00684018	90	83	0.112828	0.988667
g__Veillonella	smoking_status	never	0.260133	0.16248	90	83	0.124546	0.988667
g__Abiotrophia	Time_to_progression_grouped	>6	0.116738	0.171887	90	24	0.499251	0.988949
g__Abiotrophia	Time_to_progression_grouped	3<4	0.145579	0.174036	90	24	0.4057	0.988949
g__Abiotrophia	Time_to_progression_grouped	4<6	0.0610333	0.167167	90	24	0.716147	0.988949
g__Abiotrophia	patient_age	patient_age	0.00120122	0.00284229	90	24	0.673884	0.988949
g__Abiotrophia	sex	male	-0.0507113	0.0623646	90	24	0.422674	0.988949
g__Abiotrophia	ethnicity_details	south asian	-0.114766	0.123896	90	24	0.35789	0.988949
g__Absconditabacteria_.SR1._.G.1.	Time_to_progression_grouped	>6	0.0769938	0.121758	90	18	0.5292	0.988949
g__Absconditabacteria_.SR1._.G.1.	Time_to_progression_grouped	1<2	-0.0622121	0.118624	90	18	0.601626	0.988949
g__Absconditabacteria_.SR1._.G.1.	Time_to_progression_grouped	4<6	0.0621809	0.119644	90	18	0.604964	0.988949
g__Absconditabacteria_.SR1._.G.1.	Time_to_progression_grouped	NP	0.0701839	0.0895426	90	18	0.435916	0.988949
g__Absconditabacteria_.SR1._.G.1.	ethnicity_details	other	-0.0538324	0.151166	90	18	0.722799	0.988949
g__Absconditabacteria_.SR1._.G.1.	TotalWeeklyAlcoholUnits	TotalWeeklyAlcoholUnits	0.000910606	0.00220942	90	18	0.682453	0.988949
g__Absconditabacteria_.SR1._.G.1.	diagnosis	moderate dysplasia	-0.0156993	0.0399707	90	18	0.695758	0.988949
g__Actinomyces	Time_to_progression_grouped	1<2	0.127133	0.271415	90	66	0.641788	0.988949
g__Actinomyces	Time_to_progression_grouped	2<3	0.152507	0.268797	90	66	0.573224	0.988949
g__Actinomyces	patient_age	patient_age	0.0039154	0.00548234	90	66	0.478723	0.988949
g__Actinomyces	ethnicity_details	south asian	0.218195	0.298113	90	66	0.467937	0.988949
g__Actinomyces	ethnicity_details	asian	0.0967641	0.19099	90	66	0.616003	0.988949
g__Afipia	Time_to_progression_grouped	>6	-0.0851565	0.125663	90	17	0.500402	0.988949
g__Afipia	Time_to_progression_grouped	1<2	0.0374776	0.12047	90	17	0.756712	0.988949
g__Afipia	Time_to_progression_grouped	2<3	-0.117013	0.12889	90	17	0.367214	0.988949
g__Afipia	Time_to_progression_grouped	NP	0.0424053	0.0856387	90	17	0.622279	0.988949
g__Afipia	patient_age	patient_age	0.000757434	0.0021049	90	17	0.720062	0.988949
g__Afipia	TotalWeeklyAlcoholUnits	TotalWeeklyAlcoholUnits	-0.00116126	0.00252697	90	17	0.648181	0.988949
g__Aggregatibacter	Time_to_progression_grouped	>6	0.168933	0.287237	90	38	0.558616	0.988949
g__Aggregatibacter	Time_to_progression_grouped	1<2	0.115015	0.254814	90	38	0.653326	0.988949
g__Aggregatibacter	Time_to_progression_grouped	4<6	0.173848	0.260092	90	38	0.506394	0.988949
g__Aggregatibacter	Time_to_progression_grouped	NP	0.137395	0.186384	90	38	0.46385	0.988949
g__Aggregatibacter	patient_age	patient_age	-0.0040207	0.00476112	90	38	0.401697	0.988949
g__Aggregatibacter	smoking_status	never	0.0596638	0.105242	90	38	0.57285	0.988949
g__Alloprevotella	Time_to_progression_grouped	1<2	-0.171989	0.268274	90	62	0.524291	0.988949
g__Alloprevotella	Time_to_progression_grouped	4<6	-0.115259	0.273484	90	62	0.675196	0.988949
g__Alloprevotella	Time_to_progression_grouped	NP	-0.10338	0.194317	90	62	0.597023	0.988949
g__Alloprevotella	sex	male	0.0951254	0.10971	90	62	0.389613	0.988949
g__Arachnia	Time_to_progression_grouped	4<6	0.125006	0.138875	90	21	0.371135	0.988949
g__Arachnia	Time_to_progression_grouped	NP	0.0622019	0.0990789	90	21	0.532172	0.988949
g__Arachnia	TotalWeeklyAlcoholUnits	TotalWeeklyAlcoholUnits	-0.00130341	0.00257761	90	21	0.614686	0.988949
g__Arachnia	diagnosis	moderate dysplasia	-0.0157896	0.0477628	90	21	0.74196	0.988949
g__Atopobium	Time_to_progression_grouped	1<2	0.0659383	0.173895	90	33	0.705638	0.988949
g__Atopobium	sex	male	-0.0409318	0.0624645	90	33	0.514319	0.988949
g__Atopobium	ethnicity_details	south asian	-0.119239	0.12938	90	33	0.359723	0.988949
g__Atopobium	ethnicity_details	other	-0.18303	0.233677	90	33	0.435975	0.988949
g__Atopobium	TotalWeeklyAlcoholUnits	TotalWeeklyAlcoholUnits	0.00129684	0.00323273	90	33	0.689459	0.988949
g__Bacteroidales_.G.2.	Time_to_progression_grouped	>6	-0.0541174	0.116764	90	22	0.644575	0.988949
g__Bacteroidales_.G.2.	Time_to_progression_grouped	1<2	0.0452477	0.103743	90	22	0.6642	0.988949
g__Bacteroidales_.G.2.	Time_to_progression_grouped	3<4	-0.0844983	0.113711	90	22	0.46051	0.988949
g__Bacteroidales_.G.2.	Time_to_progression_grouped	4<6	-0.041597	0.104163	90	22	0.691019	0.988949
g__Bacteroidales_.G.2.	patient_age	patient_age	-0.00131462	0.00184866	90	22	0.47952	0.988949
g__Bacteroidales_.G.2.	TotalWeeklyAlcoholUnits	TotalWeeklyAlcoholUnits	-0.000681153	0.00217652	90	22	0.756443	0.988949
g__Bacteroidales_.G.2.	smoking_status	never	0.0485983	0.0476503	90	22	0.320027	0.988949
g__Bergeyella	Time_to_progression_grouped	>6	-0.162626	0.31437	90	66	0.606842	0.988949
g__Bergeyella	Time_to_progression_grouped	2<3	0.187423	0.248887	90	66	0.454368	0.988949
g__Bergeyella	Time_to_progression_grouped	3<4	-0.201533	0.296325	90	66	0.499053	0.988949
g__Bergeyella	patient_age	patient_age	-0.0015955	0.00424503	90	66	0.708353	0.988949
g__Bergeyella	ethnicity_details	south asian	0.0747858	0.165524	90	66	0.653033	0.988949
g__Bergeyella	ethnicity_details	asian	-0.0864748	0.137482	90	66	0.531743	0.988949
g__Bergeyella	smoking_status	never	-0.0617651	0.0943178	90	66	0.515059	0.988949
g__Bradyrhizobium	Time_to_progression_grouped	>6	-0.117737	0.124167	90	15	0.346108	0.988949
g__Bradyrhizobium	Time_to_progression_grouped	1<2	-0.06548	0.109231	90	15	0.550696	0.988949
g__Bradyrhizobium	Time_to_progression_grouped	2<3	-0.0774423	0.105889	90	15	0.466872	0.988949
g__Bradyrhizobium	Time_to_progression_grouped	4<6	0.0470868	0.110884	90	15	0.672326	0.988949
g__Bradyrhizobium	Time_to_progression_grouped	NP	-0.0392866	0.0791562	90	15	0.621142	0.988949
g__Bradyrhizobium	patient_age	patient_age	0.00111611	0.00184112	90	15	0.546229	0.988949
g__Bradyrhizobium	ethnicity_details	asian	-0.050969	0.0611358	90	15	0.407132	0.988949
g__Burkholderia	Time_to_progression_grouped	2<3	0.118395	0.222181	90	50	0.596116	0.988949
g__Burkholderia	Time_to_progression_grouped	NP	0.0899209	0.159999	90	50	0.576403	0.988949
g__Burkholderia	sex	male	0.0272001	0.0857951	90	50	0.75426	0.988949
g__Burkholderia	ethnicity_details	other	0.131931	0.285963	90	50	0.646166	0.988949
g__Burkholderia	smoking_status	never	-0.0646565	0.0959417	90	50	0.505251	0.988949
g__Campylobacter	Time_to_progression_grouped	>6	-0.251807	0.418834	90	77	0.551252	0.988949
g__Campylobacter	Time_to_progression_grouped	3<4	0.465958	0.465203	90	77	0.323147	0.988949
g__Campylobacter	Time_to_progression_grouped	4<6	0.369909	0.463658	90	77	0.429777	0.988949
g__Campylobacter	Time_to_progression_grouped	NP	-0.107803	0.330076	90	77	0.746009	0.988949
g__Campylobacter	sex	male	-0.0554002	0.147324	90	77	0.709923	0.988949
g__Campylobacter	ethnicity_details	south asian	-0.110995	0.253505	90	77	0.66421	0.988949
g__Campylobacter	ethnicity_details	asian	0.0819073	0.232416	90	77	0.727186	0.988949
g__Capnocytophaga	Time_to_progression_grouped	>6	-0.179915	0.377026	90	71	0.636543	0.988949
g__Capnocytophaga	Time_to_progression_grouped	3<4	0.165009	0.402562	90	71	0.684629	0.988949
g__Capnocytophaga	patient_age	patient_age	0.00397889	0.00722848	90	71	0.58603	0.988949
g__Capnocytophaga	ethnicity_details	asian	0.14357	0.242825	90	71	0.560082	0.988949
g__Capnocytophaga	diagnosis	moderate dysplasia	-0.122094	0.128909	90	71	0.350362	0.988949
g__Cardiobacterium	Time_to_progression_grouped	1<2	0.0924698	0.175513	90	29	0.599984	0.988949
g__Cardiobacterium	Time_to_progression_grouped	2<3	0.139026	0.169441	90	29	0.414757	0.988949
g__Cardiobacterium	patient_age	patient_age	0.00221859	0.00307492	90	29	0.473032	0.988949
g__Cardiobacterium	ethnicity_details	south asian	0.0884677	0.143667	90	29	0.540063	0.988949
g__Cardiobacterium	ethnicity_details	asian	0.0771986	0.104212	90	29	0.461337	0.988949
g__Cardiobacterium	TotalWeeklyAlcoholUnits	TotalWeeklyAlcoholUnits	0.00291203	0.00323084	90	29	0.370551	0.988949
g__Catonella	Time_to_progression_grouped	2<3	0.087309	0.156185	90	25	0.577842	0.988949
g__Catonella	Time_to_progression_grouped	3<4	-0.151608	0.170094	90	25	0.375646	0.988949
g__Catonella	Time_to_progression_grouped	4<6	0.106376	0.163718	90	25	0.517866	0.988949
g__Caulobacter	Time_to_progression_grouped	2<3	0.0573559	0.0945818	90	14	0.546146	0.988949
g__Caulobacter	Time_to_progression_grouped	NP	0.0613073	0.0708246	90	14	0.389573	0.988949
g__Caulobacter	patient_age	patient_age	0.00153187	0.00165547	90	14	0.357879	0.988949
g__Caulobacter	sex	male	-0.0275408	0.0352641	90	14	0.437371	0.988949
g__Caulobacter	ethnicity_details	south asian	-0.0343842	0.0798796	90	14	0.668154	0.988949
g__Caulobacter	ethnicity_details	other	-0.0541057	0.131096	90	14	0.681039	0.988949
g__Corynebacterium	Time_to_progression_grouped	>6	-0.252429	0.295464	90	53	0.396529	0.988949
g__Corynebacterium	Time_to_progression_grouped	1<2	-0.094862	0.22765	90	53	0.678553	0.988949
g__Corynebacterium	patient_age	patient_age	-0.00392881	0.00424404	90	53	0.358302	0.988949
g__Corynebacterium	ethnicity_details	other	0.211639	0.501858	90	53	0.67478	0.988949
g__Cutibacterium	Time_to_progression_grouped	>6	0.131334	0.243835	90	37	0.591875	0.988949
g__Cutibacterium	Time_to_progression_grouped	2<3	0.129229	0.209003	90	37	0.538355	0.988949
g__Cutibacterium	Time_to_progression_grouped	4<6	0.166398	0.215748	90	37	0.443348	0.988949
g__Cutibacterium	Time_to_progression_grouped	NP	0.0835731	0.153792	90	37	0.58876	0.988949
g__Cutibacterium	patient_age	patient_age	-0.00300549	0.00369572	90	37	0.418823	0.988949
g__Cutibacterium	ethnicity_details	other	-0.146381	0.290939	90	37	0.61644	0.988949
g__Dialister	Time_to_progression_grouped	1<2	0.0618578	0.124125	90	11	0.619695	0.988949
g__Dialister	Time_to_progression_grouped	NP	0.0696975	0.0899476	90	11	0.440854	0.988949
g__Dialister	patient_age	patient_age	-0.00164798	0.00209207	90	11	0.433339	0.988949
g__Dialister	ethnicity_details	south asian	-0.0585146	0.0923333	90	11	0.528184	0.988949
g__Dialister	ethnicity_details	asian	0.0347975	0.0694715	90	11	0.617916	0.988949
g__Dialister	TotalWeeklyAlcoholUnits	TotalWeeklyAlcoholUnits	0.00213402	0.00228001	90	11	0.352292	0.988949
g__Dialister	smoking_status	never	-0.0242247	0.0481736	90	11	0.616534	0.988949
g__Dialister	diagnosis	moderate dysplasia	-0.0329431	0.0424515	90	11	0.440179	0.988949
g__Eikenella	Time_to_progression_grouped	1<2	0.0518427	0.167046	90	19	0.757168	0.988949
g__Eikenella	sex	male	0.0438456	0.061138	90	19	0.475768	0.988949
g__Eikenella	ethnicity_details	south asian	0.109239	0.124388	90	19	0.382648	0.988949
g__Eikenella	ethnicity_details	asian	0.066202	0.0943339	90	19	0.484989	0.988949
g__Eikenella	ethnicity_details	other	-0.0961452	0.227291	90	19	0.673516	0.988949
g__Eikenella	TotalWeeklyAlcoholUnits	TotalWeeklyAlcoholUnits	0.0016387	0.00311809	90	19	0.600792	0.988949
g__Eikenella	smoking_status	never	-0.0544122	0.0658368	90	19	0.411206	0.988949
g__Eikenella	diagnosis	moderate dysplasia	-0.0280869	0.057881	90	19	0.628972	0.988949
g__Fretibacterium	Time_to_progression_grouped	1<2	0.0619349	0.101924	90	11	0.545274	0.988949
g__Fretibacterium	Time_to_progression_grouped	NP	0.0527606	0.0738623	90	11	0.477283	0.988949
g__Fretibacterium	sex	male	-0.0350741	0.0365846	90	11	0.340826	0.988949
g__Fretibacterium	ethnicity_details	south asian	-0.0554214	0.0758545	90	11	0.467314	0.988949
g__Fretibacterium	TotalWeeklyAlcoholUnits	TotalWeeklyAlcoholUnits	-0.000953463	0.00187418	90	11	0.612451	0.988949
g__Fretibacterium	smoking_status	never	-0.0314495	0.0397759	90	11	0.431665	0.988949
g__Fretibacterium	diagnosis	moderate dysplasia	0.0133444	0.035175	90	11	0.705498	0.988949
g__Fusobacterium	Time_to_progression_grouped	2<3	0.193048	0.44713	90	87	0.67891	0.988949
g__Fusobacterium	Time_to_progression_grouped	4<6	0.163505	0.397015	90	87	0.692779	0.988949
g__Fusobacterium	Time_to_progression_grouped	NP	0.13595	0.343447	90	87	0.704011	0.988949
g__Fusobacterium	ethnicity_details	asian	-0.223891	0.317255	90	87	0.50317	0.988949
g__Fusobacterium	diagnosis	moderate dysplasia	0.124626	0.207464	90	87	0.566965	0.988949
g__Gemella	ethnicity_details	asian	0.279265	0.370941	90	82	0.466847	0.988949
g__Gemella	smoking_status	never	0.258923	0.258961	90	82	0.336709	0.988949
g__Granulicatella	Time_to_progression_grouped	1<2	0.143349	0.430863	90	81	0.743001	0.988949
g__Granulicatella	Time_to_progression_grouped	NP	-0.120649	0.28366	90	81	0.675374	0.988949
g__Granulicatella	patient_age	patient_age	0.00835754	0.00949747	90	81	0.389867	0.988949
g__Granulicatella	ethnicity_details	asian	0.216446	0.27372	90	81	0.438845	0.988949
g__Haemophilus	Time_to_progression_grouped	2<3	-0.295728	0.267314	90	83	0.350745	0.988949
g__Haemophilus	sex	male	0.140005	0.139462	90	83	0.380338	0.988949
g__Haemophilus	TotalWeeklyAlcoholUnits	TotalWeeklyAlcoholUnits	-0.0215238	0.0204428	90	83	0.353266	0.988949
g__Haemophilus	smoking_status	never	-0.423112	0.609451	90	83	0.527159	0.988949
g__Haemophilus	diagnosis	moderate dysplasia	0.493348	0.470642	90	83	0.354773	0.988949
g__Kingella	Time_to_progression_grouped	1<2	0.111127	0.174959	90	41	0.527653	0.988949
g__Kingella	Time_to_progression_grouped	2<3	-0.0988803	0.171032	90	41	0.565182	0.988949
g__Kingella	Time_to_progression_grouped	3<4	0.130735	0.202543	90	41	0.520899	0.988949
g__Kingella	ethnicity_details	other	-0.106447	0.254514	90	41	0.677111	0.988949
g__Kingella	smoking_status	never	0.0547851	0.0833966	90	41	0.515703	0.988949
g__Kingella	diagnosis	moderate dysplasia	-0.0262915	0.0653052	90	41	0.688543	0.988949
g__Lachnoanaerobaculum	Time_to_progression_grouped	1<2	-0.0848837	0.230604	90	47	0.713915	0.988949
g__Lachnoanaerobaculum	patient_age	patient_age	-0.00209421	0.00357193	90	47	0.559562	0.988949
g__Lachnoanaerobaculum	ethnicity_details	south asian	-0.115767	0.152594	90	47	0.450602	0.988949
g__Lachnoanaerobaculum	ethnicity_details	asian	0.116819	0.116442	90	47	0.319205	0.988949
g__Lachnoanaerobaculum	TotalWeeklyAlcoholUnits	TotalWeeklyAlcoholUnits	-0.00143001	0.00378401	90	47	0.706641	0.988949
g__Lachnoanaerobaculum	smoking_status	never	0.0725227	0.0809019	90	47	0.373097	0.988949
g__Lachnoanaerobaculum	diagnosis	moderate dysplasia	0.0250188	0.0713918	90	47	0.727058	0.988949
g__Lautropia	Time_to_progression_grouped	1<2	-0.0674924	0.219407	90	34	0.759361	0.988949
g__Lautropia	Time_to_progression_grouped	2<3	-0.166291	0.211463	90	34	0.434499	0.988949
g__Lautropia	Time_to_progression_grouped	3<4	-0.226012	0.375296	90	34	0.54912	0.988949
g__Lautropia	Time_to_progression_grouped	NP	0.0540202	0.158438	90	34	0.734237	0.988949
g__Lautropia	patient_age	patient_age	0.00180598	0.00390785	90	34	0.645523	0.988949
g__Lautropia	ethnicity_details	south asian	-0.184403	0.184158	90	34	0.320381	0.988949
g__Lautropia	ethnicity_details	asian	-0.122495	0.131181	90	34	0.353869	0.988949
g__Lautropia	diagnosis	moderate dysplasia	-0.0340198	0.0788734	90	34	0.667661	0.988949
g__Leptotrichia	Time_to_progression_grouped	>6	0.397868	0.827676	90	83	0.636517	0.988949
g__Leptotrichia	Time_to_progression_grouped	1<2	0.35237	0.901023	90	83	0.70033	0.988949
g__Leptotrichia	Time_to_progression_grouped	2<3	0.458527	0.81755	90	83	0.581812	0.988949
g__Leptotrichia	Time_to_progression_grouped	4<6	0.7391	0.996781	90	83	0.467963	0.988949
g__Leptotrichia	Time_to_progression_grouped	NP	0.629905	0.771925	90	83	0.425157	0.988949
g__Leptotrichia	patient_age	patient_age	0.00811673	0.0157722	90	83	0.613077	0.988949
g__Leptotrichia	ethnicity_details	asian	0.190005	0.481906	90	83	0.698008	0.988949
g__Leptotrichia	TotalWeeklyAlcoholUnits	TotalWeeklyAlcoholUnits	0.00690005	0.0148702	90	83	0.648196	0.988949
g__Leptotrichia	smoking_status	never	0.240624	0.274408	90	83	0.392103	0.988949
g__Megasphaera	Time_to_progression_grouped	>6	0.112205	0.128476	90	14	0.385274	0.988949
g__Megasphaera	Time_to_progression_grouped	1<2	-0.0448312	0.123108	90	14	0.71677	0.988949
g__Megasphaera	Time_to_progression_grouped	2<3	0.081181	0.119715	90	14	0.499792	0.988949
g__Megasphaera	Time_to_progression_grouped	4<6	0.0420263	0.124876	90	14	0.737414	0.988949
g__Megasphaera	patient_age	patient_age	-0.00131223	0.00207525	90	14	0.529108	0.988949
g__Megasphaera	ethnicity_details	asian	-0.0390251	0.0691687	90	14	0.574319	0.988949
g__Megasphaera	TotalWeeklyAlcoholUnits	TotalWeeklyAlcoholUnits	0.00111671	0.00227727	90	14	0.625397	0.988949
g__Megasphaera	smoking_status	never	0.0187163	0.0481084	90	14	0.698412	0.988949
g__Mesorhizobium	Time_to_progression_grouped	1<2	0.0445762	0.0985675	90	11	0.65249	0.988949
g__Mesorhizobium	Time_to_progression_grouped	NP	0.0292206	0.0713151	90	11	0.683265	0.988949
g__Mesorhizobium	patient_age	patient_age	0.000785098	0.00166718	90	11	0.639131	0.988949
g__Mogibacterium	Time_to_progression_grouped	2<3	0.0386445	0.0715051	90	15	0.590526	0.988949
g__Mogibacterium	Time_to_progression_grouped	3<4	-0.0378946	0.076951	90	15	0.623924	0.988949
g__Mogibacterium	Time_to_progression_grouped	4<6	-0.0568369	0.0733569	90	15	0.441144	0.988949
g__Mogibacterium	Time_to_progression_grouped	NP	0.0186025	0.0522751	90	15	0.723066	0.988949
g__Mogibacterium	sex	male	-0.0136167	0.029784	90	15	0.651241	0.988949
g__Mogibacterium	ethnicity_details	south asian	-0.0190179	0.0568895	90	15	0.739248	0.988949
g__Mogibacterium	ethnicity_details	other	-0.0612233	0.0997099	90	15	0.54109	0.988949
g__Neisseria	Time_to_progression_grouped	>6	0.360769	1.14004	90	76	0.756769	0.988949
g__Neisseria	Time_to_progression_grouped	2<3	0.745634	1.00872	90	76	0.472988	0.988949
g__Neisseria	Time_to_progression_grouped	3<4	1.32944	1.31124	90	76	0.32944	0.988949
g__Neisseria	Time_to_progression_grouped	NP	1.00965	1.04867	90	76	0.35331	0.988949
g__Neisseria	patient_age	patient_age	0.00572639	0.0133866	90	76	0.676262	0.988949
g__Neisseria	sex	male	0.234161	0.268575	90	76	0.404273	0.988949
g__Neisseria	ethnicity_details	south asian	0.203411	0.599447	90	76	0.740517	0.988949
g__Neisseria	TotalWeeklyAlcoholUnits	TotalWeeklyAlcoholUnits	0.00961674	0.0207205	90	76	0.650417	0.988949
g__Neisseria	smoking_status	never	0.314044	0.347141	90	76	0.383335	0.988949
g__Oribacterium	Time_to_progression_grouped	>6	0.10729	0.171307	90	31	0.533099	0.988949
g__Oribacterium	Time_to_progression_grouped	2<3	0.117419	0.15911	90	31	0.462928	0.988949
g__Oribacterium	Time_to_progression_grouped	3<4	-0.0658962	0.17364	90	31	0.705435	0.988949
g__Oribacterium	diagnosis	moderate dysplasia	-0.0180654	0.0574757	90	31	0.754192	0.988949
g__Parvimonas	Time_to_progression_grouped	2<3	-0.0592833	0.159133	90	29	0.710571	0.988949
g__Parvimonas	Time_to_progression_grouped	3<4	-0.0652244	0.172558	90	29	0.706555	0.988949
g__Parvimonas	Time_to_progression_grouped	NP	0.0934813	0.117878	90	29	0.430498	0.988949
g__Parvimonas	patient_age	patient_age	-0.00128526	0.00280237	90	29	0.647884	0.988949
g__Parvimonas	ethnicity_details	asian	-0.0524256	0.0949701	90	29	0.584459	0.988949
g__Parvimonas	diagnosis	moderate dysplasia	0.0280738	0.0568385	90	29	0.622992	0.988949
g__Peptidiphaga	Time_to_progression_grouped	1<2	-0.0342984	0.103261	90	13	0.74078	0.988949
g__Peptidiphaga	Time_to_progression_grouped	3<4	-0.124578	0.124807	90	13	0.321791	0.988949
g__Peptidiphaga	Time_to_progression_grouped	4<6	-0.0397625	0.104646	90	13	0.705163	0.988949
g__Peptidiphaga	Time_to_progression_grouped	NP	0.0229323	0.0746974	90	13	0.759782	0.988949
g__Peptidiphaga	patient_age	patient_age	-0.00101488	0.00180049	90	13	0.574783	0.988949
g__Peptidiphaga	ethnicity_details	asian	-0.0551864	0.064831	90	13	0.397553	0.988949
g__Peptidiphaga	smoking_status	never	-0.031629	0.0418238	90	13	0.45197	0.988949
g__Peptostreptococcaceae_.XI..G.1.	Time_to_progression_grouped	2<3	0.0594157	0.062358	90	10	0.343744	0.988949
g__Peptostreptococcaceae_.XI..G.1.	Time_to_progression_grouped	4<6	0.062611	0.0652875	90	10	0.340638	0.988949
g__Peptostreptococcaceae_.XI..G.1.	Time_to_progression_grouped	NP	0.0261241	0.0466144	90	10	0.576857	0.988949
g__Peptostreptococcaceae_.XI..G.1.	patient_age	patient_age	0.000593628	0.0010842	90	10	0.585641	0.988949
g__Peptostreptococcaceae_.XI..G.1.	TotalWeeklyAlcoholUnits	TotalWeeklyAlcoholUnits	-0.000683322	0.00118159	90	10	0.56479	0.988949
g__Peptostreptococcaceae_.XI..G.1.	diagnosis	moderate dysplasia	-0.0120863	0.0220001	90	10	0.584379	0.988949
g__Porphyromonas	Time_to_progression_grouped	>6	-0.268108	0.451369	90	72	0.558373	0.988949
g__Porphyromonas	Time_to_progression_grouped	1<2	-0.317753	0.627541	90	72	0.617107	0.988949
g__Porphyromonas	Time_to_progression_grouped	2<3	0.145265	0.425685	90	72	0.73578	0.988949
g__Porphyromonas	Time_to_progression_grouped	3<4	0.272114	0.499642	90	72	0.590919	0.988949
g__Porphyromonas	Time_to_progression_grouped	NP	0.30918	0.386132	90	72	0.430846	0.988949
g__Porphyromonas	ethnicity_details	other	-0.51181	0.501248	90	72	0.31705	0.988949
g__Porphyromonas	TotalWeeklyAlcoholUnits	TotalWeeklyAlcoholUnits	0.00374187	0.00984056	90	72	0.710072	0.988949
g__Prevotella	Time_to_progression_grouped	>6	-0.612863	0.676885	90	81	0.386539	0.988949
g__Prevotella	Time_to_progression_grouped	1<2	-0.593546	0.632837	90	81	0.370389	0.988949
g__Prevotella	Time_to_progression_grouped	NP	-0.345671	0.428537	90	81	0.438642	0.988949
g__Prevotella	patient_age	patient_age	0.00474934	0.0135352	90	81	0.732953	0.988949
g__Prevotella	sex	male	-0.0929317	0.271074	90	81	0.738825	0.988949
g__Prevotella	ethnicity_details	south asian	0.14264	0.439008	90	81	0.751942	0.988949
g__Prevotella	ethnicity_details	asian	0.424968	0.401739	90	81	0.315021	0.988949
g__Prevotella	TotalWeeklyAlcoholUnits	TotalWeeklyAlcoholUnits	0.00602583	0.0173662	90	81	0.735793	0.988949
g__Prevotella	smoking_status	never	0.180316	0.309222	90	81	0.572722	0.988949
g__Prevotella	diagnosis	moderate dysplasia	-0.106778	0.254494	90	81	0.683669	0.988949
g__Ralstonia	Time_to_progression_grouped	NP	0.0433117	0.0875127	90	13	0.622229	0.988949
g__Ralstonia	patient_age	patient_age	-0.0006946	0.00184356	90	13	0.707478	0.988949
g__Ralstonia	sex	male	0.0214303	0.0418171	90	13	0.613135	0.988949
g__Ralstonia	ethnicity_details	asian	-0.02151	0.0634619	90	13	0.736835	0.988949
g__Ralstonia	smoking_status	never	0.0290907	0.0450774	90	13	0.523983	0.988949
g__Ralstonia	diagnosis	moderate dysplasia	-0.0346669	0.038991	90	13	0.377037	0.988949
g__Ruminococcaceae_.G.1.	Time_to_progression_grouped	1<2	0.0722793	0.153374	90	24	0.638897	0.988949
g__Ruminococcaceae_.G.1.	Time_to_progression_grouped	3<4	-0.0817543	0.163384	90	24	0.618505	0.988949
g__Ruminococcaceae_.G.1.	Time_to_progression_grouped	4<6	0.0607966	0.165849	90	24	0.715038	0.988949
g__Ruminococcaceae_.G.1.	Time_to_progression_grouped	NP	0.0626979	0.111356	90	24	0.575196	0.988949
g__Ruminococcaceae_.G.1.	patient_age	patient_age	0.00146748	0.00265721	90	24	0.582483	0.988949
g__Ruminococcaceae_.G.1.	ethnicity_details	other	0.176224	0.207557	90	24	0.398788	0.988949
g__Ruminococcaceae_.G.1.	TotalWeeklyAlcoholUnits	TotalWeeklyAlcoholUnits	0.00165948	0.0028423	90	24	0.561325	0.988949
g__Ruminococcaceae_.G.2.	ethnicity_details	south asian	-0.0631305	0.0792131	90	12	0.427995	0.988949
g__Ruminococcaceae_.G.2.	ethnicity_details	asian	0.0604483	0.0596155	90	12	0.313933	0.988949
g__Ruminococcaceae_.G.2.	TotalWeeklyAlcoholUnits	TotalWeeklyAlcoholUnits	-0.00118337	0.00195699	90	12	0.54742	0.988949
g__Ruminococcaceae_.G.2.	smoking_status	never	-0.018603	0.0413483	90	12	0.65422	0.988949
g__Saccharibacteria_.TM7._.G.1.	Time_to_progression_grouped	1<2	-0.0637566	0.181987	90	47	0.727232	0.988949
g__Saccharibacteria_.TM7._.G.1.	Time_to_progression_grouped	2<3	-0.0653486	0.178671	90	47	0.715702	0.988949
g__Saccharibacteria_.TM7._.G.1.	Time_to_progression_grouped	4<6	-0.147533	0.183927	90	47	0.42551	0.988949
g__Saccharibacteria_.TM7._.G.1.	patient_age	patient_age	-0.00277906	0.00333583	90	47	0.407713	0.988949
g__Saccharibacteria_.TM7._.G.1.	ethnicity_details	south asian	-0.0633294	0.143262	90	47	0.660065	0.988949
g__Saccharibacteria_.TM7._.G.1.	ethnicity_details	other	-0.215625	0.249151	90	47	0.389841	0.988949
g__Saccharibacteria_.TM7._.G.1.	TotalWeeklyAlcoholUnits	TotalWeeklyAlcoholUnits	0.00236382	0.00373292	90	47	0.529918	0.988949
g__Saccharibacteria_.TM7._.G.5.	Time_to_progression_grouped	>6	-0.104861	0.130716	90	12	0.425137	0.988949
g__Saccharibacteria_.TM7._.G.5.	Time_to_progression_grouped	1<2	-0.096871	0.11527	90	12	0.403518	0.988949
g__Saccharibacteria_.TM7._.G.5.	Time_to_progression_grouped	2<3	-0.0395886	0.112621	90	12	0.726228	0.988949
g__Saccharibacteria_.TM7._.G.5.	Time_to_progression_grouped	3<4	-0.0873883	0.122653	90	12	0.478685	0.988949
g__Saccharibacteria_.TM7._.G.5.	Time_to_progression_grouped	NP	-0.0590032	0.0831084	90	12	0.480184	0.988949
g__Saccharibacteria_.TM7._.G.5.	ethnicity_details	south asian	-0.0525136	0.0875888	90	12	0.551115	0.988949
g__Saccharibacteria_.TM7._.G.5.	smoking_status	never	-0.0394861	0.0477978	90	12	0.415268	0.988949
g__Saccharibacteria_.TM7._.G.5.	diagnosis	moderate dysplasia	-0.0250945	0.0410711	90	12	0.543204	0.988949
g__Schaalia	Time_to_progression_grouped	1<2	0.168726	0.368942	90	64	0.649716	0.988949
g__Schaalia	patient_age	patient_age	0.00309155	0.00637127	90	64	0.629613	0.988949
g__Schaalia	sex	male	-0.129852	0.138332	90	64	0.358026	0.988949
g__Schaalia	ethnicity_details	asian	-0.100218	0.208541	90	64	0.634158	0.988949
g__Schaalia	TotalWeeklyAlcoholUnits	TotalWeeklyAlcoholUnits	-0.00309006	0.00890044	90	64	0.73039	0.988949
g__Schlegelella	Time_to_progression_grouped	4<6	-0.0584687	0.0789889	90	10	0.461629	0.988949
g__Schlegelella	Time_to_progression_grouped	NP	-0.0549924	0.0564444	90	10	0.333251	0.988949
g__Schlegelella	patient_age	patient_age	-0.000842757	0.00132383	90	10	0.526403	0.988949
g__Schlegelella	sex	male	0.0232028	0.0294123	90	10	0.432902	0.988949
g__Schlegelella	ethnicity_details	other	0.0535743	0.107226	90	10	0.618831	0.988949
g__Selenomonas	Time_to_progression_grouped	>6	-0.0950963	0.260958	90	47	0.71673	0.988949
g__Selenomonas	Time_to_progression_grouped	1<2	-0.0722184	0.230083	90	47	0.754619	0.988949
g__Selenomonas	Time_to_progression_grouped	2<3	0.114805	0.225034	90	47	0.611615	0.988949
g__Selenomonas	Time_to_progression_grouped	4<6	0.139081	0.231849	90	47	0.550788	0.988949
g__Selenomonas	patient_age	patient_age	-0.00325182	0.00423521	90	47	0.445307	0.988949
g__Selenomonas	sex	male	0.0864746	0.0961605	90	47	0.376685	0.988949
g__Selenomonas	ethnicity_details	south asian	0.0709388	0.178425	90	47	0.692387	0.988949
g__Selenomonas	ethnicity_details	asian	-0.0628257	0.145617	90	47	0.668514	0.988949
g__Solobacterium	Time_to_progression_grouped	1<2	-0.0624124	0.0705172	90	14	0.379044	0.988949
g__Solobacterium	Time_to_progression_grouped	3<4	-0.0509404	0.0743421	90	14	0.495403	0.988949
g__Solobacterium	ethnicity_details	asian	-0.0183703	0.043141	90	14	0.672588	0.988949
g__Solobacterium	diagnosis	moderate dysplasia	0.0245157	0.0248453	90	14	0.327033	0.988949
g__Sphingomonas	Time_to_progression_grouped	1<2	0.0654874	0.0875341	90	13	0.45691	0.988949
g__Sphingomonas	Time_to_progression_grouped	4<6	0.0323357	0.0885908	90	13	0.716237	0.988949
g__Sphingomonas	Time_to_progression_grouped	NP	0.053659	0.0633398	90	13	0.39986	0.988949
g__Sphingomonas	sex	male	-0.0288879	0.0330364	90	13	0.384987	0.988949
g__Sphingomonas	ethnicity_details	asian	-0.0228274	0.0528986	90	13	0.66739	0.988949
g__Sphingomonas	TotalWeeklyAlcoholUnits	TotalWeeklyAlcoholUnits	0.000603864	0.00166301	90	13	0.717598	0.988949
g__Sphingomonas	diagnosis	moderate dysplasia	0.0231019	0.0314374	90	13	0.464959	0.988949
g__Staphylococcus	Time_to_progression_grouped	>6	-0.0700582	0.114521	90	11	0.542577	0.988949
g__Staphylococcus	Time_to_progression_grouped	1<2	-0.0732299	0.109727	90	11	0.506605	0.988949
g__Staphylococcus	Time_to_progression_grouped	2<3	-0.0760053	0.106372	90	11	0.47715	0.988949
g__Staphylococcus	Time_to_progression_grouped	3<4	-0.0639278	0.115861	90	11	0.582774	0.988949
g__Staphylococcus	patient_age	patient_age	-0.0011317	0.00185001	90	11	0.542593	0.988949
g__Staphylococcus	sex	male	0.0232594	0.0396542	90	11	0.559288	0.988949
g__Staphylococcus	ethnicity_details	asian	0.029199	0.0614943	90	11	0.636311	0.988949
g__Staphylococcus	TotalWeeklyAlcoholUnits	TotalWeeklyAlcoholUnits	0.00178565	0.0020156	90	11	0.378535	0.988949
g__Staphylococcus	smoking_status	never	-0.0356153	0.0429077	90	11	0.409183	0.988949
g__Stenotrophomonas	Time_to_progression_grouped	>6	-0.0697594	0.0798178	90	10	0.385154	0.988949
g__Stenotrophomonas	Time_to_progression_grouped	1<2	-0.0560247	0.076434	90	10	0.466036	0.988949
g__Stenotrophomonas	Time_to_progression_grouped	2<3	-0.0387138	0.0801993	90	10	0.630772	0.988949
g__Stenotrophomonas	Time_to_progression_grouped	3<4	-0.0620584	0.0805257	90	10	0.443559	0.988949
g__Stenotrophomonas	Time_to_progression_grouped	NP	-0.0434399	0.054486	90	10	0.428214	0.988949
g__Stenotrophomonas	sex	male	0.0128912	0.0326612	90	10	0.696244	0.988949
g__Stenotrophomonas	ethnicity_details	asian	-0.0368712	0.0487611	90	10	0.454051	0.988949
g__Stenotrophomonas	ethnicity_details	other	0.0493848	0.104853	90	10	0.639054	0.988949
g__Stenotrophomonas	diagnosis	moderate dysplasia	-0.0239938	0.0274952	90	10	0.385739	0.988949
g__Stomatobaculum	Time_to_progression_grouped	2<3	0.0541543	0.165844	90	33	0.744939	0.988949
g__Stomatobaculum	patient_age	patient_age	-0.00170829	0.00289684	90	33	0.557183	0.988949
g__Stomatobaculum	TotalWeeklyAlcoholUnits	TotalWeeklyAlcoholUnits	-0.000978611	0.00314386	90	33	0.756465	0.988949
g__Stomatobaculum	smoking_status	never	-0.0550432	0.0665858	90	33	0.411092	0.988949
g__Stomatobaculum	diagnosis	moderate dysplasia	0.0402081	0.0590149	90	33	0.497795	0.988949
g__Tannerella	Time_to_progression_grouped	1<2	0.116504	0.204889	90	38	0.57148	0.988949
g__Tannerella	Time_to_progression_grouped	3<4	-0.115743	0.24191	90	38	0.634131	0.988949
g__Tannerella	ethnicity_details	asian	-0.049245	0.127655	90	38	0.701866	0.988949
g__Tannerella	ethnicity_details	other	0.114169	0.292366	90	38	0.697401	0.988949
g__Tannerella	TotalWeeklyAlcoholUnits	TotalWeeklyAlcoholUnits	0.00157718	0.00431408	90	38	0.716703	0.988949
g__Tannerella	diagnosis	moderate dysplasia	0.0653353	0.0740301	90	38	0.380842	0.988949
g__Treponema	Time_to_progression_grouped	1<2	0.114516	0.167837	90	24	0.497355	0.988949
g__Treponema	Time_to_progression_grouped	NP	0.115088	0.121933	90	24	0.348605	0.988949
g__Treponema	sex	male	-0.0323621	0.0631953	90	24	0.610528	0.988949
g__Treponema	diagnosis	moderate dysplasia	0.0595448	0.0598445	90	24	0.323337	0.988949
g__Unclassified.c__Actinobacteria	Time_to_progression_grouped	1<2	0.0476397	0.106726	90	15	0.656751	0.988949
g__Unclassified.c__Actinobacteria	Time_to_progression_grouped	4<6	0.0924482	0.108	90	15	0.395099	0.988949
g__Unclassified.c__Actinobacteria	Time_to_progression_grouped	NP	0.0453169	0.0772471	90	15	0.559436	0.988949
g__Unclassified.c__Actinobacteria	sex	male	0.0187975	0.04047	90	15	0.643916	0.988949
g__Unclassified.c__Actinobacteria	ethnicity_details	south asian	0.0503007	0.0797363	90	15	0.530191	0.988949
g__Unclassified.c__Actinobacteria	ethnicity_details	other	-0.0750275	0.146907	90	15	0.611115	0.988949
g__Unclassified.k__Bacteria	Time_to_progression_grouped	>6	-0.0637301	0.146294	90	19	0.664495	0.988949
g__Unclassified.k__Bacteria	Time_to_progression_grouped	3<4	-0.0792756	0.141586	90	19	0.577313	0.988949
g__Unclassified.k__Bacteria	Time_to_progression_grouped	4<6	-0.0536434	0.129699	90	19	0.680495	0.988949
g__Unclassified.k__Bacteria	ethnicity_details	other	0.0935075	0.178025	90	19	0.601067	0.988949
g__Unclassified.k__Bacteria	smoking_status	never	0.0441413	0.0533085	90	19	0.410468	0.988949
g__Veillonella	Time_to_progression_grouped	>6	-0.12934	0.284027	90	83	0.654765	0.988949
g__Veillonella	Time_to_progression_grouped	1<2	-0.210749	0.328277	90	83	0.528706	0.988949
g__Veillonella	Time_to_progression_grouped	4<6	0.269589	0.32451	90	83	0.415036	0.988949
g__Veillonella	patient_age	patient_age	-0.00205201	0.00633377	90	83	0.749014	0.988949
g__Veillonella	ethnicity_details	south asian	0.147649	0.223169	90	83	0.516302	0.988949
g__Veillonella	ethnicity_details	asian	0.1799	0.221618	90	83	0.426423	0.988949
g__Veillonella	diagnosis	moderate dysplasia	0.0618033	0.131775	90	83	0.643683	0.988949
g__Veillonellaceae_.G.1.	Time_to_progression_grouped	>6	-0.0561014	0.10319	90	10	0.588359	0.988949
g__Veillonellaceae_.G.1.	Time_to_progression_grouped	1<2	0.0334176	0.0989178	90	10	0.736478	0.988949
g__Veillonellaceae_.G.1.	Time_to_progression_grouped	2<3	-0.0298981	0.0975347	90	10	0.760071	0.988949
g__Veillonellaceae_.G.1.	Time_to_progression_grouped	3<4	-0.0851982	0.109076	90	10	0.437244	0.988949
g__Veillonellaceae_.G.1.	Time_to_progression_grouped	4<6	-0.0377742	0.0998336	90	10	0.706284	0.988949
g__Veillonellaceae_.G.1.	Time_to_progression_grouped	NP	0.0283398	0.0713454	90	10	0.692397	0.988949
g__Veillonellaceae_.G.1.	patient_age	patient_age	-0.00128565	0.00167707	90	10	0.445806	0.988949
g__Veillonellaceae_.G.1.	sex	male	0.0306283	0.0383191	90	10	0.426655	0.988949
g__Veillonellaceae_.G.1.	ethnicity_details	south asian	-0.0719653	0.0743162	90	10	0.336048	0.988949
g__Veillonellaceae_.G.1.	ethnicity_details	asian	-0.0556841	0.0565419	90	10	0.327973	0.988949
g__Veillonellaceae_.G.1.	ethnicity_details	other	0.0505539	0.137228	90	10	0.713639	0.988949
g__Veillonellaceae_.G.1.	TotalWeeklyAlcoholUnits	TotalWeeklyAlcoholUnits	-0.00183559	0.00188479	90	10	0.333311	0.988949
g__Aggregatibacter	ethnicity_details	asian	0.0462264	0.152936	90	38	0.763482	0.991791
g__Abiotrophia	Time_to_progression_grouped	2<3	0.0155947	0.159925	90	24	0.922595	0.991895
g__Abiotrophia	ethnicity_details	other	-0.0296991	0.286037	90	24	0.9176	0.991895
g__Abiotrophia	TotalWeeklyAlcoholUnits	TotalWeeklyAlcoholUnits	0.000662831	0.00308581	90	24	0.831037	0.991895
g__Abiotrophia	smoking_status	never	-0.0119453	0.0660582	90	24	0.857719	0.991895
g__Absconditabacteria_.SR1._.G.1.	Time_to_progression_grouped	2<3	0.0168533	0.115514	90	18	0.884411	0.991895
g__Absconditabacteria_.SR1._.G.1.	Time_to_progression_grouped	3<4	0.00965964	0.125508	90	18	0.938874	0.991895
g__Absconditabacteria_.SR1._.G.1.	patient_age	patient_age	-0.000252324	0.00195026	90	18	0.897418	0.991895
g__Actinomyces	Time_to_progression_grouped	4<6	0.0311062	0.282444	90	66	0.912857	0.991895
g__Actinomyces	sex	male	0.00889854	0.123725	90	66	0.943203	0.991895
g__Afipia	Time_to_progression_grouped	4<6	-0.0161141	0.119961	90	17	0.893585	0.991895
g__Afipia	sex	male	-0.0107466	0.054831	90	17	0.846317	0.991895
g__Afipia	smoking_status	never	0.00989191	0.0561449	90	17	0.86137	0.991895
g__Aggregatibacter	diagnosis	moderate dysplasia	-0.0180191	0.0956737	90	38	0.851236	0.991895
g__Alloprevotella	Time_to_progression_grouped	>6	-0.0345612	0.262349	90	62	0.895701	0.991895
g__Alloprevotella	ethnicity_details	asian	-0.0294534	0.160869	90	62	0.855427	0.991895
g__Alloprevotella	diagnosis	moderate dysplasia	-0.015108	0.0991373	90	62	0.879424	0.991895
g__Arachnia	Time_to_progression_grouped	1<2	-0.00997857	0.137018	90	21	0.94215	0.991895
g__Arachnia	Time_to_progression_grouped	2<3	-0.010088	0.133553	90	21	0.939998	0.991895
g__Arachnia	patient_age	patient_age	0.00051679	0.00235627	90	21	0.827024	0.991895
g__Arachnia	sex	male	0.0109437	0.0511801	90	21	0.831366	0.991895
g__Arachnia	ethnicity_details	asian	-0.0115603	0.0776364	90	21	0.882048	0.991895
g__Arachnia	smoking_status	never	0.00750847	0.0551352	90	21	0.892066	0.991895
g__Atopobium	Time_to_progression_grouped	>6	0.0182428	0.181437	90	33	0.920183	0.991895
g__Atopobium	smoking_status	never	0.00473956	0.0675408	90	33	0.944245	0.991895
g__Atopobium	diagnosis	moderate dysplasia	-0.00510998	0.0598217	90	33	0.932158	0.991895
g__Bacteroidales_.G.2.	Time_to_progression_grouped	NP	0.0202206	0.0738609	90	22	0.785219	0.991895
g__Bacteroidales_.G.2.	sex	male	-0.00694451	0.047015	90	22	0.884551	0.991895
g__Bacteroidales_.G.2.	ethnicity_details	south asian	0.0136419	0.0816739	90	22	0.868044	0.991895
g__Bacteroidales_.G.2.	ethnicity_details	other	0.0393706	0.145607	90	22	0.787699	0.991895
g__Bacteroidales_.G.2.	diagnosis	moderate dysplasia	-0.00295948	0.0394036	90	22	0.940353	0.991895
g__Bergeyella	Time_to_progression_grouped	1<2	-0.0142387	0.270006	90	66	0.958118	0.991895
g__Bergeyella	Time_to_progression_grouped	NP	-0.0172489	0.213008	90	66	0.935729	0.991895
g__Bradyrhizobium	sex	male	-0.00460548	0.0391961	90	15	0.906783	0.991895
g__Bradyrhizobium	TotalWeeklyAlcoholUnits	TotalWeeklyAlcoholUnits	0.000494505	0.00200643	90	15	0.806009	0.991895
g__Burkholderia	Time_to_progression_grouped	>6	-0.0570208	0.238873	90	50	0.812166	0.991895
g__Burkholderia	Time_to_progression_grouped	1<2	0.018438	0.211804	90	50	0.930926	0.991895
g__Burkholderia	Time_to_progression_grouped	3<4	-0.011816	0.23712	90	50	0.960434	0.991895
g__Burkholderia	TotalWeeklyAlcoholUnits	TotalWeeklyAlcoholUnits	0.000441181	0.00441131	90	50	0.920752	0.991895
g__Burkholderia	diagnosis	moderate dysplasia	0.0207673	0.0778377	90	50	0.790556	0.991895
g__Campylobacter	Time_to_progression_grouped	1<2	-0.0428168	0.387113	90	77	0.912556	0.991895
g__Campylobacter	diagnosis	moderate dysplasia	0.00784897	0.121797	90	77	0.948925	0.991895
g__Capnocytophaga	ethnicity_details	south asian	-0.0478395	0.435951	90	71	0.913331	0.991895
g__Capnocytophaga	TotalWeeklyAlcoholUnits	TotalWeeklyAlcoholUnits	0.000700027	0.00849893	90	71	0.93486	0.991895
g__Cardiobacterium	diagnosis	moderate dysplasia	-0.0129618	0.0620879	90	29	0.835247	0.991895
g__Catonella	Time_to_progression_grouped	1<2	0.011303	0.161182	90	25	0.944283	0.991895
g__Catonella	ethnicity_details	other	-0.0587162	0.216598	90	25	0.787081	0.991895
g__Caulobacter	smoking_status	never	-0.00500903	0.0386395	90	14	0.897217	0.991895
g__Corynebacterium	Time_to_progression_grouped	2<3	-0.0283038	0.222692	90	53	0.89931	0.991895
g__Corynebacterium	Time_to_progression_grouped	3<4	0.0347251	0.390863	90	53	0.92954	0.991895
g__Corynebacterium	Time_to_progression_grouped	NP	0.036898	0.161595	90	53	0.820348	0.991895
g__Corynebacterium	ethnicity_details	asian	-0.00920273	0.155036	90	53	0.953048	0.991895
g__Corynebacterium	diagnosis	moderate dysplasia	-0.00973475	0.0886037	90	53	0.91288	0.991895
g__Cutibacterium	Time_to_progression_grouped	1<2	-0.0537155	0.213813	90	37	0.802392	0.991895
g__Cutibacterium	Time_to_progression_grouped	3<4	0.0461523	0.225689	90	37	0.838578	0.991895
g__Cutibacterium	sex	male	0.0153439	0.0866506	90	37	0.861134	0.991895
g__Cutibacterium	diagnosis	moderate dysplasia	0.0176349	0.0778836	90	37	0.821567	0.991895
g__Dialister	Time_to_progression_grouped	>6	-0.0120113	0.129508	90	11	0.926353	0.991895
g__Dialister	Time_to_progression_grouped	3<4	0.0234884	0.131049	90	11	0.858237	0.991895
g__Dialister	sex	male	-0.00779419	0.0445334	90	11	0.861536	0.991895
g__Eikenella	Time_to_progression_grouped	2<3	-0.0316477	0.163092	90	19	0.846662	0.991895
g__Eikenella	Time_to_progression_grouped	4<6	0.0497847	0.169278	90	19	0.769514	0.991895
g__Fretibacterium	Time_to_progression_grouped	>6	-0.0227735	0.115503	90	11	0.844237	0.991895
g__Fretibacterium	Time_to_progression_grouped	4<6	-0.0285629	0.103462	90	11	0.783263	0.991895
g__Fretibacterium	ethnicity_details	asian	-0.0100155	0.0570466	90	11	0.861114	0.991895
g__Fusobacterium	TotalWeeklyAlcoholUnits	TotalWeeklyAlcoholUnits	-0.00124719	0.0109116	90	87	0.91221	0.991895
g__Gemella	Time_to_progression_grouped	2<3	-0.0655843	0.645878	90	82	0.920609	0.991895
g__Gemella	Time_to_progression_grouped	3<4	-0.130193	0.551067	90	82	0.816657	0.991895
g__Gemella	Time_to_progression_grouped	NP	-0.108299	0.441041	90	82	0.809604	0.991895
g__Gemella	TotalWeeklyAlcoholUnits	TotalWeeklyAlcoholUnits	-0.00755511	0.030226	90	82	0.806291	0.991895
g__Gemella	diagnosis	moderate dysplasia	0.0406928	0.291825	90	82	0.891198	0.991895
g__Granulicatella	Time_to_progression_grouped	3<4	-0.0572855	0.346932	90	81	0.870594	0.991895
g__Granulicatella	Time_to_progression_grouped	4<6	0.0210851	0.376152	90	81	0.955883	0.991895
g__Granulicatella	diagnosis	moderate dysplasia	-0.0215189	0.191659	90	81	0.911782	0.991895
g__Kingella	Time_to_progression_grouped	4<6	0.0315609	0.204832	90	41	0.878051	0.991895
g__Kingella	sex	male	0.0203968	0.0776211	90	41	0.79475	0.991895
g__Kingella	ethnicity_details	south asian	-0.0231548	0.140008	90	41	0.8692	0.991895
g__Lachnoanaerobaculum	Time_to_progression_grouped	>6	-0.0619779	0.213318	90	47	0.772261	0.991895
g__Lachnoanaerobaculum	Time_to_progression_grouped	4<6	-0.0475932	0.207689	90	47	0.819416	0.991895
g__Lachnoanaerobaculum	Time_to_progression_grouped	NP	-0.031204	0.148073	90	47	0.833707	0.991895
g__Lachnoanaerobaculum	ethnicity_details	other	0.0171802	0.274806	90	47	0.950329	0.991895
g__Lautropia	Time_to_progression_grouped	4<6	0.0140139	0.22365	90	34	0.95023	0.991895
g__Lautropia	ethnicity_details	other	-0.120147	0.476286	90	34	0.801637	0.991895
g__Lautropia	TotalWeeklyAlcoholUnits	TotalWeeklyAlcoholUnits	0.00111357	0.00419495	90	34	0.791499	0.991895
g__Leptotrichia	sex	male	-0.0521143	0.255074	90	83	0.840403	0.991895
g__Leptotrichia	ethnicity_details	south asian	0.116729	0.603186	90	83	0.848717	0.991895
g__Leptotrichia	ethnicity_details	other	-0.108055	0.761653	90	83	0.88876	0.991895
g__Megasphaera	Time_to_progression_grouped	3<4	-0.0114506	0.130941	90	14	0.930567	0.991895
g__Megasphaera	ethnicity_details	other	-0.0439133	0.166303	90	14	0.792484	0.991895
g__Mesorhizobium	Time_to_progression_grouped	>6	-0.00861694	0.102874	90	11	0.933485	0.991895
g__Mesorhizobium	Time_to_progression_grouped	2<3	-0.00556432	0.0968298	90	11	0.954333	0.991895
g__Mesorhizobium	Time_to_progression_grouped	3<4	-0.010283	0.10764	90	11	0.92415	0.991895
g__Mesorhizobium	smoking_status	never	0.0106805	0.039703	90	11	0.788673	0.991895
g__Mogibacterium	Time_to_progression_grouped	>6	-0.00663313	0.076255	90	15	0.930926	0.991895
g__Mogibacterium	TotalWeeklyAlcoholUnits	TotalWeeklyAlcoholUnits	0.000211265	0.00147145	90	15	0.886434	0.991895
g__Neisseria	ethnicity_details	asian	0.0294181	0.503575	90	76	0.954421	0.991895
g__Oribacterium	Time_to_progression_grouped	1<2	-0.0279289	0.172357	90	31	0.871727	0.991895
g__Oribacterium	ethnicity_details	asian	-0.024939	0.0924176	90	31	0.788046	0.991895
g__Oribacterium	TotalWeeklyAlcoholUnits	TotalWeeklyAlcoholUnits	0.000723721	0.00309331	90	31	0.815677	0.991895
g__Parvimonas	Time_to_progression_grouped	1<2	0.0426057	0.163648	90	29	0.795334	0.991895
g__Parvimonas	Time_to_progression_grouped	4<6	0.0125281	0.165336	90	29	0.939817	0.991895
g__Parvimonas	sex	male	0.01279	0.0623561	90	29	0.839019	0.991895
g__Parvimonas	TotalWeeklyAlcoholUnits	TotalWeeklyAlcoholUnits	0.000681492	0.00311463	90	29	0.827913	0.991895
g__Parvimonas	smoking_status	never	0.0121927	0.067108	90	29	0.857102	0.991895
g__Peptidiphaga	Time_to_progression_grouped	>6	-0.00973751	0.107816	90	13	0.928299	0.991895
g__Peptidiphaga	ethnicity_details	south asian	0.00915859	0.0770155	90	13	0.905676	0.991895
g__Peptostreptococcaceae_.XI..G.1.	Time_to_progression_grouped	>6	0.010083	0.0671162	90	10	0.880985	0.991895
g__Peptostreptococcaceae_.XI..G.1.	Time_to_progression_grouped	3<4	-0.0164555	0.0679147	90	10	0.809212	0.991895
g__Porphyromonas	Time_to_progression_grouped	4<6	-0.141282	0.586286	90	72	0.81161	0.991895
g__Porphyromonas	sex	male	0.049683	0.182483	90	72	0.789763	0.991895
g__Prevotella	Time_to_progression_grouped	3<4	-0.0626513	0.646653	90	81	0.924732	0.991895
g__Prevotella	Time_to_progression_grouped	4<6	-0.10736	0.551025	90	81	0.849422	0.991895
g__Prevotella	ethnicity_details	other	-0.137028	0.830492	90	81	0.872235	0.991895
g__Ralstonia	Time_to_progression_grouped	1<2	-0.0251181	0.115504	90	13	0.828462	0.991895
g__Ralstonia	Time_to_progression_grouped	3<4	0.0114017	0.121002	90	13	0.925206	0.991895
g__Ralstonia	Time_to_progression_grouped	4<6	-0.00545298	0.115248	90	13	0.962398	0.991895
g__Ralstonia	ethnicity_details	other	-0.0203885	0.148184	90	13	0.890946	0.991895
g__Ruminococcaceae_.G.1.	Time_to_progression_grouped	>6	0.0365919	0.160629	90	24	0.820449	0.991895
g__Ruminococcaceae_.G.1.	Time_to_progression_grouped	2<3	-0.0441031	0.149209	90	24	0.768406	0.991895
g__Ruminococcaceae_.G.1.	sex	male	-0.0041551	0.0568983	90	24	0.942021	0.991895
g__Ruminococcaceae_.G.1.	diagnosis	moderate dysplasia	0.00950791	0.0534368	90	24	0.859295	0.991895
g__Ruminococcaceae_.G.2.	sex	male	0.0046087	0.0382226	90	12	0.904382	0.991895
g__Saccharibacteria_.TM7._.G.1.	Time_to_progression_grouped	>6	0.0297461	0.23547	90	47	0.899863	0.991895
g__Saccharibacteria_.TM7._.G.1.	ethnicity_details	asian	-0.0312409	0.117808	90	47	0.7922	0.991895
g__Saccharibacteria_.TM7._.G.1.	smoking_status	never	0.00615979	0.0838914	90	47	0.94195	0.991895
g__Saccharibacteria_.TM7._.G.1.	diagnosis	moderate dysplasia	0.0153791	0.0673155	90	47	0.819972	0.991895
g__Saccharibacteria_.TM7._.G.5.	Time_to_progression_grouped	4<6	0.0305937	0.116424	90	12	0.793516	0.991895
g__Saccharibacteria_.TM7._.G.5.	patient_age	patient_age	0.000201476	0.00200666	90	12	0.920311	0.991895
g__Saccharibacteria_.TM7._.G.5.	sex	male	0.0113117	0.0448241	90	12	0.802664	0.991895
g__Saccharibacteria_.TM7._.G.5.	ethnicity_details	other	-0.00840203	0.156695	90	12	0.957389	0.991895
g__Schaalia	Time_to_progression_grouped	3<4	0.0236214	0.359206	90	64	0.947834	0.991895
g__Selenomonas	Time_to_progression_grouped	NP	0.0265208	0.165087	90	47	0.872915	0.991895
g__Solobacterium	Time_to_progression_grouped	>6	-0.0197147	0.0736552	90	14	0.789716	0.991895
g__Solobacterium	Time_to_progression_grouped	NP	0.00938503	0.0504931	90	14	0.853098	0.991895
g__Solobacterium	patient_age	patient_age	-0.000179326	0.00121252	90	14	0.882824	0.991895
g__Sphingomonas	Time_to_progression_grouped	>6	-0.0044974	0.0913844	90	13	0.96089	0.991895
g__Sphingomonas	Time_to_progression_grouped	2<3	-0.0275567	0.092709	90	13	0.767153	0.991895
g__Sphingomonas	Time_to_progression_grouped	3<4	0.026652	0.0952311	90	13	0.7804	0.991895
g__Sphingomonas	ethnicity_details	south asian	-0.00938076	0.0653472	90	13	0.886264	0.991895
g__Sphingomonas	ethnicity_details	other	-0.0266714	0.120205	90	13	0.825042	0.991895
g__Staphylococcus	Time_to_progression_grouped	4<6	0.0103743	0.111391	90	11	0.926049	0.991895
g__Staphylococcus	Time_to_progression_grouped	NP	-0.0154205	0.0795906	90	11	0.846904	0.991895
g__Staphylococcus	ethnicity_details	other	0.0116311	0.147467	90	11	0.937347	0.991895
g__Staphylococcus	diagnosis	moderate dysplasia	-0.0093026	0.0379105	90	11	0.806839	0.991895
g__Stenotrophomonas	patient_age	patient_age	6.25177e-05	0.00132277	90	10	0.962433	0.991895
g__Stenotrophomonas	TotalWeeklyAlcoholUnits	TotalWeeklyAlcoholUnits	-0.000415527	0.00157106	90	10	0.792563	0.991895
g__Stomatobaculum	Time_to_progression_grouped	1<2	0.0237594	0.171183	90	33	0.889989	0.991895
g__Stomatobaculum	Time_to_progression_grouped	4<6	0.027843	0.173694	90	33	0.873082	0.991895
g__Stomatobaculum	Time_to_progression_grouped	NP	-0.0139892	0.124041	90	33	0.910512	0.991895
g__Stomatobaculum	sex	male	0.011868	0.0615845	90	33	0.847713	0.991895
g__Stomatobaculum	ethnicity_details	asian	0.0276569	0.096105	90	33	0.774321	0.991895
g__Tannerella	Time_to_progression_grouped	2<3	-0.0136978	0.200095	90	38	0.945617	0.991895
g__Tannerella	patient_age	patient_age	-0.000473816	0.00363714	90	38	0.896728	0.991895
g__Tannerella	sex	male	0.0154688	0.0811439	90	38	0.850372	0.991895
g__Treponema	Time_to_progression_grouped	>6	-0.0362528	0.190043	90	24	0.849292	0.991895
g__Treponema	ethnicity_details	asian	-0.00677722	0.104898	90	24	0.948676	0.991895
g__Unclassified.c__Actinobacteria	Time_to_progression_grouped	>6	-0.0200925	0.121614	90	15	0.869267	0.991895
g__Unclassified.c__Actinobacteria	Time_to_progression_grouped	2<3	-0.026985	0.104737	90	15	0.797431	0.991895
g__Unclassified.c__Actinobacteria	ethnicity_details	asian	-0.00993268	0.0607606	90	15	0.87061	0.991895
g__Unclassified.k__Bacteria	Time_to_progression_grouped	NP	-0.0207218	0.092779	90	19	0.823948	0.991895
g__Unclassified.k__Bacteria	sex	male	0.0134405	0.0500581	90	19	0.789113	0.991895
g__Veillonellaceae_.G.1.	smoking_status	never	-0.00531985	0.0396799	90	10	0.893716	0.991895
g__Veillonellaceae_.G.1.	diagnosis	moderate dysplasia	-0.0101697	0.0357459	90	10	0.776812	0.991895
g__Capnocytophaga	Time_to_progression_grouped	NP	0.0105137	0.251561	90	71	0.966981	0.993374
g__Schaalia	Time_to_progression_grouped	2<3	0.0136595	0.323814	90	64	0.966518	0.993374
g__Treponema	TotalWeeklyAlcoholUnits	TotalWeeklyAlcoholUnits	-0.000129083	0.00315968	90	24	0.967556	0.993374
g__Alloprevotella	Time_to_progression_grouped	3<4	-0.0094872	0.283085	90	62	0.973389	0.993898
g__Capnocytophaga	Time_to_progression_grouped	1<2	-0.0077024	0.318186	90	71	0.980857	0.993898
g__Caulobacter	Time_to_progression_grouped	>6	0.00350294	0.101778	90	14	0.972639	0.993898
g__Dialister	Time_to_progression_grouped	4<6	-0.00291561	0.125979	90	11	0.981597	0.993898
g__Dialister	ethnicity_details	other	0.00392882	0.166795	90	11	0.98127	0.993898
g__Fretibacterium	Time_to_progression_grouped	2<3	0.00244459	0.0988045	90	11	0.980328	0.993898
g__Lautropia	Time_to_progression_grouped	>6	0.0076038	0.228202	90	34	0.973521	0.993898
g__Mesorhizobium	TotalWeeklyAlcoholUnits	TotalWeeklyAlcoholUnits	5.1762e-05	0.00186433	90	11	0.977925	0.993898
g__Peptidiphaga	Time_to_progression_grouped	2<3	0.0031043	0.101026	90	13	0.975572	0.993898
g__Solobacterium	TotalWeeklyAlcoholUnits	TotalWeeklyAlcoholUnits	4.90587e-05	0.0014016	90	14	0.972231	0.993898
g__Treponema	Time_to_progression_grouped	4<6	0.00420079	0.170612	90	24	0.980429	0.993898
g__Fretibacterium	Time_to_progression_grouped	3<4	-0.00170944	0.107613	90	11	0.987369	0.998491
g__Afipia	Time_to_progression_grouped	3<4	0.000482402	0.130511	90	17	0.997063	0.999612
g__Bergeyella	Time_to_progression_grouped	4<6	-0.00162465	0.29274	90	66	0.99559	0.999612
g__Bradyrhizobium	diagnosis	moderate dysplasia	0.000126475	0.0377248	90	15	0.997334	0.999612
g__Cutibacterium	ethnicity_details	south asian	0.00181353	0.165478	90	37	0.991296	0.999612
g__Ralstonia	TotalWeeklyAlcoholUnits	TotalWeeklyAlcoholUnits	1.11674e-06	0.00228608	90	13	0.999612	0.999612
g__Ruminococcaceae_.G.2.	ethnicity_details	other	-0.00128847	0.143146	90	12	0.992843	0.999612
g__Schaalia	ethnicity_details	other	0.00098058	0.425455	90	64	0.99817	0.999612
g__Treponema	Time_to_progression_grouped	2<3	0.000481182	0.163391	90	24	0.997659	0.999612
g__Unclassified.k__Bacteria	Time_to_progression_grouped	1<2	-0.000170039	0.128429	90	19	0.998948	0.999612

## Sheet: S2E P_RA
Supplementary Table 2E. Results of MaAsLin2 differential abundance testing at the genus level with relative abundance data for progressors only. The test was run with an AST transform, no additional normalisation and time to progression as a fixed effect.
Genus	Metadata	Value (metadata group)	Coefficient	Standard Error	N	N (not 0)	p-value	q-value
g__Abiotrophia	Total_Number_of_Months_Followed_or_to_Progression	Total_Number_of_Months_Followed_or_to_Progression	-0.000494996	0.001184	30	5	0.679203	0.982993
g__Absconditabacteria_.SR1._.G.1.	Total_Number_of_Months_Followed_or_to_Progression	Total_Number_of_Months_Followed_or_to_Progression	0.000534859	0.000590521	30	5	0.373085	0.982993
g__Actinomyces	Total_Number_of_Months_Followed_or_to_Progression	Total_Number_of_Months_Followed_or_to_Progression	0.00230994	0.00250639	30	19	0.367711	0.982993
g__Aggregatibacter	Total_Number_of_Months_Followed_or_to_Progression	Total_Number_of_Months_Followed_or_to_Progression	0.0013036	0.00257944	30	10	0.617549	0.982993
g__Alloprevotella	Total_Number_of_Months_Followed_or_to_Progression	Total_Number_of_Months_Followed_or_to_Progression	0.000409857	0.00242487	30	18	0.867195	0.982993
g__Arachnia	Total_Number_of_Months_Followed_or_to_Progression	Total_Number_of_Months_Followed_or_to_Progression	0.00159281	0.0012059	30	7	0.197641	0.982993
g__Atopobium	Total_Number_of_Months_Followed_or_to_Progression	Total_Number_of_Months_Followed_or_to_Progression	-8.34165e-05	0.00153351	30	8	0.957006	0.982993
g__Bacteroidales_.G.2.	Total_Number_of_Months_Followed_or_to_Progression	Total_Number_of_Months_Followed_or_to_Progression	-0.000797456	0.000526089	30	5	0.141629	0.982993
g__Bergeyella	Total_Number_of_Months_Followed_or_to_Progression	Total_Number_of_Months_Followed_or_to_Progression	-0.000755204	0.00261103	30	25	0.775378	0.982993
g__Bradyrhizobium	Total_Number_of_Months_Followed_or_to_Progression	Total_Number_of_Months_Followed_or_to_Progression	0.000447501	0.00140538	30	4	0.752616	0.982993
g__Burkholderia	Total_Number_of_Months_Followed_or_to_Progression	Total_Number_of_Months_Followed_or_to_Progression	-0.000938229	0.00170758	30	13	0.588231	0.982993
g__Campylobacter	Total_Number_of_Months_Followed_or_to_Progression	Total_Number_of_Months_Followed_or_to_Progression	-7.26849e-05	0.00335699	30	25	0.982993	0.982993
g__Capnocytophaga	Total_Number_of_Months_Followed_or_to_Progression	Total_Number_of_Months_Followed_or_to_Progression	0.000413848	0.00325184	30	23	0.90054	0.982993
g__Cardiobacterium	Total_Number_of_Months_Followed_or_to_Progression	Total_Number_of_Months_Followed_or_to_Progression	0.00229458	0.00193452	30	13	0.247184	0.982993
g__Catonella	Total_Number_of_Months_Followed_or_to_Progression	Total_Number_of_Months_Followed_or_to_Progression	0.0015265	0.0013081	30	6	0.253069	0.982993
g__Caulobacter	Total_Number_of_Months_Followed_or_to_Progression	Total_Number_of_Months_Followed_or_to_Progression	0.000100065	0.00103424	30	4	0.923612	0.982993
g__Corynebacterium	Total_Number_of_Months_Followed_or_to_Progression	Total_Number_of_Months_Followed_or_to_Progression	-0.00124879	0.00219719	30	17	0.575549	0.982993
g__Cutibacterium	Total_Number_of_Months_Followed_or_to_Progression	Total_Number_of_Months_Followed_or_to_Progression	0.00371595	0.00210976	30	10	0.0895083	0.982993
g__Fusobacterium	Total_Number_of_Months_Followed_or_to_Progression	Total_Number_of_Months_Followed_or_to_Progression	-0.00645136	0.00794084	30	30	0.476027	0.982993
g__Gemella	Total_Number_of_Months_Followed_or_to_Progression	Total_Number_of_Months_Followed_or_to_Progression	-0.00511445	0.00364415	30	27	0.203248	0.982993
g__Granulicatella	Total_Number_of_Months_Followed_or_to_Progression	Total_Number_of_Months_Followed_or_to_Progression	-0.00656321	0.00260356	30	26	0.0303427	0.982993
g__Haemophilus	Total_Number_of_Months_Followed_or_to_Progression	Total_Number_of_Months_Followed_or_to_Progression	0.00515142	0.00752913	30	28	0.56449	0.982993
g__Kingella	Total_Number_of_Months_Followed_or_to_Progression	Total_Number_of_Months_Followed_or_to_Progression	0.00180051	0.0013214	30	12	0.185666	0.982993
g__Lachnoanaerobaculum	Total_Number_of_Months_Followed_or_to_Progression	Total_Number_of_Months_Followed_or_to_Progression	-0.00038951	0.00179671	30	12	0.830131	0.982993
g__Lachnospiraceae_.G.2.	Total_Number_of_Months_Followed_or_to_Progression	Total_Number_of_Months_Followed_or_to_Progression	-0.000178952	0.00105139	30	5	0.866073	0.982993
g__Lautropia	Total_Number_of_Months_Followed_or_to_Progression	Total_Number_of_Months_Followed_or_to_Progression	-0.00035003	0.0014941	30	10	0.816759	0.982993
g__Leptotrichia	Total_Number_of_Months_Followed_or_to_Progression	Total_Number_of_Months_Followed_or_to_Progression	0.000775572	0.00443011	30	26	0.86452	0.982993
g__Neisseria	Total_Number_of_Months_Followed_or_to_Progression	Total_Number_of_Months_Followed_or_to_Progression	-0.0028274	0.0044481	30	25	0.548472	0.982993
g__Oribacterium	Total_Number_of_Months_Followed_or_to_Progression	Total_Number_of_Months_Followed_or_to_Progression	0.00143992	0.00161688	30	7	0.381037	0.982993
g__Parvimonas	Total_Number_of_Months_Followed_or_to_Progression	Total_Number_of_Months_Followed_or_to_Progression	0.00132641	0.00142866	30	7	0.361409	0.982993
g__Peptostreptococcaceae_.XI..G.1.	Total_Number_of_Months_Followed_or_to_Progression	Total_Number_of_Months_Followed_or_to_Progression	-0.000329297	0.000605254	30	5	0.590704	0.982993
g__Peptostreptococcus	Total_Number_of_Months_Followed_or_to_Progression	Total_Number_of_Months_Followed_or_to_Progression	9.40865e-05	0.000720113	30	4	0.896982	0.982993
g__Porphyromonas	Total_Number_of_Months_Followed_or_to_Progression	Total_Number_of_Months_Followed_or_to_Progression	-0.00135616	0.00301318	30	21	0.661398	0.982993
g__Prevotella	Total_Number_of_Months_Followed_or_to_Progression	Total_Number_of_Months_Followed_or_to_Progression	-0.00357937	0.00351618	30	26	0.335275	0.982993
g__Rothia	Total_Number_of_Months_Followed_or_to_Progression	Total_Number_of_Months_Followed_or_to_Progression	-0.00632024	0.00496453	30	28	0.423884	0.982993
g__Ruminococcaceae_.G.1.	Total_Number_of_Months_Followed_or_to_Progression	Total_Number_of_Months_Followed_or_to_Progression	-0.00028057	0.000919569	30	7	0.762622	0.982993
g__Saccharibacteria_.TM7._.G.1.	Total_Number_of_Months_Followed_or_to_Progression	Total_Number_of_Months_Followed_or_to_Progression	-0.000430412	0.00136862	30	9	0.755662	0.982993
g__Saccharibacteria_.TM7._.G.5.	Total_Number_of_Months_Followed_or_to_Progression	Total_Number_of_Months_Followed_or_to_Progression	0.000115667	0.00096278	30	5	0.905263	0.982993
g__Schaalia	Total_Number_of_Months_Followed_or_to_Progression	Total_Number_of_Months_Followed_or_to_Progression	0.00645277	0.00324765	30	20	0.0615458	0.982993
g__Selenomonas	Total_Number_of_Months_Followed_or_to_Progression	Total_Number_of_Months_Followed_or_to_Progression	6.26216e-05	0.00235448	30	14	0.978977	0.982993
g__Solobacterium	Total_Number_of_Months_Followed_or_to_Progression	Total_Number_of_Months_Followed_or_to_Progression	-0.000285959	0.000702301	30	6	0.686976	0.982993
g__Stenotrophomonas	Total_Number_of_Months_Followed_or_to_Progression	Total_Number_of_Months_Followed_or_to_Progression	0.000698275	0.000905879	30	4	0.447503	0.982993
g__Stomatobaculum	Total_Number_of_Months_Followed_or_to_Progression	Total_Number_of_Months_Followed_or_to_Progression	-0.00171709	0.0015565	30	9	0.279343	0.982993
g__Tannerella	Total_Number_of_Months_Followed_or_to_Progression	Total_Number_of_Months_Followed_or_to_Progression	0.00208341	0.0018401	30	7	0.267494	0.982993
g__Treponema	Total_Number_of_Months_Followed_or_to_Progression	Total_Number_of_Months_Followed_or_to_Progression	-0.00115009	0.00125159	30	6	0.36628	0.982993
g__Unclassified.k__Bacteria	Total_Number_of_Months_Followed_or_to_Progression	Total_Number_of_Months_Followed_or_to_Progression	-0.000514291	0.000746447	30	6	0.496935	0.982993
g__Veillonella	Total_Number_of_Months_Followed_or_to_Progression	Total_Number_of_Months_Followed_or_to_Progression	-0.000891845	0.00224691	30	26	0.698395	0.982993

## Sheet: S2F P_RA_M
Supplementary Table 2F. Results of MaAsLin2 differential abundance testing at the genus level with relative abundance data for progressors only. The test was run with an AST transform, no additional normalisation and time to progression, age, sex, ethnicity, total weekly alcohol units, smoking status and diagnosis as fixed effects and anatomical site as a random effect.
Genus	Metadata	Value (metadata group)	Coefficient	Standard Error	N	N (not 0)	p-value	q-value
g__Unclassified.k__Bacteria	TotalWeeklyAlcoholUnits	TotalWeeklyAlcoholUnits	0.00789438	0.00217928	30	6	0.00181333	0.618347
g__Alloprevotella	diagnosis	moderate dysplasia	0.457225	0.164372	30	18	0.0129401	0.805244
g__Cutibacterium	smoking_status	never	-0.395408	0.140819	30	10	0.0114493	0.805244
g__Prevotella	patient_age	patient_age	0.0588243	0.0014578	30	26	0.0141348	0.805244
g__Prevotella	sex	male	-1.42328	0.0369926	30	26	0.0141685	0.805244
g__Prevotella	smoking_status	never	-0.744721	0.0108369	30	26	0.00921496	0.805244
g__Absconditabacteria_.SR1._.G.1.	ethnicity_details	asian	0.142747	0.055303	30	5	0.017878	0.870913
g__Abiotrophia	Total_Number_of_Months_Followed_or_to_Progression	Total_Number_of_Months_Followed_or_to_Progression	-0.000500548	0.00138261	30	5	0.721126	0.988765
g__Abiotrophia	patient_age	patient_age	-0.0041987	0.00418349	30	5	0.327544	0.988765
g__Abiotrophia	sex	male	-0.0418263	0.102313	30	5	0.687025	0.988765
g__Abiotrophia	ethnicity_details	asian	0.0828319	0.132042	30	5	0.53755	0.988765
g__Abiotrophia	ethnicity_details	other	-0.11035	0.247001	30	5	0.65985	0.988765
g__Abiotrophia	smoking_status	never	0.0491412	0.105278	30	5	0.645704	0.988765
g__Abiotrophia	diagnosis	moderate dysplasia	0.0263471	0.0988487	30	5	0.792553	0.988765
g__Absconditabacteria_.SR1._.G.1.	Total_Number_of_Months_Followed_or_to_Progression	Total_Number_of_Months_Followed_or_to_Progression	0.000938199	0.00057588	30	5	0.119527	0.988765
g__Absconditabacteria_.SR1._.G.1.	sex	male	-0.0282389	0.0409451	30	5	0.498391	0.988765
g__Absconditabacteria_.SR1._.G.1.	ethnicity_details	other	-0.0427079	0.0718419	30	5	0.559256	0.988765
g__Absconditabacteria_.SR1._.G.1.	TotalWeeklyAlcoholUnits	TotalWeeklyAlcoholUnits	0.00293273	0.00217137	30	5	0.191966	0.988765
g__Absconditabacteria_.SR1._.G.1.	smoking_status	never	0.0435574	0.0434393	30	5	0.328526	0.988765
g__Absconditabacteria_.SR1._.G.1.	diagnosis	moderate dysplasia	0.0668079	0.0413013	30	5	0.121782	0.988765
g__Actinomyces	Total_Number_of_Months_Followed_or_to_Progression	Total_Number_of_Months_Followed_or_to_Progression	0.00266329	0.00307538	30	19	0.403305	0.988765
g__Actinomyces	patient_age	patient_age	0.00483226	0.0092306	30	19	0.609536	0.988765
g__Actinomyces	sex	male	-0.317969	0.28536	30	19	0.286571	0.988765
g__Actinomyces	ethnicity_details	other	-0.129692	0.509827	30	19	0.803572	0.988765
g__Actinomyces	TotalWeeklyAlcoholUnits	TotalWeeklyAlcoholUnits	0.0182547	0.0131725	30	19	0.190183	0.988765
g__Actinomyces	diagnosis	moderate dysplasia	0.155144	0.252045	30	19	0.549125	0.988765
g__Aggregatibacter	Total_Number_of_Months_Followed_or_to_Progression	Total_Number_of_Months_Followed_or_to_Progression	0.00215006	0.00225772	30	10	0.355592	0.988765
g__Aggregatibacter	patient_age	patient_age	-0.00713775	0.00660674	30	10	0.295973	0.988765
g__Aggregatibacter	sex	male	0.0871188	0.181494	30	10	0.637454	0.988765
g__Aggregatibacter	ethnicity_details	other	-0.194944	0.260989	30	10	0.466691	0.988765
g__Aggregatibacter	TotalWeeklyAlcoholUnits	TotalWeeklyAlcoholUnits	-0.0033048	0.00882041	30	10	0.712683	0.988765
g__Aggregatibacter	diagnosis	moderate dysplasia	0.078139	0.184776	30	10	0.677462	0.988765
g__Alloprevotella	Total_Number_of_Months_Followed_or_to_Progression	Total_Number_of_Months_Followed_or_to_Progression	0.000970416	0.00227119	30	18	0.674862	0.988765
g__Alloprevotella	patient_age	patient_age	0.0118117	0.00711892	30	18	0.115992	0.988765
g__Alloprevotella	sex	male	-0.0634242	0.165438	30	18	0.706253	0.988765
g__Alloprevotella	ethnicity_details	asian	0.155274	0.21559	30	18	0.481235	0.988765
g__Alloprevotella	ethnicity_details	other	-0.391735	0.27771	30	18	0.177654	0.988765
g__Alloprevotella	TotalWeeklyAlcoholUnits	TotalWeeklyAlcoholUnits	0.00177506	0.00850607	30	18	0.837179	0.988765
g__Alloprevotella	smoking_status	never	-0.095882	0.169074	30	18	0.578618	0.988765
g__Arachnia	Total_Number_of_Months_Followed_or_to_Progression	Total_Number_of_Months_Followed_or_to_Progression	0.00178328	0.00130634	30	7	0.187385	0.988765
g__Arachnia	patient_age	patient_age	0.00176717	0.00395273	30	7	0.659624	0.988765
g__Arachnia	sex	male	0.0962135	0.096669	30	7	0.331487	0.988765
g__Arachnia	ethnicity_details	asian	0.112484	0.124759	30	7	0.377991	0.988765
g__Arachnia	ethnicity_details	other	-0.0499425	0.233376	30	7	0.832713	0.988765
g__Arachnia	TotalWeeklyAlcoholUnits	TotalWeeklyAlcoholUnits	-0.00733049	0.00485166	30	7	0.146447	0.988765
g__Arachnia	smoking_status	never	-0.173708	0.0994702	30	7	0.0960967	0.988765
g__Arachnia	diagnosis	moderate dysplasia	-0.0537138	0.0933961	30	7	0.571626	0.988765
g__Atopobium	patient_age	patient_age	0.00720859	0.00467336	30	8	0.142313	0.988765
g__Atopobium	sex	male	0.0443949	0.120153	30	8	0.715478	0.988765
g__Atopobium	ethnicity_details	asian	-0.047931	0.156552	30	8	0.762778	0.988765
g__Atopobium	ethnicity_details	other	-0.0581939	0.193981	30	8	0.768504	0.988765
g__Atopobium	TotalWeeklyAlcoholUnits	TotalWeeklyAlcoholUnits	-0.004185	0.00623867	30	8	0.510002	0.988765
g__Atopobium	smoking_status	never	-0.0686011	0.119075	30	8	0.572922	0.988765
g__Atopobium	diagnosis	moderate dysplasia	-0.0729593	0.126402	30	8	0.570028	0.988765
g__Bacteroidales_.G.2.	Total_Number_of_Months_Followed_or_to_Progression	Total_Number_of_Months_Followed_or_to_Progression	-0.000976902	0.000579151	30	5	0.107995	0.988765
g__Bacteroidales_.G.2.	patient_age	patient_age	-0.00151621	0.00165736	30	5	0.371745	0.988765
g__Bacteroidales_.G.2.	sex	male	-0.0281666	0.0416364	30	5	0.506881	0.988765
g__Bacteroidales_.G.2.	ethnicity_details	asian	-0.070663	0.0522125	30	5	0.19182	0.988765
g__Bacteroidales_.G.2.	ethnicity_details	other	-0.0711428	0.0683841	30	5	0.31124	0.988765
g__Bacteroidales_.G.2.	smoking_status	never	0.0359795	0.0431468	30	5	0.414706	0.988765
g__Bacteroidales_.G.2.	diagnosis	moderate dysplasia	0.0332239	0.0414896	30	5	0.433161	0.988765
g__Bergeyella	Total_Number_of_Months_Followed_or_to_Progression	Total_Number_of_Months_Followed_or_to_Progression	-0.00251085	0.00273667	30	25	0.378033	0.988765
g__Bergeyella	patient_age	patient_age	-0.0106462	0.00775545	30	25	0.196884	0.988765
g__Bergeyella	ethnicity_details	other	0.251995	0.270397	30	25	0.374578	0.988765
g__Bergeyella	TotalWeeklyAlcoholUnits	TotalWeeklyAlcoholUnits	-0.00274327	0.00835612	30	25	0.748047	0.988765
g__Bergeyella	smoking_status	never	-0.0701406	0.182183	30	25	0.707002	0.988765
g__Bergeyella	diagnosis	moderate dysplasia	0.251279	0.188539	30	25	0.20669	0.988765
g__Bradyrhizobium	patient_age	patient_age	-0.00145911	0.00378041	30	4	0.703597	0.988765
g__Bradyrhizobium	sex	male	0.131662	0.0897771	30	4	0.158048	0.988765
g__Bradyrhizobium	ethnicity_details	asian	-0.0413229	0.121895	30	4	0.73814	0.988765
g__Bradyrhizobium	ethnicity_details	other	-0.0340961	0.160532	30	4	0.833949	0.988765
g__Bradyrhizobium	TotalWeeklyAlcoholUnits	TotalWeeklyAlcoholUnits	-0.00224384	0.0047554	30	4	0.64214	0.988765
g__Bradyrhizobium	smoking_status	never	-0.200845	0.101908	30	4	0.0627408	0.988765
g__Bradyrhizobium	diagnosis	moderate dysplasia	0.0569222	0.0965453	30	4	0.562067	0.988765
g__Burkholderia	Total_Number_of_Months_Followed_or_to_Progression	Total_Number_of_Months_Followed_or_to_Progression	-0.0022012	0.00192123	30	13	0.269859	0.988765
g__Burkholderia	patient_age	patient_age	-0.00642946	0.0048351	30	13	0.20347	0.988765
g__Burkholderia	sex	male	-0.0288635	0.125693	30	13	0.821478	0.988765
g__Burkholderia	ethnicity_details	asian	-0.137903	0.162005	30	13	0.408028	0.988765
g__Burkholderia	ethnicity_details	other	0.125723	0.1968	30	13	0.532566	0.988765
g__Burkholderia	TotalWeeklyAlcoholUnits	TotalWeeklyAlcoholUnits	0.00790891	0.0118255	30	13	0.513783	0.988765
g__Campylobacter	patient_age	patient_age	0.015776	0.014587	30	25	0.307596	0.988765
g__Campylobacter	ethnicity_details	asian	-0.223316	0.485564	30	25	0.656488	0.988765
g__Campylobacter	ethnicity_details	other	-0.487949	0.580778	30	25	0.422574	0.988765
g__Campylobacter	TotalWeeklyAlcoholUnits	TotalWeeklyAlcoholUnits	0.00390486	0.0159111	30	25	0.811638	0.988765
g__Campylobacter	smoking_status	never	0.0964414	0.301297	30	25	0.756208	0.988765
g__Campylobacter	diagnosis	moderate dysplasia	0.542276	0.354986	30	25	0.160961	0.988765
g__Capnocytophaga	Total_Number_of_Months_Followed_or_to_Progression	Total_Number_of_Months_Followed_or_to_Progression	0.00147234	0.00404229	30	23	0.726437	0.988765
g__Capnocytophaga	patient_age	patient_age	-0.0211722	0.011756	30	23	0.114721	0.988765
g__Capnocytophaga	sex	male	-0.10258	0.327791	30	23	0.763441	0.988765
g__Capnocytophaga	ethnicity_details	asian	-0.219006	0.478854	30	23	0.661272	0.988765
g__Capnocytophaga	ethnicity_details	other	0.108905	0.377877	30	23	0.781539	0.988765
g__Capnocytophaga	TotalWeeklyAlcoholUnits	TotalWeeklyAlcoholUnits	0.016694	0.0166276	30	23	0.348818	0.988765
g__Capnocytophaga	smoking_status	never	0.0759065	0.356242	30	23	0.83734	0.988765
g__Capnocytophaga	diagnosis	moderate dysplasia	0.272776	0.316172	30	23	0.416854	0.988765
g__Cardiobacterium	Total_Number_of_Months_Followed_or_to_Progression	Total_Number_of_Months_Followed_or_to_Progression	0.00274788	0.00207325	30	13	0.204882	0.988765
g__Cardiobacterium	patient_age	patient_age	-0.00499846	0.00604874	30	13	0.420831	0.988765
g__Cardiobacterium	sex	male	0.237837	0.165829	30	13	0.169666	0.988765
g__Cardiobacterium	ethnicity_details	asian	0.135759	0.228974	30	13	0.561059	0.988765
g__Cardiobacterium	ethnicity_details	other	-0.0915895	0.346775	30	13	0.795317	0.988765
g__Cardiobacterium	TotalWeeklyAlcoholUnits	TotalWeeklyAlcoholUnits	-0.0085397	0.00817562	30	13	0.310872	0.988765
g__Cardiobacterium	smoking_status	never	-0.140722	0.16343	30	13	0.401925	0.988765
g__Cardiobacterium	diagnosis	moderate dysplasia	0.0394752	0.157229	30	13	0.804906	0.988765
g__Catonella	Total_Number_of_Months_Followed_or_to_Progression	Total_Number_of_Months_Followed_or_to_Progression	0.00186483	0.0014053	30	6	0.198757	0.988765
g__Catonella	patient_age	patient_age	-0.00129364	0.00417125	30	6	0.759517	0.988765
g__Catonella	sex	male	0.0494408	0.0991169	30	6	0.623096	0.988765
g__Catonella	ethnicity_details	asian	-0.095886	0.13454	30	6	0.483878	0.988765
g__Catonella	ethnicity_details	other	-0.225417	0.176899	30	6	0.216489	0.988765
g__Catonella	TotalWeeklyAlcoholUnits	TotalWeeklyAlcoholUnits	0.0026416	0.00524365	30	6	0.619666	0.988765
g__Catonella	smoking_status	never	0.136152	0.10713	30	6	0.217659	0.988765
g__Catonella	diagnosis	moderate dysplasia	0.14944	0.10055	30	6	0.152079	0.988765
g__Caulobacter	patient_age	patient_age	0.00295091	0.00299791	30	4	0.336162	0.988765
g__Caulobacter	sex	male	0.0407642	0.0712361	30	4	0.573234	0.988765
g__Caulobacter	ethnicity_details	asian	0.113796	0.0966947	30	4	0.252419	0.988765
g__Caulobacter	ethnicity_details	other	0.0348992	0.127138	30	4	0.786384	0.988765
g__Caulobacter	TotalWeeklyAlcoholUnits	TotalWeeklyAlcoholUnits	-0.00602721	0.00376865	30	4	0.124692	0.988765
g__Caulobacter	smoking_status	never	-0.113998	0.0769948	30	4	0.153565	0.988765
g__Caulobacter	diagnosis	moderate dysplasia	-0.16512	0.0722659	30	4	0.0328229	0.988765
g__Corynebacterium	Total_Number_of_Months_Followed_or_to_Progression	Total_Number_of_Months_Followed_or_to_Progression	-0.00113796	0.00251096	30	17	0.656893	0.988765
g__Corynebacterium	patient_age	patient_age	0.00197835	0.0061879	30	17	0.753595	0.988765
g__Corynebacterium	sex	male	-0.291164	0.188516	30	17	0.143298	0.988765
g__Corynebacterium	ethnicity_details	asian	0.0586271	0.221514	30	17	0.79487	0.988765
g__Corynebacterium	ethnicity_details	other	0.494033	0.356495	30	17	0.186065	0.988765
g__Corynebacterium	TotalWeeklyAlcoholUnits	TotalWeeklyAlcoholUnits	0.012284	0.00866257	30	17	0.176616	0.988765
g__Corynebacterium	smoking_status	never	0.0457047	0.181389	30	17	0.804484	0.988765
g__Cutibacterium	Total_Number_of_Months_Followed_or_to_Progression	Total_Number_of_Months_Followed_or_to_Progression	0.00245211	0.0020734	30	10	0.251543	0.988765
g__Cutibacterium	patient_age	patient_age	0.0014947	0.00523783	30	10	0.778493	0.988765
g__Cutibacterium	sex	male	0.0776442	0.127223	30	10	0.548557	0.988765
g__Cutibacterium	ethnicity_details	asian	-0.160041	0.170604	30	10	0.359513	0.988765
g__Cutibacterium	ethnicity_details	other	-0.0925859	0.221141	30	10	0.680448	0.988765
g__Cutibacterium	TotalWeeklyAlcoholUnits	TotalWeeklyAlcoholUnits	-0.00698283	0.00671636	30	10	0.310899	0.988765
g__Cutibacterium	diagnosis	moderate dysplasia	-0.0863934	0.138254	30	10	0.539395	0.988765
g__Gemella	Total_Number_of_Months_Followed_or_to_Progression	Total_Number_of_Months_Followed_or_to_Progression	-0.00709336	0.0236942	30	27	0.814981	0.988765
g__Gemella	patient_age	patient_age	0.0374727	0.0449199	30	27	0.55753	0.988765
g__Gemella	sex	male	-1.20475	1.90743	30	27	0.64169	0.988765
g__Gemella	ethnicity_details	asian	0.752926	0.566069	30	27	0.409747	0.988765
g__Gemella	diagnosis	moderate dysplasia	0.26379	0.489564	30	27	0.685624	0.988765
g__Granulicatella	Total_Number_of_Months_Followed_or_to_Progression	Total_Number_of_Months_Followed_or_to_Progression	-0.00502138	0.00418407	30	26	0.29631	0.988765
g__Granulicatella	patient_age	patient_age	-0.00901792	0.0149065	30	26	0.577845	0.988765
g__Granulicatella	sex	male	-0.353328	0.312595	30	26	0.321531	0.988765
g__Granulicatella	ethnicity_details	asian	0.124671	0.338992	30	26	0.731678	0.988765
g__Granulicatella	TotalWeeklyAlcoholUnits	TotalWeeklyAlcoholUnits	-0.0228747	0.0301737	30	26	0.490601	0.988765
g__Granulicatella	diagnosis	moderate dysplasia	0.0959818	0.334841	30	26	0.788616	0.988765
g__Kingella	Total_Number_of_Months_Followed_or_to_Progression	Total_Number_of_Months_Followed_or_to_Progression	0.00179496	0.00155056	30	12	0.263025	0.988765
g__Kingella	sex	male	-0.0414025	0.120308	30	12	0.734962	0.988765
g__Kingella	ethnicity_details	asian	0.0723204	0.138919	30	12	0.609363	0.988765
g__Kingella	ethnicity_details	other	-0.155586	0.180526	30	12	0.400765	0.988765
g__Kingella	smoking_status	never	0.080121	0.124424	30	12	0.528211	0.988765
g__Lachnoanaerobaculum	Total_Number_of_Months_Followed_or_to_Progression	Total_Number_of_Months_Followed_or_to_Progression	-0.000667727	0.00209835	30	12	0.753984	0.988765
g__Lachnoanaerobaculum	patient_age	patient_age	0.00366843	0.00664629	30	12	0.58777	0.988765
g__Lachnoanaerobaculum	sex	male	-0.0948653	0.147709	30	12	0.528809	0.988765
g__Lachnoanaerobaculum	ethnicity_details	asian	-0.0633086	0.198146	30	12	0.753023	0.988765
g__Lachnoanaerobaculum	ethnicity_details	other	-0.241886	0.260037	30	12	0.364576	0.988765
g__Lachnoanaerobaculum	TotalWeeklyAlcoholUnits	TotalWeeklyAlcoholUnits	-0.00147157	0.00750197	30	12	0.846684	0.988765
g__Lachnoanaerobaculum	smoking_status	never	-0.0628734	0.157674	30	12	0.694764	0.988765
g__Lachnoanaerobaculum	diagnosis	moderate dysplasia	0.221183	0.145648	30	12	0.146229	0.988765
g__Lachnospiraceae_.G.2.	Total_Number_of_Months_Followed_or_to_Progression	Total_Number_of_Months_Followed_or_to_Progression	0.000286322	0.000837814	30	5	0.736676	0.988765
g__Lachnospiraceae_.G.2.	patient_age	patient_age	0.000997046	0.002468	30	5	0.69125	0.988765
g__Lachnospiraceae_.G.2.	sex	male	-0.0403346	0.0669797	30	5	0.554272	0.988765
g__Lachnospiraceae_.G.2.	ethnicity_details	asian	-0.06058	0.0848643	30	5	0.484544	0.988765
g__Lachnospiraceae_.G.2.	ethnicity_details	other	-0.120704	0.100889	30	5	0.248431	0.988765
g__Lachnospiraceae_.G.2.	TotalWeeklyAlcoholUnits	TotalWeeklyAlcoholUnits	0.00163512	0.0034106	30	5	0.63738	0.988765
g__Lachnospiraceae_.G.2.	smoking_status	never	0.0813559	0.0624139	30	5	0.210027	0.988765
g__Lachnospiraceae_.G.2.	diagnosis	moderate dysplasia	0.101955	0.0716181	30	5	0.170706	0.988765
g__Lautropia	patient_age	patient_age	-0.00179291	0.00525076	30	10	0.736943	0.988765
g__Lautropia	sex	male	0.246456	0.149098	30	10	0.116681	0.988765
g__Lautropia	ethnicity_details	asian	-0.150875	0.189789	30	10	0.437595	0.988765
g__Lautropia	ethnicity_details	other	-0.273837	0.303449	30	10	0.379445	0.988765
g__Lautropia	TotalWeeklyAlcoholUnits	TotalWeeklyAlcoholUnits	-0.0105189	0.00701167	30	10	0.151906	0.988765
g__Lautropia	smoking_status	never	-0.132298	0.142495	30	10	0.366176	0.988765
g__Lautropia	diagnosis	moderate dysplasia	-0.0290911	0.134504	30	10	0.83134	0.988765
g__Leptotrichia	Total_Number_of_Months_Followed_or_to_Progression	Total_Number_of_Months_Followed_or_to_Progression	-0.00225019	0.00951269	30	26	0.82824	0.988765
g__Leptotrichia	patient_age	patient_age	0.0186155	0.0351093	30	26	0.6327	0.988765
g__Leptotrichia	sex	male	0.262276	0.836932	30	26	0.774518	0.988765
g__Leptotrichia	ethnicity_details	other	0.396724	1.05179	30	26	0.731135	0.988765
g__Leptotrichia	TotalWeeklyAlcoholUnits	TotalWeeklyAlcoholUnits	-0.0226984	0.0339403	30	26	0.5515	0.988765
g__Leptotrichia	diagnosis	moderate dysplasia	0.402243	0.571267	30	26	0.53209	0.988765
g__Oribacterium	Total_Number_of_Months_Followed_or_to_Progression	Total_Number_of_Months_Followed_or_to_Progression	0.00179222	0.001703	30	7	0.305168	0.988765
g__Oribacterium	patient_age	patient_age	-0.0024938	0.00514932	30	7	0.633436	0.988765
g__Oribacterium	sex	male	0.102119	0.122329	30	7	0.413696	0.988765
g__Oribacterium	ethnicity_details	asian	-0.0761783	0.16293	30	7	0.64516	0.988765
g__Oribacterium	ethnicity_details	other	0.276996	0.215309	30	7	0.21296	0.988765
g__Oribacterium	TotalWeeklyAlcoholUnits	TotalWeeklyAlcoholUnits	0.00218604	0.00632337	30	7	0.733172	0.988765
g__Oribacterium	smoking_status	never	0.180579	0.130685	30	7	0.182278	0.988765
g__Oribacterium	diagnosis	moderate dysplasia	0.0671425	0.121193	30	7	0.585711	0.988765
g__Parvimonas	Total_Number_of_Months_Followed_or_to_Progression	Total_Number_of_Months_Followed_or_to_Progression	0.000792394	0.00156503	30	7	0.619269	0.988765
g__Parvimonas	sex	male	-0.120685	0.117879	30	7	0.318315	0.988765
g__Parvimonas	ethnicity_details	asian	-0.125709	0.150574	30	7	0.414055	0.988765
g__Parvimonas	ethnicity_details	other	0.249539	0.278446	30	7	0.384487	0.988765
g__Parvimonas	TotalWeeklyAlcoholUnits	TotalWeeklyAlcoholUnits	0.00394434	0.00590008	30	7	0.511443	0.988765
g__Parvimonas	diagnosis	moderate dysplasia	0.194942	0.114788	30	7	0.107223	0.988765
g__Peptostreptococcaceae_.XI..G.1.	Total_Number_of_Months_Followed_or_to_Progression	Total_Number_of_Months_Followed_or_to_Progression	-0.000217313	0.000640192	30	5	0.737642	0.988765
g__Peptostreptococcaceae_.XI..G.1.	patient_age	patient_age	0.00221796	0.00190024	30	5	0.256212	0.988765
g__Peptostreptococcaceae_.XI..G.1.	sex	male	0.0361594	0.0451534	30	5	0.432207	0.988765
g__Peptostreptococcaceae_.XI..G.1.	ethnicity_details	asian	-0.0454653	0.0612905	30	5	0.466424	0.988765
g__Peptostreptococcaceae_.XI..G.1.	ethnicity_details	other	0.142743	0.0805874	30	5	0.0910269	0.988765
g__Peptostreptococcaceae_.XI..G.1.	TotalWeeklyAlcoholUnits	TotalWeeklyAlcoholUnits	-0.00111584	0.00238878	30	5	0.645225	0.988765
g__Peptostreptococcaceae_.XI..G.1.	smoking_status	never	0.0100448	0.0488036	30	5	0.838914	0.988765
g__Peptostreptococcus	patient_age	patient_age	-0.00110279	0.00217743	30	4	0.617808	0.988765
g__Peptostreptococcus	sex	male	-0.0249797	0.0517398	30	4	0.634237	0.988765
g__Peptostreptococcus	ethnicity_details	asian	-0.0511249	0.0702309	30	4	0.47468	0.988765
g__Peptostreptococcus	ethnicity_details	other	0.193045	0.0923426	30	4	0.0489137	0.988765
g__Peptostreptococcus	smoking_status	never	0.0438677	0.0559225	30	4	0.441543	0.988765
g__Peptostreptococcus	diagnosis	moderate dysplasia	0.0387475	0.0524879	30	4	0.468552	0.988765
g__Porphyromonas	Total_Number_of_Months_Followed_or_to_Progression	Total_Number_of_Months_Followed_or_to_Progression	-0.00285908	0.00442852	30	21	0.553704	0.988765
g__Porphyromonas	patient_age	patient_age	-0.00337968	0.0154052	30	21	0.83709	0.988765
g__Porphyromonas	sex	male	0.457461	0.353762	30	21	0.265594	0.988765
g__Porphyromonas	ethnicity_details	asian	-0.535879	0.587813	30	21	0.413526	0.988765
g__Porphyromonas	ethnicity_details	other	-0.125005	0.512592	30	21	0.81933	0.988765
g__Porphyromonas	TotalWeeklyAlcoholUnits	TotalWeeklyAlcoholUnits	-0.0106721	0.012608	30	21	0.444967	0.988765
g__Porphyromonas	smoking_status	never	0.349351	0.349482	30	21	0.374062	0.988765
g__Porphyromonas	diagnosis	moderate dysplasia	-0.369829	0.354214	30	21	0.355389	0.988765
g__Prevotella	Total_Number_of_Months_Followed_or_to_Progression	Total_Number_of_Months_Followed_or_to_Progression	-0.0045686	0.000223706	30	26	0.0308753	0.988765
g__Prevotella	ethnicity_details	asian	-0.00651597	0.0194479	30	26	0.793556	0.988765
g__Prevotella	ethnicity_details	other	-0.282837	0.022347	30	26	0.0489882	0.988765
g__Prevotella	TotalWeeklyAlcoholUnits	TotalWeeklyAlcoholUnits	0.0351989	0.00189729	30	26	0.030188	0.988765
g__Prevotella	diagnosis	moderate dysplasia	0.640223	0.0271813	30	26	0.0253383	0.988765
g__Ruminococcaceae_.G.1.	Total_Number_of_Months_Followed_or_to_Progression	Total_Number_of_Months_Followed_or_to_Progression	-0.000224725	0.000981617	30	7	0.821245	0.988765
g__Ruminococcaceae_.G.1.	patient_age	patient_age	-0.00266112	0.00288813	30	7	0.367824	0.988765
g__Ruminococcaceae_.G.1.	sex	male	-0.0599416	0.070758	30	7	0.406944	0.988765
g__Ruminococcaceae_.G.1.	ethnicity_details	asian	0.123442	0.0933309	30	7	0.200884	0.988765
g__Ruminococcaceae_.G.1.	ethnicity_details	other	0.0532034	0.123267	30	7	0.670642	0.988765
g__Ruminococcaceae_.G.1.	TotalWeeklyAlcoholUnits	TotalWeeklyAlcoholUnits	0.00139061	0.00365338	30	7	0.707486	0.988765
g__Ruminococcaceae_.G.1.	diagnosis	moderate dysplasia	0.112366	0.0696568	30	7	0.122383	0.988765
g__Saccharibacteria_.TM7._.G.1.	patient_age	patient_age	0.000697274	0.00352859	30	9	0.845451	0.988765
g__Saccharibacteria_.TM7._.G.1.	sex	male	0.101168	0.0876274	30	9	0.262601	0.988765
g__Saccharibacteria_.TM7._.G.1.	ethnicity_details	asian	0.123812	0.113298	30	9	0.288144	0.988765
g__Saccharibacteria_.TM7._.G.1.	TotalWeeklyAlcoholUnits	TotalWeeklyAlcoholUnits	-0.00302739	0.00462891	30	9	0.520938	0.988765
g__Saccharibacteria_.TM7._.G.1.	smoking_status	never	0.123045	0.0951141	30	9	0.211292	0.988765
g__Saccharibacteria_.TM7._.G.1.	diagnosis	moderate dysplasia	-0.0592215	0.0931121	30	9	0.532349	0.988765
g__Saccharibacteria_.TM7._.G.5.	Total_Number_of_Months_Followed_or_to_Progression	Total_Number_of_Months_Followed_or_to_Progression	-0.000615213	0.000986725	30	5	0.540009	0.988765
g__Saccharibacteria_.TM7._.G.5.	patient_age	patient_age	0.00245685	0.00277318	30	5	0.386183	0.988765
g__Saccharibacteria_.TM7._.G.5.	sex	male	-0.0448776	0.0688686	30	5	0.522051	0.988765
g__Saccharibacteria_.TM7._.G.5.	ethnicity_details	asian	-0.107639	0.0891168	30	5	0.241198	0.988765
g__Saccharibacteria_.TM7._.G.5.	TotalWeeklyAlcoholUnits	TotalWeeklyAlcoholUnits	-0.00599798	0.00362549	30	5	0.113658	0.988765
g__Saccharibacteria_.TM7._.G.5.	smoking_status	never	-0.0908874	0.0717735	30	5	0.219953	0.988765
g__Saccharibacteria_.TM7._.G.5.	diagnosis	moderate dysplasia	-0.104421	0.0705433	30	5	0.154389	0.988765
g__Schaalia	Total_Number_of_Months_Followed_or_to_Progression	Total_Number_of_Months_Followed_or_to_Progression	0.0036208	0.00399165	30	20	0.497208	0.988765
g__Schaalia	patient_age	patient_age	0.00474346	0.00970208	30	20	0.634992	0.988765
g__Schaalia	sex	male	-0.313329	0.212212	30	20	0.232858	0.988765
g__Schaalia	ethnicity_details	asian	-0.337269	0.233642	30	20	0.176387	0.988765
g__Schaalia	TotalWeeklyAlcoholUnits	TotalWeeklyAlcoholUnits	-0.00250278	0.0103265	30	20	0.815459	0.988765
g__Schaalia	smoking_status	never	-0.22884	0.253765	30	20	0.414361	0.988765
g__Schaalia	diagnosis	moderate dysplasia	-0.154455	0.195	30	20	0.45486	0.988765
g__Selenomonas	Total_Number_of_Months_Followed_or_to_Progression	Total_Number_of_Months_Followed_or_to_Progression	0.00101159	0.00265786	30	14	0.707511	0.988765
g__Selenomonas	patient_age	patient_age	0.00170372	0.00746988	30	14	0.821901	0.988765
g__Selenomonas	sex	male	0.192899	0.185505	30	14	0.310815	0.988765
g__Selenomonas	ethnicity_details	other	-0.325985	0.315559	30	14	0.313915	0.988765
g__Selenomonas	TotalWeeklyAlcoholUnits	TotalWeeklyAlcoholUnits	0.00607671	0.00976568	30	14	0.540806	0.988765
g__Selenomonas	smoking_status	never	0.0821896	0.19333	30	14	0.675284	0.988765
g__Solobacterium	Total_Number_of_Months_Followed_or_to_Progression	Total_Number_of_Months_Followed_or_to_Progression	-0.000154567	0.00078944	30	6	0.846654	0.988765
g__Solobacterium	patient_age	patient_age	0.00196392	0.00234324	30	6	0.411401	0.988765
g__Solobacterium	ethnicity_details	other	0.113163	0.0993748	30	6	0.267631	0.988765
g__Solobacterium	diagnosis	moderate dysplasia	0.0728105	0.056485	30	6	0.211409	0.988765
g__Stenotrophomonas	Total_Number_of_Months_Followed_or_to_Progression	Total_Number_of_Months_Followed_or_to_Progression	0.000361177	0.00101	30	4	0.724516	0.988765
g__Stenotrophomonas	sex	male	0.0250277	0.072849	30	4	0.734768	0.988765
g__Stenotrophomonas	ethnicity_details	asian	-0.038683	0.0961547	30	4	0.691766	0.988765
g__Stenotrophomonas	TotalWeeklyAlcoholUnits	TotalWeeklyAlcoholUnits	-0.00135797	0.00373151	30	4	0.719738	0.988765
g__Stenotrophomonas	smoking_status	never	-0.140859	0.0782617	30	4	0.0873738	0.988765
g__Stenotrophomonas	diagnosis	moderate dysplasia	-0.041751	0.0727421	30	4	0.572491	0.988765
g__Stomatobaculum	Total_Number_of_Months_Followed_or_to_Progression	Total_Number_of_Months_Followed_or_to_Progression	-0.0016492	0.00185795	30	9	0.384787	0.988765
g__Stomatobaculum	patient_age	patient_age	0.00171163	0.00551483	30	9	0.75934	0.988765
g__Stomatobaculum	sex	male	0.0616042	0.131043	30	9	0.643124	0.988765
g__Stomatobaculum	ethnicity_details	asian	-0.102448	0.177876	30	9	0.570771	0.988765
g__Stomatobaculum	ethnicity_details	other	0.078163	0.233879	30	9	0.741541	0.988765
g__Stomatobaculum	TotalWeeklyAlcoholUnits	TotalWeeklyAlcoholUnits	-0.00288649	0.00693266	30	9	0.68137	0.988765
g__Stomatobaculum	diagnosis	moderate dysplasia	0.0407564	0.132938	30	9	0.76218	0.988765
g__Tannerella	Total_Number_of_Months_Followed_or_to_Progression	Total_Number_of_Months_Followed_or_to_Progression	0.00201958	0.0021808	30	7	0.365449	0.988765
g__Tannerella	patient_age	patient_age	-0.00301678	0.00647917	30	7	0.646524	0.988765
g__Tannerella	sex	male	-0.0327872	0.157964	30	7	0.83767	0.988765
g__Tannerella	ethnicity_details	asian	-0.106126	0.242228	30	7	0.665992	0.988765
g__Tannerella	ethnicity_details	other	-0.153605	0.268883	30	7	0.57418	0.988765
g__Tannerella	TotalWeeklyAlcoholUnits	TotalWeeklyAlcoholUnits	0.00346097	0.00797026	30	7	0.668766	0.988765
g__Tannerella	smoking_status	never	0.0572609	0.164117	30	7	0.730808	0.988765
g__Tannerella	diagnosis	moderate dysplasia	0.208613	0.15299	30	7	0.187854	0.988765
g__Treponema	Total_Number_of_Months_Followed_or_to_Progression	Total_Number_of_Months_Followed_or_to_Progression	-0.000432598	0.00133202	30	6	0.748896	0.988765
g__Treponema	sex	male	0.12293	0.0932373	30	6	0.202743	0.988765
g__Treponema	ethnicity_details	asian	0.188821	0.120423	30	6	0.132662	0.988765
g__Treponema	ethnicity_details	other	-0.101821	0.158151	30	6	0.527356	0.988765
g__Treponema	TotalWeeklyAlcoholUnits	TotalWeeklyAlcoholUnits	-0.00154878	0.00490719	30	6	0.755636	0.988765
g__Treponema	smoking_status	never	0.118212	0.096909	30	6	0.237249	0.988765
g__Unclassified.k__Bacteria	Total_Number_of_Months_Followed_or_to_Progression	Total_Number_of_Months_Followed_or_to_Progression	-0.000600973	0.000688684	30	6	0.393754	0.988765
g__Unclassified.k__Bacteria	patient_age	patient_age	-0.0010771	0.0017741	30	6	0.550955	0.988765
g__Unclassified.k__Bacteria	sex	male	-0.0533166	0.0425152	30	6	0.22503	0.988765
g__Unclassified.k__Bacteria	ethnicity_details	other	0.038383	0.0736881	30	6	0.608465	0.988765
g__Unclassified.k__Bacteria	smoking_status	never	0.0360565	0.0478062	30	6	0.459962	0.988765
g__Veillonella	Total_Number_of_Months_Followed_or_to_Progression	Total_Number_of_Months_Followed_or_to_Progression	-0.00309373	0.00265328	30	26	0.289122	0.988765
g__Veillonella	patient_age	patient_age	-0.0198705	0.0102072	30	26	0.0995937	0.988765
g__Veillonella	sex	male	0.0943444	0.27638	30	26	0.745197	0.988765
g__Veillonella	ethnicity_details	asian	-0.39265	0.247476	30	26	0.167863	0.988765
g__Veillonella	TotalWeeklyAlcoholUnits	TotalWeeklyAlcoholUnits	-0.0245466	0.0135472	30	26	0.120018	0.988765
g__Veillonella	smoking_status	never	-0.157408	0.168863	30	26	0.389981	0.988765
g__Veillonella	diagnosis	moderate dysplasia	-0.23347	0.256518	30	26	0.400705	0.988765
g__Saccharibacteria_.TM7._.G.1.	ethnicity_details	other	0.0286005	0.149204	30	9	0.85002	0.989273
g__Burkholderia	diagnosis	moderate dysplasia	-0.0236552	0.131177	30	13	0.859307	0.9933
g__Kingella	patient_age	patient_age	0.000807583	0.00442284	30	12	0.857277	0.9933
g__Bacteroidales_.G.2.	TotalWeeklyAlcoholUnits	TotalWeeklyAlcoholUnits	-0.000320055	0.00211402	30	5	0.881259	0.995332
g__Bergeyella	sex	male	-0.0286038	0.175442	30	25	0.873124	0.995332
g__Bergeyella	ethnicity_details	asian	-0.028701	0.218615	30	25	0.897796	0.995332
g__Bradyrhizobium	Total_Number_of_Months_Followed_or_to_Progression	Total_Number_of_Months_Followed_or_to_Progression	-0.000201256	0.00149281	30	4	0.894104	0.995332
g__Campylobacter	sex	male	0.0501791	0.376664	30	25	0.896951	0.995332
g__Caulobacter	Total_Number_of_Months_Followed_or_to_Progression	Total_Number_of_Months_Followed_or_to_Progression	0.000142888	0.00101	30	4	0.888844	0.995332
g__Corynebacterium	diagnosis	moderate dysplasia	-0.0292786	0.183903	30	17	0.87563	0.995332
g__Granulicatella	smoking_status	never	0.0446125	0.257784	30	26	0.871008	0.995332
g__Lautropia	Total_Number_of_Months_Followed_or_to_Progression	Total_Number_of_Months_Followed_or_to_Progression	-0.000290004	0.00170959	30	10	0.8673	0.995332
g__Leptotrichia	ethnicity_details	asian	-0.123284	0.907261	30	26	0.900517	0.995332
g__Leptotrichia	smoking_status	never	-0.142154	0.947107	30	26	0.890215	0.995332
g__Ruminococcaceae_.G.1.	smoking_status	never	-0.0102066	0.074677	30	7	0.892653	0.995332
g__Saccharibacteria_.TM7._.G.1.	Total_Number_of_Months_Followed_or_to_Progression	Total_Number_of_Months_Followed_or_to_Progression	0.000186107	0.00149026	30	9	0.901928	0.995332
g__Treponema	patient_age	patient_age	0.000480126	0.00374433	30	6	0.899298	0.995332
g__Abiotrophia	TotalWeeklyAlcoholUnits	TotalWeeklyAlcoholUnits	0.000268836	0.00513491	30	5	0.958766	0.9955
g__Absconditabacteria_.SR1._.G.1.	patient_age	patient_age	-9.36531e-05	0.00176191	30	5	0.958149	0.9955
g__Actinomyces	ethnicity_details	asian	0.0243441	0.3389	30	19	0.943828	0.9955
g__Actinomyces	smoking_status	never	-0.0148866	0.28101	30	19	0.958594	0.9955
g__Aggregatibacter	ethnicity_details	asian	0.0151737	0.272477	30	10	0.956196	0.9955
g__Aggregatibacter	smoking_status	never	-0.0179012	0.166473	30	10	0.915725	0.9955
g__Atopobium	Total_Number_of_Months_Followed_or_to_Progression	Total_Number_of_Months_Followed_or_to_Progression	0.000101574	0.00157858	30	8	0.949461	0.9955
g__Burkholderia	smoking_status	never	0.0193027	0.180098	30	13	0.916067	0.9955
g__Campylobacter	Total_Number_of_Months_Followed_or_to_Progression	Total_Number_of_Months_Followed_or_to_Progression	-7.35371e-05	0.00411924	30	25	0.986146	0.9955
g__Gemella	TotalWeeklyAlcoholUnits	TotalWeeklyAlcoholUnits	-0.0129456	0.150989	30	27	0.9456	0.9955
g__Gemella	smoking_status	never	0.288706	3.50227	30	27	0.947681	0.9955
g__Kingella	TotalWeeklyAlcoholUnits	TotalWeeklyAlcoholUnits	-0.000501073	0.00618744	30	12	0.936402	0.9955
g__Kingella	diagnosis	moderate dysplasia	-0.0015574	0.129493	30	12	0.990544	0.9955
g__Parvimonas	patient_age	patient_age	-0.000174749	0.00473975	30	7	0.971023	0.9955
g__Parvimonas	smoking_status	never	0.00971629	0.119159	30	7	0.936005	0.9955
g__Peptostreptococcaceae_.XI..G.1.	diagnosis	moderate dysplasia	0.000805864	0.0458062	30	5	0.98613	0.9955
g__Peptostreptococcus	Total_Number_of_Months_Followed_or_to_Progression	Total_Number_of_Months_Followed_or_to_Progression	-2.49834e-05	0.000733576	30	4	0.973153	0.9955
g__Peptostreptococcus	TotalWeeklyAlcoholUnits	TotalWeeklyAlcoholUnits	7.53338e-05	0.00273723	30	4	0.978303	0.9955
g__Saccharibacteria_.TM7._.G.5.	ethnicity_details	other	-0.00485531	0.117151	30	5	0.967352	0.9955
g__Schaalia	ethnicity_details	other	-0.0130044	0.309268	30	20	0.967152	0.9955
g__Selenomonas	ethnicity_details	asian	0.0215987	0.240046	30	14	0.9292	0.9955
g__Solobacterium	sex	male	-0.00160476	0.05568	30	6	0.977279	0.9955
g__Solobacterium	ethnicity_details	asian	-0.00575329	0.0755791	30	6	0.940042	0.9955
g__Solobacterium	TotalWeeklyAlcoholUnits	TotalWeeklyAlcoholUnits	3.19511e-05	0.00294568	30	6	0.991448	0.9955
g__Solobacterium	smoking_status	never	-0.00412946	0.0601812	30	6	0.945944	0.9955
g__Stenotrophomonas	patient_age	patient_age	-2.85636e-05	0.00303263	30	4	0.992581	0.9955
g__Stenotrophomonas	ethnicity_details	other	-0.00231019	0.12575	30	4	0.985533	0.9955
g__Stomatobaculum	smoking_status	never	0.00252203	0.141637	30	9	0.985961	0.9955
g__Treponema	diagnosis	moderate dysplasia	-0.00196776	0.0955016	30	6	0.983772	0.9955
g__Unclassified.k__Bacteria	ethnicity_details	asian	-0.00292702	0.0561707	30	6	0.958986	0.9955
g__Unclassified.k__Bacteria	diagnosis	moderate dysplasia	0.00271789	0.0449357	30	6	0.952402	0.9955
g__Selenomonas	diagnosis	moderate dysplasia	0.000790276	0.190017	30	14	0.996723	0.996723

## Sheet: S2G P_NP_CLR
Supplementary Table 2G. Results of MaAsLin2 differential abundance testing at the genus level with CLR abundance data. The test was run with an AST transform, no additional normalisation, progression status as a fixed effect and matched progressor/non-progressor groupings as a random effect.
Genus	Metadata	Value (metadata group)	Coefficient	Standard Error	N	N (not 0)	p-value	q-value
g__Acidovorax	Progression	progression	0.0445559	0.0538921	90	6	0.412224	0.788393
g__Actinomyces	Progression	progression	-0.15199	0.150018	90	66	0.350886	0.788393
g__Aerococcus	Progression	progression	0.0301293	0.0527496	90	1	0.570294	0.788393
g__Afipia	Progression	progression	-0.0625025	0.106203	90	17	0.56002	0.788393
g__Aggregatibacter	Progression	progression	-0.0775464	0.136412	90	38	0.573563	0.788393
g__Alloprevotella	Progression	progression	-0.23208	0.230208	90	62	0.330149	0.788393
g__Alloscardovia	Progression	progression	0.237755	0.121792	90	3	0.056214	0.788393
g__Anaerococcus	Progression	progression	0.0301293	0.0527496	90	1	0.570294	0.788393
g__Anaeroglobus	Progression	progression	0.0301293	0.0527496	90	2	0.570294	0.788393
g__Anaerolineae_.G.1.	Progression	progression	0.0301293	0.0527496	90	1	0.570294	0.788393
g__Anoxybacillus	Progression	progression	0.0301293	0.0527496	90	1	0.570294	0.788393
g__Atopobium	Progression	progression	0.113999	0.0975566	90	33	0.249026	0.788393
g__Bacillus	Progression	progression	0.045211	0.0565134	90	8	0.42765	0.788393
g__Bacteroidaceae_.G.1.	Progression	progression	0.0301293	0.0527496	90	1	0.570294	0.788393
g__Bacteroidales_.G.2.	Progression	progression	-0.111078	0.115553	90	22	0.342802	0.788393
g__Bacteroidetes_.G.3.	Progression	progression	0.0310201	0.0535747	90	4	0.565084	0.788393
g__Bacteroidetes_.G.5.	Progression	progression	0.128078	0.0962512	90	6	0.188997	0.788393
g__Bergeyella	Progression	progression	-0.194431	0.129365	90	66	0.167098	0.788393
g__Bifidobacterium	Progression	progression	0.0301293	0.0527496	90	1	0.570294	0.788393
g__Bosea	Progression	progression	0.0412186	0.0532159	90	2	0.442111	0.788393
g__Bradyrhizobium	Progression	progression	0.0519141	0.0589348	90	15	0.383173	0.788393
g__Brevundimonas	Progression	progression	0.0299819	0.0535859	90	5	0.578216	0.788393
g__Bulleidia	Progression	progression	-0.102998	0.128577	90	2	0.426544	0.788393
g__Burkholderia	Progression	progression	-0.277674	0.240597	90	50	0.257004	0.788393
g__Campylobacter	Progression	progression	-0.388449	0.370376	90	77	0.321323	0.788393
g__Capnocytophaga	Progression	progression	-0.127012	0.0961193	90	71	0.206169	0.788393
g__Cardiobacterium	Progression	progression	0.0588595	0.0675149	90	29	0.38852	0.788393
g__Catonella	Progression	progression	-0.092441	0.108153	90	25	0.399279	0.788393
g__Caulobacter	Progression	progression	-0.0724337	0.106889	90	14	0.501115	0.788393
g__Clostridiales_.F.1..G.2.	Progression	progression	0.0412186	0.0532159	90	1	0.442111	0.788393
g__Comamonas	Progression	progression	0.0349568	0.0538603	90	2	0.519177	0.788393
g__Defluvibacter	Progression	progression	0.0301293	0.0527496	90	2	0.570294	0.788393
g__Desulfobulbus	Progression	progression	0.0233848	0.0529209	90	3	0.660408	0.788393
g__Dolosigranulum	Progression	progression	0.0371614	0.053692	90	1	0.49194	0.788393
g__Eggerthia	Progression	progression	0.0301293	0.0527496	90	4	0.570294	0.788393
g__Eikenella	Progression	progression	-0.101974	0.114563	90	19	0.378142	0.788393
g__Enhydrobacter	Progression	progression	0.0301293	0.0527496	90	1	0.570294	0.788393
g__Enterococcus	Progression	progression	0.0301293	0.0527496	90	4	0.570294	0.788393
g__Erysipelotrichaceae_.G.1.	Progression	progression	0.0301293	0.0527496	90	1	0.570294	0.788393
g__Filifactor	Progression	progression	0.0233848	0.0529209	90	6	0.660408	0.788393
g__Flavitalea	Progression	progression	0.0262789	0.0533703	90	4	0.624518	0.788393
g__Fretibacterium	Progression	progression	0.0233848	0.0529209	90	11	0.660408	0.788393
g__Gardnerella	Progression	progression	0.0301293	0.0527496	90	1	0.570294	0.788393
g__Gemella	Progression	progression	-0.188752	0.206246	90	82	0.411877	0.788393
g__Gracilibacteria_.GN02._.G.1.	Progression	progression	0.0286472	0.0535543	90	4	0.594986	0.788393
g__Helicobacter	Progression	progression	0.0301293	0.0527496	90	1	0.570294	0.788393
g__Johnsonella	Progression	progression	0.0301293	0.0527496	90	2	0.570294	0.788393
g__Kocuria	Progression	progression	0.0286172	0.053553	90	2	0.595362	0.788393
g__Lachnoanaerobaculum	Progression	progression	-0.0885829	0.168623	90	47	0.602974	0.788393
g__Lachnospiraceae_.G.2.	Progression	progression	0.0533637	0.0563053	90	9	0.348001	0.788393
g__Lachnospiraceae_.G.3.	Progression	progression	0.0301293	0.0527496	90	4	0.570294	0.788393
g__Lachnospiraceae_.G.8.	Progression	progression	0.0301293	0.0527496	90	1	0.570294	0.788393
g__Lactobacillus	Progression	progression	0.0471317	0.0548477	90	4	0.394265	0.788393
g__Lawsonella	Progression	progression	-0.0585875	0.111574	90	6	0.601791	0.788393
g__Leptothrix	Progression	progression	0.0369748	0.0538886	90	6	0.495799	0.788393
g__Lysinibacillus	Progression	progression	0.0412186	0.0532159	90	2	0.442111	0.788393
g__Megasphaera	Progression	progression	-0.110737	0.134538	90	14	0.414365	0.788393
g__Microbacterium	Progression	progression	0.0349568	0.0538603	90	6	0.519177	0.788393
g__Micrococcus	Progression	progression	0.0262789	0.0533703	90	1	0.624518	0.788393
g__Mitsuokella	Progression	progression	0.0301293	0.0527496	90	2	0.570294	0.788393
g__Mogibacterium	Progression	progression	-0.0315649	0.064781	90	15	0.630121	0.788393
g__Moraxella	Progression	progression	0.0334666	0.0534241	90	5	0.533771	0.788393
g__Mycoplasma	Progression	progression	0.0301293	0.0527496	90	5	0.570294	0.788393
g__Neisseriaceae_.G.1.	Progression	progression	0.0301293	0.0527496	90	1	0.570294	0.788393
g__Novosphingobium	Progression	progression	0.0401378	0.053364	90	5	0.455351	0.788393
g__Ochrobactrum	Progression	progression	0.0301293	0.0527496	90	1	0.570294	0.788393
g__Ottowia	Progression	progression	0.0251071	0.0542309	90	5	0.645357	0.788393
g__Parvimonas	Progression	progression	-0.0770763	0.0975237	90	29	0.435589	0.788393
g__Pedobacter	Progression	progression	0.0407184	0.0542176	90	2	0.456093	0.788393
g__Peptidiphaga	Progression	progression	-0.120515	0.102451	90	13	0.247696	0.788393
g__Peptococcus	Progression	progression	0.0301293	0.0527496	90	1	0.570294	0.788393
g__Peptostreptococcaceae_.XI..G.1.	Progression	progression	0.15969	0.107108	90	10	0.142142	0.788393
g__Peptostreptococcaceae_.XI..G.5.	Progression	progression	0.0301293	0.0527496	90	1	0.570294	0.788393
g__Peptostreptococcaceae_.XI..G.6.	Progression	progression	-0.109117	0.123465	90	6	0.380803	0.788393
g__Peptostreptococcaceae_.XI..G.7.	Progression	progression	0.0340355	0.053912	90	6	0.530599	0.788393
g__Peptostreptococcaceae_.XI..G.9.	Progression	progression	-0.130082	0.184591	90	8	0.483915	0.788393
g__Peptostreptococcus	Progression	progression	0.0465766	0.0535902	90	7	0.388851	0.788393
g__Porphyrobacter	Progression	progression	0.0301293	0.0527496	90	1	0.570294	0.788393
g__Propionibacteriaceae_.G.1.	Progression	progression	0.0301293	0.0527496	90	1	0.570294	0.788393
g__Propionibacteriaceae_.G.2.	Progression	progression	0.0412186	0.0532159	90	1	0.442111	0.788393
g__Propionibacterium	Progression	progression	0.0247991	0.0527226	90	7	0.640096	0.788393
g__Pseudomonas	Progression	progression	0.0301293	0.0527496	90	2	0.570294	0.788393
g__Rhodobacter	Progression	progression	0.0522819	0.0538028	90	3	0.33577	0.788393
g__Roseomonas	Progression	progression	0.0332386	0.0539479	90	1	0.5405	0.788393
g__Ruminococcaceae_.G.1.	Progression	progression	0.0317736	0.0614231	90	24	0.607544	0.788393
g__Ruminococcaceae_.G.2.	Progression	progression	-0.0411631	0.0877287	90	12	0.641001	0.788393
g__Saccharibacteria_.TM7._.G.1.	Progression	progression	-0.121835	0.166255	90	47	0.472543	0.788393
g__Saccharibacteria_.TM7._.G.2.	Progression	progression	0.0301293	0.0527496	90	1	0.570294	0.788393
g__Saccharibacteria_.TM7._.G.3.	Progression	progression	-0.0459229	0.0844176	90	8	0.589943	0.788393
g__Saccharibacteria_.TM7._.G.5.	Progression	progression	0.251377	0.125722	90	12	0.0507958	0.788393
g__Saccharibacteria_.TM7._.G.6.	Progression	progression	-0.0848806	0.12284	90	8	0.492589	0.788393
g__Saccharibacteria_.TM7._.G.8.	Progression	progression	0.0301293	0.0527496	90	2	0.570294	0.788393
g__Scardovia	Progression	progression	0.0446427	0.0539045	90	8	0.411427	0.788393
g__Schlegelella	Progression	progression	0.0282411	0.0547689	90	10	0.608377	0.788393
g__Segetibacter	Progression	progression	0.0410002	0.0535029	90	2	0.44702	0.788393
g__Shuttleworthia	Progression	progression	0.0301293	0.0527496	90	2	0.570294	0.788393
g__Sneathia	Progression	progression	0.0301293	0.0527496	90	2	0.570294	0.788393
g__Sphingomonas	Progression	progression	-0.0662156	0.107066	90	13	0.539259	0.788393
g__Staphylococcus	Progression	progression	-0.0562257	0.117628	90	11	0.634825	0.788393
g__Stenotrophomonas	Progression	progression	0.0497756	0.0549302	90	10	0.369197	0.788393
g__Stomatobaculum	Progression	progression	-0.0830297	0.145121	90	33	0.571524	0.788393
g__Tannerella	Progression	progression	0.0904445	0.130495	90	38	0.492161	0.788393
g__Treponema	Progression	progression	-0.0611641	0.115069	90	24	0.597444	0.788393
g__Turicella	Progression	progression	0.0301293	0.0527496	90	1	0.570294	0.788393
g__Unclassified.c__Actinobacteria	Progression	progression	0.0406176	0.0526332	90	15	0.444149	0.788393
g__Unclassified.c__Bacilli	Progression	progression	0.033822	0.0532279	90	4	0.527997	0.788393
g__Unclassified.f__Bacillaceae	Progression	progression	0.0301293	0.0527496	90	2	0.570294	0.788393
g__Unclassified.f__Bradyrhizobiaceae	Progression	progression	0.0293782	0.0540062	90	7	0.588782	0.788393
g__Unclassified.f__Comamonadaceae	Progression	progression	0.0301293	0.0527496	90	2	0.570294	0.788393
g__Unclassified.f__Flavobacteriaceae	Progression	progression	0.0301293	0.0527496	90	1	0.570294	0.788393
g__Unclassified.f__Leptotrichiaceae	Progression	progression	0.0289994	0.0540017	90	1	0.593552	0.788393
g__Unclassified.f__Micrococcaceae	Progression	progression	0.0371614	0.053692	90	3	0.49194	0.788393
g__Unclassified.f__Neisseriaceae	Progression	progression	0.0301293	0.0527496	90	1	0.570294	0.788393
g__Unclassified.f__Pasteurellaceae	Progression	progression	0.0269504	0.0534392	90	1	0.616167	0.788393
g__Unclassified.f__Peptostreptococcaceae_.XI.	Progression	progression	0.0301293	0.0527496	90	1	0.570294	0.788393
g__Unclassified.f__Porphyromonadaceae	Progression	progression	0.0301293	0.0527496	90	1	0.570294	0.788393
g__Unclassified.f__Rhodobacteraceae	Progression	progression	0.0301293	0.0527496	90	1	0.570294	0.788393
g__Unclassified.f__Saccharibacteria_.TM7._.F.1.	Progression	progression	0.0301293	0.0527496	90	1	0.570294	0.788393
g__Unclassified.f__Selenomonadaceae	Progression	progression	0.0301293	0.0527496	90	1	0.570294	0.788393
g__Unclassified.f__Sphingomonadaceae	Progression	progression	0.0466152	0.0543176	90	7	0.394879	0.788393
g__Unclassified.k__Bacteria	Progression	progression	0.260016	0.126956	90	19	0.0459309	0.788393
g__Unclassified.o__Bacillales	Progression	progression	0.0301293	0.0527496	90	1	0.570294	0.788393
g__Unclassified.o__Campylobacterales	Progression	progression	0.0373231	0.0528287	90	1	0.483035	0.788393
g__Unclassified.o__Clostridiales	Progression	progression	0.0266138	0.0534063	90	1	0.620355	0.788393
g__Unclassified.o__Rhizobiales	Progression	progression	0.0412186	0.0532159	90	2	0.442111	0.788393
g__Unclassified.p__Bacteroidetes	Progression	progression	0.0349568	0.0538603	90	5	0.519177	0.788393
g__Unclassified.p__Proteobacteria	Progression	progression	0.050611	0.0542421	90	4	0.355275	0.788393
g__Variovorax	Progression	progression	0.0301293	0.0527496	90	1	0.570294	0.788393
g__Veillonellaceae_.G.1.	Progression	progression	-0.0483903	0.0878983	90	10	0.584316	0.788393
g__Unclassified.p__Firmicutes	Progression	progression	-0.0411555	0.0949082	90	2	0.667262	0.790449
g__Abiotrophia	Progression	progression	0.0257412	0.0660906	90	24	0.699037	0.815543
g__Solobacterium	Progression	progression	0.0236646	0.0604584	90	14	0.69742	0.815543
g__Acinetobacter	Progression	progression	-0.035483	0.105194	90	9	0.737242	0.828725
g__Dialister	Progression	progression	-0.0327986	0.0941209	90	11	0.72884	0.828725
g__Lautropia	Progression	progression	-0.0230686	0.0679279	90	34	0.736307	0.828725
g__Olsenella	Progression	progression	0.0189011	0.0517214	90	7	0.716265	0.828725
g__Saccharibacteria_.TM7._.G.7.	Progression	progression	-0.0327986	0.0941209	90	3	0.72884	0.828725
g__Unclassified.c__Betaproteobacteria	Progression	progression	-0.0318848	0.0978635	90	6	0.745876	0.832354
g__Simonsiella	Progression	progression	-0.0331592	0.106542	90	3	0.75687	0.838546
g__Corynebacterium	Progression	progression	-0.0224378	0.0759809	90	53	0.770017	0.841012
g__Oribacterium	Progression	progression	-0.0412909	0.138669	90	31	0.767666	0.841012
g__Arachnia	Progression	progression	-0.0284806	0.105561	90	21	0.788545	0.854269
g__Porphyromonas	Progression	progression	-0.0290157	0.106982	90	72	0.79325	0.854269
g__Kingella	Progression	progression	-0.0162502	0.0678786	90	41	0.812275	0.868683
g__Ralstonia	Progression	progression	-0.0177709	0.0776128	90	13	0.821287	0.872263
g__Schaalia	Progression	progression	0.0214868	0.0999395	90	64	0.83206	0.875428
g__Unclassified.o__Burkholderiales	Progression	progression	-0.0174854	0.0838621	90	3	0.835636	0.875428
g__Delftia	Progression	progression	-0.0143184	0.0858738	90	8	0.868263	0.903463
g__Absconditabacteria_.SR1._.G.1.	Progression	progression	0.00902784	0.059592	90	18	0.880278	0.909208
g__Mesorhizobium	Progression	progression	0.00776109	0.053648	90	11	0.885592	0.909208
g__Butyrivibrio	Progression	progression	-0.00523673	0.0783302	90	3	0.946949	0.965763
g__Cutibacterium	Progression	progression	-0.00232312	0.0752111	90	37	0.975826	0.978978
g__Prevotella	Progression	progression	-0.00657776	0.177791	90	81	0.97152	0.978978
g__Selenomonas	Progression	progression	0.00172138	0.064886	90	47	0.978978	0.978978

## Sheet: S2H P_NP_CLR_M
Supplementary Table 2H. Results of MaAsLin2 differential abundance testing at the genus level with CLR abundance data. The test was run with an AST transform, no additional normalisation, progression status, age, sex, ethnicity, total weekly alcohol units, smoking status and diagnosis as fixed effects and matched progressor/non-progressor groupings and anatomical site as random effects.
Genus	Metadata	Value (metadata group)	Coefficient	Standard Error	N	N (not 0)	p-value	q-value
g__Unclassified.k__Bacteria	ethnicity_details	other	2.04808	0.365267	90	19	2.20156e-06	0.00297431
g__Arachnia	ethnicity_details	south asian	1.06874	0.236751	90	21	6.25571e-05	0.0422574
g__Tannerella	ethnicity_details	other	1.23105	0.29035	90	38	0.000175464	0.0790175
g__Alloprevotella	Progression	progression	-0.831028	0.2092	90	62	0.0027913	0.754209
g__Cutibacterium	TotalWeeklyAlcoholUnits	TotalWeeklyAlcoholUnits	-0.0175769	0.00421074	90	37	0.00254884	0.754209
g__Alloprevotella	patient_age	patient_age	-0.0457807	0.0119905	90	62	0.00375076	0.783911
g__Alloprevotella	smoking_status	never	0.701787	0.192736	90	62	0.00522221	0.783911
g__Catonella	patient_age	patient_age	-0.0165493	0.00548165	90	25	0.00488831	0.783911
g__Staphylococcus	patient_age	patient_age	-0.0167188	0.00551881	90	11	0.00433165	0.783911
g__Saccharibacteria_.TM7._.G.6.	patient_age	patient_age	-0.0160832	0.00556907	90	8	0.00603134	0.814834
g__Abiotrophia	Progression	progression	0.0143794	0.0780543	90	24	0.855054	0.988282
g__Abiotrophia	patient_age	patient_age	-0.00606175	0.00373176	90	24	0.114511	0.988282
g__Abiotrophia	sex	male	0.0365852	0.0817079	90	24	0.657479	0.988282
g__Abiotrophia	ethnicity_details	asian	0.113779	0.135784	90	24	0.408478	0.988282
g__Abiotrophia	ethnicity_details	other	-0.153966	0.243731	90	24	0.532383	0.988282
g__Abiotrophia	TotalWeeklyAlcoholUnits	TotalWeeklyAlcoholUnits	0.000645366	0.00311526	90	24	0.837813	0.988282
g__Abiotrophia	smoking_status	never	-0.0236352	0.0950427	90	24	0.80525	0.988282
g__Abiotrophia	diagnosis	moderate dysplasia	0.0325348	0.0729923	90	24	0.658923	0.988282
g__Absconditabacteria_.SR1._.G.1.	Progression	progression	-0.013328	0.0662087	90	18	0.84164	0.988282
g__Absconditabacteria_.SR1._.G.1.	patient_age	patient_age	-0.00666251	0.0030991	90	18	0.0384643	0.988282
g__Absconditabacteria_.SR1._.G.1.	ethnicity_details	south asian	-0.0292882	0.130401	90	18	0.823576	0.988282
g__Absconditabacteria_.SR1._.G.1.	ethnicity_details	asian	0.146226	0.115292	90	18	0.212853	0.988282
g__Absconditabacteria_.SR1._.G.1.	ethnicity_details	other	-0.151911	0.214321	90	18	0.483174	0.988282
g__Absconditabacteria_.SR1._.G.1.	TotalWeeklyAlcoholUnits	TotalWeeklyAlcoholUnits	0.000593603	0.00292737	90	18	0.840729	0.988282
g__Absconditabacteria_.SR1._.G.1.	smoking_status	never	-0.012482	0.0753716	90	18	0.869398	0.988282
g__Absconditabacteria_.SR1._.G.1.	diagnosis	moderate dysplasia	0.0466973	0.0604275	90	18	0.444701	0.988282
g__Acidovorax	Progression	progression	0.02691	0.0618632	90	6	0.665752	0.988282
g__Acidovorax	patient_age	patient_age	-0.00408391	0.0027128	90	6	0.139527	0.988282
g__Acidovorax	sex	male	0.00511491	0.0624132	90	6	0.935069	0.988282
g__Acidovorax	ethnicity_details	south asian	0.0143873	0.126782	90	6	0.910187	0.988282
g__Acidovorax	ethnicity_details	asian	0.0687145	0.0914677	90	6	0.456607	0.988282
g__Acidovorax	ethnicity_details	other	-0.114839	0.211558	90	6	0.590126	0.988282
g__Acidovorax	TotalWeeklyAlcoholUnits	TotalWeeklyAlcoholUnits	0.000181536	0.00278028	90	6	0.94828	0.988282
g__Acidovorax	smoking_status	never	-0.0400923	0.0665039	90	6	0.549771	0.988282
g__Acidovorax	diagnosis	moderate dysplasia	0.0304776	0.0578915	90	6	0.601275	0.988282
g__Acinetobacter	Progression	progression	-0.0617224	0.122848	90	9	0.617873	0.988282
g__Acinetobacter	patient_age	patient_age	-0.00275304	0.00553104	90	9	0.621144	0.988282
g__Acinetobacter	sex	male	0.157181	0.124559	90	9	0.213928	0.988282
g__Acinetobacter	ethnicity_details	south asian	-0.114623	0.255474	90	9	0.655899	0.988282
g__Acinetobacter	ethnicity_details	asian	0.0785373	0.18394	90	9	0.671482	0.988282
g__Acinetobacter	ethnicity_details	other	-0.193663	0.428345	90	9	0.653436	0.988282
g__Acinetobacter	TotalWeeklyAlcoholUnits	TotalWeeklyAlcoholUnits	-0.000375452	0.00562322	90	9	0.947157	0.988282
g__Acinetobacter	smoking_status	never	0.0635693	0.133145	90	9	0.635437	0.988282
g__Acinetobacter	diagnosis	moderate dysplasia	-0.0420637	0.113706	90	9	0.713208	0.988282
g__Actinomyces	Progression	progression	-0.50786	0.224897	90	66	0.0651413	0.988282
g__Actinomyces	patient_age	patient_age	-0.0332273	0.0121506	90	66	0.0171223	0.988282
g__Actinomyces	sex	male	0.0512102	0.236694	90	66	0.834465	0.988282
g__Actinomyces	ethnicity_details	asian	-0.354284	0.326638	90	66	0.302067	0.988282
g__Actinomyces	ethnicity_details	other	-0.916021	0.528836	90	66	0.111418	0.988282
g__Actinomyces	TotalWeeklyAlcoholUnits	TotalWeeklyAlcoholUnits	-0.00868977	0.0170462	90	66	0.620681	0.988282
g__Actinomyces	smoking_status	never	0.632226	0.270729	90	66	0.0369861	0.988282
g__Actinomyces	diagnosis	moderate dysplasia	0.218268	0.207651	90	66	0.312408	0.988282
g__Aerococcus	Progression	progression	0.0136677	0.0595876	90	1	0.819625	0.988282
g__Aerococcus	patient_age	patient_age	-0.00409959	0.00268004	90	1	0.133097	0.988282
g__Aerococcus	sex	male	0.00951417	0.0604286	90	1	0.875615	0.988282
g__Aerococcus	ethnicity_details	south asian	0.0189793	0.125228	90	1	0.880224	0.988282
g__Aerococcus	ethnicity_details	asian	0.0726171	0.0898581	90	1	0.423277	0.988282
g__Aerococcus	ethnicity_details	other	-0.107987	0.209094	90	1	0.608127	0.988282
g__Aerococcus	TotalWeeklyAlcoholUnits	TotalWeeklyAlcoholUnits	0.000117233	0.00274255	90	1	0.966124	0.988282
g__Aerococcus	smoking_status	never	-0.047489	0.0648017	90	1	0.46746	0.988282
g__Aerococcus	diagnosis	moderate dysplasia	0.0429503	0.0554287	90	1	0.442467	0.988282
g__Afipia	Progression	progression	-0.111039	0.114298	90	17	0.340219	0.988282
g__Afipia	patient_age	patient_age	-0.00230913	0.00591561	90	17	0.698357	0.988282
g__Afipia	sex	male	0.140326	0.147321	90	17	0.352766	0.988282
g__Afipia	ethnicity_details	south asian	-0.0989808	0.294385	90	17	0.739939	0.988282
g__Afipia	ethnicity_details	asian	0.0284153	0.216164	90	17	0.896718	0.988282
g__Afipia	TotalWeeklyAlcoholUnits	TotalWeeklyAlcoholUnits	-0.00651666	0.00672773	90	17	0.34255	0.988282
g__Afipia	smoking_status	never	-0.0254373	0.160865	90	17	0.875573	0.988282
g__Afipia	diagnosis	moderate dysplasia	0.136355	0.118798	90	17	0.258228	0.988282
g__Aggregatibacter	Progression	progression	-0.0653972	0.170775	90	38	0.705127	0.988282
g__Aggregatibacter	patient_age	patient_age	0.00101361	0.00783535	90	38	0.898112	0.988282
g__Aggregatibacter	sex	male	-0.145475	0.178222	90	38	0.422077	0.988282
g__Aggregatibacter	ethnicity_details	south asian	-0.0534901	0.346585	90	38	0.878642	0.988282
g__Aggregatibacter	ethnicity_details	asian	0.0156528	0.271214	90	38	0.954442	0.988282
g__Aggregatibacter	TotalWeeklyAlcoholUnits	TotalWeeklyAlcoholUnits	-0.000651068	0.00673481	90	38	0.923762	0.988282
g__Aggregatibacter	smoking_status	never	-0.202152	0.186996	90	38	0.29002	0.988282
g__Aggregatibacter	diagnosis	moderate dysplasia	0.152744	0.158852	90	38	0.345627	0.988282
g__Alloprevotella	sex	male	0.125929	0.209437	90	62	0.560472	0.988282
g__Alloprevotella	ethnicity_details	south asian	-0.877326	0.329299	90	62	0.023697	0.988282
g__Alloprevotella	ethnicity_details	asian	0.621792	0.23685	90	62	0.0260537	0.988282
g__Alloprevotella	ethnicity_details	other	-0.453385	0.390399	90	62	0.274601	0.988282
g__Alloprevotella	TotalWeeklyAlcoholUnits	TotalWeeklyAlcoholUnits	0.0128346	0.00874133	90	62	0.172046	0.988282
g__Alloprevotella	diagnosis	moderate dysplasia	-0.13317	0.167533	90	62	0.444913	0.988282
g__Alloscardovia	Progression	progression	0.081013	0.103067	90	3	0.436378	0.988282
g__Alloscardovia	patient_age	patient_age	-0.000796211	0.00467693	90	3	0.865658	0.988282
g__Alloscardovia	sex	male	0.160597	0.109797	90	3	0.151101	0.988282
g__Alloscardovia	ethnicity_details	south asian	0.0136645	0.209688	90	3	0.948362	0.988282
g__Alloscardovia	ethnicity_details	asian	0.294697	0.144534	90	3	0.0479748	0.988282
g__Alloscardovia	ethnicity_details	other	-0.260508	0.348942	90	3	0.459629	0.988282
g__Alloscardovia	TotalWeeklyAlcoholUnits	TotalWeeklyAlcoholUnits	-0.0023775	0.00487793	90	3	0.62858	0.988282
g__Alloscardovia	diagnosis	moderate dysplasia	0.0761923	0.100027	90	3	0.45056	0.988282
g__Anaerococcus	Progression	progression	0.0136677	0.0595876	90	1	0.819625	0.988282
g__Anaerococcus	patient_age	patient_age	-0.00409959	0.00268004	90	1	0.133097	0.988282
g__Anaerococcus	sex	male	0.00951417	0.0604286	90	1	0.875615	0.988282
g__Anaerococcus	ethnicity_details	south asian	0.0189793	0.125228	90	1	0.880224	0.988282
g__Anaerococcus	ethnicity_details	asian	0.0726171	0.0898581	90	1	0.423277	0.988282
g__Anaerococcus	ethnicity_details	other	-0.107987	0.209094	90	1	0.608127	0.988282
g__Anaerococcus	TotalWeeklyAlcoholUnits	TotalWeeklyAlcoholUnits	0.000117233	0.00274255	90	1	0.966124	0.988282
g__Anaerococcus	smoking_status	never	-0.047489	0.0648017	90	1	0.46746	0.988282
g__Anaerococcus	diagnosis	moderate dysplasia	0.0429503	0.0554287	90	1	0.442467	0.988282
g__Anaeroglobus	Progression	progression	0.0136677	0.0595876	90	2	0.819625	0.988282
g__Anaeroglobus	patient_age	patient_age	-0.00409959	0.00268004	90	2	0.133097	0.988282
g__Anaeroglobus	sex	male	0.00951417	0.0604286	90	2	0.875615	0.988282
g__Anaeroglobus	ethnicity_details	south asian	0.0189793	0.125228	90	2	0.880224	0.988282
g__Anaeroglobus	ethnicity_details	asian	0.0726171	0.0898581	90	2	0.423277	0.988282
g__Anaeroglobus	ethnicity_details	other	-0.107987	0.209094	90	2	0.608127	0.988282
g__Anaeroglobus	TotalWeeklyAlcoholUnits	TotalWeeklyAlcoholUnits	0.000117233	0.00274255	90	2	0.966124	0.988282
g__Anaeroglobus	smoking_status	never	-0.047489	0.0648017	90	2	0.46746	0.988282
g__Anaeroglobus	diagnosis	moderate dysplasia	0.0429503	0.0554287	90	2	0.442467	0.988282
g__Anaerolineae_.G.1.	Progression	progression	0.0136677	0.0595876	90	1	0.819625	0.988282
g__Anaerolineae_.G.1.	patient_age	patient_age	-0.00409959	0.00268004	90	1	0.133097	0.988282
g__Anaerolineae_.G.1.	sex	male	0.00951417	0.0604286	90	1	0.875615	0.988282
g__Anaerolineae_.G.1.	ethnicity_details	south asian	0.0189793	0.125228	90	1	0.880224	0.988282
g__Anaerolineae_.G.1.	ethnicity_details	asian	0.0726171	0.0898581	90	1	0.423277	0.988282
g__Anaerolineae_.G.1.	ethnicity_details	other	-0.107987	0.209094	90	1	0.608127	0.988282
g__Anaerolineae_.G.1.	TotalWeeklyAlcoholUnits	TotalWeeklyAlcoholUnits	0.000117233	0.00274255	90	1	0.966124	0.988282
g__Anaerolineae_.G.1.	smoking_status	never	-0.047489	0.0648017	90	1	0.46746	0.988282
g__Anaerolineae_.G.1.	diagnosis	moderate dysplasia	0.0429503	0.0554287	90	1	0.442467	0.988282
g__Anoxybacillus	Progression	progression	0.0136677	0.0595876	90	1	0.819625	0.988282
g__Anoxybacillus	patient_age	patient_age	-0.00409959	0.00268004	90	1	0.133097	0.988282
g__Anoxybacillus	sex	male	0.00951417	0.0604286	90	1	0.875615	0.988282
g__Anoxybacillus	ethnicity_details	south asian	0.0189793	0.125228	90	1	0.880224	0.988282
g__Anoxybacillus	ethnicity_details	asian	0.0726171	0.0898581	90	1	0.423277	0.988282
g__Anoxybacillus	ethnicity_details	other	-0.107987	0.209094	90	1	0.608127	0.988282
g__Anoxybacillus	TotalWeeklyAlcoholUnits	TotalWeeklyAlcoholUnits	0.000117233	0.00274255	90	1	0.966124	0.988282
g__Anoxybacillus	smoking_status	never	-0.047489	0.0648017	90	1	0.46746	0.988282
g__Anoxybacillus	diagnosis	moderate dysplasia	0.0429503	0.0554287	90	1	0.442467	0.988282
g__Arachnia	Progression	progression	0.0358507	0.0975201	90	21	0.715248	0.988282
g__Arachnia	patient_age	patient_age	-0.00268913	0.00427097	90	21	0.532805	0.988282
g__Arachnia	sex	male	0.111263	0.101321	90	21	0.279245	0.988282
g__Arachnia	ethnicity_details	asian	0.0995347	0.136258	90	21	0.469693	0.988282
g__Arachnia	ethnicity_details	other	-0.168467	0.313131	90	21	0.593793	0.988282
g__Arachnia	TotalWeeklyAlcoholUnits	TotalWeeklyAlcoholUnits	0.000658776	0.00429452	90	21	0.878917	0.988282
g__Arachnia	smoking_status	never	-0.0250018	0.106143	90	21	0.815082	0.988282
g__Arachnia	diagnosis	moderate dysplasia	0.0318411	0.0932345	90	21	0.734647	0.988282
g__Atopobium	Progression	progression	-0.0581327	0.0976859	90	33	0.559568	0.988282
g__Atopobium	patient_age	patient_age	-0.00555811	0.0048935	90	33	0.265813	0.988282
g__Atopobium	sex	male	-0.0886577	0.135947	90	33	0.52347	0.988282
g__Atopobium	ethnicity_details	south asian	0.0180913	0.270963	90	33	0.94735	0.988282
g__Atopobium	ethnicity_details	asian	0.017804	0.174924	90	33	0.91973	0.988282
g__Atopobium	ethnicity_details	other	-0.060787	0.345394	90	33	0.86143	0.988282
g__Atopobium	TotalWeeklyAlcoholUnits	TotalWeeklyAlcoholUnits	0.00608912	0.00730279	90	33	0.410673	0.988282
g__Atopobium	smoking_status	never	-0.0867349	0.129129	90	33	0.507126	0.988282
g__Atopobium	diagnosis	moderate dysplasia	0.099016	0.0943737	90	33	0.305311	0.988282
g__Bacillus	Progression	progression	0.0307552	0.0642993	90	8	0.635032	0.988282
g__Bacillus	patient_age	patient_age	-0.00416245	0.0028161	90	8	0.147218	0.988282
g__Bacillus	sex	male	-0.00430555	0.0646683	90	8	0.947249	0.988282
g__Bacillus	ethnicity_details	south asian	0.0308002	0.13083	90	8	0.815093	0.988282
g__Bacillus	ethnicity_details	asian	0.0852818	0.0942023	90	8	0.370727	0.988282
g__Bacillus	ethnicity_details	other	-0.111325	0.216113	90	8	0.609364	0.988282
g__Bacillus	TotalWeeklyAlcoholUnits	TotalWeeklyAlcoholUnits	0.00169067	0.00328186	90	8	0.609525	0.988282
g__Bacillus	smoking_status	never	-0.0298006	0.0709437	90	8	0.676689	0.988282
g__Bacillus	diagnosis	moderate dysplasia	0.0385338	0.0616281	90	8	0.535352	0.988282
g__Bacteroidaceae_.G.1.	Progression	progression	0.0136677	0.0595876	90	1	0.819625	0.988282
g__Bacteroidaceae_.G.1.	patient_age	patient_age	-0.00409959	0.00268004	90	1	0.133097	0.988282
g__Bacteroidaceae_.G.1.	sex	male	0.00951417	0.0604286	90	1	0.875615	0.988282
g__Bacteroidaceae_.G.1.	ethnicity_details	south asian	0.0189793	0.125228	90	1	0.880224	0.988282
g__Bacteroidaceae_.G.1.	ethnicity_details	asian	0.0726171	0.0898581	90	1	0.423277	0.988282
g__Bacteroidaceae_.G.1.	ethnicity_details	other	-0.107987	0.209094	90	1	0.608127	0.988282
g__Bacteroidaceae_.G.1.	TotalWeeklyAlcoholUnits	TotalWeeklyAlcoholUnits	0.000117233	0.00274255	90	1	0.966124	0.988282
g__Bacteroidaceae_.G.1.	smoking_status	never	-0.047489	0.0648017	90	1	0.46746	0.988282
g__Bacteroidaceae_.G.1.	diagnosis	moderate dysplasia	0.0429503	0.0554287	90	1	0.442467	0.988282
g__Bacteroidales_.G.2.	Progression	progression	-0.233955	0.12953	90	22	0.079871	0.988282
g__Bacteroidales_.G.2.	patient_age	patient_age	-0.0114083	0.00625529	90	22	0.0758375	0.988282
g__Bacteroidales_.G.2.	sex	male	0.0571093	0.139655	90	22	0.686484	0.988282
g__Bacteroidales_.G.2.	ethnicity_details	south asian	-0.267774	0.278983	90	22	0.345853	0.988282
g__Bacteroidales_.G.2.	ethnicity_details	asian	0.0203522	0.204963	90	22	0.921771	0.988282
g__Bacteroidales_.G.2.	ethnicity_details	other	-0.353368	0.455746	90	22	0.442534	0.988282
g__Bacteroidales_.G.2.	TotalWeeklyAlcoholUnits	TotalWeeklyAlcoholUnits	0.00230639	0.00623884	90	22	0.71658	0.988282
g__Bacteroidales_.G.2.	smoking_status	never	0.198933	0.151521	90	22	0.201538	0.988282
g__Bacteroidales_.G.2.	diagnosis	moderate dysplasia	0.199033	0.124691	90	22	0.11845	0.988282
g__Bacteroidetes_.G.3.	Progression	progression	0.0145525	0.0602348	90	4	0.81022	0.988282
g__Bacteroidetes_.G.3.	patient_age	patient_age	-0.00431049	0.00278175	90	4	0.128448	0.988282
g__Bacteroidetes_.G.3.	sex	male	0.0132266	0.0618388	90	4	0.831638	0.988282
g__Bacteroidetes_.G.3.	ethnicity_details	south asian	0.0162832	0.126466	90	4	0.898147	0.988282
g__Bacteroidetes_.G.3.	ethnicity_details	asian	0.0750066	0.091595	90	4	0.417266	0.988282
g__Bacteroidetes_.G.3.	ethnicity_details	other	-0.114185	0.21148	90	4	0.592026	0.988282
g__Bacteroidetes_.G.3.	TotalWeeklyAlcoholUnits	TotalWeeklyAlcoholUnits	0.00014309	0.00279965	90	4	0.959494	0.988282
g__Bacteroidetes_.G.3.	smoking_status	never	-0.042952	0.0677401	90	4	0.529344	0.988282
g__Bacteroidetes_.G.3.	diagnosis	moderate dysplasia	0.0402768	0.0568454	90	4	0.482358	0.988282
g__Bacteroidetes_.G.5.	Progression	progression	0.137257	0.1131	90	6	0.231235	0.988282
g__Bacteroidetes_.G.5.	patient_age	patient_age	-0.00432969	0.0050812	90	6	0.398671	0.988282
g__Bacteroidetes_.G.5.	sex	male	-0.0656178	0.114258	90	6	0.568628	0.988282
g__Bacteroidetes_.G.5.	ethnicity_details	south asian	-0.0301372	0.237864	90	6	0.899743	0.988282
g__Bacteroidetes_.G.5.	ethnicity_details	asian	0.00981804	0.170457	90	6	0.954324	0.988282
g__Bacteroidetes_.G.5.	ethnicity_details	other	-0.162825	0.39737	90	6	0.683929	0.988282
g__Bacteroidetes_.G.5.	TotalWeeklyAlcoholUnits	TotalWeeklyAlcoholUnits	0.000341245	0.00515924	90	6	0.947557	0.988282
g__Bacteroidetes_.G.5.	diagnosis	moderate dysplasia	-0.0636791	0.105099	90	6	0.547626	0.988282
g__Bifidobacterium	Progression	progression	0.0136677	0.0595876	90	1	0.819625	0.988282
g__Bifidobacterium	patient_age	patient_age	-0.00409959	0.00268004	90	1	0.133097	0.988282
g__Bifidobacterium	sex	male	0.00951417	0.0604286	90	1	0.875615	0.988282
g__Bifidobacterium	ethnicity_details	south asian	0.0189793	0.125228	90	1	0.880224	0.988282
g__Bifidobacterium	ethnicity_details	asian	0.0726171	0.0898581	90	1	0.423277	0.988282
g__Bifidobacterium	ethnicity_details	other	-0.107987	0.209094	90	1	0.608127	0.988282
g__Bifidobacterium	TotalWeeklyAlcoholUnits	TotalWeeklyAlcoholUnits	0.000117233	0.00274255	90	1	0.966124	0.988282
g__Bifidobacterium	smoking_status	never	-0.047489	0.0648017	90	1	0.46746	0.988282
g__Bifidobacterium	diagnosis	moderate dysplasia	0.0429503	0.0554287	90	1	0.442467	0.988282
g__Bosea	Progression	progression	0.0251922	0.0608095	90	2	0.68069	0.988282
g__Bosea	patient_age	patient_age	-0.00411587	0.00268265	90	2	0.132128	0.988282
g__Bosea	sex	male	0.00312379	0.0610324	90	2	0.959415	0.988282
g__Bosea	ethnicity_details	south asian	0.0127071	0.125329	90	2	0.91971	0.988282
g__Bosea	ethnicity_details	asian	0.0656399	0.0900988	90	2	0.470159	0.988282
g__Bosea	ethnicity_details	other	-0.115216	0.209129	90	2	0.584537	0.988282
g__Bosea	TotalWeeklyAlcoholUnits	TotalWeeklyAlcoholUnits	0.000134518	0.00275482	90	2	0.9613	0.988282
g__Bosea	smoking_status	never	-0.0430836	0.0650923	90	2	0.511498	0.988282
g__Bosea	diagnosis	moderate dysplasia	0.0331254	0.0564817	90	2	0.56055	0.988282
g__Bradyrhizobium	Progression	progression	0.0565233	0.0681026	90	15	0.412025	0.988282
g__Bradyrhizobium	patient_age	patient_age	-0.00375105	0.00283702	90	15	0.19445	0.988282
g__Bradyrhizobium	sex	male	0.0189146	0.0669052	90	15	0.77902	0.988282
g__Bradyrhizobium	ethnicity_details	south asian	0.0341345	0.156759	90	15	0.828868	0.988282
g__Bradyrhizobium	ethnicity_details	asian	0.0393241	0.0944971	90	15	0.679789	0.988282
g__Bradyrhizobium	ethnicity_details	other	-0.147643	0.21644	90	15	0.499639	0.988282
g__Bradyrhizobium	TotalWeeklyAlcoholUnits	TotalWeeklyAlcoholUnits	0.000188477	0.0034697	90	15	0.956981	0.988282
g__Bradyrhizobium	smoking_status	never	-0.0788759	0.0739812	90	15	0.293461	0.988282
g__Bradyrhizobium	diagnosis	moderate dysplasia	0.0305821	0.0646315	90	15	0.638948	0.988282
g__Brevundimonas	Progression	progression	0.0142449	0.0608327	90	5	0.81595	0.988282
g__Brevundimonas	patient_age	patient_age	-0.00406106	0.00274344	90	5	0.145924	0.988282
g__Brevundimonas	sex	male	0.00942917	0.0612077	90	5	0.878287	0.988282
g__Brevundimonas	ethnicity_details	south asian	0.0208563	0.127802	90	5	0.871123	0.988282
g__Brevundimonas	ethnicity_details	asian	0.0734887	0.090966	90	5	0.423519	0.988282
g__Brevundimonas	ethnicity_details	other	-0.106778	0.211597	90	5	0.616395	0.988282
g__Brevundimonas	TotalWeeklyAlcoholUnits	TotalWeeklyAlcoholUnits	0.000150949	0.0027701	90	5	0.956833	0.988282
g__Brevundimonas	smoking_status	never	-0.047921	0.0663258	90	5	0.473805	0.988282
g__Brevundimonas	diagnosis	moderate dysplasia	0.0433433	0.0564799	90	5	0.446936	0.988282
g__Bulleidia	Progression	progression	-0.152748	0.148869	90	2	0.31026	0.988282
g__Bulleidia	patient_age	patient_age	-0.00850649	0.00667741	90	2	0.209139	0.988282
g__Bulleidia	sex	male	0.0965871	0.151336	90	2	0.526549	0.988282
g__Bulleidia	ethnicity_details	south asian	-0.194906	0.315299	90	2	0.539797	0.988282
g__Bulleidia	ethnicity_details	other	-0.233224	0.528353	90	2	0.661207	0.988282
g__Bulleidia	TotalWeeklyAlcoholUnits	TotalWeeklyAlcoholUnits	0.000541453	0.00707316	90	2	0.93932	0.988282
g__Bulleidia	smoking_status	never	0.0452979	0.163302	90	2	0.782723	0.988282
g__Bulleidia	diagnosis	moderate dysplasia	0.0132978	0.139314	90	2	0.924365	0.988282
g__Burkholderia	Progression	progression	-0.345862	0.268521	90	50	0.209532	0.988282
g__Burkholderia	patient_age	patient_age	-0.0216658	0.00993593	90	50	0.0388373	0.988282
g__Burkholderia	sex	male	-0.274961	0.26206	90	50	0.304111	0.988282
g__Burkholderia	ethnicity_details	south asian	-0.579616	0.536482	90	50	0.290277	0.988282
g__Burkholderia	ethnicity_details	asian	-0.339473	0.324671	90	50	0.305754	0.988282
g__Burkholderia	TotalWeeklyAlcoholUnits	TotalWeeklyAlcoholUnits	-0.00300156	0.0124455	90	50	0.811385	0.988282
g__Burkholderia	smoking_status	never	-0.0513875	0.289338	90	50	0.860465	0.988282
g__Burkholderia	diagnosis	moderate dysplasia	0.109185	0.248397	90	50	0.664034	0.988282
g__Butyrivibrio	Progression	progression	-0.0645409	0.0831397	90	3	0.441659	0.988282
g__Butyrivibrio	patient_age	patient_age	-0.00954266	0.00384561	90	3	0.0168873	0.988282
g__Butyrivibrio	sex	male	0.0709385	0.0852513	90	3	0.409822	0.988282
g__Butyrivibrio	ethnicity_details	south asian	-0.106714	0.17701	90	3	0.54968	0.988282
g__Butyrivibrio	ethnicity_details	asian	0.0627548	0.128086	90	3	0.626562	0.988282
g__Butyrivibrio	ethnicity_details	other	-0.291324	0.296995	90	3	0.332024	0.988282
g__Butyrivibrio	TotalWeeklyAlcoholUnits	TotalWeeklyAlcoholUnits	0.0011785	0.00390304	90	3	0.76429	0.988282
g__Butyrivibrio	smoking_status	never	0.0751063	0.0905936	90	3	0.411456	0.988282
g__Butyrivibrio	diagnosis	moderate dysplasia	0.107177	0.0785245	90	3	0.179074	0.988282
g__Campylobacter	Progression	progression	-0.833273	0.394642	90	77	0.102801	0.988282
g__Campylobacter	patient_age	patient_age	-0.0425629	0.0254789	90	77	0.170277	0.988282
g__Campylobacter	sex	male	0.277547	0.375136	90	77	0.506499	0.988282
g__Campylobacter	ethnicity_details	south asian	-0.604003	0.673943	90	77	0.429877	0.988282
g__Campylobacter	ethnicity_details	asian	0.809862	0.428683	90	77	0.17386	0.988282
g__Campylobacter	TotalWeeklyAlcoholUnits	TotalWeeklyAlcoholUnits	0.0108201	0.0213912	90	77	0.653363	0.988282
g__Campylobacter	smoking_status	never	0.717304	0.369655	90	77	0.133798	0.988282
g__Campylobacter	diagnosis	moderate dysplasia	-0.422263	0.309425	90	77	0.261084	0.988282
g__Capnocytophaga	Progression	progression	-0.0317207	0.122339	90	71	0.809564	0.988282
g__Capnocytophaga	patient_age	patient_age	-0.00877843	0.00597372	90	71	0.176414	0.988282
g__Capnocytophaga	sex	male	0.0696459	0.144267	90	71	0.642091	0.988282
g__Capnocytophaga	ethnicity_details	asian	0.211508	0.172182	90	71	0.257002	0.988282
g__Capnocytophaga	TotalWeeklyAlcoholUnits	TotalWeeklyAlcoholUnits	-0.0029421	0.00713893	90	71	0.690322	0.988282
g__Capnocytophaga	smoking_status	never	-0.0849167	0.147445	90	71	0.578879	0.988282
g__Capnocytophaga	diagnosis	moderate dysplasia	-0.0144629	0.109544	90	71	0.900274	0.988282
g__Cardiobacterium	Progression	progression	0.0579524	0.0759465	90	29	0.450844	0.988282
g__Cardiobacterium	patient_age	patient_age	-0.00414979	0.00309076	90	29	0.188551	0.988282
g__Cardiobacterium	sex	male	0.0298247	0.0738917	90	29	0.689091	0.988282
g__Cardiobacterium	ethnicity_details	south asian	0.156771	0.229005	90	29	0.498393	0.988282
g__Cardiobacterium	ethnicity_details	asian	0.0666642	0.107908	90	29	0.540955	0.988282
g__Cardiobacterium	smoking_status	never	-0.0702631	0.078168	90	29	0.375233	0.988282
g__Cardiobacterium	diagnosis	moderate dysplasia	0.0374679	0.0671777	90	29	0.580784	0.988282
g__Catonella	Progression	progression	-0.213344	0.11361	90	25	0.0711117	0.988282
g__Catonella	sex	male	0.105715	0.129739	90	25	0.426358	0.988282
g__Catonella	ethnicity_details	south asian	-0.289615	0.239296	90	25	0.238478	0.988282
g__Catonella	ethnicity_details	asian	0.519769	0.18002	90	25	0.0119611	0.988282
g__Catonella	ethnicity_details	other	-0.332064	0.384468	90	25	0.393467	0.988282
g__Catonella	TotalWeeklyAlcoholUnits	TotalWeeklyAlcoholUnits	0.00353378	0.00528322	90	25	0.515643	0.988282
g__Catonella	smoking_status	never	0.27451	0.134607	90	25	0.053974	0.988282
g__Caulobacter	Progression	progression	-0.113982	0.111877	90	14	0.314436	0.988282
g__Caulobacter	patient_age	patient_age	-0.0104222	0.00492966	90	14	0.0407074	0.988282
g__Caulobacter	sex	male	-0.028736	0.113481	90	14	0.801333	0.988282
g__Caulobacter	ethnicity_details	south asian	-0.0612468	0.226716	90	14	0.788472	0.988282
g__Caulobacter	ethnicity_details	asian	-0.143497	0.1763	90	14	0.420538	0.988282
g__Caulobacter	ethnicity_details	other	-0.146576	0.372282	90	14	0.695926	0.988282
g__Caulobacter	smoking_status	never	-0.0782393	0.123513	90	14	0.530102	0.988282
g__Caulobacter	diagnosis	moderate dysplasia	0.133411	0.10725	90	14	0.220508	0.988282
g__Clostridiales_.F.1..G.2.	Progression	progression	0.0251922	0.0608095	90	1	0.68069	0.988282
g__Clostridiales_.F.1..G.2.	patient_age	patient_age	-0.00411587	0.00268265	90	1	0.132128	0.988282
g__Clostridiales_.F.1..G.2.	sex	male	0.00312379	0.0610324	90	1	0.959415	0.988282
g__Clostridiales_.F.1..G.2.	ethnicity_details	south asian	0.0127071	0.125329	90	1	0.91971	0.988282
g__Clostridiales_.F.1..G.2.	ethnicity_details	asian	0.0656399	0.0900988	90	1	0.470159	0.988282
g__Clostridiales_.F.1..G.2.	ethnicity_details	other	-0.115216	0.209129	90	1	0.584537	0.988282
g__Clostridiales_.F.1..G.2.	TotalWeeklyAlcoholUnits	TotalWeeklyAlcoholUnits	0.000134518	0.00275482	90	1	0.9613	0.988282
g__Clostridiales_.F.1..G.2.	smoking_status	never	-0.0430836	0.0650923	90	1	0.511498	0.988282
g__Clostridiales_.F.1..G.2.	diagnosis	moderate dysplasia	0.0331254	0.0564817	90	1	0.56055	0.988282
g__Comamonas	Progression	progression	0.0229057	0.0615451	90	2	0.711551	0.988282
g__Comamonas	patient_age	patient_age	-0.00395182	0.00270288	90	2	0.150826	0.988282
g__Comamonas	sex	male	0.00597135	0.0608188	90	2	0.922244	0.988282
g__Comamonas	ethnicity_details	south asian	0.0265727	0.126396	90	2	0.834467	0.988282
g__Comamonas	ethnicity_details	asian	0.0795933	0.0907633	90	2	0.38529	0.988282
g__Comamonas	ethnicity_details	other	-0.105322	0.210643	90	2	0.619617	0.988282
g__Comamonas	TotalWeeklyAlcoholUnits	TotalWeeklyAlcoholUnits	0.00126125	0.00314668	90	2	0.690772	0.988282
g__Comamonas	smoking_status	never	-0.0446159	0.0652387	90	2	0.497639	0.988282
g__Comamonas	diagnosis	moderate dysplasia	0.031301	0.0582043	90	2	0.593441	0.988282
g__Corynebacterium	Progression	progression	-0.0519548	0.0893169	90	53	0.568951	0.988282
g__Corynebacterium	patient_age	patient_age	-0.00538134	0.00370895	90	53	0.163852	0.988282
g__Corynebacterium	sex	male	0.0165414	0.0992642	90	53	0.870518	0.988282
g__Corynebacterium	ethnicity_details	south asian	0.0495958	0.250348	90	53	0.845383	0.988282
g__Corynebacterium	ethnicity_details	asian	0.0550699	0.135373	90	53	0.691884	0.988282
g__Corynebacterium	TotalWeeklyAlcoholUnits	TotalWeeklyAlcoholUnits	0.00289936	0.00661704	90	53	0.666377	0.988282
g__Corynebacterium	smoking_status	never	-0.0360476	0.10428	90	53	0.734632	0.988282
g__Corynebacterium	diagnosis	moderate dysplasia	0.00617084	0.0899908	90	53	0.946012	0.988282
g__Cutibacterium	Progression	progression	-0.0638862	0.0519865	90	37	0.255815	0.988282
g__Cutibacterium	patient_age	patient_age	-0.00555502	0.00320773	90	37	0.118885	0.988282
g__Cutibacterium	sex	male	0.375618	0.240965	90	37	0.136397	0.988282
g__Cutibacterium	ethnicity_details	south asian	-0.377438	0.432546	90	37	0.394759	0.988282
g__Cutibacterium	ethnicity_details	asian	-0.150043	0.322024	90	37	0.646951	0.988282
g__Cutibacterium	ethnicity_details	other	-0.344461	0.443596	90	37	0.446842	0.988282
g__Cutibacterium	smoking_status	never	0.070661	0.258242	90	37	0.787515	0.988282
g__Cutibacterium	diagnosis	moderate dysplasia	0.1302	0.0599748	90	37	0.061324	0.988282
g__Defluvibacter	Progression	progression	0.0136677	0.0595876	90	2	0.819625	0.988282
g__Defluvibacter	patient_age	patient_age	-0.00409959	0.00268004	90	2	0.133097	0.988282
g__Defluvibacter	sex	male	0.00951417	0.0604286	90	2	0.875615	0.988282
g__Defluvibacter	ethnicity_details	south asian	0.0189793	0.125228	90	2	0.880224	0.988282
g__Defluvibacter	ethnicity_details	asian	0.0726171	0.0898581	90	2	0.423277	0.988282
g__Defluvibacter	ethnicity_details	other	-0.107987	0.209094	90	2	0.608127	0.988282
g__Defluvibacter	TotalWeeklyAlcoholUnits	TotalWeeklyAlcoholUnits	0.000117233	0.00274255	90	2	0.966124	0.988282
g__Defluvibacter	smoking_status	never	-0.047489	0.0648017	90	2	0.46746	0.988282
g__Defluvibacter	diagnosis	moderate dysplasia	0.0429503	0.0554287	90	2	0.442467	0.988282
g__Delftia	Progression	progression	-0.0381266	0.0984654	90	8	0.700606	0.988282
g__Delftia	patient_age	patient_age	-0.0074479	0.00431564	90	8	0.0919225	0.988282
g__Delftia	sex	male	-0.0555656	0.100617	90	8	0.583778	0.988282
g__Delftia	ethnicity_details	south asian	-0.145149	0.201592	90	8	0.475652	0.988282
g__Delftia	ethnicity_details	asian	0.0268525	0.145175	90	8	0.854169	0.988282
g__Delftia	ethnicity_details	other	-0.156006	0.334976	90	8	0.643929	0.988282
g__Delftia	TotalWeeklyAlcoholUnits	TotalWeeklyAlcoholUnits	0.000756694	0.0044532	90	8	0.865959	0.988282
g__Delftia	smoking_status	never	0.0708033	0.10728	90	8	0.512968	0.988282
g__Delftia	diagnosis	moderate dysplasia	-0.0363788	0.0930909	90	8	0.697979	0.988282
g__Desulfobulbus	Progression	progression	0.0106886	0.0592099	90	3	0.857579	0.988282
g__Desulfobulbus	patient_age	patient_age	-0.00413897	0.00266423	90	3	0.127461	0.988282
g__Desulfobulbus	sex	male	0.00257484	0.0606599	90	3	0.966336	0.988282
g__Desulfobulbus	ethnicity_details	south asian	0.0097349	0.124277	90	3	0.937926	0.988282
g__Desulfobulbus	ethnicity_details	asian	0.0590468	0.0896138	90	3	0.513405	0.988282
g__Desulfobulbus	ethnicity_details	other	-0.102037	0.207448	90	3	0.625329	0.988282
g__Desulfobulbus	TotalWeeklyAlcoholUnits	TotalWeeklyAlcoholUnits	-0.000353894	0.00275233	90	3	0.898325	0.988282
g__Desulfobulbus	smoking_status	never	-0.064472	0.0655777	90	3	0.330914	0.988282
g__Desulfobulbus	diagnosis	moderate dysplasia	0.0354308	0.0554989	90	3	0.526519	0.988282
g__Dialister	Progression	progression	-0.0588729	0.110359	90	11	0.59628	0.988282
g__Dialister	patient_age	patient_age	-0.00299412	0.00498677	90	11	0.551179	0.988282
g__Dialister	sex	male	0.12289	0.110391	90	11	0.271395	0.988282
g__Dialister	ethnicity_details	south asian	-0.0932809	0.232728	90	11	0.690412	0.988282
g__Dialister	ethnicity_details	asian	0.0877112	0.167393	90	11	0.602806	0.988282
g__Dialister	ethnicity_details	other	-0.164453	0.390107	90	11	0.67531	0.988282
g__Dialister	TotalWeeklyAlcoholUnits	TotalWeeklyAlcoholUnits	0.000308903	0.00506686	90	11	0.951651	0.988282
g__Dialister	smoking_status	never	0.0587585	0.119196	90	11	0.624388	0.988282
g__Dialister	diagnosis	moderate dysplasia	-0.0332046	0.102377	90	11	0.747154	0.988282
g__Dolosigranulum	Progression	progression	0.0263081	0.059868	90	1	0.662506	0.988282
g__Dolosigranulum	patient_age	patient_age	-0.00445127	0.00267066	90	1	0.102674	0.988282
g__Dolosigranulum	sex	male	0.0242816	0.0609346	90	1	0.692246	0.988282
g__Dolosigranulum	ethnicity_details	south asian	0.0162475	0.12394	90	1	0.896315	0.988282
g__Dolosigranulum	ethnicity_details	asian	0.0576595	0.0894475	90	1	0.522538	0.988282
g__Dolosigranulum	ethnicity_details	other	-0.137409	0.207523	90	1	0.51143	0.988282
g__Dolosigranulum	TotalWeeklyAlcoholUnits	TotalWeeklyAlcoholUnits	-0.000635318	0.00277215	90	1	0.81987	0.988282
g__Dolosigranulum	smoking_status	never	-0.0646364	0.0653622	90	1	0.328122	0.988282
g__Dolosigranulum	diagnosis	moderate dysplasia	0.0518047	0.0553952	90	1	0.354799	0.988282
g__Eggerthia	Progression	progression	0.0136677	0.0595876	90	4	0.819625	0.988282
g__Eggerthia	patient_age	patient_age	-0.00409959	0.00268004	90	4	0.133097	0.988282
g__Eggerthia	sex	male	0.00951417	0.0604286	90	4	0.875615	0.988282
g__Eggerthia	ethnicity_details	south asian	0.0189793	0.125228	90	4	0.880224	0.988282
g__Eggerthia	ethnicity_details	asian	0.0726171	0.0898581	90	4	0.423277	0.988282
g__Eggerthia	ethnicity_details	other	-0.107987	0.209094	90	4	0.608127	0.988282
g__Eggerthia	TotalWeeklyAlcoholUnits	TotalWeeklyAlcoholUnits	0.000117233	0.00274255	90	4	0.966124	0.988282
g__Eggerthia	smoking_status	never	-0.047489	0.0648017	90	4	0.46746	0.988282
g__Eggerthia	diagnosis	moderate dysplasia	0.0429503	0.0554287	90	4	0.442467	0.988282
g__Eikenella	Progression	progression	-0.153726	0.130849	90	19	0.247565	0.988282
g__Eikenella	patient_age	patient_age	-0.011385	0.00617767	90	19	0.0733638	0.988282
g__Eikenella	sex	male	-0.0447435	0.13799	90	19	0.747573	0.988282
g__Eikenella	ethnicity_details	south asian	-0.198778	0.316206	90	19	0.53345	0.988282
g__Eikenella	ethnicity_details	asian	0.0626746	0.20497	90	19	0.76149	0.988282
g__Eikenella	ethnicity_details	other	-0.192092	0.438584	90	19	0.663946	0.988282
g__Eikenella	TotalWeeklyAlcoholUnits	TotalWeeklyAlcoholUnits	0.00557953	0.00743321	90	19	0.457627	0.988282
g__Eikenella	smoking_status	never	0.130367	0.144705	90	19	0.37346	0.988282
g__Eikenella	diagnosis	moderate dysplasia	-0.037733	0.125323	90	19	0.765035	0.988282
g__Enhydrobacter	Progression	progression	0.0136677	0.0595876	90	1	0.819625	0.988282
g__Enhydrobacter	patient_age	patient_age	-0.00409959	0.00268004	90	1	0.133097	0.988282
g__Enhydrobacter	sex	male	0.00951417	0.0604286	90	1	0.875615	0.988282
g__Enhydrobacter	ethnicity_details	south asian	0.0189793	0.125228	90	1	0.880224	0.988282
g__Enhydrobacter	ethnicity_details	asian	0.0726171	0.0898581	90	1	0.423277	0.988282
g__Enhydrobacter	ethnicity_details	other	-0.107987	0.209094	90	1	0.608127	0.988282
g__Enhydrobacter	TotalWeeklyAlcoholUnits	TotalWeeklyAlcoholUnits	0.000117233	0.00274255	90	1	0.966124	0.988282
g__Enhydrobacter	smoking_status	never	-0.047489	0.0648017	90	1	0.46746	0.988282
g__Enhydrobacter	diagnosis	moderate dysplasia	0.0429503	0.0554287	90	1	0.442467	0.988282
g__Enterococcus	Progression	progression	0.0136677	0.0595876	90	4	0.819625	0.988282
g__Enterococcus	patient_age	patient_age	-0.00409959	0.00268004	90	4	0.133097	0.988282
g__Enterococcus	sex	male	0.00951417	0.0604286	90	4	0.875615	0.988282
g__Enterococcus	ethnicity_details	south asian	0.0189793	0.125228	90	4	0.880224	0.988282
g__Enterococcus	ethnicity_details	asian	0.0726171	0.0898581	90	4	0.423277	0.988282
g__Enterococcus	ethnicity_details	other	-0.107987	0.209094	90	4	0.608127	0.988282
g__Enterococcus	TotalWeeklyAlcoholUnits	TotalWeeklyAlcoholUnits	0.000117233	0.00274255	90	4	0.966124	0.988282
g__Enterococcus	smoking_status	never	-0.047489	0.0648017	90	4	0.46746	0.988282
g__Enterococcus	diagnosis	moderate dysplasia	0.0429503	0.0554287	90	4	0.442467	0.988282
g__Erysipelotrichaceae_.G.1.	Progression	progression	0.0136677	0.0595876	90	1	0.819625	0.988282
g__Erysipelotrichaceae_.G.1.	patient_age	patient_age	-0.00409959	0.00268004	90	1	0.133097	0.988282
g__Erysipelotrichaceae_.G.1.	sex	male	0.00951417	0.0604286	90	1	0.875615	0.988282
g__Erysipelotrichaceae_.G.1.	ethnicity_details	south asian	0.0189793	0.125228	90	1	0.880224	0.988282
g__Erysipelotrichaceae_.G.1.	ethnicity_details	asian	0.0726171	0.0898581	90	1	0.423277	0.988282
g__Erysipelotrichaceae_.G.1.	ethnicity_details	other	-0.107987	0.209094	90	1	0.608127	0.988282
g__Erysipelotrichaceae_.G.1.	TotalWeeklyAlcoholUnits	TotalWeeklyAlcoholUnits	0.000117233	0.00274255	90	1	0.966124	0.988282
g__Erysipelotrichaceae_.G.1.	smoking_status	never	-0.047489	0.0648017	90	1	0.46746	0.988282
g__Erysipelotrichaceae_.G.1.	diagnosis	moderate dysplasia	0.0429503	0.0554287	90	1	0.442467	0.988282
g__Filifactor	Progression	progression	0.0106886	0.0592099	90	6	0.857579	0.988282
g__Filifactor	patient_age	patient_age	-0.00413897	0.00266423	90	6	0.127461	0.988282
g__Filifactor	sex	male	0.00257484	0.0606599	90	6	0.966336	0.988282
g__Filifactor	ethnicity_details	south asian	0.0097349	0.124277	90	6	0.937926	0.988282
g__Filifactor	ethnicity_details	asian	0.0590468	0.0896138	90	6	0.513405	0.988282
g__Filifactor	ethnicity_details	other	-0.102037	0.207448	90	6	0.625329	0.988282
g__Filifactor	TotalWeeklyAlcoholUnits	TotalWeeklyAlcoholUnits	-0.000353894	0.00275233	90	6	0.898325	0.988282
g__Filifactor	smoking_status	never	-0.064472	0.0655777	90	6	0.330914	0.988282
g__Filifactor	diagnosis	moderate dysplasia	0.0354308	0.0554989	90	6	0.526519	0.988282
g__Flavitalea	Progression	progression	0.00642852	0.0609604	90	4	0.916495	0.988282
g__Flavitalea	patient_age	patient_age	-0.00422134	0.00270864	90	4	0.126287	0.988282
g__Flavitalea	sex	male	0.00357478	0.0609051	90	4	0.953461	0.988282
g__Flavitalea	ethnicity_details	south asian	0.0142393	0.126952	90	4	0.911204	0.988282
g__Flavitalea	ethnicity_details	asian	0.0723034	0.090683	90	4	0.429547	0.988282
g__Flavitalea	ethnicity_details	other	-0.10771	0.211094	90	4	0.612427	0.988282
g__Flavitalea	TotalWeeklyAlcoholUnits	TotalWeeklyAlcoholUnits	0.000358513	0.00273943	90	4	0.896474	0.988282
g__Flavitalea	smoking_status	never	-0.0390418	0.0658763	90	4	0.556447	0.988282
g__Flavitalea	diagnosis	moderate dysplasia	0.0484638	0.0565658	90	4	0.396216	0.988282
g__Fretibacterium	Progression	progression	0.0106886	0.0592099	90	11	0.857579	0.988282
g__Fretibacterium	patient_age	patient_age	-0.00413897	0.00266423	90	11	0.127461	0.988282
g__Fretibacterium	sex	male	0.00257484	0.0606599	90	11	0.966336	0.988282
g__Fretibacterium	ethnicity_details	south asian	0.0097349	0.124277	90	11	0.937926	0.988282
g__Fretibacterium	ethnicity_details	asian	0.0590468	0.0896138	90	11	0.513405	0.988282
g__Fretibacterium	ethnicity_details	other	-0.102037	0.207448	90	11	0.625329	0.988282
g__Fretibacterium	TotalWeeklyAlcoholUnits	TotalWeeklyAlcoholUnits	-0.000353894	0.00275233	90	11	0.898325	0.988282
g__Fretibacterium	smoking_status	never	-0.064472	0.0655777	90	11	0.330914	0.988282
g__Fretibacterium	diagnosis	moderate dysplasia	0.0354308	0.0554989	90	11	0.526519	0.988282
g__Gardnerella	Progression	progression	0.0136677	0.0595876	90	1	0.819625	0.988282
g__Gardnerella	patient_age	patient_age	-0.00409959	0.00268004	90	1	0.133097	0.988282
g__Gardnerella	sex	male	0.00951417	0.0604286	90	1	0.875615	0.988282
g__Gardnerella	ethnicity_details	south asian	0.0189793	0.125228	90	1	0.880224	0.988282
g__Gardnerella	ethnicity_details	asian	0.0726171	0.0898581	90	1	0.423277	0.988282
g__Gardnerella	ethnicity_details	other	-0.107987	0.209094	90	1	0.608127	0.988282
g__Gardnerella	TotalWeeklyAlcoholUnits	TotalWeeklyAlcoholUnits	0.000117233	0.00274255	90	1	0.966124	0.988282
g__Gardnerella	smoking_status	never	-0.047489	0.0648017	90	1	0.46746	0.988282
g__Gardnerella	diagnosis	moderate dysplasia	0.0429503	0.0554287	90	1	0.442467	0.988282
g__Gracilibacteria_.GN02._.G.1.	Progression	progression	0.0120126	0.060353	90	4	0.843155	0.988282
g__Gracilibacteria_.GN02._.G.1.	patient_age	patient_age	-0.00398347	0.00272741	90	4	0.151248	0.988282
g__Gracilibacteria_.GN02._.G.1.	sex	male	0.00555165	0.0621403	90	4	0.929225	0.988282
g__Gracilibacteria_.GN02._.G.1.	ethnicity_details	south asian	0.0191437	0.126448	90	4	0.880367	0.988282
g__Gracilibacteria_.GN02._.G.1.	ethnicity_details	asian	0.0694548	0.0911065	90	4	0.44993	0.988282
g__Gracilibacteria_.GN02._.G.1.	ethnicity_details	other	-0.104859	0.211345	90	4	0.622319	0.988282
g__Gracilibacteria_.GN02._.G.1.	TotalWeeklyAlcoholUnits	TotalWeeklyAlcoholUnits	0.000141584	0.00277333	90	4	0.959548	0.988282
g__Gracilibacteria_.GN02._.G.1.	smoking_status	never	-0.0516216	0.0664045	90	4	0.441098	0.988282
g__Gracilibacteria_.GN02._.G.1.	diagnosis	moderate dysplasia	0.0461822	0.0566899	90	4	0.419664	0.988282
g__Helicobacter	Progression	progression	0.0136677	0.0595876	90	1	0.819625	0.988282
g__Helicobacter	patient_age	patient_age	-0.00409959	0.00268004	90	1	0.133097	0.988282
g__Helicobacter	sex	male	0.00951417	0.0604286	90	1	0.875615	0.988282
g__Helicobacter	ethnicity_details	south asian	0.0189793	0.125228	90	1	0.880224	0.988282
g__Helicobacter	ethnicity_details	asian	0.0726171	0.0898581	90	1	0.423277	0.988282
g__Helicobacter	ethnicity_details	other	-0.107987	0.209094	90	1	0.608127	0.988282
g__Helicobacter	TotalWeeklyAlcoholUnits	TotalWeeklyAlcoholUnits	0.000117233	0.00274255	90	1	0.966124	0.988282
g__Helicobacter	smoking_status	never	-0.047489	0.0648017	90	1	0.46746	0.988282
g__Helicobacter	diagnosis	moderate dysplasia	0.0429503	0.0554287	90	1	0.442467	0.988282
g__Johnsonella	Progression	progression	0.0136677	0.0595876	90	2	0.819625	0.988282
g__Johnsonella	patient_age	patient_age	-0.00409959	0.00268004	90	2	0.133097	0.988282
g__Johnsonella	sex	male	0.00951417	0.0604286	90	2	0.875615	0.988282
g__Johnsonella	ethnicity_details	south asian	0.0189793	0.125228	90	2	0.880224	0.988282
g__Johnsonella	ethnicity_details	asian	0.0726171	0.0898581	90	2	0.423277	0.988282
g__Johnsonella	ethnicity_details	other	-0.107987	0.209094	90	2	0.608127	0.988282
g__Johnsonella	TotalWeeklyAlcoholUnits	TotalWeeklyAlcoholUnits	0.000117233	0.00274255	90	2	0.966124	0.988282
g__Johnsonella	smoking_status	never	-0.047489	0.0648017	90	2	0.46746	0.988282
g__Johnsonella	diagnosis	moderate dysplasia	0.0429503	0.0554287	90	2	0.442467	0.988282
g__Kingella	Progression	progression	-0.0635877	0.081469	90	41	0.442417	0.988282
g__Kingella	patient_age	patient_age	-0.00331907	0.0031659	90	41	0.304493	0.988282
g__Kingella	sex	male	0.0562603	0.0759802	90	41	0.465919	0.988282
g__Kingella	ethnicity_details	asian	0.293172	0.167885	90	41	0.0930423	0.988282
g__Kingella	ethnicity_details	other	-0.0631963	0.216584	90	41	0.772857	0.988282
g__Kingella	TotalWeeklyAlcoholUnits	TotalWeeklyAlcoholUnits	0.000713622	0.00372716	90	41	0.849708	0.988282
g__Kingella	smoking_status	never	-0.086062	0.0789747	90	41	0.28622	0.988282
g__Kingella	diagnosis	moderate dysplasia	-0.0055774	0.0695265	90	41	0.936701	0.988282
g__Kocuria	Progression	progression	0.00745011	0.0607532	90	2	0.902963	0.988282
g__Kocuria	patient_age	patient_age	-0.00419805	0.00270155	90	2	0.127363	0.988282
g__Kocuria	sex	male	0.0129536	0.0610455	90	2	0.832954	0.988282
g__Kocuria	ethnicity_details	south asian	0.0164257	0.126055	90	2	0.896929	0.988282
g__Kocuria	ethnicity_details	asian	0.0725599	0.0904432	90	2	0.426722	0.988282
g__Kocuria	ethnicity_details	other	-0.112412	0.210474	90	2	0.596034	0.988282
g__Kocuria	TotalWeeklyAlcoholUnits	TotalWeeklyAlcoholUnits	0.000390683	0.00280311	90	2	0.889862	0.988282
g__Kocuria	smoking_status	never	-0.0482426	0.0652367	90	2	0.463531	0.988282
g__Kocuria	diagnosis	moderate dysplasia	0.0478798	0.0563005	90	2	0.399689	0.988282
g__Lachnoanaerobaculum	Progression	progression	-0.178184	0.225663	90	47	0.437867	0.988282
g__Lachnoanaerobaculum	patient_age	patient_age	-0.0045551	0.0126578	90	47	0.722095	0.988282
g__Lachnoanaerobaculum	sex	male	-0.0595241	0.254801	90	47	0.817373	0.988282
g__Lachnoanaerobaculum	ethnicity_details	south asian	-0.122192	0.435939	90	47	0.781719	0.988282
g__Lachnoanaerobaculum	ethnicity_details	asian	0.237391	0.355647	90	47	0.510879	0.988282
g__Lachnoanaerobaculum	TotalWeeklyAlcoholUnits	TotalWeeklyAlcoholUnits	0.00880796	0.0109396	90	47	0.430347	0.988282
g__Lachnoanaerobaculum	smoking_status	never	0.203987	0.226923	90	47	0.378145	0.988282
g__Lachnoanaerobaculum	diagnosis	moderate dysplasia	-0.125151	0.189327	90	47	0.514964	0.988282
g__Lachnospiraceae_.G.2.	Progression	progression	0.0216904	0.065361	90	9	0.741731	0.988282
g__Lachnospiraceae_.G.2.	patient_age	patient_age	-0.00485671	0.00306329	90	9	0.120737	0.988282
g__Lachnospiraceae_.G.2.	ethnicity_details	asian	0.0597876	0.0927434	90	9	0.52283	0.988282
g__Lachnospiraceae_.G.2.	ethnicity_details	other	-0.146735	0.213178	90	9	0.495224	0.988282
g__Lachnospiraceae_.G.2.	TotalWeeklyAlcoholUnits	TotalWeeklyAlcoholUnits	0.000459627	0.00275452	90	9	0.868319	0.988282
g__Lachnospiraceae_.G.2.	smoking_status	never	-0.0175406	0.0669394	90	9	0.794637	0.988282
g__Lachnospiraceae_.G.2.	diagnosis	moderate dysplasia	0.0487086	0.0580292	90	9	0.406244	0.988282
g__Lachnospiraceae_.G.3.	Progression	progression	0.0136677	0.0595876	90	4	0.819625	0.988282
g__Lachnospiraceae_.G.3.	patient_age	patient_age	-0.00409959	0.00268004	90	4	0.133097	0.988282
g__Lachnospiraceae_.G.3.	sex	male	0.00951417	0.0604286	90	4	0.875615	0.988282
g__Lachnospiraceae_.G.3.	ethnicity_details	south asian	0.0189793	0.125228	90	4	0.880224	0.988282
g__Lachnospiraceae_.G.3.	ethnicity_details	asian	0.0726171	0.0898581	90	4	0.423277	0.988282
g__Lachnospiraceae_.G.3.	ethnicity_details	other	-0.107987	0.209094	90	4	0.608127	0.988282
g__Lachnospiraceae_.G.3.	TotalWeeklyAlcoholUnits	TotalWeeklyAlcoholUnits	0.000117233	0.00274255	90	4	0.966124	0.988282
g__Lachnospiraceae_.G.3.	smoking_status	never	-0.047489	0.0648017	90	4	0.46746	0.988282
g__Lachnospiraceae_.G.3.	diagnosis	moderate dysplasia	0.0429503	0.0554287	90	4	0.442467	0.988282
g__Lachnospiraceae_.G.8.	Progression	progression	0.0136677	0.0595876	90	1	0.819625	0.988282
g__Lachnospiraceae_.G.8.	patient_age	patient_age	-0.00409959	0.00268004	90	1	0.133097	0.988282
g__Lachnospiraceae_.G.8.	sex	male	0.00951417	0.0604286	90	1	0.875615	0.988282
g__Lachnospiraceae_.G.8.	ethnicity_details	south asian	0.0189793	0.125228	90	1	0.880224	0.988282
g__Lachnospiraceae_.G.8.	ethnicity_details	asian	0.0726171	0.0898581	90	1	0.423277	0.988282
g__Lachnospiraceae_.G.8.	ethnicity_details	other	-0.107987	0.209094	90	1	0.608127	0.988282
g__Lachnospiraceae_.G.8.	TotalWeeklyAlcoholUnits	TotalWeeklyAlcoholUnits	0.000117233	0.00274255	90	1	0.966124	0.988282
g__Lachnospiraceae_.G.8.	smoking_status	never	-0.047489	0.0648017	90	1	0.46746	0.988282
g__Lachnospiraceae_.G.8.	diagnosis	moderate dysplasia	0.0429503	0.0554287	90	1	0.442467	0.988282
g__Lactobacillus	Progression	progression	0.0265536	0.0623294	90	4	0.672277	0.988282
g__Lactobacillus	patient_age	patient_age	-0.00362754	0.0028216	90	4	0.205658	0.988282
g__Lactobacillus	sex	male	0.0287979	0.064212	90	4	0.656219	0.988282
g__Lactobacillus	ethnicity_details	south asian	0.0178694	0.127562	90	4	0.889276	0.988282
g__Lactobacillus	ethnicity_details	asian	0.0706173	0.0921729	90	4	0.447915	0.988282
g__Lactobacillus	ethnicity_details	other	-0.127387	0.213752	90	4	0.554502	0.988282
g__Lactobacillus	TotalWeeklyAlcoholUnits	TotalWeeklyAlcoholUnits	-0.000404023	0.00284713	90	4	0.887945	0.988282
g__Lactobacillus	smoking_status	never	-0.0414567	0.0669249	90	4	0.538966	0.988282
g__Lactobacillus	diagnosis	moderate dysplasia	0.0425189	0.0578222	90	4	0.466221	0.988282
g__Lautropia	Progression	progression	-0.0715191	0.0833197	90	34	0.420601	0.988282
g__Lautropia	patient_age	patient_age	-0.00888974	0.00334159	90	34	0.0134517	0.988282
g__Lautropia	sex	male	0.203234	0.0856147	90	34	0.0291615	0.988282
g__Lautropia	ethnicity_details	south asian	0.0326569	0.207102	90	34	0.876073	0.988282
g__Lautropia	ethnicity_details	asian	0.139005	0.104583	90	34	0.219032	0.988282
g__Lautropia	ethnicity_details	other	-0.299115	0.204021	90	34	0.156713	0.988282
g__Lautropia	TotalWeeklyAlcoholUnits	TotalWeeklyAlcoholUnits	-0.00291666	0.00387103	90	34	0.461584	0.988282
g__Lautropia	smoking_status	never	-0.0182384	0.0876749	90	34	0.836897	0.988282
g__Lautropia	diagnosis	moderate dysplasia	0.0426073	0.0672603	90	34	0.535979	0.988282
g__Lawsonella	Progression	progression	-0.101963	0.130977	90	6	0.440547	0.988282
g__Lawsonella	patient_age	patient_age	-0.00965357	0.00588885	90	6	0.108448	0.988282
g__Lawsonella	sex	male	-0.0518346	0.131984	90	6	0.696457	0.988282
g__Lawsonella	ethnicity_details	south asian	-0.199342	0.270345	90	6	0.464908	0.988282
g__Lawsonella	ethnicity_details	asian	0.0220747	0.192942	90	6	0.909445	0.988282
g__Lawsonella	ethnicity_details	other	-0.17079	0.448992	90	6	0.705533	0.988282
g__Lawsonella	TotalWeeklyAlcoholUnits	TotalWeeklyAlcoholUnits	0.000621033	0.00584872	90	6	0.915931	0.988282
g__Lawsonella	smoking_status	never	0.0947199	0.140749	90	6	0.504568	0.988282
g__Lawsonella	diagnosis	moderate dysplasia	-0.0298948	0.121987	90	6	0.807572	0.988282
g__Leptothrix	Progression	progression	0.0077689	0.0611653	90	6	0.899535	0.988282
g__Leptothrix	patient_age	patient_age	-0.00528251	0.00273335	90	6	0.0600486	0.988282
g__Leptothrix	sex	male	0.0293989	0.063779	90	6	0.647216	0.988282
g__Leptothrix	ethnicity_details	south asian	-0.00923139	0.124522	90	6	0.941261	0.988282
g__Leptothrix	ethnicity_details	asian	0.0727492	0.0889035	90	6	0.417835	0.988282
g__Leptothrix	ethnicity_details	other	-0.161601	0.207064	90	6	0.439603	0.988282
g__Leptothrix	TotalWeeklyAlcoholUnits	TotalWeeklyAlcoholUnits	-0.000234749	0.00280533	90	6	0.933717	0.988282
g__Leptothrix	smoking_status	never	-0.0141115	0.0666838	90	6	0.83345	0.988282
g__Leptothrix	diagnosis	moderate dysplasia	0.0584287	0.0563528	90	6	0.305765	0.988282
g__Lysinibacillus	Progression	progression	0.0251922	0.0608095	90	2	0.68069	0.988282
g__Lysinibacillus	patient_age	patient_age	-0.00411587	0.00268265	90	2	0.132128	0.988282
g__Lysinibacillus	sex	male	0.00312379	0.0610324	90	2	0.959415	0.988282
g__Lysinibacillus	ethnicity_details	south asian	0.0127071	0.125329	90	2	0.91971	0.988282
g__Lysinibacillus	ethnicity_details	asian	0.0656399	0.0900988	90	2	0.470159	0.988282
g__Lysinibacillus	ethnicity_details	other	-0.115216	0.209129	90	2	0.584537	0.988282
g__Lysinibacillus	TotalWeeklyAlcoholUnits	TotalWeeklyAlcoholUnits	0.000134518	0.00275482	90	2	0.9613	0.988282
g__Lysinibacillus	smoking_status	never	-0.0430836	0.0650923	90	2	0.511498	0.988282
g__Lysinibacillus	diagnosis	moderate dysplasia	0.0331254	0.0564817	90	2	0.56055	0.988282
g__Megasphaera	Progression	progression	-0.170505	0.139436	90	14	0.234116	0.988282
g__Megasphaera	patient_age	patient_age	-0.0130921	0.00690492	90	14	0.0650394	0.988282
g__Megasphaera	sex	male	0.156786	0.181918	90	14	0.402622	0.988282
g__Megasphaera	ethnicity_details	south asian	-0.398641	0.356669	90	14	0.280177	0.988282
g__Megasphaera	ethnicity_details	asian	-0.0242519	0.255616	90	14	0.925272	0.988282
g__Megasphaera	ethnicity_details	other	-0.306261	0.525663	90	14	0.563305	0.988282
g__Megasphaera	TotalWeeklyAlcoholUnits	TotalWeeklyAlcoholUnits	-0.000653869	0.00827348	90	14	0.937799	0.988282
g__Megasphaera	smoking_status	never	0.212271	0.180271	90	14	0.250772	0.988282
g__Megasphaera	diagnosis	moderate dysplasia	-0.125053	0.135839	90	14	0.363596	0.988282
g__Mesorhizobium	Progression	progression	-0.0200112	0.0597254	90	11	0.739336	0.988282
g__Mesorhizobium	patient_age	patient_age	-0.0034347	0.00261187	90	11	0.195988	0.988282
g__Mesorhizobium	sex	male	0.0106924	0.0593304	90	11	0.857891	0.988282
g__Mesorhizobium	ethnicity_details	south asian	0.0169074	0.121843	90	11	0.890333	0.988282
g__Mesorhizobium	ethnicity_details	asian	-0.0277164	0.0958572	90	11	0.773965	0.988282
g__Mesorhizobium	smoking_status	never	-0.0505704	0.06573	90	11	0.446196	0.988282
g__Mesorhizobium	diagnosis	moderate dysplasia	0.082468	0.0570787	90	11	0.1563	0.988282
g__Microbacterium	Progression	progression	0.0229057	0.0615451	90	6	0.711551	0.988282
g__Microbacterium	patient_age	patient_age	-0.00395182	0.00270288	90	6	0.150826	0.988282
g__Microbacterium	sex	male	0.00597135	0.0608188	90	6	0.922244	0.988282
g__Microbacterium	ethnicity_details	south asian	0.0265727	0.126396	90	6	0.834467	0.988282
g__Microbacterium	ethnicity_details	asian	0.0795933	0.0907633	90	6	0.38529	0.988282
g__Microbacterium	ethnicity_details	other	-0.105322	0.210643	90	6	0.619617	0.988282
g__Microbacterium	TotalWeeklyAlcoholUnits	TotalWeeklyAlcoholUnits	0.00126125	0.00314668	90	6	0.690772	0.988282
g__Microbacterium	smoking_status	never	-0.0446159	0.0652387	90	6	0.497639	0.988282
g__Microbacterium	diagnosis	moderate dysplasia	0.031301	0.0582043	90	6	0.593441	0.988282
g__Micrococcus	Progression	progression	0.00642852	0.0609604	90	1	0.916495	0.988282
g__Micrococcus	patient_age	patient_age	-0.00422134	0.00270864	90	1	0.126287	0.988282
g__Micrococcus	sex	male	0.00357478	0.0609051	90	1	0.953461	0.988282
g__Micrococcus	ethnicity_details	south asian	0.0142393	0.126952	90	1	0.911204	0.988282
g__Micrococcus	ethnicity_details	asian	0.0723034	0.090683	90	1	0.429547	0.988282
g__Micrococcus	ethnicity_details	other	-0.10771	0.211094	90	1	0.612427	0.988282
g__Micrococcus	TotalWeeklyAlcoholUnits	TotalWeeklyAlcoholUnits	0.000358513	0.00273943	90	1	0.896474	0.988282
g__Micrococcus	smoking_status	never	-0.0390418	0.0658763	90	1	0.556447	0.988282
g__Micrococcus	diagnosis	moderate dysplasia	0.0484638	0.0565658	90	1	0.396216	0.988282
g__Mitsuokella	Progression	progression	0.0136677	0.0595876	90	2	0.819625	0.988282
g__Mitsuokella	patient_age	patient_age	-0.00409959	0.00268004	90	2	0.133097	0.988282
g__Mitsuokella	sex	male	0.00951417	0.0604286	90	2	0.875615	0.988282
g__Mitsuokella	ethnicity_details	south asian	0.0189793	0.125228	90	2	0.880224	0.988282
g__Mitsuokella	ethnicity_details	asian	0.0726171	0.0898581	90	2	0.423277	0.988282
g__Mitsuokella	ethnicity_details	other	-0.107987	0.209094	90	2	0.608127	0.988282
g__Mitsuokella	TotalWeeklyAlcoholUnits	TotalWeeklyAlcoholUnits	0.000117233	0.00274255	90	2	0.966124	0.988282
g__Mitsuokella	smoking_status	never	-0.047489	0.0648017	90	2	0.46746	0.988282
g__Mitsuokella	diagnosis	moderate dysplasia	0.0429503	0.0554287	90	2	0.442467	0.988282
g__Mogibacterium	Progression	progression	-0.0534415	0.0709534	90	15	0.459823	0.988282
g__Mogibacterium	patient_age	patient_age	-0.00766571	0.00423857	90	15	0.0802592	0.988282
g__Mogibacterium	sex	male	0.0156898	0.159949	90	15	0.922808	0.988282
g__Mogibacterium	ethnicity_details	south asian	-0.041443	0.366863	90	15	0.911514	0.988282
g__Mogibacterium	ethnicity_details	asian	-0.0493097	0.182655	90	15	0.789046	0.988282
g__Mogibacterium	ethnicity_details	other	-0.167002	0.402655	90	15	0.682528	0.988282
g__Mogibacterium	TotalWeeklyAlcoholUnits	TotalWeeklyAlcoholUnits	-0.00345969	0.00578281	90	15	0.55325	0.988282
g__Mogibacterium	smoking_status	never	-0.0991962	0.129586	90	15	0.4495	0.988282
g__Mogibacterium	diagnosis	moderate dysplasia	0.0682063	0.0807149	90	15	0.40555	0.988282
g__Moraxella	Progression	progression	0.0152752	0.0605994	90	5	0.802168	0.988282
g__Moraxella	patient_age	patient_age	-0.00406829	0.00270964	90	5	0.140392	0.988282
g__Moraxella	sex	male	0.0113921	0.0618146	90	5	0.854647	0.988282
g__Moraxella	ethnicity_details	south asian	0.0206598	0.126653	90	5	0.871181	0.988282
g__Moraxella	ethnicity_details	asian	0.0756184	0.091213	90	5	0.411568	0.988282
g__Moraxella	ethnicity_details	other	-0.107528	0.211481	90	5	0.613737	0.988282
g__Moraxella	TotalWeeklyAlcoholUnits	TotalWeeklyAlcoholUnits	0.000165396	0.00276652	90	5	0.952649	0.988282
g__Moraxella	smoking_status	never	-0.0446169	0.066163	90	5	0.503627	0.988282
g__Moraxella	diagnosis	moderate dysplasia	0.0404404	0.0567875	90	5	0.480141	0.988282
g__Mycoplasma	Progression	progression	0.0136677	0.0595876	90	5	0.819625	0.988282
g__Mycoplasma	patient_age	patient_age	-0.00409959	0.00268004	90	5	0.133097	0.988282
g__Mycoplasma	sex	male	0.00951417	0.0604286	90	5	0.875615	0.988282
g__Mycoplasma	ethnicity_details	south asian	0.0189793	0.125228	90	5	0.880224	0.988282
g__Mycoplasma	ethnicity_details	asian	0.0726171	0.0898581	90	5	0.423277	0.988282
g__Mycoplasma	ethnicity_details	other	-0.107987	0.209094	90	5	0.608127	0.988282
g__Mycoplasma	TotalWeeklyAlcoholUnits	TotalWeeklyAlcoholUnits	0.000117233	0.00274255	90	5	0.966124	0.988282
g__Mycoplasma	smoking_status	never	-0.047489	0.0648017	90	5	0.46746	0.988282
g__Mycoplasma	diagnosis	moderate dysplasia	0.0429503	0.0554287	90	5	0.442467	0.988282
g__Neisseriaceae_.G.1.	Progression	progression	0.0136677	0.0595876	90	1	0.819625	0.988282
g__Neisseriaceae_.G.1.	patient_age	patient_age	-0.00409959	0.00268004	90	1	0.133097	0.988282
g__Neisseriaceae_.G.1.	sex	male	0.00951417	0.0604286	90	1	0.875615	0.988282
g__Neisseriaceae_.G.1.	ethnicity_details	south asian	0.0189793	0.125228	90	1	0.880224	0.988282
g__Neisseriaceae_.G.1.	ethnicity_details	asian	0.0726171	0.0898581	90	1	0.423277	0.988282
g__Neisseriaceae_.G.1.	ethnicity_details	other	-0.107987	0.209094	90	1	0.608127	0.988282
g__Neisseriaceae_.G.1.	TotalWeeklyAlcoholUnits	TotalWeeklyAlcoholUnits	0.000117233	0.00274255	90	1	0.966124	0.988282
g__Neisseriaceae_.G.1.	smoking_status	never	-0.047489	0.0648017	90	1	0.46746	0.988282
g__Neisseriaceae_.G.1.	diagnosis	moderate dysplasia	0.0429503	0.0554287	90	1	0.442467	0.988282
g__Novosphingobium	Progression	progression	0.0301792	0.0605103	90	5	0.620444	0.988282
g__Novosphingobium	patient_age	patient_age	-0.00380369	0.00266556	90	5	0.160644	0.988282
g__Novosphingobium	sex	male	0.0214946	0.060746	90	5	0.725146	0.988282
g__Novosphingobium	ethnicity_details	south asian	0.0311082	0.124609	90	5	0.804023	0.988282
g__Novosphingobium	ethnicity_details	asian	0.0612924	0.0898906	90	5	0.498904	0.988282
g__Novosphingobium	ethnicity_details	other	-0.118607	0.208254	90	5	0.571891	0.988282
g__Novosphingobium	TotalWeeklyAlcoholUnits	TotalWeeklyAlcoholUnits	-0.000742982	0.00281781	90	5	0.793262	0.988282
g__Novosphingobium	smoking_status	never	-0.069683	0.0667923	90	5	0.302518	0.988282
g__Novosphingobium	diagnosis	moderate dysplasia	0.051997	0.0554761	90	5	0.353728	0.988282
g__Ochrobactrum	Progression	progression	0.0136677	0.0595876	90	1	0.819625	0.988282
g__Ochrobactrum	patient_age	patient_age	-0.00409959	0.00268004	90	1	0.133097	0.988282
g__Ochrobactrum	sex	male	0.00951417	0.0604286	90	1	0.875615	0.988282
g__Ochrobactrum	ethnicity_details	south asian	0.0189793	0.125228	90	1	0.880224	0.988282
g__Ochrobactrum	ethnicity_details	asian	0.0726171	0.0898581	90	1	0.423277	0.988282
g__Ochrobactrum	ethnicity_details	other	-0.107987	0.209094	90	1	0.608127	0.988282
g__Ochrobactrum	TotalWeeklyAlcoholUnits	TotalWeeklyAlcoholUnits	0.000117233	0.00274255	90	1	0.966124	0.988282
g__Ochrobactrum	smoking_status	never	-0.047489	0.0648017	90	1	0.46746	0.988282
g__Ochrobactrum	diagnosis	moderate dysplasia	0.0429503	0.0554287	90	1	0.442467	0.988282
g__Olsenella	patient_age	patient_age	-0.00495393	0.00258725	90	7	0.0620406	0.988282
g__Olsenella	sex	male	0.0385804	0.0590913	90	7	0.517221	0.988282
g__Olsenella	ethnicity_details	asian	0.064864	0.0859658	90	7	0.454549	0.988282
g__Olsenella	ethnicity_details	other	-0.119696	0.200214	90	7	0.553011	0.988282
g__Olsenella	TotalWeeklyAlcoholUnits	TotalWeeklyAlcoholUnits	-0.00112374	0.00267175	90	7	0.676093	0.988282
g__Olsenella	smoking_status	never	-0.0675826	0.0625453	90	7	0.28579	0.988282
g__Olsenella	diagnosis	moderate dysplasia	0.0282439	0.0532622	90	7	0.598584	0.988282
g__Oribacterium	Progression	progression	-0.0942029	0.148015	90	31	0.529281	0.988282
g__Oribacterium	patient_age	patient_age	-0.0155934	0.00684518	90	31	0.0299184	0.988282
g__Oribacterium	sex	male	-0.0579234	0.155682	90	31	0.712253	0.988282
g__Oribacterium	ethnicity_details	south asian	-0.135135	0.338138	90	31	0.692172	0.988282
g__Oribacterium	ethnicity_details	asian	-0.0420323	0.210667	90	31	0.843149	0.988282
g__Oribacterium	TotalWeeklyAlcoholUnits	TotalWeeklyAlcoholUnits	0.0021767	0.00632147	90	31	0.732807	0.988282
g__Oribacterium	smoking_status	never	-0.00947346	0.157543	90	31	0.952444	0.988282
g__Oribacterium	diagnosis	moderate dysplasia	0.096371	0.137597	90	31	0.488599	0.988282
g__Ottowia	Progression	progression	0.0126693	0.0611419	90	5	0.83683	0.988282
g__Ottowia	patient_age	patient_age	-0.0040338	0.00276352	90	5	0.151652	0.988282
g__Ottowia	sex	male	0.00719678	0.0626544	90	5	0.909092	0.988282
g__Ottowia	ethnicity_details	south asian	0.017025	0.128456	90	5	0.895188	0.988282
g__Ottowia	ethnicity_details	asian	0.0704712	0.0924008	90	5	0.44983	0.988282
g__Ottowia	ethnicity_details	other	-0.105116	0.21416	90	5	0.626112	0.988282
g__Ottowia	smoking_status	never	-0.0490861	0.0679799	90	5	0.474168	0.988282
g__Ottowia	diagnosis	moderate dysplasia	0.0406635	0.0576326	90	5	0.484265	0.988282
g__Parvimonas	Progression	progression	-0.138179	0.107347	90	29	0.210345	0.988282
g__Parvimonas	patient_age	patient_age	-0.00299649	0.00562451	90	29	0.597153	0.988282
g__Parvimonas	sex	male	0.21432	0.148208	90	29	0.164829	0.988282
g__Parvimonas	ethnicity_details	south asian	-0.157216	0.279303	90	29	0.579719	0.988282
g__Parvimonas	ethnicity_details	asian	0.153086	0.224301	90	29	0.500823	0.988282
g__Parvimonas	TotalWeeklyAlcoholUnits	TotalWeeklyAlcoholUnits	-0.00843783	0.006322	90	29	0.194036	0.988282
g__Parvimonas	smoking_status	never	-0.0120407	0.151185	90	29	0.937036	0.988282
g__Parvimonas	diagnosis	moderate dysplasia	0.120387	0.110245	90	29	0.281507	0.988282
g__Pedobacter	Progression	progression	0.0265773	0.0619898	90	2	0.670254	0.988282
g__Pedobacter	patient_age	patient_age	-0.00365487	0.00273548	90	2	0.188545	0.988282
g__Pedobacter	sex	male	0.00937751	0.0612492	90	2	0.879032	0.988282
g__Pedobacter	ethnicity_details	south asian	0.0348777	0.127253	90	2	0.785334	0.988282
g__Pedobacter	ethnicity_details	asian	0.0887623	0.0916013	90	2	0.337961	0.988282
g__Pedobacter	ethnicity_details	other	-0.106046	0.211772	90	2	0.619096	0.988282
g__Pedobacter	TotalWeeklyAlcoholUnits	TotalWeeklyAlcoholUnits	0.00172051	0.00317726	90	2	0.590953	0.988282
g__Pedobacter	smoking_status	never	-0.0339825	0.0665281	90	2	0.612104	0.988282
g__Pedobacter	diagnosis	moderate dysplasia	0.0354098	0.0587017	90	2	0.549533	0.988282
g__Peptidiphaga	Progression	progression	-0.158504	0.114509	90	13	0.176582	0.988282
g__Peptidiphaga	patient_age	patient_age	-0.00317559	0.00601491	90	13	0.600288	0.988282
g__Peptidiphaga	sex	male	0.0791273	0.151701	90	13	0.607082	0.988282
g__Peptidiphaga	ethnicity_details	south asian	-0.127772	0.375948	90	13	0.737916	0.988282
g__Peptidiphaga	ethnicity_details	other	-0.139541	0.460943	90	13	0.763857	0.988282
g__Peptidiphaga	TotalWeeklyAlcoholUnits	TotalWeeklyAlcoholUnits	-0.00365285	0.00688385	90	13	0.599802	0.988282
g__Peptidiphaga	smoking_status	never	0.0542534	0.15763	90	13	0.733498	0.988282
g__Peptidiphaga	diagnosis	moderate dysplasia	-0.0188319	0.118364	90	13	0.874349	0.988282
g__Peptococcus	Progression	progression	0.0136677	0.0595876	90	1	0.819625	0.988282
g__Peptococcus	patient_age	patient_age	-0.00409959	0.00268004	90	1	0.133097	0.988282
g__Peptococcus	sex	male	0.00951417	0.0604286	90	1	0.875615	0.988282
g__Peptococcus	ethnicity_details	south asian	0.0189793	0.125228	90	1	0.880224	0.988282
g__Peptococcus	ethnicity_details	asian	0.0726171	0.0898581	90	1	0.423277	0.988282
g__Peptococcus	ethnicity_details	other	-0.107987	0.209094	90	1	0.608127	0.988282
g__Peptococcus	TotalWeeklyAlcoholUnits	TotalWeeklyAlcoholUnits	0.000117233	0.00274255	90	1	0.966124	0.988282
g__Peptococcus	smoking_status	never	-0.047489	0.0648017	90	1	0.46746	0.988282
g__Peptococcus	diagnosis	moderate dysplasia	0.0429503	0.0554287	90	1	0.442467	0.988282
g__Peptostreptococcaceae_.XI..G.1.	Progression	progression	0.0850456	0.127427	90	10	0.508079	0.988282
g__Peptostreptococcaceae_.XI..G.1.	patient_age	patient_age	-0.00728449	0.00575792	90	10	0.212639	0.988282
g__Peptostreptococcaceae_.XI..G.1.	sex	male	0.142779	0.124992	90	10	0.259649	0.988282
g__Peptostreptococcaceae_.XI..G.1.	ethnicity_details	south asian	-0.050948	0.254932	90	10	0.842541	0.988282
g__Peptostreptococcaceae_.XI..G.1.	ethnicity_details	asian	0.033168	0.182205	90	10	0.856409	0.988282
g__Peptostreptococcaceae_.XI..G.1.	ethnicity_details	other	-0.402143	0.421802	90	10	0.34572	0.988282
g__Peptostreptococcaceae_.XI..G.1.	TotalWeeklyAlcoholUnits	TotalWeeklyAlcoholUnits	-0.00128416	0.00552037	90	10	0.817159	0.988282
g__Peptostreptococcaceae_.XI..G.1.	smoking_status	never	0.0607598	0.133489	90	10	0.65128	0.988282
g__Peptostreptococcaceae_.XI..G.1.	diagnosis	moderate dysplasia	0.111954	0.115608	90	10	0.338266	0.988282
g__Peptostreptococcaceae_.XI..G.5.	Progression	progression	0.0136677	0.0595876	90	1	0.819625	0.988282
g__Peptostreptococcaceae_.XI..G.5.	patient_age	patient_age	-0.00409959	0.00268004	90	1	0.133097	0.988282
g__Peptostreptococcaceae_.XI..G.5.	sex	male	0.00951417	0.0604286	90	1	0.875615	0.988282
g__Peptostreptococcaceae_.XI..G.5.	ethnicity_details	south asian	0.0189793	0.125228	90	1	0.880224	0.988282
g__Peptostreptococcaceae_.XI..G.5.	ethnicity_details	asian	0.0726171	0.0898581	90	1	0.423277	0.988282
g__Peptostreptococcaceae_.XI..G.5.	ethnicity_details	other	-0.107987	0.209094	90	1	0.608127	0.988282
g__Peptostreptococcaceae_.XI..G.5.	TotalWeeklyAlcoholUnits	TotalWeeklyAlcoholUnits	0.000117233	0.00274255	90	1	0.966124	0.988282
g__Peptostreptococcaceae_.XI..G.5.	smoking_status	never	-0.047489	0.0648017	90	1	0.46746	0.988282
g__Peptostreptococcaceae_.XI..G.5.	diagnosis	moderate dysplasia	0.0429503	0.0554287	90	1	0.442467	0.988282
g__Peptostreptococcaceae_.XI..G.6.	Progression	progression	-0.141817	0.135192	90	6	0.303518	0.988282
g__Peptostreptococcaceae_.XI..G.6.	patient_age	patient_age	-0.0102104	0.0065109	90	6	0.125724	0.988282
g__Peptostreptococcaceae_.XI..G.6.	ethnicity_details	south asian	-0.18816	0.322422	90	6	0.568957	0.988282
g__Peptostreptococcaceae_.XI..G.6.	ethnicity_details	asian	-0.0200698	0.232718	90	6	0.932352	0.988282
g__Peptostreptococcaceae_.XI..G.6.	ethnicity_details	other	-0.177972	0.504722	90	6	0.726086	0.988282
g__Peptostreptococcaceae_.XI..G.6.	TotalWeeklyAlcoholUnits	TotalWeeklyAlcoholUnits	-0.000421685	0.00743541	90	6	0.955876	0.988282
g__Peptostreptococcaceae_.XI..G.6.	smoking_status	never	-0.0710438	0.163197	90	6	0.669317	0.988282
g__Peptostreptococcaceae_.XI..G.6.	diagnosis	moderate dysplasia	0.0319848	0.13405	90	6	0.812499	0.988282
g__Peptostreptococcaceae_.XI..G.7.	Progression	progression	0.0242011	0.0614337	90	6	0.695537	0.988282
g__Peptostreptococcaceae_.XI..G.7.	patient_age	patient_age	-0.00438156	0.00271559	90	6	0.113791	0.988282
g__Peptostreptococcaceae_.XI..G.7.	ethnicity_details	south asian	0.0181532	0.125727	90	6	0.885867	0.988282
g__Peptostreptococcaceae_.XI..G.7.	ethnicity_details	asian	0.0654235	0.0905958	90	6	0.474034	0.988282
g__Peptostreptococcaceae_.XI..G.7.	ethnicity_details	other	-0.111389	0.209893	90	6	0.598368	0.988282
g__Peptostreptococcaceae_.XI..G.7.	TotalWeeklyAlcoholUnits	TotalWeeklyAlcoholUnits	0.000127963	0.00276519	90	6	0.963322	0.988282
g__Peptostreptococcaceae_.XI..G.7.	smoking_status	never	-0.0561381	0.0659654	90	6	0.399365	0.988282
g__Peptostreptococcaceae_.XI..G.7.	diagnosis	moderate dysplasia	0.0350194	0.0567421	90	6	0.540305	0.988282
g__Peptostreptococcaceae_.XI..G.9.	Progression	progression	-0.156189	0.200909	90	8	0.44085	0.988282
g__Peptostreptococcaceae_.XI..G.9.	patient_age	patient_age	-0.00926815	0.00893142	90	8	0.304724	0.988282
g__Peptostreptococcaceae_.XI..G.9.	sex	male	0.072988	0.212946	90	8	0.733287	0.988282
g__Peptostreptococcaceae_.XI..G.9.	ethnicity_details	south asian	-0.284257	0.427958	90	8	0.509953	0.988282
g__Peptostreptococcaceae_.XI..G.9.	ethnicity_details	asian	-0.26068	0.311672	90	8	0.407285	0.988282
g__Peptostreptococcaceae_.XI..G.9.	ethnicity_details	other	-0.313464	0.715466	90	8	0.663401	0.988282
g__Peptostreptococcaceae_.XI..G.9.	TotalWeeklyAlcoholUnits	TotalWeeklyAlcoholUnits	-0.00771922	0.00974753	90	8	0.432348	0.988282
g__Peptostreptococcaceae_.XI..G.9.	smoking_status	never	-0.081938	0.217901	90	8	0.708613	0.988282
g__Peptostreptococcaceae_.XI..G.9.	diagnosis	moderate dysplasia	0.0952455	0.195099	90	8	0.627639	0.988282
g__Peptostreptococcus	Progression	progression	0.024362	0.0592946	90	7	0.683228	0.988282
g__Peptostreptococcus	patient_age	patient_age	-0.00488793	0.00280133	90	7	0.0881529	0.988282
g__Peptostreptococcus	sex	male	0.00618069	0.0608242	90	7	0.919543	0.988282
g__Peptostreptococcus	ethnicity_details	south asian	-0.0560163	0.14758	90	7	0.706186	0.988282
g__Peptostreptococcus	ethnicity_details	asian	0.0611231	0.0893038	90	7	0.497393	0.988282
g__Peptostreptococcus	ethnicity_details	other	-0.139607	0.20786	90	7	0.505515	0.988282
g__Peptostreptococcus	smoking_status	never	-0.0351301	0.0649965	90	7	0.591654	0.988282
g__Peptostreptococcus	diagnosis	moderate dysplasia	0.0433112	0.0571789	90	7	0.452905	0.988282
g__Porphyrobacter	Progression	progression	0.0136677	0.0595876	90	1	0.819625	0.988282
g__Porphyrobacter	patient_age	patient_age	-0.00409959	0.00268004	90	1	0.133097	0.988282
g__Porphyrobacter	sex	male	0.00951417	0.0604286	90	1	0.875615	0.988282
g__Porphyrobacter	ethnicity_details	south asian	0.0189793	0.125228	90	1	0.880224	0.988282
g__Porphyrobacter	ethnicity_details	asian	0.0726171	0.0898581	90	1	0.423277	0.988282
g__Porphyrobacter	ethnicity_details	other	-0.107987	0.209094	90	1	0.608127	0.988282
g__Porphyrobacter	TotalWeeklyAlcoholUnits	TotalWeeklyAlcoholUnits	0.000117233	0.00274255	90	1	0.966124	0.988282
g__Porphyrobacter	smoking_status	never	-0.047489	0.0648017	90	1	0.46746	0.988282
g__Porphyrobacter	diagnosis	moderate dysplasia	0.0429503	0.0554287	90	1	0.442467	0.988282
g__Porphyromonas	Progression	progression	0.0185774	0.0837417	90	72	0.920701	0.988282
g__Porphyromonas	patient_age	patient_age	0.000885838	0.00576531	90	72	0.959487	0.988282
g__Porphyromonas	sex	male	-0.132612	0.179232	90	72	0.50444	0.988282
g__Porphyromonas	ethnicity_details	south asian	0.137409	0.19066	90	72	0.542843	0.988282
g__Porphyromonas	ethnicity_details	asian	0.636266	0.227196	90	72	0.0541045	0.988282
g__Porphyromonas	TotalWeeklyAlcoholUnits	TotalWeeklyAlcoholUnits	-0.00531949	0.0060372	90	72	0.416758	0.988282
g__Porphyromonas	smoking_status	never	-0.359147	0.132415	90	72	0.772731	0.988282
g__Porphyromonas	diagnosis	moderate dysplasia	0.13484	0.125745	90	72	0.344526	0.988282
g__Prevotella	Progression	progression	-0.570744	0.0160679	90	81	0.0179178	0.988282
g__Prevotella	patient_age	patient_age	-0.0233009	0.00109627	90	81	0.02993	0.988282
g__Prevotella	sex	male	0.201727	0.0159011	90	81	0.0500778	0.988282
g__Prevotella	ethnicity_details	asian	0.770449	0.0243238	90	81	0.0200921	0.988282
g__Prevotella	TotalWeeklyAlcoholUnits	TotalWeeklyAlcoholUnits	0.0460195	0.00180996	90	81	0.0250255	0.988282
g__Prevotella	smoking_status	never	0.218943	0.0167665	90	81	0.0486567	0.988282
g__Prevotella	diagnosis	moderate dysplasia	-0.458986	0.0214329	90	81	0.0297062	0.988282
g__Propionibacteriaceae_.G.1.	Progression	progression	0.0136677	0.0595876	90	1	0.819625	0.988282
g__Propionibacteriaceae_.G.1.	patient_age	patient_age	-0.00409959	0.00268004	90	1	0.133097	0.988282
g__Propionibacteriaceae_.G.1.	sex	male	0.00951417	0.0604286	90	1	0.875615	0.988282
g__Propionibacteriaceae_.G.1.	ethnicity_details	south asian	0.0189793	0.125228	90	1	0.880224	0.988282
g__Propionibacteriaceae_.G.1.	ethnicity_details	asian	0.0726171	0.0898581	90	1	0.423277	0.988282
g__Propionibacteriaceae_.G.1.	ethnicity_details	other	-0.107987	0.209094	90	1	0.608127	0.988282
g__Propionibacteriaceae_.G.1.	TotalWeeklyAlcoholUnits	TotalWeeklyAlcoholUnits	0.000117233	0.00274255	90	1	0.966124	0.988282
g__Propionibacteriaceae_.G.1.	smoking_status	never	-0.047489	0.0648017	90	1	0.46746	0.988282
g__Propionibacteriaceae_.G.1.	diagnosis	moderate dysplasia	0.0429503	0.0554287	90	1	0.442467	0.988282
g__Propionibacteriaceae_.G.2.	Progression	progression	0.0251922	0.0608095	90	1	0.68069	0.988282
g__Propionibacteriaceae_.G.2.	patient_age	patient_age	-0.00411587	0.00268265	90	1	0.132128	0.988282
g__Propionibacteriaceae_.G.2.	sex	male	0.00312379	0.0610324	90	1	0.959415	0.988282
g__Propionibacteriaceae_.G.2.	ethnicity_details	south asian	0.0127071	0.125329	90	1	0.91971	0.988282
g__Propionibacteriaceae_.G.2.	ethnicity_details	asian	0.0656399	0.0900988	90	1	0.470159	0.988282
g__Propionibacteriaceae_.G.2.	ethnicity_details	other	-0.115216	0.209129	90	1	0.584537	0.988282
g__Propionibacteriaceae_.G.2.	TotalWeeklyAlcoholUnits	TotalWeeklyAlcoholUnits	0.000134518	0.00275482	90	1	0.9613	0.988282
g__Propionibacteriaceae_.G.2.	smoking_status	never	-0.0430836	0.0650923	90	1	0.511498	0.988282
g__Propionibacteriaceae_.G.2.	diagnosis	moderate dysplasia	0.0331254	0.0564817	90	1	0.56055	0.988282
g__Propionibacterium	Progression	progression	0.0054313	0.058299	90	7	0.926207	0.988282
g__Propionibacterium	patient_age	patient_age	-0.00510197	0.00261553	90	7	0.0576362	0.988282
g__Propionibacterium	sex	male	0.0469878	0.0609625	90	7	0.44506	0.988282
g__Propionibacterium	ethnicity_details	asian	0.0632319	0.0865957	90	7	0.46923	0.988282
g__Propionibacterium	ethnicity_details	other	-0.131744	0.202489	90	7	0.518752	0.988282
g__Propionibacterium	TotalWeeklyAlcoholUnits	TotalWeeklyAlcoholUnits	-0.00130015	0.00270453	90	7	0.633144	0.988282
g__Propionibacterium	smoking_status	never	-0.0633611	0.0633278	90	7	0.322654	0.988282
g__Propionibacterium	diagnosis	moderate dysplasia	0.0215759	0.0546535	90	7	0.694959	0.988282
g__Pseudomonas	Progression	progression	0.0136677	0.0595876	90	2	0.819625	0.988282
g__Pseudomonas	patient_age	patient_age	-0.00409959	0.00268004	90	2	0.133097	0.988282
g__Pseudomonas	sex	male	0.00951417	0.0604286	90	2	0.875615	0.988282
g__Pseudomonas	ethnicity_details	south asian	0.0189793	0.125228	90	2	0.880224	0.988282
g__Pseudomonas	ethnicity_details	asian	0.0726171	0.0898581	90	2	0.423277	0.988282
g__Pseudomonas	ethnicity_details	other	-0.107987	0.209094	90	2	0.608127	0.988282
g__Pseudomonas	TotalWeeklyAlcoholUnits	TotalWeeklyAlcoholUnits	0.000117233	0.00274255	90	2	0.966124	0.988282
g__Pseudomonas	smoking_status	never	-0.047489	0.0648017	90	2	0.46746	0.988282
g__Pseudomonas	diagnosis	moderate dysplasia	0.0429503	0.0554287	90	2	0.442467	0.988282
g__Ralstonia	Progression	progression	-0.0437228	0.0971423	90	13	0.657666	0.988282
g__Ralstonia	patient_age	patient_age	-0.00811805	0.00500773	90	13	0.118947	0.988282
g__Ralstonia	sex	male	-0.0919306	0.204579	90	13	0.657067	0.988282
g__Ralstonia	ethnicity_details	south asian	-0.220966	0.407744	90	13	0.592513	0.988282
g__Ralstonia	ethnicity_details	asian	-0.120358	0.239355	90	13	0.617944	0.988282
g__Ralstonia	ethnicity_details	other	-0.181194	0.468254	90	13	0.701063	0.988282
g__Ralstonia	TotalWeeklyAlcoholUnits	TotalWeeklyAlcoholUnits	-0.0080676	0.00753853	90	13	0.292412	0.988282
g__Ralstonia	smoking_status	never	0.0114252	0.165788	90	13	0.94541	0.988282
g__Ralstonia	diagnosis	moderate dysplasia	0.0171966	0.116512	90	13	0.883841	0.988282
g__Rhodobacter	Progression	progression	0.0410624	0.0617239	90	3	0.509437	0.988282
g__Rhodobacter	patient_age	patient_age	-0.00380476	0.00266967	90	3	0.161324	0.988282
g__Rhodobacter	sex	male	0.0140896	0.061359	90	3	0.819472	0.988282
g__Rhodobacter	ethnicity_details	south asian	0.0267328	0.124891	90	3	0.83152	0.988282
g__Rhodobacter	ethnicity_details	asian	0.0562481	0.0901927	90	3	0.536156	0.988282
g__Rhodobacter	ethnicity_details	other	-0.123148	0.208633	90	3	0.558104	0.988282
g__Rhodobacter	TotalWeeklyAlcoholUnits	TotalWeeklyAlcoholUnits	-0.000623967	0.00282506	90	3	0.82624	0.988282
g__Rhodobacter	smoking_status	never	-0.0643223	0.0671435	90	3	0.343427	0.988282
g__Rhodobacter	diagnosis	moderate dysplasia	0.0422106	0.05655	90	3	0.459471	0.988282
g__Roseomonas	Progression	progression	0.0136677	0.0595876	90	1	0.819625	0.988282
g__Roseomonas	patient_age	patient_age	-0.00409959	0.00268004	90	1	0.133097	0.988282
g__Roseomonas	sex	male	0.0095142	0.0604286	90	1	0.875615	0.988282
g__Roseomonas	ethnicity_details	south asian	0.0189792	0.125228	90	1	0.880224	0.988282
g__Roseomonas	ethnicity_details	asian	0.0726171	0.0898581	90	1	0.423277	0.988282
g__Roseomonas	TotalWeeklyAlcoholUnits	TotalWeeklyAlcoholUnits	0.00011723	0.00274255	90	1	0.966125	0.988282
g__Roseomonas	smoking_status	never	-0.047489	0.0648017	90	1	0.46746	0.988282
g__Roseomonas	diagnosis	moderate dysplasia	0.0429503	0.0554287	90	1	0.442466	0.988282
g__Ruminococcaceae_.G.1.	Progression	progression	0.0298023	0.0657131	90	24	0.653011	0.988282
g__Ruminococcaceae_.G.1.	patient_age	patient_age	-0.00751392	0.00325386	90	24	0.0267895	0.988282
g__Ruminococcaceae_.G.1.	sex	male	0.0213886	0.0721295	90	24	0.768584	0.988282
g__Ruminococcaceae_.G.1.	ethnicity_details	south asian	0.00593452	0.128562	90	24	0.963444	0.988282
g__Ruminococcaceae_.G.1.	ethnicity_details	asian	0.23727	0.127643	90	24	0.0713592	0.988282
g__Ruminococcaceae_.G.1.	ethnicity_details	other	-0.206111	0.214463	90	24	0.343246	0.988282
g__Ruminococcaceae_.G.1.	TotalWeeklyAlcoholUnits	TotalWeeklyAlcoholUnits	0.000369383	0.00287806	90	24	0.898678	0.988282
g__Ruminococcaceae_.G.1.	smoking_status	never	-0.0131818	0.0752706	90	24	0.861985	0.988282
g__Ruminococcaceae_.G.1.	diagnosis	moderate dysplasia	0.08931	0.0612659	90	24	0.1536	0.988282
g__Ruminococcaceae_.G.2.	Progression	progression	-0.0560518	0.0942441	90	12	0.555278	0.988282
g__Ruminococcaceae_.G.2.	patient_age	patient_age	-0.00900997	0.00432031	90	12	0.0432906	0.988282
g__Ruminococcaceae_.G.2.	sex	male	0.152694	0.0966333	90	12	0.12176	0.988282
g__Ruminococcaceae_.G.2.	ethnicity_details	south asian	-0.0669448	0.19098	90	12	0.727734	0.988282
g__Ruminococcaceae_.G.2.	ethnicity_details	asian	0.0599746	0.145954	90	12	0.683276	0.988282
g__Ruminococcaceae_.G.2.	ethnicity_details	other	-0.17877	0.317782	90	12	0.5768	0.988282
g__Ruminococcaceae_.G.2.	TotalWeeklyAlcoholUnits	TotalWeeklyAlcoholUnits	-0.00609895	0.00415106	90	12	0.149397	0.988282
g__Ruminococcaceae_.G.2.	smoking_status	never	-0.150568	0.10218	90	12	0.148239	0.988282
g__Ruminococcaceae_.G.2.	diagnosis	moderate dysplasia	-0.0224869	0.0868718	90	12	0.797045	0.988282
g__Saccharibacteria_.TM7._.G.1.	Progression	progression	-0.165423	0.147611	90	47	0.284998	0.988282
g__Saccharibacteria_.TM7._.G.1.	patient_age	patient_age	-0.0245951	0.00861	90	47	0.0108033	0.988282
g__Saccharibacteria_.TM7._.G.1.	sex	male	0.307553	0.405515	90	47	0.460863	0.988282
g__Saccharibacteria_.TM7._.G.1.	ethnicity_details	south asian	-0.887747	0.620696	90	47	0.180865	0.988282
g__Saccharibacteria_.TM7._.G.1.	ethnicity_details	asian	-0.237421	0.554932	90	47	0.675477	0.988282
g__Saccharibacteria_.TM7._.G.1.	ethnicity_details	other	-0.807013	0.726665	90	47	0.282095	0.988282
g__Saccharibacteria_.TM7._.G.1.	TotalWeeklyAlcoholUnits	TotalWeeklyAlcoholUnits	-0.0101704	0.0153636	90	47	0.51429	0.988282
g__Saccharibacteria_.TM7._.G.1.	smoking_status	never	0.501182	0.424087	90	47	0.255229	0.988282
g__Saccharibacteria_.TM7._.G.1.	diagnosis	moderate dysplasia	-0.13102	0.174558	90	47	0.464564	0.988282
g__Saccharibacteria_.TM7._.G.2.	Progression	progression	0.0136677	0.0595876	90	1	0.819625	0.988282
g__Saccharibacteria_.TM7._.G.2.	patient_age	patient_age	-0.00409959	0.00268004	90	1	0.133097	0.988282
g__Saccharibacteria_.TM7._.G.2.	sex	male	0.00951417	0.0604286	90	1	0.875615	0.988282
g__Saccharibacteria_.TM7._.G.2.	ethnicity_details	south asian	0.0189793	0.125228	90	1	0.880224	0.988282
g__Saccharibacteria_.TM7._.G.2.	ethnicity_details	asian	0.0726171	0.0898581	90	1	0.423277	0.988282
g__Saccharibacteria_.TM7._.G.2.	ethnicity_details	other	-0.107987	0.209094	90	1	0.608127	0.988282
g__Saccharibacteria_.TM7._.G.2.	TotalWeeklyAlcoholUnits	TotalWeeklyAlcoholUnits	0.000117233	0.00274255	90	1	0.966124	0.988282
g__Saccharibacteria_.TM7._.G.2.	smoking_status	never	-0.047489	0.0648017	90	1	0.46746	0.988282
g__Saccharibacteria_.TM7._.G.2.	diagnosis	moderate dysplasia	0.0429503	0.0554287	90	1	0.442467	0.988282
g__Saccharibacteria_.TM7._.G.3.	Progression	progression	-0.109651	0.0932818	90	8	0.249229	0.988282
g__Saccharibacteria_.TM7._.G.3.	patient_age	patient_age	-0.004501	0.00476536	90	8	0.350216	0.988282
g__Saccharibacteria_.TM7._.G.3.	sex	male	0.119021	0.12017	90	8	0.333733	0.988282
g__Saccharibacteria_.TM7._.G.3.	ethnicity_details	south asian	-0.104875	0.243273	90	8	0.670546	0.988282
g__Saccharibacteria_.TM7._.G.3.	ethnicity_details	asian	0.0325277	0.173926	90	8	0.853005	0.988282
g__Saccharibacteria_.TM7._.G.3.	ethnicity_details	other	-0.152481	0.358189	90	8	0.672465	0.988282
g__Saccharibacteria_.TM7._.G.3.	TotalWeeklyAlcoholUnits	TotalWeeklyAlcoholUnits	-0.0055051	0.00556652	90	8	0.330966	0.988282
g__Saccharibacteria_.TM7._.G.3.	smoking_status	never	-0.0251702	0.124011	90	8	0.840537	0.988282
g__Saccharibacteria_.TM7._.G.3.	diagnosis	moderate dysplasia	0.135326	0.0939711	90	8	0.157562	0.988282
g__Saccharibacteria_.TM7._.G.5.	Progression	progression	0.169132	0.116061	90	12	0.15286	0.988282
g__Saccharibacteria_.TM7._.G.5.	patient_age	patient_age	0.00441232	0.00517905	90	12	0.399307	0.988282
g__Saccharibacteria_.TM7._.G.5.	sex	male	-0.0474841	0.121608	90	12	0.698239	0.988282
g__Saccharibacteria_.TM7._.G.5.	ethnicity_details	south asian	0.0323847	0.231639	90	12	0.889525	0.988282
g__Saccharibacteria_.TM7._.G.5.	ethnicity_details	asian	-0.0564364	0.169489	90	12	0.740906	0.988282
g__Saccharibacteria_.TM7._.G.5.	ethnicity_details	other	-0.181708	0.385703	90	12	0.640158	0.988282
g__Saccharibacteria_.TM7._.G.5.	TotalWeeklyAlcoholUnits	TotalWeeklyAlcoholUnits	-0.00220854	0.00535911	90	12	0.682474	0.988282
g__Saccharibacteria_.TM7._.G.5.	smoking_status	never	-0.0538507	0.121705	90	12	0.660561	0.988282
g__Saccharibacteria_.TM7._.G.5.	diagnosis	moderate dysplasia	0.12578	0.111241	90	12	0.264868	0.988282
g__Saccharibacteria_.TM7._.G.6.	Progression	progression	-0.175914	0.125005	90	8	0.166517	0.988282
g__Saccharibacteria_.TM7._.G.6.	sex	male	0.0684604	0.133537	90	8	0.610691	0.988282
g__Saccharibacteria_.TM7._.G.6.	ethnicity_details	south asian	-0.211155	0.260396	90	8	0.421983	0.988282
g__Saccharibacteria_.TM7._.G.6.	ethnicity_details	other	-0.296951	0.434648	90	8	0.498222	0.988282
g__Saccharibacteria_.TM7._.G.6.	TotalWeeklyAlcoholUnits	TotalWeeklyAlcoholUnits	-0.00102899	0.00605989	90	8	0.865945	0.988282
g__Saccharibacteria_.TM7._.G.6.	smoking_status	never	0.0814857	0.138532	90	8	0.559525	0.988282
g__Saccharibacteria_.TM7._.G.6.	diagnosis	moderate dysplasia	0.0668296	0.120695	90	8	0.582535	0.988282
g__Saccharibacteria_.TM7._.G.7.	Progression	progression	-0.0588729	0.110359	90	3	0.59628	0.988282
g__Saccharibacteria_.TM7._.G.7.	patient_age	patient_age	-0.00299412	0.00498677	90	3	0.551179	0.988282
g__Saccharibacteria_.TM7._.G.7.	sex	male	0.12289	0.110391	90	3	0.271395	0.988282
g__Saccharibacteria_.TM7._.G.7.	ethnicity_details	south asian	-0.0932809	0.232728	90	3	0.690412	0.988282
g__Saccharibacteria_.TM7._.G.7.	ethnicity_details	asian	0.0877112	0.167393	90	3	0.602806	0.988282
g__Saccharibacteria_.TM7._.G.7.	ethnicity_details	other	-0.164453	0.390107	90	3	0.67531	0.988282
g__Saccharibacteria_.TM7._.G.7.	TotalWeeklyAlcoholUnits	TotalWeeklyAlcoholUnits	0.000308903	0.00506686	90	3	0.951651	0.988282
g__Saccharibacteria_.TM7._.G.7.	smoking_status	never	0.0587585	0.119196	90	3	0.624388	0.988282
g__Saccharibacteria_.TM7._.G.7.	diagnosis	moderate dysplasia	-0.0332046	0.102377	90	3	0.747154	0.988282
g__Saccharibacteria_.TM7._.G.8.	Progression	progression	0.0136677	0.0595876	90	2	0.819625	0.988282
g__Saccharibacteria_.TM7._.G.8.	patient_age	patient_age	-0.00409959	0.00268004	90	2	0.133097	0.988282
g__Saccharibacteria_.TM7._.G.8.	sex	male	0.00951417	0.0604286	90	2	0.875615	0.988282
g__Saccharibacteria_.TM7._.G.8.	ethnicity_details	south asian	0.0189793	0.125228	90	2	0.880224	0.988282
g__Saccharibacteria_.TM7._.G.8.	ethnicity_details	asian	0.0726171	0.0898581	90	2	0.423277	0.988282
g__Saccharibacteria_.TM7._.G.8.	ethnicity_details	other	-0.107987	0.209094	90	2	0.608127	0.988282
g__Saccharibacteria_.TM7._.G.8.	TotalWeeklyAlcoholUnits	TotalWeeklyAlcoholUnits	0.000117233	0.00274255	90	2	0.966124	0.988282
g__Saccharibacteria_.TM7._.G.8.	smoking_status	never	-0.047489	0.0648017	90	2	0.46746	0.988282
g__Saccharibacteria_.TM7._.G.8.	diagnosis	moderate dysplasia	0.0429503	0.0554287	90	2	0.442467	0.988282
g__Scardovia	Progression	progression	0.0337411	0.0612757	90	8	0.584727	0.988282
g__Scardovia	patient_age	patient_age	-0.00388433	0.00268936	90	8	0.155893	0.988282
g__Scardovia	sex	male	0.0289136	0.0625184	90	8	0.646068	0.988282
g__Scardovia	ethnicity_details	south asian	0.031128	0.125556	90	8	0.805375	0.988282
g__Scardovia	ethnicity_details	asian	0.064821	0.0907755	90	8	0.479036	0.988282
g__Scardovia	ethnicity_details	other	-0.123254	0.209987	90	8	0.5603	0.988282
g__Scardovia	TotalWeeklyAlcoholUnits	TotalWeeklyAlcoholUnits	-0.000953281	0.00286207	90	8	0.740697	0.988282
g__Scardovia	smoking_status	never	-0.0653357	0.067712	90	8	0.339987	0.988282
g__Scardovia	diagnosis	moderate dysplasia	0.0471675	0.0565088	90	8	0.408504	0.988282
g__Schaalia	Progression	progression	-0.119418	0.151927	90	64	0.447684	0.988282
g__Schaalia	patient_age	patient_age	-0.00137854	0.00583369	90	64	0.817354	0.988282
g__Schaalia	sex	male	0.125451	0.140384	90	64	0.389097	0.988282
g__Schaalia	ethnicity_details	asian	0.228321	0.215517	90	64	0.310449	0.988282
g__Schaalia	ethnicity_details	other	-0.241067	0.281437	90	64	0.408631	0.988282
g__Schaalia	TotalWeeklyAlcoholUnits	TotalWeeklyAlcoholUnits	0.0108494	0.00761054	90	64	0.185033	0.988282
g__Schaalia	smoking_status	never	0.184115	0.153312	90	64	0.25323	0.988282
g__Schaalia	diagnosis	moderate dysplasia	-0.0453861	0.117695	90	64	0.706525	0.988282
g__Schlegelella	Progression	progression	0.0176554	0.0627617	90	10	0.779855	0.988282
g__Schlegelella	patient_age	patient_age	-0.00424865	0.00281238	90	10	0.138354	0.988282
g__Schlegelella	sex	male	0.0032079	0.0623394	90	10	0.959204	0.988282
g__Schlegelella	ethnicity_details	south asian	0.0145533	0.128731	90	10	0.910528	0.988282
g__Schlegelella	ethnicity_details	asian	0.0818465	0.092851	90	10	0.383074	0.988282
g__Schlegelella	ethnicity_details	other	-0.107283	0.21376	90	10	0.618369	0.988282
g__Schlegelella	TotalWeeklyAlcoholUnits	TotalWeeklyAlcoholUnits	0.00155558	0.00321239	90	10	0.630729	0.988282
g__Schlegelella	smoking_status	never	-0.0293916	0.0690219	90	10	0.672405	0.988282
g__Schlegelella	diagnosis	moderate dysplasia	0.0204041	0.0604241	90	10	0.737286	0.988282
g__Segetibacter	Progression	progression	0.0209903	0.0600917	90	2	0.728567	0.988282
g__Segetibacter	patient_age	patient_age	-0.00435007	0.00268897	90	2	0.113035	0.988282
g__Segetibacter	ethnicity_details	south asian	0.0219126	0.125245	90	2	0.861945	0.988282
g__Segetibacter	ethnicity_details	asian	0.0783559	0.0903435	90	2	0.390599	0.988282
g__Segetibacter	ethnicity_details	other	-0.114961	0.209017	90	2	0.585217	0.988282
g__Segetibacter	TotalWeeklyAlcoholUnits	TotalWeeklyAlcoholUnits	0.000569272	0.00278029	90	2	0.838798	0.988282
g__Segetibacter	smoking_status	never	-0.0310902	0.066424	90	2	0.642111	0.988282
g__Segetibacter	diagnosis	moderate dysplasia	0.0498559	0.0566058	90	2	0.383349	0.988282
g__Selenomonas	Progression	progression	-0.0145203	0.0726774	90	47	0.843038	0.988282
g__Selenomonas	patient_age	patient_age	-0.00489994	0.00334177	90	47	0.153335	0.988282
g__Selenomonas	sex	male	0.0944448	0.0758639	90	47	0.223126	0.988282
g__Selenomonas	ethnicity_details	south asian	0.0475938	0.15581	90	47	0.762197	0.988282
g__Selenomonas	ethnicity_details	asian	0.0803984	0.103192	90	47	0.442222	0.988282
g__Selenomonas	ethnicity_details	other	-0.153115	0.22101	90	47	0.493948	0.988282
g__Selenomonas	TotalWeeklyAlcoholUnits	TotalWeeklyAlcoholUnits	-0.00168031	0.00332486	90	47	0.617113	0.988282
g__Selenomonas	smoking_status	never	-0.074832	0.0765698	90	47	0.336501	0.988282
g__Selenomonas	diagnosis	moderate dysplasia	-0.00623538	0.0677023	90	47	0.927252	0.988282
g__Shuttleworthia	Progression	progression	0.0136677	0.0595876	90	2	0.819625	0.988282
g__Shuttleworthia	patient_age	patient_age	-0.00409959	0.00268004	90	2	0.133097	0.988282
g__Shuttleworthia	sex	male	0.00951417	0.0604286	90	2	0.875615	0.988282
g__Shuttleworthia	ethnicity_details	south asian	0.0189793	0.125228	90	2	0.880224	0.988282
g__Shuttleworthia	ethnicity_details	asian	0.0726171	0.0898581	90	2	0.423277	0.988282
g__Shuttleworthia	ethnicity_details	other	-0.107987	0.209094	90	2	0.608127	0.988282
g__Shuttleworthia	TotalWeeklyAlcoholUnits	TotalWeeklyAlcoholUnits	0.000117233	0.00274255	90	2	0.966124	0.988282
g__Shuttleworthia	smoking_status	never	-0.047489	0.0648017	90	2	0.46746	0.988282
g__Shuttleworthia	diagnosis	moderate dysplasia	0.0429503	0.0554287	90	2	0.442467	0.988282
g__Simonsiella	Progression	progression	-0.0677402	0.115215	90	3	0.560168	0.988282
g__Simonsiella	patient_age	patient_age	-0.0137543	0.00516727	90	3	0.0108489	0.988282
g__Simonsiella	sex	male	-0.0421782	0.12718	90	3	0.742699	0.988282
g__Simonsiella	ethnicity_details	south asian	-0.18317	0.254777	90	3	0.477664	0.988282
g__Simonsiella	ethnicity_details	asian	0.062938	0.202525	90	3	0.75847	0.988282
g__Simonsiella	ethnicity_details	other	-0.204068	0.411815	90	3	0.62271	0.988282
g__Simonsiella	TotalWeeklyAlcoholUnits	TotalWeeklyAlcoholUnits	0.000776823	0.00578427	90	3	0.894357	0.988282
g__Simonsiella	smoking_status	never	0.0660677	0.133844	90	3	0.625016	0.988282
g__Simonsiella	diagnosis	moderate dysplasia	-0.0568806	0.110899	90	3	0.610606	0.988282
g__Sneathia	Progression	progression	0.0136677	0.0595876	90	2	0.819625	0.988282
g__Sneathia	patient_age	patient_age	-0.00409959	0.00268004	90	2	0.133097	0.988282
g__Sneathia	sex	male	0.00951417	0.0604286	90	2	0.875615	0.988282
g__Sneathia	ethnicity_details	south asian	0.0189793	0.125228	90	2	0.880224	0.988282
g__Sneathia	ethnicity_details	asian	0.0726171	0.0898581	90	2	0.423277	0.988282
g__Sneathia	ethnicity_details	other	-0.107987	0.209094	90	2	0.608127	0.988282
g__Sneathia	TotalWeeklyAlcoholUnits	TotalWeeklyAlcoholUnits	0.000117233	0.00274255	90	2	0.966124	0.988282
g__Sneathia	smoking_status	never	-0.047489	0.0648017	90	2	0.46746	0.988282
g__Sneathia	diagnosis	moderate dysplasia	0.0429503	0.0554287	90	2	0.442467	0.988282
g__Solobacterium	Progression	progression	-0.0467095	0.066799	90	14	0.489176	0.988282
g__Solobacterium	patient_age	patient_age	-0.00837433	0.00305733	90	14	0.00965517	0.988282
g__Solobacterium	sex	male	0.104093	0.0694552	90	14	0.142922	0.988282
g__Solobacterium	ethnicity_details	south asian	-0.0858146	0.125695	90	14	0.499449	0.988282
g__Solobacterium	ethnicity_details	asian	0.166243	0.104829	90	14	0.122082	0.988282
g__Solobacterium	ethnicity_details	other	-0.287446	0.205373	90	14	0.170881	0.988282
g__Solobacterium	TotalWeeklyAlcoholUnits	TotalWeeklyAlcoholUnits	-0.000679899	0.00275756	90	14	0.806691	0.988282
g__Solobacterium	smoking_status	never	0.036071	0.072137	90	14	0.620303	0.988282
g__Solobacterium	diagnosis	moderate dysplasia	0.10466	0.0589908	90	14	0.0847354	0.988282
g__Sphingomonas	Progression	progression	-0.116106	0.116509	90	13	0.325437	0.988282
g__Sphingomonas	patient_age	patient_age	-0.0119156	0.00509279	90	13	0.0247853	0.988282
g__Sphingomonas	sex	male	-0.0291883	0.12031	90	13	0.809595	0.988282
g__Sphingomonas	ethnicity_details	south asian	-0.127135	0.230441	90	13	0.584566	0.988282
g__Sphingomonas	ethnicity_details	asian	-0.0230867	0.162977	90	13	0.888129	0.988282
g__Sphingomonas	ethnicity_details	other	-0.215103	0.37792	90	13	0.572761	0.988282
g__Sphingomonas	TotalWeeklyAlcoholUnits	TotalWeeklyAlcoholUnits	0.000771141	0.00520429	90	13	0.88297	0.988282
g__Sphingomonas	smoking_status	never	0.0123262	0.129167	90	13	0.924488	0.988282
g__Sphingomonas	diagnosis	moderate dysplasia	0.113677	0.10878	90	13	0.302578	0.988282
g__Staphylococcus	Progression	progression	-0.148466	0.123297	90	11	0.23694	0.988282
g__Staphylococcus	sex	male	0.0157235	0.148912	90	11	0.91673	0.988282
g__Staphylococcus	ethnicity_details	south asian	-0.265099	0.292612	90	11	0.373629	0.988282
g__Staphylococcus	ethnicity_details	asian	0.0102944	0.210349	90	11	0.961292	0.988282
g__Staphylococcus	ethnicity_details	other	-0.235587	0.438442	90	11	0.594019	0.988282
g__Staphylococcus	TotalWeeklyAlcoholUnits	TotalWeeklyAlcoholUnits	-0.00109336	0.00737983	90	11	0.883077	0.988282
g__Staphylococcus	smoking_status	never	0.0575947	0.150637	90	11	0.704697	0.988282
g__Staphylococcus	diagnosis	moderate dysplasia	-0.0577078	0.125049	90	11	0.646999	0.988282
g__Stenotrophomonas	Progression	progression	0.0424409	0.0614239	90	10	0.493398	0.988282
g__Stenotrophomonas	patient_age	patient_age	-0.0045324	0.00267136	90	10	0.0971632	0.988282
g__Stenotrophomonas	sex	male	0.0097822	0.0615681	90	10	0.874525	0.988282
g__Stenotrophomonas	ethnicity_details	south asian	0.0250147	0.123696	90	10	0.840736	0.988282
g__Stenotrophomonas	ethnicity_details	asian	0.0670394	0.0894688	90	10	0.457869	0.988282
g__Stenotrophomonas	ethnicity_details	other	-0.142774	0.206576	90	10	0.493366	0.988282
g__Stenotrophomonas	TotalWeeklyAlcoholUnits	TotalWeeklyAlcoholUnits	0.000889744	0.00317023	90	10	0.780388	0.988282
g__Stenotrophomonas	smoking_status	never	-0.0492094	0.0659825	90	10	0.459966	0.988282
g__Stenotrophomonas	diagnosis	moderate dysplasia	0.0481784	0.0578395	90	10	0.409577	0.988282
g__Stomatobaculum	Progression	progression	-0.0818934	0.158408	90	33	0.609573	0.988282
g__Stomatobaculum	patient_age	patient_age	0.00281465	0.00738755	90	33	0.70603	0.988282
g__Stomatobaculum	sex	male	0.0869086	0.16236	90	33	0.596483	0.988282
g__Stomatobaculum	ethnicity_details	south asian	0.015299	0.28096	90	33	0.956991	0.988282
g__Stomatobaculum	ethnicity_details	asian	0.432724	0.360934	90	33	0.24	0.988282
g__Stomatobaculum	TotalWeeklyAlcoholUnits	TotalWeeklyAlcoholUnits	-0.00717693	0.00665767	90	33	0.290156	0.988282
g__Stomatobaculum	smoking_status	never	-0.312239	0.179248	90	33	0.0924066	0.988282
g__Stomatobaculum	diagnosis	moderate dysplasia	0.0487395	0.149104	90	33	0.746031	0.988282
g__Tannerella	Progression	progression	-0.0233903	0.130317	90	38	0.858921	0.988282
g__Tannerella	patient_age	patient_age	-0.00199155	0.00581247	90	38	0.734049	0.988282
g__Tannerella	sex	male	-0.121362	0.139627	90	38	0.394021	0.988282
g__Tannerella	ethnicity_details	south asian	-0.0576713	0.253435	90	38	0.821908	0.988282
g__Tannerella	ethnicity_details	asian	0.0152714	0.221353	90	38	0.945524	0.988282
g__Tannerella	TotalWeeklyAlcoholUnits	TotalWeeklyAlcoholUnits	0.00037184	0.00706866	90	38	0.958471	0.988282
g__Tannerella	smoking_status	never	-0.0853887	0.152863	90	38	0.580896	0.988282
g__Tannerella	diagnosis	moderate dysplasia	0.0407168	0.122825	90	38	0.742606	0.988282
g__Treponema	Progression	progression	-0.0881672	0.134622	90	24	0.516175	0.988282
g__Treponema	patient_age	patient_age	-0.00232927	0.00617164	90	24	0.707811	0.988282
g__Treponema	sex	male	0.20441	0.137524	90	24	0.144836	0.988282
g__Treponema	ethnicity_details	south asian	-0.147896	0.271831	90	24	0.589337	0.988282
g__Treponema	ethnicity_details	asian	0.0544603	0.196557	90	24	0.783118	0.988282
g__Treponema	ethnicity_details	other	-0.210702	0.455356	90	24	0.646012	0.988282
g__Treponema	TotalWeeklyAlcoholUnits	TotalWeeklyAlcoholUnits	-0.00239601	0.00610831	90	24	0.696902	0.988282
g__Treponema	smoking_status	never	0.0427317	0.144258	90	24	0.768559	0.988282
g__Treponema	diagnosis	moderate dysplasia	-0.0499689	0.125731	90	24	0.693115	0.988282
g__Turicella	Progression	progression	0.0136677	0.0595876	90	1	0.819625	0.988282
g__Turicella	patient_age	patient_age	-0.00409959	0.00268004	90	1	0.133097	0.988282
g__Turicella	sex	male	0.00951417	0.0604286	90	1	0.875615	0.988282
g__Turicella	ethnicity_details	south asian	0.0189793	0.125228	90	1	0.880224	0.988282
g__Turicella	ethnicity_details	asian	0.0726171	0.0898581	90	1	0.423277	0.988282
g__Turicella	ethnicity_details	other	-0.107987	0.209094	90	1	0.608127	0.988282
g__Turicella	TotalWeeklyAlcoholUnits	TotalWeeklyAlcoholUnits	0.000117233	0.00274255	90	1	0.966124	0.988282
g__Turicella	smoking_status	never	-0.047489	0.0648017	90	1	0.46746	0.988282
g__Turicella	diagnosis	moderate dysplasia	0.0429503	0.0554287	90	1	0.442467	0.988282
g__Unclassified.c__Actinobacteria	Progression	progression	0.0205627	0.0566769	90	15	0.720064	0.988282
g__Unclassified.c__Actinobacteria	patient_age	patient_age	-0.00510813	0.00263404	90	15	0.0607087	0.988282
g__Unclassified.c__Actinobacteria	sex	male	0.0294111	0.0661904	90	15	0.662553	0.988282
g__Unclassified.c__Actinobacteria	ethnicity_details	south asian	-0.0157219	0.127349	90	15	0.903385	0.988282
g__Unclassified.c__Actinobacteria	ethnicity_details	asian	0.043158	0.0918653	90	15	0.644141	0.988282
g__Unclassified.c__Actinobacteria	ethnicity_details	other	-0.121253	0.198765	90	15	0.545405	0.988282
g__Unclassified.c__Actinobacteria	TotalWeeklyAlcoholUnits	TotalWeeklyAlcoholUnits	-0.00254325	0.00307273	90	15	0.421746	0.988282
g__Unclassified.c__Actinobacteria	smoking_status	never	-0.0739177	0.0701623	90	15	0.302725	0.988282
g__Unclassified.c__Actinobacteria	diagnosis	moderate dysplasia	0.0307854	0.055549	90	15	0.582607	0.988282
g__Unclassified.c__Bacilli	Progression	progression	0.0185151	0.061183	90	4	0.76364	0.988282
g__Unclassified.c__Bacilli	patient_age	patient_age	-0.00416232	0.00268516	90	4	0.128443	0.988282
g__Unclassified.c__Bacilli	sex	male	-0.00566772	0.06109	90	4	0.926512	0.988282
g__Unclassified.c__Bacilli	ethnicity_details	asian	0.0665801	0.090288	90	4	0.464873	0.988282
g__Unclassified.c__Bacilli	ethnicity_details	other	-0.107736	0.209901	90	4	0.610388	0.988282
g__Unclassified.c__Bacilli	TotalWeeklyAlcoholUnits	TotalWeeklyAlcoholUnits	0.000474751	0.00272738	90	4	0.862629	0.988282
g__Unclassified.c__Bacilli	smoking_status	never	-0.0312489	0.0656512	90	4	0.636495	0.988282
g__Unclassified.c__Bacilli	diagnosis	moderate dysplasia	0.0246392	0.0570039	90	4	0.66773	0.988282
g__Unclassified.c__Betaproteobacteria	Progression	progression	-0.115403	0.107576	90	6	0.289228	0.988282
g__Unclassified.c__Betaproteobacteria	patient_age	patient_age	-0.00991428	0.00472622	90	6	0.0417079	0.988282
g__Unclassified.c__Betaproteobacteria	sex	male	0.102093	0.108356	90	6	0.351237	0.988282
g__Unclassified.c__Betaproteobacteria	ethnicity_details	south asian	-0.147904	0.226189	90	6	0.516581	0.988282
g__Unclassified.c__Betaproteobacteria	ethnicity_details	asian	0.0770043	0.162689	90	6	0.638323	0.988282
g__Unclassified.c__Betaproteobacteria	ethnicity_details	other	-0.304482	0.376576	90	6	0.423122	0.988282
g__Unclassified.c__Betaproteobacteria	TotalWeeklyAlcoholUnits	TotalWeeklyAlcoholUnits	0.00184567	0.00490854	90	6	0.708714	0.988282
g__Unclassified.c__Betaproteobacteria	smoking_status	never	0.119524	0.115138	90	6	0.304897	0.988282
g__Unclassified.c__Betaproteobacteria	diagnosis	moderate dysplasia	0.099432	0.101832	90	6	0.334191	0.988282
g__Unclassified.f__Bacillaceae	Progression	progression	0.0136677	0.0595876	90	2	0.819625	0.988282
g__Unclassified.f__Bacillaceae	patient_age	patient_age	-0.00409959	0.00268004	90	2	0.133097	0.988282
g__Unclassified.f__Bacillaceae	sex	male	0.00951417	0.0604286	90	2	0.875615	0.988282
g__Unclassified.f__Bacillaceae	ethnicity_details	south asian	0.0189793	0.125228	90	2	0.880224	0.988282
g__Unclassified.f__Bacillaceae	ethnicity_details	asian	0.0726171	0.0898581	90	2	0.423277	0.988282
g__Unclassified.f__Bacillaceae	ethnicity_details	other	-0.107987	0.209094	90	2	0.608127	0.988282
g__Unclassified.f__Bacillaceae	TotalWeeklyAlcoholUnits	TotalWeeklyAlcoholUnits	0.000117233	0.00274255	90	2	0.966124	0.988282
g__Unclassified.f__Bacillaceae	smoking_status	never	-0.047489	0.0648017	90	2	0.46746	0.988282
g__Unclassified.f__Bacillaceae	diagnosis	moderate dysplasia	0.0429503	0.0554287	90	2	0.442467	0.988282
g__Unclassified.f__Bradyrhizobiaceae	Progression	progression	0.0130529	0.0606416	90	7	0.830575	0.988282
g__Unclassified.f__Bradyrhizobiaceae	patient_age	patient_age	-0.0040855	0.00273976	90	7	0.143054	0.988282
g__Unclassified.f__Bradyrhizobiaceae	sex	male	0.0112564	0.0615853	90	7	0.855864	0.988282
g__Unclassified.f__Bradyrhizobiaceae	ethnicity_details	south asian	0.0176131	0.126616	90	7	0.890018	0.988282
g__Unclassified.f__Bradyrhizobiaceae	ethnicity_details	asian	0.071627	0.0911684	90	7	0.436332	0.988282
g__Unclassified.f__Bradyrhizobiaceae	ethnicity_details	other	-0.109012	0.211731	90	7	0.609329	0.988282
g__Unclassified.f__Bradyrhizobiaceae	smoking_status	never	-0.0490154	0.0658839	90	7	0.460865	0.988282
g__Unclassified.f__Bradyrhizobiaceae	diagnosis	moderate dysplasia	0.0426657	0.05647	90	7	0.453949	0.988282
g__Unclassified.f__Comamonadaceae	Progression	progression	0.0136677	0.0595876	90	2	0.819625	0.988282
g__Unclassified.f__Comamonadaceae	patient_age	patient_age	-0.00409959	0.00268004	90	2	0.133097	0.988282
g__Unclassified.f__Comamonadaceae	sex	male	0.00951417	0.0604286	90	2	0.875615	0.988282
g__Unclassified.f__Comamonadaceae	ethnicity_details	south asian	0.0189793	0.125228	90	2	0.880224	0.988282
g__Unclassified.f__Comamonadaceae	ethnicity_details	asian	0.0726171	0.0898581	90	2	0.423277	0.988282
g__Unclassified.f__Comamonadaceae	ethnicity_details	other	-0.107987	0.209094	90	2	0.608127	0.988282
g__Unclassified.f__Comamonadaceae	TotalWeeklyAlcoholUnits	TotalWeeklyAlcoholUnits	0.000117233	0.00274255	90	2	0.966124	0.988282
g__Unclassified.f__Comamonadaceae	smoking_status	never	-0.047489	0.0648017	90	2	0.46746	0.988282
g__Unclassified.f__Comamonadaceae	diagnosis	moderate dysplasia	0.0429503	0.0554287	90	2	0.442467	0.988282
g__Unclassified.f__Flavobacteriaceae	Progression	progression	0.0136677	0.0595876	90	1	0.819625	0.988282
g__Unclassified.f__Flavobacteriaceae	patient_age	patient_age	-0.00409959	0.00268004	90	1	0.133097	0.988282
g__Unclassified.f__Flavobacteriaceae	sex	male	0.00951417	0.0604286	90	1	0.875615	0.988282
g__Unclassified.f__Flavobacteriaceae	ethnicity_details	south asian	0.0189793	0.125228	90	1	0.880224	0.988282
g__Unclassified.f__Flavobacteriaceae	ethnicity_details	asian	0.0726171	0.0898581	90	1	0.423277	0.988282
g__Unclassified.f__Flavobacteriaceae	ethnicity_details	other	-0.107987	0.209094	90	1	0.608127	0.988282
g__Unclassified.f__Flavobacteriaceae	TotalWeeklyAlcoholUnits	TotalWeeklyAlcoholUnits	0.000117233	0.00274255	90	1	0.966124	0.988282
g__Unclassified.f__Flavobacteriaceae	smoking_status	never	-0.047489	0.0648017	90	1	0.46746	0.988282
g__Unclassified.f__Flavobacteriaceae	diagnosis	moderate dysplasia	0.0429503	0.0554287	90	1	0.442467	0.988282
g__Unclassified.f__Leptotrichiaceae	Progression	progression	0.00838662	0.0613674	90	1	0.891923	0.988282
g__Unclassified.f__Leptotrichiaceae	patient_age	patient_age	-0.00407371	0.00270485	90	1	0.139194	0.988282
g__Unclassified.f__Leptotrichiaceae	sex	male	0.0117201	0.0613206	90	1	0.849318	0.988282
g__Unclassified.f__Leptotrichiaceae	ethnicity_details	south asian	0.0226005	0.126582	90	1	0.859127	0.988282
g__Unclassified.f__Leptotrichiaceae	ethnicity_details	asian	0.0766766	0.0909486	90	1	0.40375	0.988282
g__Unclassified.f__Leptotrichiaceae	ethnicity_details	other	-0.103612	0.211294	90	1	0.626363	0.988282
g__Unclassified.f__Leptotrichiaceae	TotalWeeklyAlcoholUnits	TotalWeeklyAlcoholUnits	0.000192258	0.00276086	90	1	0.944862	0.988282
g__Unclassified.f__Leptotrichiaceae	smoking_status	never	-0.0487759	0.0655458	90	1	0.460743	0.988282
g__Unclassified.f__Leptotrichiaceae	diagnosis	moderate dysplasia	0.0471664	0.0568857	90	1	0.411499	0.988282
g__Unclassified.f__Micrococcaceae	Progression	progression	0.0263081	0.059868	90	3	0.662506	0.988282
g__Unclassified.f__Micrococcaceae	patient_age	patient_age	-0.00445127	0.00267066	90	3	0.102674	0.988282
g__Unclassified.f__Micrococcaceae	sex	male	0.0242816	0.0609346	90	3	0.692246	0.988282
g__Unclassified.f__Micrococcaceae	ethnicity_details	south asian	0.0162475	0.12394	90	3	0.896315	0.988282
g__Unclassified.f__Micrococcaceae	ethnicity_details	asian	0.0576595	0.0894475	90	3	0.522538	0.988282
g__Unclassified.f__Micrococcaceae	ethnicity_details	other	-0.137409	0.207523	90	3	0.51143	0.988282
g__Unclassified.f__Micrococcaceae	TotalWeeklyAlcoholUnits	TotalWeeklyAlcoholUnits	-0.000635318	0.00277215	90	3	0.81987	0.988282
g__Unclassified.f__Micrococcaceae	smoking_status	never	-0.0646364	0.0653622	90	3	0.328122	0.988282
g__Unclassified.f__Micrococcaceae	diagnosis	moderate dysplasia	0.0518047	0.0553952	90	3	0.354799	0.988282
g__Unclassified.f__Neisseriaceae	Progression	progression	0.0136677	0.0595876	90	1	0.819625	0.988282
g__Unclassified.f__Neisseriaceae	patient_age	patient_age	-0.00409959	0.00268004	90	1	0.133097	0.988282
g__Unclassified.f__Neisseriaceae	sex	male	0.00951417	0.0604286	90	1	0.875615	0.988282
g__Unclassified.f__Neisseriaceae	ethnicity_details	south asian	0.0189793	0.125228	90	1	0.880224	0.988282
g__Unclassified.f__Neisseriaceae	ethnicity_details	asian	0.0726171	0.0898581	90	1	0.423277	0.988282
g__Unclassified.f__Neisseriaceae	ethnicity_details	other	-0.107987	0.209094	90	1	0.608127	0.988282
g__Unclassified.f__Neisseriaceae	TotalWeeklyAlcoholUnits	TotalWeeklyAlcoholUnits	0.000117233	0.00274255	90	1	0.966124	0.988282
g__Unclassified.f__Neisseriaceae	smoking_status	never	-0.047489	0.0648017	90	1	0.46746	0.988282
g__Unclassified.f__Neisseriaceae	diagnosis	moderate dysplasia	0.0429503	0.0554287	90	1	0.442467	0.988282
g__Unclassified.f__Pasteurellaceae	patient_age	patient_age	-0.00379191	0.00269533	90	1	0.166498	0.988282
g__Unclassified.f__Pasteurellaceae	ethnicity_details	south asian	0.025685	0.125568	90	1	0.838867	0.988282
g__Unclassified.f__Pasteurellaceae	ethnicity_details	asian	0.0875599	0.0906999	90	1	0.339631	0.988282
g__Unclassified.f__Pasteurellaceae	ethnicity_details	other	-0.098333	0.209768	90	1	0.641548	0.988282
g__Unclassified.f__Pasteurellaceae	TotalWeeklyAlcoholUnits	TotalWeeklyAlcoholUnits	0.0024158	0.00344912	90	1	0.487358	0.988282
g__Unclassified.f__Pasteurellaceae	smoking_status	never	-0.0346338	0.065707	90	1	0.600776	0.988282
g__Unclassified.f__Pasteurellaceae	diagnosis	moderate dysplasia	0.0476393	0.055733	90	1	0.397305	0.988282
g__Unclassified.f__Peptostreptococcaceae_.XI.	Progression	progression	0.0136677	0.0595876	90	1	0.819625	0.988282
g__Unclassified.f__Peptostreptococcaceae_.XI.	patient_age	patient_age	-0.00409959	0.00268004	90	1	0.133097	0.988282
g__Unclassified.f__Peptostreptococcaceae_.XI.	sex	male	0.00951417	0.0604286	90	1	0.875615	0.988282
g__Unclassified.f__Peptostreptococcaceae_.XI.	ethnicity_details	south asian	0.0189793	0.125228	90	1	0.880224	0.988282
g__Unclassified.f__Peptostreptococcaceae_.XI.	ethnicity_details	asian	0.0726171	0.0898581	90	1	0.423277	0.988282
g__Unclassified.f__Peptostreptococcaceae_.XI.	ethnicity_details	other	-0.107987	0.209094	90	1	0.608127	0.988282
g__Unclassified.f__Peptostreptococcaceae_.XI.	TotalWeeklyAlcoholUnits	TotalWeeklyAlcoholUnits	0.000117233	0.00274255	90	1	0.966124	0.988282
g__Unclassified.f__Peptostreptococcaceae_.XI.	smoking_status	never	-0.047489	0.0648017	90	1	0.46746	0.988282
g__Unclassified.f__Peptostreptococcaceae_.XI.	diagnosis	moderate dysplasia	0.0429503	0.0554287	90	1	0.442467	0.988282
g__Unclassified.f__Porphyromonadaceae	Progression	progression	0.0136677	0.0595876	90	1	0.819625	0.988282
g__Unclassified.f__Porphyromonadaceae	patient_age	patient_age	-0.00409959	0.00268004	90	1	0.133097	0.988282
g__Unclassified.f__Porphyromonadaceae	sex	male	0.00951417	0.0604286	90	1	0.875615	0.988282
g__Unclassified.f__Porphyromonadaceae	ethnicity_details	south asian	0.0189793	0.125228	90	1	0.880224	0.988282
g__Unclassified.f__Porphyromonadaceae	ethnicity_details	asian	0.0726171	0.0898581	90	1	0.423277	0.988282
g__Unclassified.f__Porphyromonadaceae	ethnicity_details	other	-0.107987	0.209094	90	1	0.608127	0.988282
g__Unclassified.f__Porphyromonadaceae	TotalWeeklyAlcoholUnits	TotalWeeklyAlcoholUnits	0.000117233	0.00274255	90	1	0.966124	0.988282
g__Unclassified.f__Porphyromonadaceae	smoking_status	never	-0.047489	0.0648017	90	1	0.46746	0.988282
g__Unclassified.f__Porphyromonadaceae	diagnosis	moderate dysplasia	0.0429503	0.0554287	90	1	0.442467	0.988282
g__Unclassified.f__Rhodobacteraceae	Progression	progression	0.0136677	0.0595876	90	1	0.819625	0.988282
g__Unclassified.f__Rhodobacteraceae	patient_age	patient_age	-0.00409959	0.00268004	90	1	0.133097	0.988282
g__Unclassified.f__Rhodobacteraceae	sex	male	0.00951417	0.0604286	90	1	0.875615	0.988282
g__Unclassified.f__Rhodobacteraceae	ethnicity_details	south asian	0.0189793	0.125228	90	1	0.880224	0.988282
g__Unclassified.f__Rhodobacteraceae	ethnicity_details	asian	0.0726171	0.0898581	90	1	0.423277	0.988282
g__Unclassified.f__Rhodobacteraceae	ethnicity_details	other	-0.107987	0.209094	90	1	0.608127	0.988282
g__Unclassified.f__Rhodobacteraceae	TotalWeeklyAlcoholUnits	TotalWeeklyAlcoholUnits	0.000117233	0.00274255	90	1	0.966124	0.988282
g__Unclassified.f__Rhodobacteraceae	smoking_status	never	-0.047489	0.0648017	90	1	0.46746	0.988282
g__Unclassified.f__Rhodobacteraceae	diagnosis	moderate dysplasia	0.0429503	0.0554287	90	1	0.442467	0.988282
g__Unclassified.f__Saccharibacteria_.TM7._.F.1.	Progression	progression	0.0136677	0.0595876	90	1	0.819625	0.988282
g__Unclassified.f__Saccharibacteria_.TM7._.F.1.	patient_age	patient_age	-0.00409959	0.00268004	90	1	0.133097	0.988282
g__Unclassified.f__Saccharibacteria_.TM7._.F.1.	sex	male	0.00951417	0.0604286	90	1	0.875615	0.988282
g__Unclassified.f__Saccharibacteria_.TM7._.F.1.	ethnicity_details	south asian	0.0189793	0.125228	90	1	0.880224	0.988282
g__Unclassified.f__Saccharibacteria_.TM7._.F.1.	ethnicity_details	asian	0.0726171	0.0898581	90	1	0.423277	0.988282
g__Unclassified.f__Saccharibacteria_.TM7._.F.1.	ethnicity_details	other	-0.107987	0.209094	90	1	0.608127	0.988282
g__Unclassified.f__Saccharibacteria_.TM7._.F.1.	TotalWeeklyAlcoholUnits	TotalWeeklyAlcoholUnits	0.000117233	0.00274255	90	1	0.966124	0.988282
g__Unclassified.f__Saccharibacteria_.TM7._.F.1.	smoking_status	never	-0.047489	0.0648017	90	1	0.46746	0.988282
g__Unclassified.f__Saccharibacteria_.TM7._.F.1.	diagnosis	moderate dysplasia	0.0429503	0.0554287	90	1	0.442467	0.988282
g__Unclassified.f__Selenomonadaceae	Progression	progression	0.0136677	0.0595876	90	1	0.819625	0.988282
g__Unclassified.f__Selenomonadaceae	patient_age	patient_age	-0.00409959	0.00268004	90	1	0.133097	0.988282
g__Unclassified.f__Selenomonadaceae	sex	male	0.00951417	0.0604286	90	1	0.875615	0.988282
g__Unclassified.f__Selenomonadaceae	ethnicity_details	south asian	0.0189793	0.125228	90	1	0.880224	0.988282
g__Unclassified.f__Selenomonadaceae	ethnicity_details	asian	0.0726171	0.0898581	90	1	0.423277	0.988282
g__Unclassified.f__Selenomonadaceae	ethnicity_details	other	-0.107987	0.209094	90	1	0.608127	0.988282
g__Unclassified.f__Selenomonadaceae	TotalWeeklyAlcoholUnits	TotalWeeklyAlcoholUnits	0.000117233	0.00274255	90	1	0.966124	0.988282
g__Unclassified.f__Selenomonadaceae	smoking_status	never	-0.047489	0.0648017	90	1	0.46746	0.988282
g__Unclassified.f__Selenomonadaceae	diagnosis	moderate dysplasia	0.0429503	0.0554287	90	1	0.442467	0.988282
g__Unclassified.f__Sphingomonadaceae	Progression	progression	0.0287845	0.061851	90	7	0.64407	0.988282
g__Unclassified.f__Sphingomonadaceae	patient_age	patient_age	-0.00369046	0.00276339	90	7	0.188913	0.988282
g__Unclassified.f__Sphingomonadaceae	sex	male	0.0069915	0.0626635	90	7	0.911698	0.988282
g__Unclassified.f__Sphingomonadaceae	ethnicity_details	south asian	-0.0592942	0.151708	90	7	0.697928	0.988282
g__Unclassified.f__Sphingomonadaceae	ethnicity_details	asian	0.0661226	0.0918859	90	7	0.475757	0.988282
g__Unclassified.f__Sphingomonadaceae	ethnicity_details	other	-0.107085	0.212406	90	7	0.616864	0.988282
g__Unclassified.f__Sphingomonadaceae	smoking_status	never	-0.0473006	0.0674342	90	7	0.486902	0.988282
g__Unclassified.f__Sphingomonadaceae	diagnosis	moderate dysplasia	0.0190473	0.0595429	90	7	0.750637	0.988282
g__Unclassified.k__Bacteria	Progression	progression	0.153265	0.111541	90	19	0.176889	0.988282
g__Unclassified.k__Bacteria	patient_age	patient_age	-0.00481113	0.00482473	90	19	0.324625	0.988282
g__Unclassified.k__Bacteria	sex	male	-0.0980987	0.111638	90	19	0.384694	0.988282
g__Unclassified.k__Bacteria	ethnicity_details	south asian	0.10505	0.264463	90	19	0.69348	0.988282
g__Unclassified.k__Bacteria	ethnicity_details	asian	-0.00925826	0.159281	90	19	0.953953	0.988282
g__Unclassified.k__Bacteria	TotalWeeklyAlcoholUnits	TotalWeeklyAlcoholUnits	0.00521214	0.00567322	90	19	0.363688	0.988282
g__Unclassified.k__Bacteria	smoking_status	never	-0.0803542	0.116836	90	19	0.495784	0.988282
g__Unclassified.k__Bacteria	diagnosis	moderate dysplasia	0.0197737	0.108791	90	19	0.856668	0.988282
g__Unclassified.o__Bacillales	Progression	progression	0.0136677	0.0595876	90	1	0.819625	0.988282
g__Unclassified.o__Bacillales	patient_age	patient_age	-0.00409959	0.00268004	90	1	0.133097	0.988282
g__Unclassified.o__Bacillales	sex	male	0.00951417	0.0604286	90	1	0.875615	0.988282
g__Unclassified.o__Bacillales	ethnicity_details	south asian	0.0189793	0.125228	90	1	0.880224	0.988282
g__Unclassified.o__Bacillales	ethnicity_details	asian	0.0726171	0.0898581	90	1	0.423277	0.988282
g__Unclassified.o__Bacillales	ethnicity_details	other	-0.107987	0.209094	90	1	0.608127	0.988282
g__Unclassified.o__Bacillales	TotalWeeklyAlcoholUnits	TotalWeeklyAlcoholUnits	0.000117233	0.00274255	90	1	0.966124	0.988282
g__Unclassified.o__Bacillales	smoking_status	never	-0.047489	0.0648017	90	1	0.46746	0.988282
g__Unclassified.o__Bacillales	diagnosis	moderate dysplasia	0.0429503	0.0554287	90	1	0.442467	0.988282
g__Unclassified.o__Burkholderiales	Progression	progression	-0.0863272	0.0908402	90	3	0.347027	0.988282
g__Unclassified.o__Burkholderiales	patient_age	patient_age	-0.00835189	0.00410721	90	3	0.0479274	0.988282
g__Unclassified.o__Burkholderiales	sex	male	0.0983334	0.0926594	90	3	0.294246	0.988282
g__Unclassified.o__Burkholderiales	ethnicity_details	south asian	-0.0906832	0.194116	90	3	0.64264	0.988282
g__Unclassified.o__Burkholderiales	ethnicity_details	asian	0.0921634	0.140496	90	3	0.515172	0.988282
g__Unclassified.o__Burkholderiales	ethnicity_details	other	-0.265533	0.324598	90	3	0.417646	0.988282
g__Unclassified.o__Burkholderiales	TotalWeeklyAlcoholUnits	TotalWeeklyAlcoholUnits	0.00178074	0.0042646	90	3	0.678252	0.988282
g__Unclassified.o__Burkholderiales	smoking_status	never	0.0854993	0.0995611	90	3	0.395023	0.988282
g__Unclassified.o__Burkholderiales	diagnosis	moderate dysplasia	0.107195	0.0859678	90	3	0.218879	0.988282
g__Unclassified.o__Campylobacterales	Progression	progression	0.0194871	0.0590859	90	1	0.74311	0.988282
g__Unclassified.o__Campylobacterales	patient_age	patient_age	-0.00437392	0.00265889	90	1	0.107095	0.988282
g__Unclassified.o__Campylobacterales	sex	male	-0.00277624	0.0607152	90	1	0.963737	0.988282
g__Unclassified.o__Campylobacterales	ethnicity_details	south asian	0.0205009	0.123819	90	1	0.869263	0.988282
g__Unclassified.o__Campylobacterales	ethnicity_details	asian	0.0755664	0.0889734	90	1	0.400318	0.988282
g__Unclassified.o__Campylobacterales	ethnicity_details	other	-0.115136	0.206648	90	1	0.580296	0.988282
g__Unclassified.o__Campylobacterales	TotalWeeklyAlcoholUnits	TotalWeeklyAlcoholUnits	0.000532584	0.00275313	90	1	0.847555	0.988282
g__Unclassified.o__Campylobacterales	smoking_status	never	-0.0339173	0.065013	90	1	0.604505	0.988282
g__Unclassified.o__Campylobacterales	diagnosis	moderate dysplasia	0.0522328	0.0552402	90	1	0.349544	0.988282
g__Unclassified.o__Clostridiales	Progression	progression	0.0111079	0.0606769	90	1	0.855593	0.988282
g__Unclassified.o__Clostridiales	patient_age	patient_age	-0.00401302	0.00272086	90	1	0.147357	0.988282
g__Unclassified.o__Clostridiales	sex	male	0.00772185	0.0613542	90	1	0.90043	0.988282
g__Unclassified.o__Clostridiales	ethnicity_details	south asian	0.0157565	0.126746	90	1	0.901641	0.988282
g__Unclassified.o__Clostridiales	ethnicity_details	asian	0.0698415	0.0910461	90	1	0.447129	0.988282
g__Unclassified.o__Clostridiales	ethnicity_details	other	-0.108582	0.211135	90	1	0.609697	0.988282
g__Unclassified.o__Clostridiales	smoking_status	never	-0.0459487	0.0656618	90	1	0.487749	0.988282
g__Unclassified.o__Clostridiales	diagnosis	moderate dysplasia	0.0461364	0.0567681	90	1	0.420757	0.988282
g__Unclassified.o__Rhizobiales	Progression	progression	0.0251922	0.0608095	90	2	0.68069	0.988282
g__Unclassified.o__Rhizobiales	patient_age	patient_age	-0.00411587	0.00268265	90	2	0.132128	0.988282
g__Unclassified.o__Rhizobiales	sex	male	0.00312379	0.0610324	90	2	0.959415	0.988282
g__Unclassified.o__Rhizobiales	ethnicity_details	south asian	0.0127071	0.125329	90	2	0.91971	0.988282
g__Unclassified.o__Rhizobiales	ethnicity_details	asian	0.0656399	0.0900988	90	2	0.470159	0.988282
g__Unclassified.o__Rhizobiales	ethnicity_details	other	-0.115216	0.209129	90	2	0.584537	0.988282
g__Unclassified.o__Rhizobiales	TotalWeeklyAlcoholUnits	TotalWeeklyAlcoholUnits	0.000134518	0.00275482	90	2	0.9613	0.988282
g__Unclassified.o__Rhizobiales	smoking_status	never	-0.0430836	0.0650923	90	2	0.511498	0.988282
g__Unclassified.o__Rhizobiales	diagnosis	moderate dysplasia	0.0331254	0.0564817	90	2	0.56055	0.988282
g__Unclassified.p__Bacteroidetes	Progression	progression	0.0229057	0.0615451	90	5	0.711551	0.988282
g__Unclassified.p__Bacteroidetes	patient_age	patient_age	-0.00395182	0.00270288	90	5	0.150826	0.988282
g__Unclassified.p__Bacteroidetes	sex	male	0.00597135	0.0608188	90	5	0.922244	0.988282
g__Unclassified.p__Bacteroidetes	ethnicity_details	south asian	0.0265727	0.126396	90	5	0.834467	0.988282
g__Unclassified.p__Bacteroidetes	ethnicity_details	asian	0.0795933	0.0907633	90	5	0.38529	0.988282
g__Unclassified.p__Bacteroidetes	ethnicity_details	other	-0.105322	0.210643	90	5	0.619617	0.988282
g__Unclassified.p__Bacteroidetes	TotalWeeklyAlcoholUnits	TotalWeeklyAlcoholUnits	0.00126125	0.00314668	90	5	0.690772	0.988282
g__Unclassified.p__Bacteroidetes	smoking_status	never	-0.0446159	0.0652387	90	5	0.497639	0.988282
g__Unclassified.p__Bacteroidetes	diagnosis	moderate dysplasia	0.031301	0.0582043	90	5	0.593441	0.988282
g__Unclassified.p__Firmicutes	Progression	progression	-0.0533518	0.105764	90	2	0.617315	0.988282
g__Unclassified.p__Firmicutes	patient_age	patient_age	-0.00771622	0.00504786	90	2	0.134013	0.988282
g__Unclassified.p__Firmicutes	sex	male	0.127918	0.119321	90	2	0.296138	0.988282
g__Unclassified.p__Firmicutes	ethnicity_details	south asian	-0.0826108	0.243937	90	2	0.737837	0.988282
g__Unclassified.p__Firmicutes	ethnicity_details	asian	0.037676	0.17595	90	2	0.832164	0.988282
g__Unclassified.p__Firmicutes	ethnicity_details	other	-0.142527	0.389026	90	2	0.715892	0.988282
g__Unclassified.p__Firmicutes	TotalWeeklyAlcoholUnits	TotalWeeklyAlcoholUnits	-0.00508515	0.00553768	90	2	0.370169	0.988282
g__Unclassified.p__Firmicutes	smoking_status	never	-0.132061	0.126845	90	2	0.306863	0.988282
g__Unclassified.p__Firmicutes	diagnosis	moderate dysplasia	-0.024129	0.103065	90	2	0.81596	0.988282
g__Unclassified.p__Proteobacteria	Progression	progression	0.0298715	0.0623839	90	4	0.634553	0.988282
g__Unclassified.p__Proteobacteria	patient_age	patient_age	-0.00378085	0.00274903	90	4	0.176318	0.988282
g__Unclassified.p__Proteobacteria	sex	male	0.00828497	0.0629804	90	4	0.895974	0.988282
g__Unclassified.p__Proteobacteria	ethnicity_details	south asian	0.0241828	0.127914	90	4	0.850969	0.988282
g__Unclassified.p__Proteobacteria	ethnicity_details	asian	0.0796294	0.0924977	90	4	0.394193	0.988282
g__Unclassified.p__Proteobacteria	ethnicity_details	other	-0.113172	0.213173	90	4	0.598355	0.988282
g__Unclassified.p__Proteobacteria	TotalWeeklyAlcoholUnits	TotalWeeklyAlcoholUnits	0.00065813	0.00280202	90	4	0.815785	0.988282
g__Unclassified.p__Proteobacteria	smoking_status	never	-0.0286567	0.0679529	90	4	0.67541	0.988282
g__Unclassified.p__Proteobacteria	diagnosis	moderate dysplasia	0.0344537	0.0584795	90	4	0.558911	0.988282
g__Variovorax	Progression	progression	0.0136677	0.0595876	90	1	0.819625	0.988282
g__Variovorax	patient_age	patient_age	-0.00409959	0.00268004	90	1	0.133097	0.988282
g__Variovorax	sex	male	0.00951417	0.0604286	90	1	0.875615	0.988282
g__Variovorax	ethnicity_details	south asian	0.0189793	0.125228	90	1	0.880224	0.988282
g__Variovorax	ethnicity_details	asian	0.0726171	0.0898581	90	1	0.423277	0.988282
g__Variovorax	ethnicity_details	other	-0.107987	0.209094	90	1	0.608127	0.988282
g__Variovorax	TotalWeeklyAlcoholUnits	TotalWeeklyAlcoholUnits	0.000117233	0.00274255	90	1	0.966124	0.988282
g__Variovorax	smoking_status	never	-0.047489	0.0648017	90	1	0.46746	0.988282
g__Variovorax	diagnosis	moderate dysplasia	0.0429503	0.0554287	90	1	0.442467	0.988282
g__Veillonellaceae_.G.1.	Progression	progression	-0.0771351	0.101969	90	10	0.453405	0.988282
g__Veillonellaceae_.G.1.	patient_age	patient_age	-0.00440686	0.00461777	90	10	0.345133	0.988282
g__Veillonellaceae_.G.1.	sex	male	0.140539	0.103918	90	10	0.183155	0.988282
g__Veillonellaceae_.G.1.	ethnicity_details	south asian	-0.125317	0.214495	90	10	0.562039	0.988282
g__Veillonellaceae_.G.1.	ethnicity_details	asian	0.0659261	0.153511	90	10	0.669688	0.988282
g__Veillonellaceae_.G.1.	ethnicity_details	other	-0.178014	0.357009	90	10	0.620527	0.988282
g__Veillonellaceae_.G.1.	TotalWeeklyAlcoholUnits	TotalWeeklyAlcoholUnits	-0.00147595	0.00476573	90	10	0.758251	0.988282
g__Veillonellaceae_.G.1.	smoking_status	never	0.0309686	0.111226	90	10	0.781988	0.988282
g__Veillonellaceae_.G.1.	diagnosis	moderate dysplasia	-0.0523952	0.0948713	90	10	0.583553	0.988282
g__Absconditabacteria_.SR1._.G.1.	sex	male	0.00317422	0.0771737	90	18	0.967459	0.988682
g__Lachnospiraceae_.G.2.	sex	male	0.00249641	0.0636592	90	9	0.968914	0.98942
g__Abiotrophia	ethnicity_details	south asian	0.00448955	0.149077	90	24	0.97617	0.989457
g__Aggregatibacter	ethnicity_details	other	-0.0135091	0.478777	90	38	0.977723	0.989457
g__Bulleidia	ethnicity_details	asian	0.00719661	0.227793	90	2	0.974937	0.989457
g__Catonella	diagnosis	moderate dysplasia	-0.00393578	0.107467	90	25	0.970989	0.989457
g__Caulobacter	TotalWeeklyAlcoholUnits	TotalWeeklyAlcoholUnits	-0.00015727	0.0051555	90	14	0.97581	0.989457
g__Lachnospiraceae_.G.2.	ethnicity_details	south asian	-0.00413978	0.127883	90	9	0.974337	0.989457
g__Ottowia	TotalWeeklyAlcoholUnits	TotalWeeklyAlcoholUnits	8.36787e-05	0.0028228	90	5	0.976512	0.989457
g__Peptidiphaga	ethnicity_details	asian	0.00766176	0.213427	90	13	0.971609	0.989457
g__Peptostreptococcaceae_.XI..G.7.	sex	male	0.0018702	0.0618062	90	6	0.975998	0.989457
g__Peptostreptococcus	TotalWeeklyAlcoholUnits	TotalWeeklyAlcoholUnits	9.96556e-05	0.00273536	90	7	0.971118	0.989457
g__Unclassified.c__Bacilli	ethnicity_details	south asian	0.00447813	0.126443	90	4	0.971912	0.989457
g__Unclassified.f__Pasteurellaceae	sex	male	0.00169946	0.0605596	90	1	0.977739	0.989457
g__Unclassified.o__Clostridiales	TotalWeeklyAlcoholUnits	TotalWeeklyAlcoholUnits	7.2974e-05	0.00277296	90	1	0.979142	0.990135
g__Bacteroidetes_.G.5.	smoking_status	never	0.00288087	0.122765	90	6	0.981382	0.990947
g__Lachnoanaerobaculum	ethnicity_details	other	-0.0118802	0.595525	90	47	0.984252	0.990947
g__Olsenella	ethnicity_details	south asian	0.00256221	0.120087	90	7	0.983074	0.990947
g__Propionibacterium	ethnicity_details	south asian	-0.00263486	0.121192	90	7	0.982755	0.990947
g__Unclassified.f__Pasteurellaceae	Progression	progression	0.00120298	0.0609646	90	1	0.984346	0.990947
g__Unclassified.f__Sphingomonadaceae	TotalWeeklyAlcoholUnits	TotalWeeklyAlcoholUnits	6.52414e-05	0.00281099	90	7	0.981606	0.990947
g__Mesorhizobium	TotalWeeklyAlcoholUnits	TotalWeeklyAlcoholUnits	-3.7379e-05	0.00264046	90	11	0.988776	0.993793
g__Saccharibacteria_.TM7._.G.6.	ethnicity_details	asian	-0.00252905	0.188879	90	8	0.989379	0.993793
g__Segetibacter	sex	male	-0.000839305	0.0621098	90	2	0.989281	0.993793
g__Unclassified.f__Bradyrhizobiaceae	TotalWeeklyAlcoholUnits	TotalWeeklyAlcoholUnits	2.30882e-05	0.00278334	90	7	0.993424	0.997114
g__Cardiobacterium	TotalWeeklyAlcoholUnits	TotalWeeklyAlcoholUnits	2.2823e-05	0.00402156	90	29	0.995506	0.99788
g__Peptostreptococcaceae_.XI..G.6.	sex	male	0.000875848	0.157342	90	6	0.995664	0.99788
g__Alloscardovia	smoking_status	never	-8.54852e-05	0.111005	90	3	0.999389	0.999845
g__Kingella	ethnicity_details	south asian	-3.02376e-05	0.154412	90	41	0.999845	0.999845
g__Olsenella	Progression	progression	-0.000108537	0.0572444	90	7	0.998496	0.999845

## Sheet: S2I PG_NP_CLR
Supplementary Table 2I. Results of MaAsLin2 differential abundance testing at the genus level with CLR abundance data. The test was run with an AST transform, no additional normalisation, progression status (with time to progression grouped to <1, 1-2, 2-3, 3-4, 4-6 or 6+ years) as a fixed effect and matched progressor/non-progressor groupings as a random effect.
Genus	Metadata	Value (metadata group)	Coefficient	Standard Error	N	N (not 0)	p-value	q-value
g__Campylobacter	Time_to_progression_grouped	2<3	-1.71523	0.00619695	90	77	5.33782e-19	4.83073e-16
g__Campylobacter	Time_to_progression_grouped	NP	0.158715	0.00438188	90	77	4.61432e-11	2.08798e-08
g__Peptostreptococcaceae_.XI..G.1.	Time_to_progression_grouped	1<2	0.973862	0.231062	90	10	0.0001156	0.0348728
g__Prevotella	Time_to_progression_grouped	NP	0.384893	0.0593459	90	81	0.0029119	0.658817
g__Bacteroidetes_.G.5.	Time_to_progression_grouped	NP	-0.483731	0.161921	90	6	0.00442186	0.800357
g__Abiotrophia	Time_to_progression_grouped	>6	-0.164698	0.177575	90	24	0.360213	0.872783
g__Abiotrophia	Time_to_progression_grouped	1<2	0.150405	0.155001	90	24	0.338723	0.872783
g__Abiotrophia	Time_to_progression_grouped	2<3	0.087308	0.155001	90	24	0.576944	0.872783
g__Abiotrophia	Time_to_progression_grouped	3<4	-0.118517	0.142377	90	24	0.410983	0.872783
g__Abiotrophia	Time_to_progression_grouped	4<6	-0.0760533	0.155001	90	24	0.626816	0.872783
g__Abiotrophia	Time_to_progression_grouped	NP	-0.0416654	0.105615	90	24	0.695674	0.872783
g__Absconditabacteria_.SR1._.G.1.	Time_to_progression_grouped	>6	-0.114005	0.15148	90	18	0.456207	0.872783
g__Absconditabacteria_.SR1._.G.1.	Time_to_progression_grouped	1<2	0.181086	0.15148	90	18	0.239133	0.872783
g__Absconditabacteria_.SR1._.G.1.	Time_to_progression_grouped	2<3	0.117989	0.15148	90	18	0.440738	0.872783
g__Absconditabacteria_.SR1._.G.1.	Time_to_progression_grouped	3<4	-0.0878364	0.140244	90	18	0.534758	0.872783
g__Acidovorax	Time_to_progression_grouped	>6	-0.0892767	0.161537	90	6	0.583165	0.872783
g__Acidovorax	Time_to_progression_grouped	1<2	0.150405	0.141001	90	6	0.291676	0.872783
g__Acidovorax	Time_to_progression_grouped	2<3	0.0468106	0.129518	90	6	0.719439	0.872783
g__Acidovorax	Time_to_progression_grouped	3<4	-0.118517	0.129518	90	6	0.364931	0.872783
g__Acidovorax	Time_to_progression_grouped	4<6	-0.0760533	0.141001	90	6	0.592226	0.872783
g__Acidovorax	Time_to_progression_grouped	NP	-0.056095	0.0928463	90	6	0.548698	0.872783
g__Acinetobacter	Time_to_progression_grouped	>6	-0.144685	0.285686	90	9	0.614909	0.872783
g__Acinetobacter	Time_to_progression_grouped	1<2	0.150405	0.285686	90	9	0.601036	0.872783
g__Acinetobacter	Time_to_progression_grouped	3<4	-0.118517	0.262419	90	9	0.653611	0.872783
g__Actinomyces	Time_to_progression_grouped	>6	-0.468896	0.0685956	90	66	0.0930632	0.872783
g__Actinomyces	Time_to_progression_grouped	3<4	-0.525576	0.61893	90	66	0.410012	0.872783
g__Actinomyces	Time_to_progression_grouped	4<6	-0.721002	0.0684336	90	66	0.0594805	0.872783
g__Actinomyces	Time_to_progression_grouped	NP	-0.218915	0.0448137	90	66	0.127693	0.872783
g__Aerococcus	Time_to_progression_grouped	>6	-0.144685	0.139242	90	1	0.303968	0.872783
g__Aerococcus	Time_to_progression_grouped	1<2	0.150405	0.139242	90	1	0.285463	0.872783
g__Aerococcus	Time_to_progression_grouped	2<3	0.0468106	0.127902	90	1	0.715982	0.872783
g__Aerococcus	Time_to_progression_grouped	3<4	-0.118517	0.127902	90	1	0.358758	0.872783
g__Aerococcus	Time_to_progression_grouped	4<6	-0.0760533	0.139242	90	1	0.587462	0.872783
g__Aerococcus	Time_to_progression_grouped	NP	-0.0527577	0.0914999	90	1	0.566912	0.872783
g__Afipia	Time_to_progression_grouped	>6	-0.174785	0.284436	90	17	0.545047	0.872783
g__Afipia	Time_to_progression_grouped	1<2	-0.240102	0.33437	90	17	0.477046	0.872783
g__Afipia	Time_to_progression_grouped	3<4	-0.12242	0.287301	90	17	0.673194	0.872783
g__Afipia	Time_to_progression_grouped	4<6	-0.149262	0.292716	90	17	0.612895	0.872783
g__Aggregatibacter	Time_to_progression_grouped	>6	-0.255502	0.45773	90	38	0.581149	0.872783
g__Aggregatibacter	Time_to_progression_grouped	1<2	0.257498	0.349597	90	38	0.46752	0.872783
g__Aggregatibacter	Time_to_progression_grouped	2<3	0.275138	0.349597	90	38	0.437885	0.872783
g__Aggregatibacter	Time_to_progression_grouped	NP	0.105835	0.208924	90	38	0.616422	0.872783
g__Alloprevotella	Time_to_progression_grouped	1<2	0.302128	0.720684	90	62	0.68157	0.872783
g__Alloprevotella	Time_to_progression_grouped	2<3	-1.62679	0.723723	90	62	0.0414854	0.872783
g__Alloprevotella	Time_to_progression_grouped	3<4	0.34144	0.720684	90	62	0.643145	0.872783
g__Alloprevotella	Time_to_progression_grouped	NP	0.289709	0.707691	90	62	0.688953	0.872783
g__Alloscardovia	Time_to_progression_grouped	>6	-0.144685	0.306032	90	3	0.638514	0.872783
g__Alloscardovia	Time_to_progression_grouped	1<2	0.150405	0.306032	90	3	0.625334	0.872783
g__Alloscardovia	Time_to_progression_grouped	2<3	0.716276	0.281108	90	3	0.0140889	0.872783
g__Alloscardovia	Time_to_progression_grouped	3<4	0.353959	0.281108	90	3	0.214063	0.872783
g__Anaerococcus	Time_to_progression_grouped	>6	-0.144685	0.139242	90	1	0.303968	0.872783
g__Anaerococcus	Time_to_progression_grouped	1<2	0.150405	0.139242	90	1	0.285463	0.872783
g__Anaerococcus	Time_to_progression_grouped	2<3	0.0468106	0.127902	90	1	0.715982	0.872783
g__Anaerococcus	Time_to_progression_grouped	3<4	-0.118517	0.127902	90	1	0.358758	0.872783
g__Anaerococcus	Time_to_progression_grouped	4<6	-0.0760533	0.139242	90	1	0.587462	0.872783
g__Anaerococcus	Time_to_progression_grouped	NP	-0.0527577	0.0914999	90	1	0.566912	0.872783
g__Anaeroglobus	Time_to_progression_grouped	>6	-0.144685	0.139242	90	2	0.303968	0.872783
g__Anaeroglobus	Time_to_progression_grouped	1<2	0.150405	0.139242	90	2	0.285463	0.872783
g__Anaeroglobus	Time_to_progression_grouped	2<3	0.0468106	0.127902	90	2	0.715982	0.872783
g__Anaeroglobus	Time_to_progression_grouped	3<4	-0.118517	0.127902	90	2	0.358758	0.872783
g__Anaeroglobus	Time_to_progression_grouped	4<6	-0.0760533	0.139242	90	2	0.587462	0.872783
g__Anaeroglobus	Time_to_progression_grouped	NP	-0.0527577	0.0914999	90	2	0.566912	0.872783
g__Anaerolineae_.G.1.	Time_to_progression_grouped	>6	-0.144685	0.139242	90	1	0.303968	0.872783
g__Anaerolineae_.G.1.	Time_to_progression_grouped	1<2	0.150405	0.139242	90	1	0.285463	0.872783
g__Anaerolineae_.G.1.	Time_to_progression_grouped	2<3	0.0468106	0.127902	90	1	0.715982	0.872783
g__Anaerolineae_.G.1.	Time_to_progression_grouped	3<4	-0.118517	0.127902	90	1	0.358758	0.872783
g__Anaerolineae_.G.1.	Time_to_progression_grouped	4<6	-0.0760533	0.139242	90	1	0.587462	0.872783
g__Anaerolineae_.G.1.	Time_to_progression_grouped	NP	-0.0527577	0.0914999	90	1	0.566912	0.872783
g__Anoxybacillus	Time_to_progression_grouped	>6	-0.144685	0.139242	90	1	0.303968	0.872783
g__Anoxybacillus	Time_to_progression_grouped	1<2	0.150405	0.139242	90	1	0.285463	0.872783
g__Anoxybacillus	Time_to_progression_grouped	2<3	0.0468106	0.127902	90	1	0.715982	0.872783
g__Anoxybacillus	Time_to_progression_grouped	3<4	-0.118517	0.127902	90	1	0.358758	0.872783
g__Anoxybacillus	Time_to_progression_grouped	4<6	-0.0760533	0.139242	90	1	0.587462	0.872783
g__Anoxybacillus	Time_to_progression_grouped	NP	-0.0527577	0.0914999	90	1	0.566912	0.872783
g__Arachnia	Time_to_progression_grouped	>6	-0.164698	0.310893	90	21	0.599207	0.872783
g__Arachnia	Time_to_progression_grouped	1<2	0.150405	0.27137	90	21	0.582497	0.872783
g__Atopobium	Time_to_progression_grouped	>6	0.32179	0.216553	90	33	0.145537	0.872783
g__Atopobium	Time_to_progression_grouped	1<2	0.257498	0.270089	90	33	0.346422	0.872783
g__Atopobium	Time_to_progression_grouped	2<3	0.158531	0.235753	90	33	0.505367	0.872783
g__Atopobium	Time_to_progression_grouped	3<4	-0.155738	0.235753	90	33	0.512854	0.872783
g__Bacillus	Time_to_progression_grouped	>6	-0.175686	0.149931	90	8	0.247736	0.872783
g__Bacillus	Time_to_progression_grouped	1<2	0.119404	0.149931	90	8	0.430177	0.872783
g__Bacillus	Time_to_progression_grouped	3<4	-0.149518	0.138809	90	8	0.287419	0.872783
g__Bacillus	Time_to_progression_grouped	4<6	-0.107055	0.149931	90	8	0.479069	0.872783
g__Bacillus	Time_to_progression_grouped	NP	-0.0940132	0.104703	90	8	0.374239	0.872783
g__Bacteroidaceae_.G.1.	Time_to_progression_grouped	>6	-0.144685	0.139242	90	1	0.303968	0.872783
g__Bacteroidaceae_.G.1.	Time_to_progression_grouped	1<2	0.150405	0.139242	90	1	0.285463	0.872783
g__Bacteroidaceae_.G.1.	Time_to_progression_grouped	2<3	0.0468106	0.127902	90	1	0.715982	0.872783
g__Bacteroidaceae_.G.1.	Time_to_progression_grouped	3<4	-0.118517	0.127902	90	1	0.358758	0.872783
g__Bacteroidaceae_.G.1.	Time_to_progression_grouped	4<6	-0.0760533	0.139242	90	1	0.587462	0.872783
g__Bacteroidaceae_.G.1.	Time_to_progression_grouped	NP	-0.0527577	0.0914999	90	1	0.566912	0.872783
g__Bacteroidales_.G.2.	Time_to_progression_grouped	>6	-0.159736	0.33678	90	22	0.637582	0.872783
g__Bacteroidales_.G.2.	Time_to_progression_grouped	3<4	-0.130397	0.311815	90	22	0.677803	0.872783
g__Bacteroidetes_.G.3.	Time_to_progression_grouped	>6	-0.144685	0.140682	90	4	0.308999	0.872783
g__Bacteroidetes_.G.3.	Time_to_progression_grouped	1<2	0.150405	0.140682	90	4	0.290476	0.872783
g__Bacteroidetes_.G.3.	Time_to_progression_grouped	2<3	0.0468106	0.129224	90	4	0.718794	0.872783
g__Bacteroidetes_.G.3.	Time_to_progression_grouped	3<4	-0.118517	0.129224	90	4	0.363751	0.872783
g__Bacteroidetes_.G.3.	Time_to_progression_grouped	4<6	-0.0760533	0.140682	90	4	0.591333	0.872783
g__Bacteroidetes_.G.3.	Time_to_progression_grouped	NP	-0.0536485	0.0926358	90	4	0.565265	0.872783
g__Bacteroidetes_.G.5.	Time_to_progression_grouped	>6	-0.575658	0.246406	90	6	0.0237034	0.872783
g__Bacteroidetes_.G.5.	Time_to_progression_grouped	1<2	-0.280568	0.246406	90	6	0.260505	0.872783
g__Bacteroidetes_.G.5.	Time_to_progression_grouped	2<3	-0.384163	0.226339	90	6	0.0961176	0.872783
g__Bacteroidetes_.G.5.	Time_to_progression_grouped	3<4	-0.54949	0.226339	90	6	0.0189933	0.872783
g__Bacteroidetes_.G.5.	Time_to_progression_grouped	4<6	-0.507027	0.246406	90	6	0.0450738	0.872783
g__Bergeyella	Time_to_progression_grouped	>6	0.364789	0.236278	90	66	0.166259	0.872783
g__Bergeyella	Time_to_progression_grouped	NP	0.353116	0.16969	90	66	0.0757179	0.872783
g__Bifidobacterium	Time_to_progression_grouped	>6	-0.144685	0.139242	90	1	0.303968	0.872783
g__Bifidobacterium	Time_to_progression_grouped	1<2	0.150405	0.139242	90	1	0.285463	0.872783
g__Bifidobacterium	Time_to_progression_grouped	2<3	0.0468106	0.127902	90	1	0.715982	0.872783
g__Bifidobacterium	Time_to_progression_grouped	3<4	-0.118517	0.127902	90	1	0.358758	0.872783
g__Bifidobacterium	Time_to_progression_grouped	4<6	-0.0760533	0.139242	90	1	0.587462	0.872783
g__Bifidobacterium	Time_to_progression_grouped	NP	-0.0527577	0.0914999	90	1	0.566912	0.872783
g__Bosea	Time_to_progression_grouped	>6	-0.0892767	0.160357	90	2	0.580348	0.872783
g__Bosea	Time_to_progression_grouped	1<2	0.150405	0.139971	90	2	0.288062	0.872783
g__Bosea	Time_to_progression_grouped	2<3	0.0468106	0.128571	90	2	0.717429	0.872783
g__Bosea	Time_to_progression_grouped	3<4	-0.118517	0.128571	90	2	0.361341	0.872783
g__Bosea	Time_to_progression_grouped	4<6	-0.0760533	0.139971	90	2	0.589456	0.872783
g__Bosea	Time_to_progression_grouped	NP	-0.0527577	0.0919788	90	2	0.568983	0.872783
g__Bradyrhizobium	Time_to_progression_grouped	>6	-0.120278	0.173286	90	15	0.491732	0.872783
g__Bradyrhizobium	Time_to_progression_grouped	1<2	0.119404	0.152824	90	15	0.439332	0.872783
g__Bradyrhizobium	Time_to_progression_grouped	3<4	-0.111422	0.152824	90	15	0.470304	0.872783
g__Bradyrhizobium	Time_to_progression_grouped	NP	-0.0670937	0.106954	90	15	0.534111	0.872783
g__Brevundimonas	Time_to_progression_grouped	>6	-0.144685	0.140715	90	5	0.30911	0.872783
g__Brevundimonas	Time_to_progression_grouped	1<2	0.150405	0.140715	90	5	0.290588	0.872783
g__Brevundimonas	Time_to_progression_grouped	2<3	0.0468106	0.129255	90	5	0.718857	0.872783
g__Brevundimonas	Time_to_progression_grouped	3<4	-0.118517	0.129255	90	5	0.363862	0.872783
g__Brevundimonas	Time_to_progression_grouped	4<6	-0.0760533	0.140715	90	5	0.591419	0.872783
g__Brevundimonas	Time_to_progression_grouped	NP	-0.0526103	0.0926575	90	5	0.572878	0.872783
g__Bulleidia	Time_to_progression_grouped	>6	-0.144685	0.358981	90	2	0.688634	0.872783
g__Bulleidia	Time_to_progression_grouped	1<2	0.150405	0.358981	90	2	0.677026	0.872783
g__Bulleidia	Time_to_progression_grouped	3<4	-0.118517	0.329745	90	2	0.720795	0.872783
g__Burkholderia	Time_to_progression_grouped	NP	0.265588	0.456669	90	50	0.565677	0.872783
g__Butyrivibrio	Time_to_progression_grouped	>6	-0.144685	0.211586	90	3	0.497381	0.872783
g__Butyrivibrio	Time_to_progression_grouped	1<2	0.150405	0.211586	90	3	0.480618	0.872783
g__Butyrivibrio	Time_to_progression_grouped	3<4	-0.118517	0.194354	90	3	0.54487	0.872783
g__Capnocytophaga	Time_to_progression_grouped	>6	-0.211204	0.281282	90	71	0.467204	0.872783
g__Capnocytophaga	Time_to_progression_grouped	1<2	0.102057	0.243597	90	71	0.682648	0.872783
g__Capnocytophaga	Time_to_progression_grouped	2<3	0.131606	0.229666	90	71	0.577204	0.872783
g__Capnocytophaga	Time_to_progression_grouped	NP	0.182402	0.208604	90	71	0.399067	0.872783
g__Cardiobacterium	Time_to_progression_grouped	>6	-0.255502	0.227704	90	29	0.269258	0.872783
g__Cardiobacterium	Time_to_progression_grouped	1<2	0.150405	0.151803	90	29	0.328399	0.872783
g__Cardiobacterium	Time_to_progression_grouped	2<3	0.087308	0.151803	90	29	0.568774	0.872783
g__Catonella	Time_to_progression_grouped	>6	-0.206428	0.340886	90	25	0.548968	0.872783
g__Catonella	Time_to_progression_grouped	3<4	-0.1056	0.275336	90	25	0.70357	0.872783
g__Caulobacter	Time_to_progression_grouped	>6	-0.144685	0.283442	90	14	0.612226	0.872783
g__Caulobacter	Time_to_progression_grouped	1<2	0.257498	0.324724	90	14	0.431954	0.872783
g__Caulobacter	Time_to_progression_grouped	3<4	-0.118517	0.260358	90	14	0.651149	0.872783
g__Clostridiales_.F.1..G.2.	Time_to_progression_grouped	>6	-0.0892767	0.160357	90	1	0.580348	0.872783
g__Clostridiales_.F.1..G.2.	Time_to_progression_grouped	1<2	0.150405	0.139971	90	1	0.288062	0.872783
g__Clostridiales_.F.1..G.2.	Time_to_progression_grouped	2<3	0.0468106	0.128571	90	1	0.717429	0.872783
g__Clostridiales_.F.1..G.2.	Time_to_progression_grouped	3<4	-0.118517	0.128571	90	1	0.361341	0.872783
g__Clostridiales_.F.1..G.2.	Time_to_progression_grouped	4<6	-0.0760533	0.139971	90	1	0.589456	0.872783
g__Clostridiales_.F.1..G.2.	Time_to_progression_grouped	NP	-0.0527577	0.0919788	90	1	0.568983	0.872783
g__Comamonas	Time_to_progression_grouped	>6	-0.175686	0.146351	90	2	0.235982	0.872783
g__Comamonas	Time_to_progression_grouped	1<2	0.119404	0.146351	90	2	0.418687	0.872783
g__Comamonas	Time_to_progression_grouped	3<4	-0.149518	0.135495	90	2	0.275429	0.872783
g__Comamonas	Time_to_progression_grouped	4<6	-0.107055	0.146351	90	2	0.46811	0.872783
g__Comamonas	Time_to_progression_grouped	NP	-0.083759	0.10145	90	2	0.413191	0.872783
g__Corynebacterium	Time_to_progression_grouped	>6	-0.143871	0.254342	90	53	0.577103	0.872783
g__Corynebacterium	Time_to_progression_grouped	1<2	0.111193	0.189576	90	53	0.563228	0.872783
g__Corynebacterium	Time_to_progression_grouped	4<6	-0.115266	0.189576	90	53	0.549132	0.872783
g__Cutibacterium	Time_to_progression_grouped	1<2	-0.179526	0.190998	90	37	0.368159	0.872783
g__Cutibacterium	Time_to_progression_grouped	2<3	-0.2069	0.352088	90	37	0.562001	0.872783
g__Cutibacterium	Time_to_progression_grouped	3<4	-0.110669	0.228514	90	37	0.635517	0.872783
g__Cutibacterium	Time_to_progression_grouped	4<6	-0.25103	0.239981	90	37	0.315894	0.872783
g__Cutibacterium	Time_to_progression_grouped	NP	-0.0892601	0.108548	90	37	0.431751	0.872783
g__Defluvibacter	Time_to_progression_grouped	>6	-0.144685	0.139242	90	2	0.303968	0.872783
g__Defluvibacter	Time_to_progression_grouped	1<2	0.150405	0.139242	90	2	0.285463	0.872783
g__Defluvibacter	Time_to_progression_grouped	2<3	0.0468106	0.127902	90	2	0.715982	0.872783
g__Defluvibacter	Time_to_progression_grouped	3<4	-0.118517	0.127902	90	2	0.358758	0.872783
g__Defluvibacter	Time_to_progression_grouped	4<6	-0.0760533	0.139242	90	2	0.587462	0.872783
g__Defluvibacter	Time_to_progression_grouped	NP	-0.0527577	0.0914999	90	2	0.566912	0.872783
g__Delftia	Time_to_progression_grouped	1<2	0.150405	0.228309	90	8	0.51347	0.872783
g__Delftia	Time_to_progression_grouped	3<4	-0.118517	0.209715	90	8	0.574854	0.872783
g__Desulfobulbus	Time_to_progression_grouped	>6	-0.144685	0.138765	90	3	0.302438	0.872783
g__Desulfobulbus	Time_to_progression_grouped	1<2	0.150405	0.138765	90	3	0.283945	0.872783
g__Desulfobulbus	Time_to_progression_grouped	2<3	0.0468106	0.127464	90	3	0.715084	0.872783
g__Desulfobulbus	Time_to_progression_grouped	3<4	-0.118517	0.127464	90	3	0.357222	0.872783
g__Desulfobulbus	Time_to_progression_grouped	4<6	-0.0760533	0.138765	90	3	0.586236	0.872783
g__Desulfobulbus	Time_to_progression_grouped	NP	-0.0460131	0.0913738	90	3	0.616916	0.872783
g__Dialister	Time_to_progression_grouped	>6	-0.144685	0.259523	90	11	0.579721	0.872783
g__Dialister	Time_to_progression_grouped	1<2	0.150405	0.259523	90	11	0.564876	0.872783
g__Dialister	Time_to_progression_grouped	3<4	-0.118517	0.238387	90	11	0.621299	0.872783
g__Dolosigranulum	Time_to_progression_grouped	>6	-0.144685	0.140177	90	1	0.30728	0.872783
g__Dolosigranulum	Time_to_progression_grouped	1<2	0.150405	0.140177	90	1	0.288765	0.872783
g__Dolosigranulum	Time_to_progression_grouped	2<3	0.0468106	0.128761	90	1	0.717827	0.872783
g__Dolosigranulum	Time_to_progression_grouped	3<4	-0.118517	0.128761	90	1	0.362043	0.872783
g__Dolosigranulum	Time_to_progression_grouped	NP	-0.0527577	0.0921145	90	1	0.56955	0.872783
g__Eggerthia	Time_to_progression_grouped	>6	-0.144685	0.139242	90	4	0.303968	0.872783
g__Eggerthia	Time_to_progression_grouped	1<2	0.150405	0.139242	90	4	0.285463	0.872783
g__Eggerthia	Time_to_progression_grouped	2<3	0.0468106	0.127902	90	4	0.715982	0.872783
g__Eggerthia	Time_to_progression_grouped	3<4	-0.118517	0.127902	90	4	0.358758	0.872783
g__Eggerthia	Time_to_progression_grouped	4<6	-0.0760533	0.139242	90	4	0.587462	0.872783
g__Eggerthia	Time_to_progression_grouped	NP	-0.0527577	0.0914999	90	4	0.566912	0.872783
g__Eikenella	Time_to_progression_grouped	>6	-0.144685	0.299103	90	19	0.631215	0.872783
g__Eikenella	Time_to_progression_grouped	1<2	0.150405	0.299103	90	19	0.617824	0.872783
g__Eikenella	Time_to_progression_grouped	3<4	-0.118517	0.274744	90	19	0.668514	0.872783
g__Eikenella	Time_to_progression_grouped	NP	0.0793451	0.200645	90	19	0.694611	0.872783
g__Enhydrobacter	Time_to_progression_grouped	>6	-0.144685	0.139242	90	1	0.303968	0.872783
g__Enhydrobacter	Time_to_progression_grouped	1<2	0.150405	0.139242	90	1	0.285463	0.872783
g__Enhydrobacter	Time_to_progression_grouped	2<3	0.0468106	0.127902	90	1	0.715982	0.872783
g__Enhydrobacter	Time_to_progression_grouped	3<4	-0.118517	0.127902	90	1	0.358758	0.872783
g__Enhydrobacter	Time_to_progression_grouped	4<6	-0.0760533	0.139242	90	1	0.587462	0.872783
g__Enhydrobacter	Time_to_progression_grouped	NP	-0.0527577	0.0914999	90	1	0.566912	0.872783
g__Enterococcus	Time_to_progression_grouped	>6	-0.144685	0.139242	90	4	0.303968	0.872783
g__Enterococcus	Time_to_progression_grouped	1<2	0.150405	0.139242	90	4	0.285463	0.872783
g__Enterococcus	Time_to_progression_grouped	2<3	0.0468106	0.127902	90	4	0.715982	0.872783
g__Enterococcus	Time_to_progression_grouped	3<4	-0.118517	0.127902	90	4	0.358758	0.872783
g__Enterococcus	Time_to_progression_grouped	4<6	-0.0760533	0.139242	90	4	0.587462	0.872783
g__Enterococcus	Time_to_progression_grouped	NP	-0.0527577	0.0914999	90	4	0.566912	0.872783
g__Erysipelotrichaceae_.G.1.	Time_to_progression_grouped	>6	-0.144685	0.139242	90	1	0.303968	0.872783
g__Erysipelotrichaceae_.G.1.	Time_to_progression_grouped	1<2	0.150405	0.139242	90	1	0.285463	0.872783
g__Erysipelotrichaceae_.G.1.	Time_to_progression_grouped	2<3	0.0468106	0.127902	90	1	0.715982	0.872783
g__Erysipelotrichaceae_.G.1.	Time_to_progression_grouped	3<4	-0.118517	0.127902	90	1	0.358758	0.872783
g__Erysipelotrichaceae_.G.1.	Time_to_progression_grouped	4<6	-0.0760533	0.139242	90	1	0.587462	0.872783
g__Erysipelotrichaceae_.G.1.	Time_to_progression_grouped	NP	-0.0527577	0.0914999	90	1	0.566912	0.872783
g__Filifactor	Time_to_progression_grouped	>6	-0.144685	0.138765	90	6	0.302438	0.872783
g__Filifactor	Time_to_progression_grouped	1<2	0.150405	0.138765	90	6	0.283945	0.872783
g__Filifactor	Time_to_progression_grouped	2<3	0.0468106	0.127464	90	6	0.715084	0.872783
g__Filifactor	Time_to_progression_grouped	3<4	-0.118517	0.127464	90	6	0.357222	0.872783
g__Filifactor	Time_to_progression_grouped	4<6	-0.0760533	0.138765	90	6	0.586236	0.872783
g__Filifactor	Time_to_progression_grouped	NP	-0.0460131	0.0913738	90	6	0.616916	0.872783
g__Flavitalea	Time_to_progression_grouped	>6	-0.144685	0.140083	90	4	0.306958	0.872783
g__Flavitalea	Time_to_progression_grouped	1<2	0.150405	0.140083	90	4	0.288443	0.872783
g__Flavitalea	Time_to_progression_grouped	2<3	0.0468106	0.128674	90	4	0.717645	0.872783
g__Flavitalea	Time_to_progression_grouped	3<4	-0.118517	0.128674	90	4	0.361722	0.872783
g__Flavitalea	Time_to_progression_grouped	4<6	-0.0760533	0.140083	90	4	0.589753	0.872783
g__Flavitalea	Time_to_progression_grouped	NP	-0.0489073	0.0922415	90	4	0.598463	0.872783
g__Fretibacterium	Time_to_progression_grouped	>6	-0.144685	0.138765	90	11	0.302438	0.872783
g__Fretibacterium	Time_to_progression_grouped	1<2	0.150405	0.138765	90	11	0.283945	0.872783
g__Fretibacterium	Time_to_progression_grouped	2<3	0.0468106	0.127464	90	11	0.715084	0.872783
g__Fretibacterium	Time_to_progression_grouped	3<4	-0.118517	0.127464	90	11	0.357222	0.872783
g__Fretibacterium	Time_to_progression_grouped	4<6	-0.0760533	0.138765	90	11	0.586236	0.872783
g__Fretibacterium	Time_to_progression_grouped	NP	-0.0460131	0.0913738	90	11	0.616916	0.872783
g__Gardnerella	Time_to_progression_grouped	>6	-0.144685	0.139242	90	1	0.303968	0.872783
g__Gardnerella	Time_to_progression_grouped	1<2	0.150405	0.139242	90	1	0.285463	0.872783
g__Gardnerella	Time_to_progression_grouped	2<3	0.0468106	0.127902	90	1	0.715982	0.872783
g__Gardnerella	Time_to_progression_grouped	3<4	-0.118517	0.127902	90	1	0.358758	0.872783
g__Gardnerella	Time_to_progression_grouped	4<6	-0.0760533	0.139242	90	1	0.587462	0.872783
g__Gardnerella	Time_to_progression_grouped	NP	-0.0527577	0.0914999	90	1	0.566912	0.872783
g__Gemella	Time_to_progression_grouped	3<4	0.220587	0.337727	90	82	0.560209	0.872783
g__Gemella	Time_to_progression_grouped	NP	0.354831	0.173987	90	82	0.133647	0.872783
g__Gracilibacteria_.GN02._.G.1.	Time_to_progression_grouped	>6	-0.144685	0.140622	90	4	0.308795	0.872783
g__Gracilibacteria_.GN02._.G.1.	Time_to_progression_grouped	1<2	0.150405	0.140622	90	4	0.290274	0.872783
g__Gracilibacteria_.GN02._.G.1.	Time_to_progression_grouped	2<3	0.0468106	0.129169	90	4	0.71868	0.872783
g__Gracilibacteria_.GN02._.G.1.	Time_to_progression_grouped	3<4	-0.118517	0.129169	90	4	0.363549	0.872783
g__Gracilibacteria_.GN02._.G.1.	Time_to_progression_grouped	4<6	-0.0760533	0.140622	90	4	0.591175	0.872783
g__Gracilibacteria_.GN02._.G.1.	Time_to_progression_grouped	NP	-0.0512756	0.0925965	90	4	0.582373	0.872783
g__Helicobacter	Time_to_progression_grouped	>6	-0.144685	0.139242	90	1	0.303968	0.872783
g__Helicobacter	Time_to_progression_grouped	1<2	0.150405	0.139242	90	1	0.285463	0.872783
g__Helicobacter	Time_to_progression_grouped	2<3	0.0468106	0.127902	90	1	0.715982	0.872783
g__Helicobacter	Time_to_progression_grouped	3<4	-0.118517	0.127902	90	1	0.358758	0.872783
g__Helicobacter	Time_to_progression_grouped	4<6	-0.0760533	0.139242	90	1	0.587462	0.872783
g__Helicobacter	Time_to_progression_grouped	NP	-0.0527577	0.0914999	90	1	0.566912	0.872783
g__Johnsonella	Time_to_progression_grouped	>6	-0.144685	0.139242	90	2	0.303968	0.872783
g__Johnsonella	Time_to_progression_grouped	1<2	0.150405	0.139242	90	2	0.285463	0.872783
g__Johnsonella	Time_to_progression_grouped	2<3	0.0468106	0.127902	90	2	0.715982	0.872783
g__Johnsonella	Time_to_progression_grouped	3<4	-0.118517	0.127902	90	2	0.358758	0.872783
g__Johnsonella	Time_to_progression_grouped	4<6	-0.0760533	0.139242	90	2	0.587462	0.872783
g__Johnsonella	Time_to_progression_grouped	NP	-0.0527577	0.0914999	90	2	0.566912	0.872783
g__Kingella	Time_to_progression_grouped	>6	-0.255227	0.221572	90	41	0.259107	0.872783
g__Kingella	Time_to_progression_grouped	1<2	0.136234	0.171629	90	41	0.434004	0.872783
g__Kingella	Time_to_progression_grouped	2<3	0.0875832	0.151362	90	41	0.567463	0.872783
g__Kingella	Time_to_progression_grouped	3<4	-0.160089	0.171629	90	41	0.358917	0.872783
g__Kocuria	Time_to_progression_grouped	>6	-0.144685	0.140618	90	2	0.308782	0.872783
g__Kocuria	Time_to_progression_grouped	1<2	0.150405	0.140618	90	2	0.290261	0.872783
g__Kocuria	Time_to_progression_grouped	2<3	0.0468106	0.129166	90	2	0.718673	0.872783
g__Kocuria	Time_to_progression_grouped	3<4	-0.118517	0.129166	90	2	0.363536	0.872783
g__Kocuria	Time_to_progression_grouped	4<6	-0.0760533	0.140618	90	2	0.591165	0.872783
g__Kocuria	Time_to_progression_grouped	NP	-0.0512456	0.092594	90	2	0.582583	0.872783
g__Lachnoanaerobaculum	Time_to_progression_grouped	1<2	0.397149	0.631479	90	47	0.534687	0.872783
g__Lachnoanaerobaculum	Time_to_progression_grouped	2<3	0.219984	0.470676	90	47	0.64398	0.872783
g__Lachnoanaerobaculum	Time_to_progression_grouped	NP	0.14013	0.382379	90	47	0.716872	0.872783
g__Lachnospiraceae_.G.2.	Time_to_progression_grouped	>6	-0.191155	0.161175	90	9	0.242133	0.872783
g__Lachnospiraceae_.G.2.	Time_to_progression_grouped	1<2	0.139331	0.142143	90	9	0.332463	0.872783
g__Lachnospiraceae_.G.2.	Time_to_progression_grouped	2<3	0.147457	0.142143	90	9	0.305356	0.872783
g__Lachnospiraceae_.G.2.	Time_to_progression_grouped	3<4	-0.129591	0.131599	90	9	0.330259	0.872783
g__Lachnospiraceae_.G.2.	Time_to_progression_grouped	NP	-0.0564355	0.0986993	90	9	0.57044	0.872783
g__Lachnospiraceae_.G.3.	Time_to_progression_grouped	>6	-0.144685	0.139242	90	4	0.303968	0.872783
g__Lachnospiraceae_.G.3.	Time_to_progression_grouped	1<2	0.150405	0.139242	90	4	0.285463	0.872783
g__Lachnospiraceae_.G.3.	Time_to_progression_grouped	2<3	0.0468106	0.127902	90	4	0.715982	0.872783
g__Lachnospiraceae_.G.3.	Time_to_progression_grouped	3<4	-0.118517	0.127902	90	4	0.358758	0.872783
g__Lachnospiraceae_.G.3.	Time_to_progression_grouped	4<6	-0.0760533	0.139242	90	4	0.587462	0.872783
g__Lachnospiraceae_.G.3.	Time_to_progression_grouped	NP	-0.0527577	0.0914999	90	4	0.566912	0.872783
g__Lachnospiraceae_.G.8.	Time_to_progression_grouped	>6	-0.144685	0.139242	90	1	0.303968	0.872783
g__Lachnospiraceae_.G.8.	Time_to_progression_grouped	1<2	0.150405	0.139242	90	1	0.285463	0.872783
g__Lachnospiraceae_.G.8.	Time_to_progression_grouped	2<3	0.0468106	0.127902	90	1	0.715982	0.872783
g__Lachnospiraceae_.G.8.	Time_to_progression_grouped	3<4	-0.118517	0.127902	90	1	0.358758	0.872783
g__Lachnospiraceae_.G.8.	Time_to_progression_grouped	4<6	-0.0760533	0.139242	90	1	0.587462	0.872783
g__Lachnospiraceae_.G.8.	Time_to_progression_grouped	NP	-0.0527577	0.0914999	90	1	0.566912	0.872783
g__Lactobacillus	Time_to_progression_grouped	>6	-0.144685	0.135848	90	4	0.292534	0.872783
g__Lactobacillus	Time_to_progression_grouped	1<2	0.150405	0.135848	90	4	0.274108	0.872783
g__Lactobacillus	Time_to_progression_grouped	2<3	0.158531	0.135848	90	4	0.249367	0.872783
g__Lactobacillus	Time_to_progression_grouped	3<4	-0.155738	0.135848	90	4	0.257683	0.872783
g__Lactobacillus	Time_to_progression_grouped	4<6	-0.0760533	0.135848	90	4	0.578364	0.872783
g__Lactobacillus	Time_to_progression_grouped	NP	-0.0572627	0.089453	90	4	0.525326	0.872783
g__Lautropia	Time_to_progression_grouped	>6	-0.138557	0.181155	90	34	0.450759	0.872783
g__Lautropia	Time_to_progression_grouped	1<2	0.283639	0.181155	90	34	0.128647	0.872783
g__Lautropia	Time_to_progression_grouped	2<3	0.0729522	0.151565	90	34	0.634026	0.872783
g__Lautropia	Time_to_progression_grouped	NP	0.0586623	0.122866	90	34	0.636747	0.872783
g__Lawsonella	Time_to_progression_grouped	>6	-0.144685	0.303946	90	6	0.636311	0.872783
g__Lawsonella	Time_to_progression_grouped	1<2	0.150405	0.303946	90	6	0.623066	0.872783
g__Lawsonella	Time_to_progression_grouped	3<4	-0.118517	0.279192	90	6	0.67318	0.872783
g__Leptothrix	Time_to_progression_grouped	>6	-0.144685	0.139468	90	6	0.305089	0.872783
g__Leptothrix	Time_to_progression_grouped	1<2	0.150405	0.139468	90	6	0.286593	0.872783
g__Leptothrix	Time_to_progression_grouped	2<3	0.0468106	0.12811	90	6	0.716529	0.872783
g__Leptothrix	Time_to_progression_grouped	3<4	-0.118517	0.12811	90	6	0.359838	0.872783
g__Leptothrix	Time_to_progression_grouped	4<6	-0.0760533	0.139468	90	6	0.588234	0.872783
g__Leptothrix	Time_to_progression_grouped	NP	-0.0596031	0.0922495	90	6	0.521491	0.872783
g__Lysinibacillus	Time_to_progression_grouped	>6	-0.0892767	0.160357	90	2	0.580348	0.872783
g__Lysinibacillus	Time_to_progression_grouped	1<2	0.150405	0.139971	90	2	0.288062	0.872783
g__Lysinibacillus	Time_to_progression_grouped	2<3	0.0468106	0.128571	90	2	0.717429	0.872783
g__Lysinibacillus	Time_to_progression_grouped	3<4	-0.118517	0.128571	90	2	0.361341	0.872783
g__Lysinibacillus	Time_to_progression_grouped	4<6	-0.0760533	0.139971	90	2	0.589456	0.872783
g__Lysinibacillus	Time_to_progression_grouped	NP	-0.0527577	0.0919788	90	2	0.568983	0.872783
g__Megasphaera	Time_to_progression_grouped	>6	-0.18008	0.410976	90	14	0.663354	0.872783
g__Megasphaera	Time_to_progression_grouped	1<2	0.150405	0.358729	90	14	0.677012	0.872783
g__Megasphaera	Time_to_progression_grouped	2<3	0.158531	0.358729	90	14	0.66066	0.872783
g__Megasphaera	Time_to_progression_grouped	3<4	-0.118517	0.329514	90	14	0.720775	0.872783
g__Megasphaera	Time_to_progression_grouped	NP	0.103958	0.236216	90	14	0.661974	0.872783
g__Mesorhizobium	Time_to_progression_grouped	>6	-0.144685	0.13419	90	11	0.287093	0.872783
g__Mesorhizobium	Time_to_progression_grouped	1<2	0.150405	0.13419	90	11	0.268724	0.872783
g__Mesorhizobium	Time_to_progression_grouped	2<3	-0.0851267	0.13419	90	11	0.529277	0.872783
g__Mesorhizobium	Time_to_progression_grouped	3<4	-0.128715	0.13419	90	11	0.342947	0.872783
g__Mesorhizobium	Time_to_progression_grouped	4<6	-0.0760533	0.13419	90	11	0.573895	0.872783
g__Mesorhizobium	Time_to_progression_grouped	NP	-0.0503873	0.0889767	90	11	0.574205	0.872783
g__Microbacterium	Time_to_progression_grouped	>6	-0.175686	0.146351	90	6	0.235982	0.872783
g__Microbacterium	Time_to_progression_grouped	1<2	0.119404	0.146351	90	6	0.418687	0.872783
g__Microbacterium	Time_to_progression_grouped	3<4	-0.149518	0.135495	90	6	0.275429	0.872783
g__Microbacterium	Time_to_progression_grouped	4<6	-0.107055	0.146351	90	6	0.46811	0.872783
g__Microbacterium	Time_to_progression_grouped	NP	-0.083759	0.10145	90	6	0.413191	0.872783
g__Micrococcus	Time_to_progression_grouped	>6	-0.144685	0.140083	90	1	0.306958	0.872783
g__Micrococcus	Time_to_progression_grouped	1<2	0.150405	0.140083	90	1	0.288443	0.872783
g__Micrococcus	Time_to_progression_grouped	2<3	0.0468106	0.128674	90	1	0.717645	0.872783
g__Micrococcus	Time_to_progression_grouped	3<4	-0.118517	0.128674	90	1	0.361722	0.872783
g__Micrococcus	Time_to_progression_grouped	4<6	-0.0760533	0.140083	90	1	0.589753	0.872783
g__Micrococcus	Time_to_progression_grouped	NP	-0.0489073	0.0922415	90	1	0.598463	0.872783
g__Mitsuokella	Time_to_progression_grouped	>6	-0.144685	0.139242	90	2	0.303968	0.872783
g__Mitsuokella	Time_to_progression_grouped	1<2	0.150405	0.139242	90	2	0.285463	0.872783
g__Mitsuokella	Time_to_progression_grouped	2<3	0.0468106	0.127902	90	2	0.715982	0.872783
g__Mitsuokella	Time_to_progression_grouped	3<4	-0.118517	0.127902	90	2	0.358758	0.872783
g__Mitsuokella	Time_to_progression_grouped	4<6	-0.0760533	0.139242	90	2	0.587462	0.872783
g__Mitsuokella	Time_to_progression_grouped	NP	-0.0527577	0.0914999	90	2	0.566912	0.872783
g__Mogibacterium	Time_to_progression_grouped	4<6	-0.247427	0.217648	90	15	0.265517	0.872783
g__Moraxella	Time_to_progression_grouped	>6	-0.144685	0.14024	90	5	0.307496	0.872783
g__Moraxella	Time_to_progression_grouped	1<2	0.150405	0.14024	90	5	0.288979	0.872783
g__Moraxella	Time_to_progression_grouped	2<3	0.0468106	0.128819	90	5	0.717948	0.872783
g__Moraxella	Time_to_progression_grouped	3<4	-0.118517	0.128819	90	5	0.362257	0.872783
g__Moraxella	Time_to_progression_grouped	4<6	-0.0760533	0.14024	90	5	0.59017	0.872783
g__Moraxella	Time_to_progression_grouped	NP	-0.056095	0.0923453	90	5	0.546477	0.872783
g__Mycoplasma	Time_to_progression_grouped	>6	-0.144685	0.139242	90	5	0.303968	0.872783
g__Mycoplasma	Time_to_progression_grouped	1<2	0.150405	0.139242	90	5	0.285463	0.872783
g__Mycoplasma	Time_to_progression_grouped	2<3	0.0468106	0.127902	90	5	0.715982	0.872783
g__Mycoplasma	Time_to_progression_grouped	3<4	-0.118517	0.127902	90	5	0.358758	0.872783
g__Mycoplasma	Time_to_progression_grouped	4<6	-0.0760533	0.139242	90	5	0.587462	0.872783
g__Mycoplasma	Time_to_progression_grouped	NP	-0.0527577	0.0914999	90	5	0.566912	0.872783
g__Neisseriaceae_.G.1.	Time_to_progression_grouped	>6	-0.144685	0.139242	90	1	0.303968	0.872783
g__Neisseriaceae_.G.1.	Time_to_progression_grouped	1<2	0.150405	0.139242	90	1	0.285463	0.872783
g__Neisseriaceae_.G.1.	Time_to_progression_grouped	2<3	0.0468106	0.127902	90	1	0.715982	0.872783
g__Neisseriaceae_.G.1.	Time_to_progression_grouped	3<4	-0.118517	0.127902	90	1	0.358758	0.872783
g__Neisseriaceae_.G.1.	Time_to_progression_grouped	4<6	-0.0760533	0.139242	90	1	0.587462	0.872783
g__Neisseriaceae_.G.1.	Time_to_progression_grouped	NP	-0.0527577	0.0914999	90	1	0.566912	0.872783
g__Novosphingobium	Time_to_progression_grouped	>6	-0.144685	0.140011	90	5	0.306714	0.872783
g__Novosphingobium	Time_to_progression_grouped	1<2	0.150405	0.140011	90	5	0.288201	0.872783
g__Novosphingobium	Time_to_progression_grouped	2<3	0.0468106	0.128609	90	5	0.717508	0.872783
g__Novosphingobium	Time_to_progression_grouped	3<4	-0.0804207	0.140011	90	5	0.568445	0.872783
g__Novosphingobium	Time_to_progression_grouped	4<6	-0.0760533	0.140011	90	5	0.589564	0.872783
g__Novosphingobium	Time_to_progression_grouped	NP	-0.0527577	0.0920056	90	5	0.569095	0.872783
g__Ochrobactrum	Time_to_progression_grouped	>6	-0.144685	0.139242	90	1	0.303968	0.872783
g__Ochrobactrum	Time_to_progression_grouped	1<2	0.150405	0.139242	90	1	0.285463	0.872783
g__Ochrobactrum	Time_to_progression_grouped	2<3	0.0468106	0.127902	90	1	0.715982	0.872783
g__Ochrobactrum	Time_to_progression_grouped	3<4	-0.118517	0.127902	90	1	0.358758	0.872783
g__Ochrobactrum	Time_to_progression_grouped	4<6	-0.0760533	0.139242	90	1	0.587462	0.872783
g__Ochrobactrum	Time_to_progression_grouped	NP	-0.0527577	0.0914999	90	1	0.566912	0.872783
g__Olsenella	Time_to_progression_grouped	>6	-0.144685	0.135241	90	7	0.290158	0.872783
g__Olsenella	Time_to_progression_grouped	1<2	0.150405	0.135241	90	7	0.271739	0.872783
g__Olsenella	Time_to_progression_grouped	2<3	0.0468106	0.124227	90	7	0.708006	0.872783
g__Olsenella	Time_to_progression_grouped	3<4	-0.118517	0.124227	90	7	0.344946	0.872783
g__Olsenella	Time_to_progression_grouped	4<6	-0.0760533	0.135241	90	7	0.576547	0.872783
g__Olsenella	Time_to_progression_grouped	NP	-0.0415295	0.0890532	90	7	0.643123	0.872783
g__Oribacterium	Time_to_progression_grouped	>6	-0.18008	0.387926	90	31	0.64537	0.872783
g__Oribacterium	Time_to_progression_grouped	1<2	0.257498	0.387926	90	31	0.51118	0.872783
g__Oribacterium	Time_to_progression_grouped	2<3	0.158531	0.338609	90	31	0.642556	0.872783
g__Oribacterium	Time_to_progression_grouped	3<4	-0.128715	0.338609	90	31	0.706147	0.872783
g__Ottowia	Time_to_progression_grouped	>6	-0.144685	0.141559	90	5	0.312087	0.872783
g__Ottowia	Time_to_progression_grouped	1<2	0.150405	0.141559	90	5	0.293558	0.872783
g__Ottowia	Time_to_progression_grouped	2<3	0.0468106	0.13003	90	5	0.720496	0.872783
g__Ottowia	Time_to_progression_grouped	3<4	-0.118517	0.13003	90	5	0.366807	0.872783
g__Ottowia	Time_to_progression_grouped	4<6	-0.0760533	0.141559	90	5	0.593681	0.872783
g__Ottowia	Time_to_progression_grouped	NP	-0.0477355	0.0934165	90	5	0.611797	0.872783
g__Parvimonas	Time_to_progression_grouped	>6	-0.175959	0.286823	90	29	0.543751	0.872783
g__Parvimonas	Time_to_progression_grouped	3<4	-0.128019	0.287101	90	29	0.658462	0.872783
g__Parvimonas	Time_to_progression_grouped	4<6	-0.132051	0.288702	90	29	0.64995	0.872783
g__Pedobacter	Time_to_progression_grouped	>6	-0.175686	0.146423	90	2	0.236339	0.872783
g__Pedobacter	Time_to_progression_grouped	1<2	0.119404	0.146423	90	2	0.419003	0.872783
g__Pedobacter	Time_to_progression_grouped	3<4	-0.149518	0.135561	90	2	0.275783	0.872783
g__Pedobacter	Time_to_progression_grouped	4<6	-0.107055	0.146423	90	2	0.468407	0.872783
g__Pedobacter	Time_to_progression_grouped	NP	-0.0895206	0.101671	90	2	0.38317	0.872783
g__Peptidiphaga	Time_to_progression_grouped	>6	-0.125821	0.294826	90	13	0.671568	0.872783
g__Peptidiphaga	Time_to_progression_grouped	1<2	0.122761	0.294826	90	13	0.679091	0.872783
g__Peptidiphaga	Time_to_progression_grouped	3<4	-0.101122	0.270903	90	13	0.71067	0.872783
g__Peptidiphaga	Time_to_progression_grouped	NP	0.0917152	0.191847	90	13	0.635754	0.872783
g__Peptococcus	Time_to_progression_grouped	>6	-0.144685	0.139242	90	1	0.303968	0.872783
g__Peptococcus	Time_to_progression_grouped	1<2	0.150405	0.139242	90	1	0.285463	0.872783
g__Peptococcus	Time_to_progression_grouped	2<3	0.0468106	0.127902	90	1	0.715982	0.872783
g__Peptococcus	Time_to_progression_grouped	3<4	-0.118517	0.127902	90	1	0.358758	0.872783
g__Peptococcus	Time_to_progression_grouped	4<6	-0.0760533	0.139242	90	1	0.587462	0.872783
g__Peptococcus	Time_to_progression_grouped	NP	-0.0527577	0.0914999	90	1	0.566912	0.872783
g__Peptostreptococcaceae_.XI..G.1.	Time_to_progression_grouped	>6	-0.144685	0.231062	90	10	0.534296	0.872783
g__Peptostreptococcaceae_.XI..G.1.	Time_to_progression_grouped	2<3	0.158531	0.231062	90	10	0.496095	0.872783
g__Peptostreptococcaceae_.XI..G.1.	Time_to_progression_grouped	3<4	-0.118517	0.212244	90	10	0.57928	0.872783
g__Peptostreptococcaceae_.XI..G.5.	Time_to_progression_grouped	>6	-0.144685	0.139242	90	1	0.303968	0.872783
g__Peptostreptococcaceae_.XI..G.5.	Time_to_progression_grouped	1<2	0.150405	0.139242	90	1	0.285463	0.872783
g__Peptostreptococcaceae_.XI..G.5.	Time_to_progression_grouped	2<3	0.0468106	0.127902	90	1	0.715982	0.872783
g__Peptostreptococcaceae_.XI..G.5.	Time_to_progression_grouped	3<4	-0.118517	0.127902	90	1	0.358758	0.872783
g__Peptostreptococcaceae_.XI..G.5.	Time_to_progression_grouped	4<6	-0.0760533	0.139242	90	1	0.587462	0.872783
g__Peptostreptococcaceae_.XI..G.5.	Time_to_progression_grouped	NP	-0.0527577	0.0914999	90	1	0.566912	0.872783
g__Peptostreptococcaceae_.XI..G.6.	Time_to_progression_grouped	>6	-0.144685	0.340958	90	6	0.673208	0.872783
g__Peptostreptococcaceae_.XI..G.6.	Time_to_progression_grouped	1<2	0.150405	0.340958	90	6	0.661103	0.872783
g__Peptostreptococcaceae_.XI..G.6.	Time_to_progression_grouped	3<4	-0.118517	0.31319	90	6	0.706788	0.872783
g__Peptostreptococcaceae_.XI..G.6.	Time_to_progression_grouped	NP	0.0864883	0.224054	90	6	0.70119	0.872783
g__Peptostreptococcaceae_.XI..G.7.	Time_to_progression_grouped	>6	-0.164698	0.161099	90	6	0.311851	0.872783
g__Peptostreptococcaceae_.XI..G.7.	Time_to_progression_grouped	1<2	0.150405	0.140619	90	6	0.290262	0.872783
g__Peptostreptococcaceae_.XI..G.7.	Time_to_progression_grouped	2<3	0.0468106	0.129166	90	6	0.718674	0.872783
g__Peptostreptococcaceae_.XI..G.7.	Time_to_progression_grouped	3<4	-0.118517	0.129166	90	6	0.363538	0.872783
g__Peptostreptococcaceae_.XI..G.7.	Time_to_progression_grouped	4<6	-0.0760533	0.140619	90	6	0.591167	0.872783
g__Peptostreptococcaceae_.XI..G.7.	Time_to_progression_grouped	NP	-0.0527577	0.0924045	90	6	0.570758	0.872783
g__Peptostreptococcaceae_.XI..G.9.	Time_to_progression_grouped	>6	-0.575658	0.511711	90	8	0.265869	0.872783
g__Peptostreptococcaceae_.XI..G.9.	Time_to_progression_grouped	1<2	-0.280568	0.511711	90	8	0.585882	0.872783
g__Peptostreptococcaceae_.XI..G.9.	Time_to_progression_grouped	2<3	-0.384163	0.470036	90	8	0.417556	0.872783
g__Peptostreptococcaceae_.XI..G.9.	Time_to_progression_grouped	3<4	-0.54949	0.470036	90	8	0.247823	0.872783
g__Peptostreptococcaceae_.XI..G.9.	Time_to_progression_grouped	4<6	-0.507027	0.511711	90	8	0.326439	0.872783
g__Peptostreptococcaceae_.XI..G.9.	Time_to_progression_grouped	NP	-0.225571	0.334411	90	8	0.50302	0.872783
g__Peptostreptococcus	Time_to_progression_grouped	>6	-0.144685	0.138929	90	7	0.303118	0.872783
g__Peptostreptococcus	Time_to_progression_grouped	1<2	0.150405	0.138929	90	7	0.284626	0.872783
g__Peptostreptococcus	Time_to_progression_grouped	2<3	0.0468106	0.127614	90	7	0.715441	0.872783
g__Peptostreptococcus	Time_to_progression_grouped	3<4	-0.118517	0.127614	90	7	0.357887	0.872783
g__Peptostreptococcus	Time_to_progression_grouped	NP	-0.0590765	0.0914818	90	7	0.521635	0.872783
g__Porphyrobacter	Time_to_progression_grouped	>6	-0.144685	0.139242	90	1	0.303968	0.872783
g__Porphyrobacter	Time_to_progression_grouped	1<2	0.150405	0.139242	90	1	0.285463	0.872783
g__Porphyrobacter	Time_to_progression_grouped	2<3	0.0468106	0.127902	90	1	0.715982	0.872783
g__Porphyrobacter	Time_to_progression_grouped	3<4	-0.118517	0.127902	90	1	0.358758	0.872783
g__Porphyrobacter	Time_to_progression_grouped	4<6	-0.0760533	0.139242	90	1	0.587462	0.872783
g__Porphyrobacter	Time_to_progression_grouped	NP	-0.0527577	0.0914999	90	1	0.566912	0.872783
g__Porphyromonas	Time_to_progression_grouped	1<2	0.303303	0.358824	90	72	0.419863	0.872783
g__Porphyromonas	Time_to_progression_grouped	2<3	0.201141	0.310751	90	72	0.533615	0.872783
g__Prevotella	Time_to_progression_grouped	1<2	0.625883	0.196887	90	81	0.0335697	0.872783
g__Prevotella	Time_to_progression_grouped	2<3	0.732809	0.196887	90	81	0.0204386	0.872783
g__Prevotella	Time_to_progression_grouped	4<6	0.119885	0.196887	90	81	0.575474	0.872783
g__Propionibacteriaceae_.G.1.	Time_to_progression_grouped	>6	-0.144685	0.139242	90	1	0.303968	0.872783
g__Propionibacteriaceae_.G.1.	Time_to_progression_grouped	1<2	0.150405	0.139242	90	1	0.285463	0.872783
g__Propionibacteriaceae_.G.1.	Time_to_progression_grouped	2<3	0.0468106	0.127902	90	1	0.715982	0.872783
g__Propionibacteriaceae_.G.1.	Time_to_progression_grouped	3<4	-0.118517	0.127902	90	1	0.358758	0.872783
g__Propionibacteriaceae_.G.1.	Time_to_progression_grouped	4<6	-0.0760533	0.139242	90	1	0.587462	0.872783
g__Propionibacteriaceae_.G.1.	Time_to_progression_grouped	NP	-0.0527577	0.0914999	90	1	0.566912	0.872783
g__Propionibacteriaceae_.G.2.	Time_to_progression_grouped	>6	-0.0892767	0.160357	90	1	0.580348	0.872783
g__Propionibacteriaceae_.G.2.	Time_to_progression_grouped	1<2	0.150405	0.139971	90	1	0.288062	0.872783
g__Propionibacteriaceae_.G.2.	Time_to_progression_grouped	2<3	0.0468106	0.128571	90	1	0.717429	0.872783
g__Propionibacteriaceae_.G.2.	Time_to_progression_grouped	3<4	-0.118517	0.128571	90	1	0.361341	0.872783
g__Propionibacteriaceae_.G.2.	Time_to_progression_grouped	4<6	-0.0760533	0.139971	90	1	0.589456	0.872783
g__Propionibacteriaceae_.G.2.	Time_to_progression_grouped	NP	-0.0527577	0.0919788	90	1	0.568983	0.872783
g__Propionibacterium	Time_to_progression_grouped	>6	-0.144685	0.136659	90	7	0.29525	0.872783
g__Propionibacterium	Time_to_progression_grouped	1<2	0.150405	0.136659	90	7	0.276801	0.872783
g__Propionibacterium	Time_to_progression_grouped	2<3	0.0468106	0.125529	90	7	0.710931	0.872783
g__Propionibacterium	Time_to_progression_grouped	3<4	-0.109194	0.136659	90	7	0.428383	0.872783
g__Propionibacterium	Time_to_progression_grouped	4<6	-0.0760533	0.136659	90	7	0.580553	0.872783
g__Propionibacterium	Time_to_progression_grouped	NP	-0.0415295	0.0899869	90	7	0.646611	0.872783
g__Pseudomonas	Time_to_progression_grouped	>6	-0.144685	0.139242	90	2	0.303968	0.872783
g__Pseudomonas	Time_to_progression_grouped	1<2	0.150405	0.139242	90	2	0.285463	0.872783
g__Pseudomonas	Time_to_progression_grouped	2<3	0.0468106	0.127902	90	2	0.715982	0.872783
g__Pseudomonas	Time_to_progression_grouped	3<4	-0.118517	0.127902	90	2	0.358758	0.872783
g__Pseudomonas	Time_to_progression_grouped	4<6	-0.0760533	0.139242	90	2	0.587462	0.872783
g__Pseudomonas	Time_to_progression_grouped	NP	-0.0527577	0.0914999	90	2	0.566912	0.872783
g__Ralstonia	Time_to_progression_grouped	>6	-0.267935	0.239275	90	13	0.280767	0.872783
g__Ralstonia	Time_to_progression_grouped	3<4	-0.116498	0.203817	90	13	0.575555	0.872783
g__Ralstonia	Time_to_progression_grouped	4<6	-0.378195	0.237242	90	13	0.127808	0.872783
g__Ralstonia	Time_to_progression_grouped	NP	-0.113394	0.138841	90	13	0.427454	0.872783
g__Rhodobacter	Time_to_progression_grouped	>6	-0.0892767	0.161271	90	3	0.582545	0.872783
g__Rhodobacter	Time_to_progression_grouped	1<2	0.150405	0.140769	90	3	0.290889	0.872783
g__Rhodobacter	Time_to_progression_grouped	2<3	0.0468106	0.129304	90	3	0.718995	0.872783
g__Rhodobacter	Time_to_progression_grouped	3<4	-0.0804207	0.140769	90	3	0.570579	0.872783
g__Rhodobacter	Time_to_progression_grouped	4<6	-0.0760533	0.140769	90	3	0.591616	0.872783
g__Rhodobacter	Time_to_progression_grouped	NP	-0.0527577	0.0925031	90	3	0.571226	0.872783
g__Roseomonas	Time_to_progression_grouped	>6	-0.144685	0.140665	90	1	0.308942	0.872783
g__Roseomonas	Time_to_progression_grouped	1<2	0.150405	0.140665	90	1	0.29042	0.872783
g__Roseomonas	Time_to_progression_grouped	2<3	0.0468106	0.129209	90	1	0.718763	0.872783
g__Roseomonas	Time_to_progression_grouped	3<4	-0.128715	0.140665	90	1	0.364838	0.872783
g__Roseomonas	Time_to_progression_grouped	4<6	-0.0760533	0.140665	90	1	0.591289	0.872783
g__Roseomonas	Time_to_progression_grouped	NP	-0.0527577	0.0924351	90	1	0.570885	0.872783
g__Ruminococcaceae_.G.1.	Time_to_progression_grouped	>6	-0.133565	0.156806	90	24	0.399534	0.872783
g__Ruminococcaceae_.G.1.	Time_to_progression_grouped	1<2	0.161525	0.156806	90	24	0.309312	0.872783
g__Ruminococcaceae_.G.1.	Time_to_progression_grouped	2<3	0.0984279	0.156806	90	24	0.533857	0.872783
g__Ruminococcaceae_.G.1.	Time_to_progression_grouped	3<4	-0.107397	0.145174	90	24	0.463864	0.872783
g__Ruminococcaceae_.G.2.	Time_to_progression_grouped	>6	-0.145427	0.257724	90	12	0.575433	0.872783
g__Ruminococcaceae_.G.2.	Time_to_progression_grouped	1<2	0.148713	0.257727	90	12	0.566869	0.872783
g__Ruminococcaceae_.G.2.	Time_to_progression_grouped	3<4	-0.121719	0.241079	90	12	0.616152	0.872783
g__Saccharibacteria_.TM7._.G.1.	Time_to_progression_grouped	>6	-0.583256	0.481666	90	47	0.241565	0.872783
g__Saccharibacteria_.TM7._.G.1.	Time_to_progression_grouped	2<3	0.397025	0.457482	90	47	0.392123	0.872783
g__Saccharibacteria_.TM7._.G.1.	Time_to_progression_grouped	3<4	-0.361256	0.494333	90	47	0.473467	0.872783
g__Saccharibacteria_.TM7._.G.1.	Time_to_progression_grouped	4<6	-0.424885	0.47103	90	47	0.374239	0.872783
g__Saccharibacteria_.TM7._.G.2.	Time_to_progression_grouped	>6	-0.144685	0.139242	90	1	0.303968	0.872783
g__Saccharibacteria_.TM7._.G.2.	Time_to_progression_grouped	1<2	0.150405	0.139242	90	1	0.285463	0.872783
g__Saccharibacteria_.TM7._.G.2.	Time_to_progression_grouped	2<3	0.0468106	0.127902	90	1	0.715982	0.872783
g__Saccharibacteria_.TM7._.G.2.	Time_to_progression_grouped	3<4	-0.118517	0.127902	90	1	0.358758	0.872783
g__Saccharibacteria_.TM7._.G.2.	Time_to_progression_grouped	4<6	-0.0760533	0.139242	90	1	0.587462	0.872783
g__Saccharibacteria_.TM7._.G.2.	Time_to_progression_grouped	NP	-0.0527577	0.0914999	90	1	0.566912	0.872783
g__Saccharibacteria_.TM7._.G.3.	Time_to_progression_grouped	>6	-0.147969	0.253809	90	8	0.562939	0.872783
g__Saccharibacteria_.TM7._.G.3.	Time_to_progression_grouped	1<2	0.0968182	0.253922	90	8	0.704818	0.872783
g__Saccharibacteria_.TM7._.G.3.	Time_to_progression_grouped	3<4	-0.108955	0.235	90	8	0.645228	0.872783
g__Saccharibacteria_.TM7._.G.5.	Time_to_progression_grouped	>6	-0.642429	0.317635	90	12	0.0488314	0.872783
g__Saccharibacteria_.TM7._.G.5.	Time_to_progression_grouped	1<2	-0.347339	0.317635	90	12	0.27974	0.872783
g__Saccharibacteria_.TM7._.G.5.	Time_to_progression_grouped	2<3	0.218532	0.294073	90	12	0.461107	0.872783
g__Saccharibacteria_.TM7._.G.5.	Time_to_progression_grouped	3<4	-0.616261	0.294073	90	12	0.0415299	0.872783
g__Saccharibacteria_.TM7._.G.5.	Time_to_progression_grouped	4<6	-0.573797	0.317635	90	12	0.0772501	0.872783
g__Saccharibacteria_.TM7._.G.5.	Time_to_progression_grouped	NP	-0.550502	0.220183	90	12	0.0159588	0.872783
g__Saccharibacteria_.TM7._.G.6.	Time_to_progression_grouped	>6	-0.144685	0.336485	90	8	0.669127	0.872783
g__Saccharibacteria_.TM7._.G.6.	Time_to_progression_grouped	1<2	0.150405	0.336485	90	8	0.656893	0.872783
g__Saccharibacteria_.TM7._.G.6.	Time_to_progression_grouped	3<4	-0.118517	0.309081	90	8	0.70308	0.872783
g__Saccharibacteria_.TM7._.G.7.	Time_to_progression_grouped	>6	-0.144685	0.259523	90	3	0.579721	0.872783
g__Saccharibacteria_.TM7._.G.7.	Time_to_progression_grouped	1<2	0.150405	0.259523	90	3	0.564876	0.872783
g__Saccharibacteria_.TM7._.G.7.	Time_to_progression_grouped	3<4	-0.118517	0.238387	90	3	0.621299	0.872783
g__Saccharibacteria_.TM7._.G.8.	Time_to_progression_grouped	>6	-0.144685	0.139242	90	2	0.303968	0.872783
g__Saccharibacteria_.TM7._.G.8.	Time_to_progression_grouped	1<2	0.150405	0.139242	90	2	0.285463	0.872783
g__Saccharibacteria_.TM7._.G.8.	Time_to_progression_grouped	2<3	0.0468106	0.127902	90	2	0.715982	0.872783
g__Saccharibacteria_.TM7._.G.8.	Time_to_progression_grouped	3<4	-0.118517	0.127902	90	2	0.358758	0.872783
g__Saccharibacteria_.TM7._.G.8.	Time_to_progression_grouped	4<6	-0.0760533	0.139242	90	2	0.587462	0.872783
g__Saccharibacteria_.TM7._.G.8.	Time_to_progression_grouped	NP	-0.0527577	0.0914999	90	2	0.566912	0.872783
g__Scardovia	Time_to_progression_grouped	>6	-0.144685	0.140645	90	8	0.308986	0.872783
g__Scardovia	Time_to_progression_grouped	1<2	0.150405	0.140645	90	8	0.290469	0.872783
g__Scardovia	Time_to_progression_grouped	2<3	0.0468106	0.12919	90	8	0.718759	0.872783
g__Scardovia	Time_to_progression_grouped	3<4	-0.0804207	0.140645	90	8	0.570241	0.872783
g__Scardovia	Time_to_progression_grouped	4<6	-0.0760533	0.140645	90	8	0.59129	0.872783
g__Scardovia	Time_to_progression_grouped	NP	-0.0572627	0.0926114	90	8	0.53942	0.872783
g__Schaalia	Time_to_progression_grouped	1<2	0.273786	0.28224	90	64	0.347407	0.872783
g__Schaalia	Time_to_progression_grouped	2<3	0.0966199	0.210369	90	64	0.652614	0.872783
g__Schaalia	Time_to_progression_grouped	3<4	-0.109299	0.230448	90	64	0.642124	0.872783
g__Schaalia	Time_to_progression_grouped	4<6	-0.232213	0.28224	90	64	0.423538	0.872783
g__Schlegelella	Time_to_progression_grouped	>6	-0.175686	0.147023	90	10	0.238362	0.872783
g__Schlegelella	Time_to_progression_grouped	1<2	0.119404	0.147023	90	10	0.420982	0.872783
g__Schlegelella	Time_to_progression_grouped	3<4	-0.149518	0.136117	90	10	0.277847	0.872783
g__Schlegelella	Time_to_progression_grouped	4<6	-0.107055	0.147023	90	10	0.470294	0.872783
g__Schlegelella	Time_to_progression_grouped	NP	-0.0770433	0.10227	90	10	0.455175	0.872783
g__Segetibacter	Time_to_progression_grouped	>6	-0.144685	0.139435	90	2	0.304856	0.872783
g__Segetibacter	Time_to_progression_grouped	1<2	0.150405	0.139435	90	2	0.286356	0.872783
g__Segetibacter	Time_to_progression_grouped	2<3	0.0468106	0.128079	90	2	0.716428	0.872783
g__Segetibacter	Time_to_progression_grouped	3<4	-0.118517	0.128079	90	2	0.359619	0.872783
g__Segetibacter	Time_to_progression_grouped	4<6	-0.0760533	0.139435	90	2	0.588088	0.872783
g__Segetibacter	Time_to_progression_grouped	NP	-0.0636285	0.092015	90	2	0.492726	0.872783
g__Selenomonas	Time_to_progression_grouped	>6	-0.211081	0.165707	90	47	0.211901	0.872783
g__Selenomonas	Time_to_progression_grouped	1<2	0.104958	0.165707	90	47	0.530978	0.872783
g__Selenomonas	Time_to_progression_grouped	2<3	0.152969	0.165707	90	47	0.362848	0.872783
g__Selenomonas	Time_to_progression_grouped	3<4	-0.191365	0.165707	90	47	0.256707	0.872783
g__Selenomonas	Time_to_progression_grouped	4<6	-0.0599305	0.165707	90	47	0.71998	0.872783
g__Shuttleworthia	Time_to_progression_grouped	>6	-0.144685	0.139242	90	2	0.303968	0.872783
g__Shuttleworthia	Time_to_progression_grouped	1<2	0.150405	0.139242	90	2	0.285463	0.872783
g__Shuttleworthia	Time_to_progression_grouped	2<3	0.0468106	0.127902	90	2	0.715982	0.872783
g__Shuttleworthia	Time_to_progression_grouped	3<4	-0.118517	0.127902	90	2	0.358758	0.872783
g__Shuttleworthia	Time_to_progression_grouped	4<6	-0.0760533	0.139242	90	2	0.587462	0.872783
g__Shuttleworthia	Time_to_progression_grouped	NP	-0.0527577	0.0914999	90	2	0.566912	0.872783
g__Simonsiella	Time_to_progression_grouped	>6	-0.164698	0.32791	90	3	0.617824	0.872783
g__Simonsiella	Time_to_progression_grouped	1<2	0.150405	0.286223	90	3	0.601718	0.872783
g__Simonsiella	Time_to_progression_grouped	3<4	-0.118517	0.262913	90	3	0.654218	0.872783
g__Sneathia	Time_to_progression_grouped	>6	-0.144685	0.139242	90	2	0.303968	0.872783
g__Sneathia	Time_to_progression_grouped	1<2	0.150405	0.139242	90	2	0.285463	0.872783
g__Sneathia	Time_to_progression_grouped	2<3	0.0468106	0.127902	90	2	0.715982	0.872783
g__Sneathia	Time_to_progression_grouped	3<4	-0.118517	0.127902	90	2	0.358758	0.872783
g__Sneathia	Time_to_progression_grouped	4<6	-0.0760533	0.139242	90	2	0.587462	0.872783
g__Sneathia	Time_to_progression_grouped	NP	-0.0527577	0.0914999	90	2	0.566912	0.872783
g__Solobacterium	Time_to_progression_grouped	>6	-0.133565	0.148849	90	14	0.375198	0.872783
g__Solobacterium	Time_to_progression_grouped	1<2	0.161525	0.148849	90	14	0.284686	0.872783
g__Solobacterium	Time_to_progression_grouped	2<3	0.195091	0.168779	90	14	0.25494	0.872783
g__Solobacterium	Time_to_progression_grouped	3<4	-0.107397	0.137807	90	14	0.440614	0.872783
g__Sphingomonas	Time_to_progression_grouped	>6	-0.144685	0.278135	90	13	0.605657	0.872783
g__Sphingomonas	Time_to_progression_grouped	1<2	0.257498	0.318643	90	13	0.423583	0.872783
g__Sphingomonas	Time_to_progression_grouped	3<4	-0.155738	0.278135	90	13	0.578496	0.872783
g__Staphylococcus	Time_to_progression_grouped	>6	-0.295845	0.323044	90	11	0.365151	0.872783
g__Staphylococcus	Time_to_progression_grouped	3<4	-0.163806	0.298984	90	11	0.586789	0.872783
g__Stenotrophomonas	Time_to_progression_grouped	>6	-0.175686	0.146593	90	10	0.237009	0.872783
g__Stenotrophomonas	Time_to_progression_grouped	1<2	0.119404	0.146593	90	10	0.419631	0.872783
g__Stenotrophomonas	Time_to_progression_grouped	3<4	-0.149518	0.135718	90	10	0.276459	0.872783
g__Stenotrophomonas	Time_to_progression_grouped	4<6	-0.0599305	0.16622	90	10	0.720124	0.872783
g__Stenotrophomonas	Time_to_progression_grouped	NP	-0.0909528	0.101789	90	10	0.37632	0.872783
g__Stomatobaculum	Time_to_progression_grouped	>6	-0.150232	0.385965	90	33	0.699681	0.872783
g__Stomatobaculum	Time_to_progression_grouped	1<2	0.250231	0.431567	90	33	0.566096	0.872783
g__Stomatobaculum	Time_to_progression_grouped	2<3	0.15308	0.386006	90	33	0.694314	0.872783
g__Tannerella	Time_to_progression_grouped	>6	-0.144685	0.316568	90	38	0.650386	0.872783
g__Tannerella	Time_to_progression_grouped	1<2	0.150405	0.316568	90	38	0.637576	0.872783
g__Tannerella	Time_to_progression_grouped	3<4	0.406543	0.274156	90	38	0.146805	0.872783
g__Treponema	Time_to_progression_grouped	>6	-0.14441	0.317632	90	24	0.6516	0.872783
g__Treponema	Time_to_progression_grouped	1<2	0.150681	0.317632	90	24	0.63757	0.872783
g__Treponema	Time_to_progression_grouped	2<3	0.158807	0.317632	90	24	0.619588	0.872783
g__Treponema	Time_to_progression_grouped	3<4	-0.118242	0.29407	90	24	0.689567	0.872783
g__Turicella	Time_to_progression_grouped	>6	-0.144685	0.139242	90	1	0.303968	0.872783
g__Turicella	Time_to_progression_grouped	1<2	0.150405	0.139242	90	1	0.285463	0.872783
g__Turicella	Time_to_progression_grouped	2<3	0.0468106	0.127902	90	1	0.715982	0.872783
g__Turicella	Time_to_progression_grouped	3<4	-0.118517	0.127902	90	1	0.358758	0.872783
g__Turicella	Time_to_progression_grouped	4<6	-0.0760533	0.139242	90	1	0.587462	0.872783
g__Turicella	Time_to_progression_grouped	NP	-0.0527577	0.0914999	90	1	0.566912	0.872783
g__Unclassified.c__Actinobacteria	Time_to_progression_grouped	>6	-0.0892767	0.153397	90	15	0.56368	0.872783
g__Unclassified.c__Actinobacteria	Time_to_progression_grouped	1<2	0.150405	0.133896	90	15	0.26769	0.872783
g__Unclassified.c__Actinobacteria	Time_to_progression_grouped	2<3	0.0468106	0.122991	90	15	0.705418	0.872783
g__Unclassified.c__Actinobacteria	Time_to_progression_grouped	3<4	-0.0804207	0.133896	90	15	0.551321	0.872783
g__Unclassified.c__Actinobacteria	Time_to_progression_grouped	4<6	-0.0760533	0.133896	90	15	0.573058	0.872783
g__Unclassified.c__Actinobacteria	Time_to_progression_grouped	NP	-0.0410934	0.0887818	90	15	0.645855	0.872783
g__Unclassified.c__Bacilli	Time_to_progression_grouped	>6	-0.0892767	0.159355	90	4	0.578036	0.872783
g__Unclassified.c__Bacilli	Time_to_progression_grouped	1<2	0.150405	0.139097	90	4	0.285199	0.872783
g__Unclassified.c__Bacilli	Time_to_progression_grouped	2<3	0.0468106	0.127768	90	4	0.715768	0.872783
g__Unclassified.c__Bacilli	Time_to_progression_grouped	3<4	-0.118517	0.127768	90	4	0.358461	0.872783
g__Unclassified.c__Bacilli	Time_to_progression_grouped	4<6	-0.0760533	0.139097	90	4	0.587183	0.872783
g__Unclassified.c__Bacilli	Time_to_progression_grouped	NP	-0.0453611	0.0915922	90	4	0.622781	0.872783
g__Unclassified.c__Betaproteobacteria	Time_to_progression_grouped	1<2	0.150405	0.265841	90	6	0.57424	0.872783
g__Unclassified.c__Betaproteobacteria	Time_to_progression_grouped	3<4	-0.118517	0.24419	90	6	0.629685	0.872783
g__Unclassified.f__Bacillaceae	Time_to_progression_grouped	>6	-0.144685	0.139242	90	2	0.303968	0.872783
g__Unclassified.f__Bacillaceae	Time_to_progression_grouped	1<2	0.150405	0.139242	90	2	0.285463	0.872783
g__Unclassified.f__Bacillaceae	Time_to_progression_grouped	2<3	0.0468106	0.127902	90	2	0.715982	0.872783
g__Unclassified.f__Bacillaceae	Time_to_progression_grouped	3<4	-0.118517	0.127902	90	2	0.358758	0.872783
g__Unclassified.f__Bacillaceae	Time_to_progression_grouped	4<6	-0.0760533	0.139242	90	2	0.587462	0.872783
g__Unclassified.f__Bacillaceae	Time_to_progression_grouped	NP	-0.0527577	0.0914999	90	2	0.566912	0.872783
g__Unclassified.f__Bradyrhizobiaceae	Time_to_progression_grouped	>6	-0.144685	0.140044	90	7	0.306824	0.872783
g__Unclassified.f__Bradyrhizobiaceae	Time_to_progression_grouped	1<2	0.150405	0.140044	90	7	0.28831	0.872783
g__Unclassified.f__Bradyrhizobiaceae	Time_to_progression_grouped	2<3	0.0468106	0.128638	90	7	0.717569	0.872783
g__Unclassified.f__Bradyrhizobiaceae	Time_to_progression_grouped	3<4	-0.155738	0.140044	90	7	0.271764	0.872783
g__Unclassified.f__Bradyrhizobiaceae	Time_to_progression_grouped	4<6	-0.0760533	0.140044	90	7	0.589649	0.872783
g__Unclassified.f__Bradyrhizobiaceae	Time_to_progression_grouped	NP	-0.0527577	0.0920266	90	7	0.569183	0.872783
g__Unclassified.f__Comamonadaceae	Time_to_progression_grouped	>6	-0.144685	0.139242	90	2	0.303968	0.872783
g__Unclassified.f__Comamonadaceae	Time_to_progression_grouped	1<2	0.150405	0.139242	90	2	0.285463	0.872783
g__Unclassified.f__Comamonadaceae	Time_to_progression_grouped	2<3	0.0468106	0.127902	90	2	0.715982	0.872783
g__Unclassified.f__Comamonadaceae	Time_to_progression_grouped	3<4	-0.118517	0.127902	90	2	0.358758	0.872783
g__Unclassified.f__Comamonadaceae	Time_to_progression_grouped	4<6	-0.0760533	0.139242	90	2	0.587462	0.872783
g__Unclassified.f__Comamonadaceae	Time_to_progression_grouped	NP	-0.0527577	0.0914999	90	2	0.566912	0.872783
g__Unclassified.f__Flavobacteriaceae	Time_to_progression_grouped	>6	-0.144685	0.139242	90	1	0.303968	0.872783
g__Unclassified.f__Flavobacteriaceae	Time_to_progression_grouped	1<2	0.150405	0.139242	90	1	0.285463	0.872783
g__Unclassified.f__Flavobacteriaceae	Time_to_progression_grouped	2<3	0.0468106	0.127902	90	1	0.715982	0.872783
g__Unclassified.f__Flavobacteriaceae	Time_to_progression_grouped	3<4	-0.118517	0.127902	90	1	0.358758	0.872783
g__Unclassified.f__Flavobacteriaceae	Time_to_progression_grouped	4<6	-0.0760533	0.139242	90	1	0.587462	0.872783
g__Unclassified.f__Flavobacteriaceae	Time_to_progression_grouped	NP	-0.0527577	0.0914999	90	1	0.566912	0.872783
g__Unclassified.f__Leptotrichiaceae	Time_to_progression_grouped	>6	-0.14441	0.147164	90	1	0.331475	0.872783
g__Unclassified.f__Leptotrichiaceae	Time_to_progression_grouped	1<2	0.150681	0.147164	90	1	0.311125	0.872783
g__Unclassified.f__Leptotrichiaceae	Time_to_progression_grouped	3<4	-0.118242	0.136247	90	1	0.389887	0.872783
g__Unclassified.f__Leptotrichiaceae	Time_to_progression_grouped	4<6	-0.0757781	0.147164	90	1	0.60902	0.872783
g__Unclassified.f__Leptotrichiaceae	Time_to_progression_grouped	NP	-0.0524825	0.102013	90	1	0.609336	0.872783
g__Unclassified.f__Micrococcaceae	Time_to_progression_grouped	>6	-0.144685	0.140177	90	3	0.30728	0.872783
g__Unclassified.f__Micrococcaceae	Time_to_progression_grouped	1<2	0.150405	0.140177	90	3	0.288765	0.872783
g__Unclassified.f__Micrococcaceae	Time_to_progression_grouped	2<3	0.0468106	0.128761	90	3	0.717827	0.872783
g__Unclassified.f__Micrococcaceae	Time_to_progression_grouped	3<4	-0.118517	0.128761	90	3	0.362043	0.872783
g__Unclassified.f__Micrococcaceae	Time_to_progression_grouped	NP	-0.0527577	0.0921145	90	3	0.56955	0.872783
g__Unclassified.f__Neisseriaceae	Time_to_progression_grouped	>6	-0.144685	0.139242	90	1	0.303968	0.872783
g__Unclassified.f__Neisseriaceae	Time_to_progression_grouped	1<2	0.150405	0.139242	90	1	0.285463	0.872783
[truncated: 257 more rows]

## Sheet: S2J PG_NP_CLR_M
Supplementary Table 2J. Results of MaAsLin2 differential abundance testing at the genus level with CLR abundance data. The test was run with an AST transform, no additional normalisation, progression status (with time to progression grouped to <1, 1-2, 2-3, 3-4, 4-6 or 6+ years) as a fixed effect and matched progressor/non-progressor groupings as a random effect.
[truncated: 2,089 more rows]

[truncated: 2 more sheets: S2K P_CLR, S2L P_CLR_M]
