# Supplementary material for: Exploring the microbiome of oral epithelial dysplasia as a predictor of malignant progression
Source: BMC Oral Health. 2023 Apr 6;23:206. doi: 10.1186/s12903-023-02911-5 (PMC10080811; doi:10.1186/s12903-023-02911-5)
Supplement: Supplementary file 4 — Additional file 4. Supplementary tables 3A-L showing MaAsLin2 differential abundance test results at the species level. [file 12903_2023_2911_MOESM4_ESM.xlsx]

## Sheet: S3A P_NP_RA
Supplementary Table 3A. Results of MaAsLin2 differential abundance testing at the species level with relative abundance data. The test was run with an AST transform, no additional normalisation, progression status as a fixed effect and matched progressor/non-progressor groupings as a random effect.
Species	Metadata	Value (metadata group)	Coefficient	Standard Error	N	N (not 0)	p-value	q-value
s__Aggregatibacter_sp._HMT_949	Progression	progression	-0.0793448	0.0363329	90	10	0.0329629	0.600535
s__Bacteroidales_.G.2._bacterium_HMT_274	Progression	progression	-0.0747512	0.0360087	90	22	0.0424663	0.600535
s__Burkholderia_cepacia	Progression	progression	-0.13421	0.074079	90	50	0.0754953	0.600535
s__Capnocytophaga_granulosa	Progression	progression	-0.125205	0.0614498	90	22	0.0447836	0.600535
s__Capnocytophaga_sp._HMT_336	Progression	progression	-0.0737942	0.0407755	90	14	0.075539	0.600535
s__Capnocytophaga_sputigena	Progression	progression	-0.102193	0.0557374	90	26	0.0704525	0.600535
s__Lachnoanaerobaculum_saburreum	Progression	progression	-0.0717382	0.0395169	90	12	0.0745486	0.600535
s__Leptotrichia_sp._HMT_219	Progression	progression	-0.050707	0.0238097	90	11	0.0374158	0.600535
s__Parvimonas_micra	Progression	progression	-0.0810059	0.0416974	90	20	0.0568613	0.600535
s__Prevotella_denticola	Progression	progression	-0.13742	0.0683111	90	25	0.0474222	0.600535
s__Prevotella_oralis	Progression	progression	-0.0516627	0.0264894	90	10	0.0543958	0.600535
s__Prevotella_oris	Progression	progression	-0.141825	0.0765432	90	38	0.0674546	0.600535
s__Prevotella_oulorum	Progression	progression	-0.110295	0.0525124	90	26	0.0385918	0.600535
s__Prevotella_sp._HMT_305	Progression	progression	-0.0725701	0.0314038	90	19	0.0243534	0.600535
s__Saccharibacteria_.TM7._.G.1._bacterium_HMT_346	Progression	progression	-0.130006	0.048739	90	19	0.00911578	0.600535
s__Saccharibacteria_.TM7._.G.1._bacterium_HMT_352	Progression	progression	-0.0906129	0.0383175	90	15	0.0214474	0.600535
s__Schaalia_lingnae_.Not_Validly_Published.	Progression	progression	-0.0794485	0.0427939	90	17	0.0684735	0.600535
s__Selenomonas_noxia	Progression	progression	-0.105442	0.0500219	90	19	0.0379146	0.600535
s__Streptococcus_sp._HMT_066	Progression	progression	0.181532	0.0834926	90	40	0.0343581	0.600535
s__Veillonella_parvula	Progression	progression	-0.122592	0.0590524	90	16	0.042496	0.600535
s__Streptococcus_gordonii	Progression	progression	-0.129648	0.0741922	90	46	0.0843477	0.609604
s__Unclassified.g__Veillonella	Progression	progression	-0.221863	0.124818	90	66	0.084042	0.609604
s__Prevotella_buccae	Progression	progression	-0.045614	0.0271271	90	10	0.0962129	0.611914
s__Streptococcus_cristatus_clade_578	Progression	progression	-0.124585	0.0739078	90	27	0.0957069	0.611914
s__Unclassified.g__Haemophilus	Progression	progression	0.143119	0.0836	90	44	0.0934575	0.611914
s__Afipia_broomeae	Progression	progression	-0.066304	0.0409781	90	17	0.111088	0.632823
s__Corynebacterium_matruchotii	Progression	progression	-0.133625	0.0830214	90	36	0.111441	0.632823
s__Prevotella_histicola	Progression	progression	-0.126707	0.0784411	90	38	0.110386	0.632823
s__Streptococcus_salivarius	Progression	progression	0.160236	0.102265	90	50	0.123777	0.678637
s__Corynebacterium_durum	Progression	progression	0.0662121	0.048922	90	17	0.179509	0.696146
s__Fusobacterium_nucleatum_subsp._animalis	Progression	progression	-0.0986816	0.0712031	90	47	0.172127	0.696146
s__Fusobacterium_nucleatum_subsp._polymorphum	Progression	progression	-0.115324	0.0780085	90	30	0.143676	0.696146
s__Gemella_morbillorum	Progression	progression	-0.0756879	0.0555061	90	17	0.176253	0.696146
s__Gemella_sanguinis	Progression	progression	-0.140589	0.0932539	90	57	0.138413	0.696146
s__Rothia_mucilaginosa	Progression	progression	-0.281216	0.190979	90	83	0.164529	0.696146
s__Saccharibacteria_.TM7._.G.1._bacterium_HMT_349	Progression	progression	-0.0374469	0.0267189	90	10	0.164577	0.696146
s__Streptococcus_oralis_subsp._dentisani_clade_058	Progression	progression	-0.0839988	0.0579326	90	14	0.150755	0.696146
s__Tannerella_sp._HMT_286	Progression	progression	-0.110619	0.0758601	90	30	0.150089	0.696146
s__Treponema_socranskii	Progression	progression	-0.0425848	0.0284724	90	13	0.138405	0.696146
s__Unclassified.g__Leptotrichia	Progression	progression	-0.0749481	0.0523891	90	15	0.15621	0.696146
s__Unclassified.g__Rothia	Progression	progression	-0.176753	0.125993	90	68	0.169541	0.696146
s__Abiotrophia_defectiva	Progression	progression	-0.0666192	0.0552974	90	24	0.233233	0.700694
s__Cardiobacterium_hominis	Progression	progression	0.0681387	0.0557606	90	23	0.225172	0.700694
s__Granulicatella_elegans	Progression	progression	-0.0880934	0.0733542	90	26	0.233607	0.700694
s__Lautropia_mirabilis	Progression	progression	-0.101684	0.0796041	90	34	0.207075	0.700694
s__Leptotrichia_buccalis	Progression	progression	-0.0484672	0.0406542	90	16	0.238096	0.700694
s__Leptotrichia_goodfellowii	Progression	progression	0.0388083	0.0310769	90	11	0.216677	0.700694
s__Leptotrichia_hongkongensis	Progression	progression	-0.0843178	0.072586	90	57	0.249224	0.700694
s__Leptotrichia_sp._HMT_225	Progression	progression	-0.0459886	0.0396692	90	17	0.251192	0.700694
s__Leptotrichia_sp._HMT_392	Progression	progression	0.0363224	0.0294962	90	15	0.22152	0.700694
s__Leptotrichia_wadei	Progression	progression	-0.0971143	0.0746188	90	28	0.196879	0.700694
s__Porphyromonas_catoniae	Progression	progression	-0.038296	0.0296853	90	10	0.200447	0.700694
s__Porphyromonas_pasteri	Progression	progression	-0.105378	0.0881694	90	31	0.237409	0.700694
s__Prevotella_sp._HMT_300	Progression	progression	-0.061378	0.0459205	90	12	0.186514	0.700694
s__Prevotella_sp._HMT_313	Progression	progression	-0.0628366	0.0536798	90	17	0.245077	0.700694
s__Schaalia_sp._HMT_172	Progression	progression	-0.0620198	0.0527407	90	12	0.243023	0.700694
s__Unclassified.k__Bacteria	Progression	progression	-0.0555558	0.0468349	90	19	0.238886	0.700694
s__Prevotella_pallens	Progression	progression	-0.0727665	0.0638244	90	34	0.257445	0.705754
s__Actinomyces_sp._HMT_169	Progression	progression	-0.0832833	0.0741123	90	27	0.264441	0.712646
s__Saccharibacteria_.TM7._.G.1._bacterium_HMT_347	Progression	progression	-0.0338192	0.0306892	90	10	0.273576	0.724977
s__Unclassified.g__Aggregatibacter	Progression	progression	-0.0804071	0.0743852	90	27	0.283005	0.73767
s__Alloprevotella_sp._HMT_308	Progression	progression	-0.0817683	0.0768586	90	32	0.290327	0.743428
s__Alloprevotella_tannerae	Progression	progression	-0.0619555	0.065087	90	28	0.343951	0.743428
s__Capnocytophaga_gingivalis	Progression	progression	0.0806965	0.0845769	90	30	0.342828	0.743428
s__Eikenella_corrodens	Progression	progression	-0.0577458	0.0569481	90	19	0.313359	0.743428
s__Leptotrichia_hofstadii	Progression	progression	-0.0551011	0.0585607	90	21	0.350673	0.743428
s__Leptotrichia_sp._HMT_212	Progression	progression	-0.0691221	0.0697557	90	41	0.325788	0.743428
s__Megasphaera_micronuciformis	Progression	progression	-0.0392078	0.0405236	90	14	0.337228	0.743428
s__Parvimonas_sp._HMT_110	Progression	progression	0.0301237	0.0319663	90	10	0.348589	0.743428
s__Ruminococcaceae_.G.1._bacterium_HMT_075	Progression	progression	-0.0516173	0.0514637	90	24	0.318715	0.743428
s__Streptococcus_oralis_subsp._dentisani_clade_398	Progression	progression	-0.0697478	0.0715154	90	19	0.332188	0.743428
s__Unclassified.g__Lachnoanaerobaculum	Progression	progression	0.0491896	0.0479578	90	18	0.307917	0.743428
s__Unclassified.g__Mogibacterium	Progression	progression	-0.0190006	0.0193942	90	11	0.331264	0.743428
s__Unclassified.g__Prevotella	Progression	progression	-0.0935688	0.0950652	90	50	0.328427	0.743428
s__Unclassified.g__Schlegelella	Progression	progression	-0.0287746	0.029841	90	10	0.337617	0.743428
s__Schaalia_sp._HMT_180	Progression	progression	-0.0693632	0.0769715	90	20	0.370114	0.774317
s__Unclassified.c__Actinobacteria	Progression	progression	-0.033132	0.0372	90	15	0.375634	0.775661
s__Haemophilus_sp._HMT_908	Progression	progression	0.0603839	0.0701274	90	21	0.391778	0.790058
s__Streptococcus_parasanguinis_clade_411	Progression	progression	-0.0921036	0.10689	90	60	0.392545	0.790058
s__Alloprevotella_rava	Progression	progression	-0.0374603	0.0447373	90	14	0.405771	0.800616
s__Kingella_oralis	Progression	progression	-0.047828	0.0577851	90	37	0.411396	0.800616
s__Leptotrichia_sp._HMT_417	Progression	progression	0.0595463	0.0723436	90	26	0.412896	0.800616
s__Bergeyella_sp._HMT_322	Progression	progression	0.054473	0.0714693	90	61	0.449397	0.801358
s__Campylobacter_gracilis	Progression	progression	-0.0463533	0.0601712	90	36	0.444322	0.801358
s__Capnocytophaga_leadbetteri	Progression	progression	0.0583435	0.0750135	90	39	0.440127	0.801358
s__Catonella_morbi	Progression	progression	-0.0449218	0.0570646	90	25	0.434333	0.801358
s__Leptotrichia_sp._HMT_215	Progression	progression	0.0663243	0.0880329	90	54	0.45377	0.801358
s__Prevotella_melaninogenica	Progression	progression	-0.0602914	0.0804822	90	50	0.458639	0.801358
s__Solobacterium_moorei	Progression	progression	0.0179806	0.023702	90	14	0.451107	0.801358
s__Streptococcus_intermedius	Progression	progression	0.0232514	0.0294941	90	17	0.433669	0.801358
s__Unclassified.g__Gemella	Progression	progression	0.0672501	0.0869063	90	40	0.443475	0.801358
s__Lachnoanaerobaculum_orale	Progression	progression	-0.0326376	0.0450333	90	20	0.471497	0.806108
s__Streptococcus_sanguinis	Progression	progression	-0.0530315	0.0731346	90	42	0.470604	0.806108
s__Leptotrichia_sp._HMT_221	Progression	progression	0.0488651	0.0730161	90	25	0.505201	0.809495
s__Schaalia_odontolyticus	Progression	progression	-0.0645741	0.0973636	90	38	0.509116	0.809495
s__Streptococcus_infantis_clade_431	Progression	progression	0.0740495	0.105047	90	45	0.484399	0.809495
s__Streptococcus_sp._HMT_064	Progression	progression	-0.0306803	0.0458468	90	15	0.505349	0.809495
s__Tannerella_forsythia	Progression	progression	-0.0291999	0.0423653	90	16	0.49346	0.809495
s__Treponema_sp._HMT_231	Progression	progression	-0.0213915	0.0321961	90	13	0.508183	0.809495
s__Unclassified.g__Porphyromonas	Progression	progression	-0.0872518	0.122904	90	56	0.481119	0.809495
s__Neisseria_elongata	Progression	progression	-0.0376171	0.0599192	90	23	0.53259	0.822154
s__Streptococcus_australis	Progression	progression	-0.0553252	0.087432	90	26	0.528728	0.822154
s__Unclassified.g__Capnocytophaga	Progression	progression	0.0471332	0.0742434	90	43	0.527363	0.822154
s__Prevotella_nanceiensis	Progression	progression	0.0442533	0.0724175	90	33	0.543633	0.831131
s__Alloprevotella_sp._HMT_473	Progression	progression	-0.034313	0.0574006	90	13	0.551557	0.835215
s__Streptococcus_infantis_clade_638	Progression	progression	0.0570951	0.0969645	90	33	0.557874	0.836811
s__Cutibacterium_acnes	Progression	progression	-0.0391856	0.0696379	90	36	0.575843	0.839991
s__Ralstonia_pickettii	Progression	progression	-0.0209902	0.0369837	90	13	0.571817	0.839991
s__Veillonella_rogosae	Progression	progression	-0.0363081	0.0645368	90	15	0.575245	0.839991
s__Caulobacter_sp._HMT_002	Progression	progression	0.0180308	0.0333901	90	14	0.590605	0.853693
s__Prevotella_salivae	Progression	progression	-0.0335049	0.0633375	90	33	0.598207	0.856891
s__Cardiobacterium_valvarum	Progression	progression	-0.0201168	0.040075	90	15	0.616981	0.868141
s__Unclassified.g__Actinomyces	Progression	progression	-0.0319944	0.0628045	90	27	0.612545	0.868141
s__Actinomyces_graevenitzii	Progression	progression	-0.0191058	0.046248	90	20	0.681055	0.907599
s__Capnocytophaga_sp._HMT_326	Progression	progression	-0.0183753	0.0440088	90	13	0.677338	0.907599
s__Granulicatella_adiacens	Progression	progression	-0.0545305	0.133466	90	76	0.68498	0.907599
s__Leptotrichia_sp._HMT_217	Progression	progression	-0.0175367	0.0413982	90	12	0.673384	0.907599
s__Streptococcus_mutans	Progression	progression	0.0277846	0.0640213	90	21	0.665396	0.907599
s__Streptococcus_sp._HMT_074	Progression	progression	-0.0311192	0.0745948	90	31	0.678613	0.907599
s__Unclassified.g__Streptococcus	Progression	progression	0.116901	0.262895	90	87	0.664475	0.907599
s__Haemophilus_paraphrohaemolyticus	Progression	progression	0.0191815	0.0487547	90	17	0.695105	0.907932
s__Prevotella_sp._HMT_306	Progression	progression	-0.021513	0.0561097	90	12	0.702362	0.907932
s__Streptococcus_parasanguinis_clade_721	Progression	progression	-0.0257846	0.0663408	90	18	0.698919	0.907932
s__Neisseria_oralis	Progression	progression	-0.0221266	0.0615179	90	23	0.720471	0.915859
s__Rothia_aeria	Progression	progression	-0.0260492	0.0714693	90	37	0.717136	0.915859
s__Streptococcus_mitis	Progression	progression	-0.0314438	0.0889532	90	51	0.725775	0.915859
s__Prevotella_pleuritidis	Progression	progression	-0.0181764	0.0539201	90	19	0.736915	0.922594
s__Saccharibacteria_.TM7._.G.1._bacterium_HMT_348	Progression	progression	-0.00907374	0.0284771	90	15	0.75113	0.933045
s__Actinomyces_sp._HMT_175	Progression	progression	-0.0158913	0.0566129	90	14	0.779951	0.944537
s__Fusobacterium_sp._HMT_203	Progression	progression	0.0102145	0.0357107	90	12	0.775882	0.944537
s__Porphyromonas_gingivalis	Progression	progression	-0.0101944	0.0371015	90	13	0.784144	0.944537
s__Veillonella_atypica	Progression	progression	-0.0256701	0.0865273	90	26	0.767487	0.944537
s__Arachnia_propionica	Progression	progression	0.0115088	0.0471366	90	18	0.807696	0.952265
s__Atopobium_parvulum	Progression	progression	-0.0110978	0.0516312	90	28	0.830315	0.952265
s__Fusobacterium_sp._HMT_204	Progression	progression	-0.0130982	0.0615185	90	17	0.832135	0.952265
s__Gemella_haemolysans	Progression	progression	-0.0304662	0.126495	90	57	0.810815	0.952265
s__Mesorhizobium_loti	Progression	progression	0.00724555	0.0353812	90	11	0.838218	0.952265
s__Streptococcus_oralis_subsp._tigurinus_clade_071	Progression	progression	-0.00896021	0.0454685	90	13	0.844461	0.952265
s__Streptococcus_sp._HMT_061	Progression	progression	-0.0103837	0.0484225	90	10	0.830944	0.952265
s__Unclassified.g__Neisseria	Progression	progression	-0.0347	0.143302	90	74	0.810653	0.952265
s__Unclassified.g__Selenomonas	Progression	progression	0.0117674	0.0588631	90	22	0.842021	0.952265
s__Stomatobaculum_longum	Progression	progression	-0.00716463	0.0387221	90	13	0.853639	0.955835
s__Campylobacter_concisus	Progression	progression	0.0157197	0.0924357	90	67	0.865659	0.962516
s__Haemophilus_parahaemolyticus	Progression	progression	0.00873948	0.0619215	90	21	0.888288	0.967382
s__Leptotrichia_sp._HMT_223	Progression	progression	-0.00451599	0.0296258	90	10	0.879373	0.967382
s__Ruminococcaceae_.G.2._bacterium_HMT_085	Progression	progression	-0.00528551	0.0362973	90	12	0.884557	0.967382
s__Actinomyces_sp._HMT_171	Progression	progression	-0.00467784	0.039852	90	14	0.906835	0.968959
s__Campylobacter_showae	Progression	progression	-0.00571212	0.054117	90	35	0.916296	0.968959
s__Fusobacterium_periodonticum	Progression	progression	-0.0107268	0.113427	90	59	0.925086	0.968959
s__Haemophilus_parainfluenzae	Progression	progression	-0.0198599	0.198689	90	78	0.921428	0.968959
s__Oribacterium_sinus	Progression	progression	-0.0059221	0.056728	90	25	0.917102	0.968959
s__Porphyromonas_endodontalis	Progression	progression	0.00501614	0.058873	90	26	0.932395	0.968959
s__Unclassified.g__Fusobacterium	Progression	progression	0.00899569	0.098549	90	47	0.927645	0.968959
s__Fusobacterium_nucleatum_subsp._vincentii	Progression	progression	-0.00453167	0.0795052	90	37	0.9547	0.97306
s__Haemophilus_sputorum	Progression	progression	-0.00342158	0.0553996	90	18	0.950976	0.97306
s__Selenomonas_sputigena	Progression	progression	0.00269704	0.0459181	90	17	0.953299	0.97306
s__Bradyrhizobium_elkanii	Progression	progression	0.00064215	0.0392828	90	15	0.986995	0.997407
s__Saccharibacteria_.TM7._.G.5._bacterium_HMT_356	Progression	progression	0.000122308	0.0374741	90	12	0.997407	0.997407
s__Stomatobaculum_sp._HMT_097	Progression	progression	-0.000231277	0.0461445	90	14	0.996012	0.997407

## Sheet: S3B P_NP_RA_M
Supplementary Table 3B. Results of MaAsLin2 differential abundance testing at the species level with relative abundance data. The test was run with an AST transform, no additional normalisation, progression status, age, sex, ethnicity, total weekly alcohol units, smoking status and diagnosis as fixed effects and matched progressor/non-progressor groupings and anatomical site as random effects.
Species	Metadata	Value (metadata group)	Coefficient	Standard Error	N	N (not 0)	p-value	q-value
s__Leptotrichia_sp._HMT_392	ethnicity_details	other	0.438285	0.0873995	90	15	3.30745e-06	0.00471642
s__Actinomyces_sp._HMT_169	ethnicity_details	south asian	0.658445	0.15074	90	27	4.07272e-05	0.0290385
s__Parvimonas_sp._HMT_110	ethnicity_details	other	0.366231	0.101679	90	10	0.000546836	0.207861
s__Unclassified.g__Schlegelella	TotalWeeklyAlcoholUnits	TotalWeeklyAlcoholUnits	0.00509384	0.00141657	90	10	0.000583059	0.207861
s__Streptococcus_australis	TotalWeeklyAlcoholUnits	TotalWeeklyAlcoholUnits	0.0134913	0.00413017	90	26	0.00168788	0.481383
s__Unclassified.g__Schlegelella	ethnicity_details	asian	0.130493	0.0417464	90	10	0.0024922	0.592313
s__Lautropia_mirabilis	smoking_status	never	0.257901	0.0867109	90	34	0.00406374	0.766812
s__Prevotella_oris	patient_age	patient_age	-0.0101535	0.00344802	90	38	0.00430189	0.766812
s__Bradyrhizobium_elkanii	ethnicity_details	south asian	0.235052	0.0814882	90	15	0.0050507	0.800255
s__Actinomyces_sp._HMT_169	ethnicity_details	asian	0.211331	0.0987311	90	27	0.0356575	0.901989
s__Actinomyces_sp._HMT_169	TotalWeeklyAlcoholUnits	TotalWeeklyAlcoholUnits	0.00776544	0.00337958	90	27	0.0244434	0.901989
s__Aggregatibacter_sp._HMT_949	Progression	progression	-0.0926228	0.0380061	90	10	0.0179253	0.901989
s__Alloprevotella_sp._HMT_473	sex	male	0.125514	0.0574713	90	13	0.0324123	0.901989
s__Bradyrhizobium_elkanii	smoking_status	never	-0.100492	0.042227	90	15	0.0197327	0.901989
s__Capnocytophaga_sp._HMT_326	patient_age	patient_age	0.0051905	0.00200503	90	13	0.011512	0.901989
s__Catonella_morbi	patient_age	patient_age	-0.00565377	0.00256677	90	25	0.030532	0.901989
s__Corynebacterium_matruchotii	Progression	progression	-0.203448	0.0861031	90	36	0.0208395	0.901989
s__Corynebacterium_matruchotii	ethnicity_details	other	0.631631	0.257222	90	36	0.0164802	0.901989
s__Cutibacterium_acnes	smoking_status	never	-0.203618	0.0929852	90	36	0.0361209	0.901989
s__Fusobacterium_nucleatum_subsp._polymorphum	ethnicity_details	south asian	0.489671	0.188336	90	30	0.011564	0.901989
s__Fusobacterium_periodonticum	smoking_status	never	0.342261	0.119719	90	59	0.00694499	0.901989
s__Fusobacterium_sp._HMT_203	sex	male	0.0865515	0.0389909	90	12	0.0350874	0.901989
s__Granulicatella_adiacens	patient_age	patient_age	-0.0166968	0.0068849	90	76	0.0207642	0.901989
s__Haemophilus_sputorum	patient_age	patient_age	-0.00563767	0.00259075	90	18	0.0327919	0.901989
s__Haemophilus_sputorum	smoking_status	never	0.158803	0.0701293	90	18	0.031974	0.901989
s__Oribacterium_sinus	smoking_status	never	0.142812	0.061703	90	25	0.0233069	0.901989
s__Parvimonas_micra	Progression	progression	-0.0984296	0.0452845	90	20	0.0327315	0.901989
s__Porphyromonas_gingivalis	ethnicity_details	asian	0.14726	0.0573274	90	13	0.01209	0.901989
s__Prevotella_buccae	Progression	progression	-0.0729951	0.0279561	90	10	0.0107744	0.901989
s__Prevotella_denticola	Progression	progression	-0.169898	0.0722923	90	25	0.0213279	0.901989
s__Prevotella_denticola	ethnicity_details	south asian	-0.310657	0.144392	90	25	0.0345732	0.901989
s__Prevotella_denticola	smoking_status	never	0.167069	0.0759228	90	25	0.0307683	0.901989
s__Prevotella_oris	Progression	progression	-0.188558	0.0778416	90	38	0.0178362	0.901989
s__Prevotella_oris	ethnicity_details	south asian	-0.395194	0.15845	90	38	0.014829	0.901989
s__Prevotella_oulorum	Progression	progression	-0.13131	0.0569357	90	26	0.0237165	0.901989
s__Prevotella_pallens	smoking_status	never	0.163609	0.0703676	90	34	0.0227047	0.901989
s__Prevotella_sp._HMT_300	patient_age	patient_age	-0.00463609	0.00217184	90	12	0.0364382	0.901989
s__Prevotella_sp._HMT_305	Progression	progression	-0.0825634	0.0327187	90	19	0.0143319	0.901989
s__Prevotella_sp._HMT_313	smoking_status	never	0.139146	0.0600247	90	17	0.0231328	0.901989
s__Rothia_aeria	smoking_status	never	0.23877	0.101812	90	37	0.0258525	0.901989
s__Saccharibacteria_.TM7._.G.1._bacterium_HMT_346	Progression	progression	-0.136798	0.0519848	90	19	0.0102186	0.901989
s__Saccharibacteria_.TM7._.G.1._bacterium_HMT_352	Progression	progression	-0.0973455	0.0423307	90	15	0.0250813	0.901989
s__Saccharibacteria_.TM7._.G.1._bacterium_HMT_352	sex	male	0.12443	0.0502965	90	15	0.0201949	0.901989
s__Schaalia_odontolyticus	ethnicity_details	south asian	0.431273	0.19941	90	38	0.0339447	0.901989
s__Schaalia_sp._HMT_180	smoking_status	never	0.19575	0.0870495	90	20	0.0274777	0.901989
s__Streptococcus_cristatus_clade_578	Progression	progression	-0.179197	0.0795429	90	27	0.0272755	0.901989
s__Streptococcus_gordonii	sex	male	-0.169987	0.0738119	90	46	0.024132	0.901989
s__Streptococcus_gordonii	TotalWeeklyAlcoholUnits	TotalWeeklyAlcoholUnits	0.00787256	0.00370259	90	46	0.0368657	0.901989
s__Streptococcus_mitis	TotalWeeklyAlcoholUnits	TotalWeeklyAlcoholUnits	0.014975	0.00582531	90	51	0.0149832	0.901989
s__Streptococcus_mitis	smoking_status	never	0.257804	0.105629	90	51	0.0233747	0.901989
s__Streptococcus_mutans	ethnicity_details	asian	0.219929	0.0949695	90	21	0.0232359	0.901989
s__Streptococcus_mutans	diagnosis	moderate dysplasia	-0.1467	0.0613165	90	21	0.0192043	0.901989
s__Streptococcus_salivarius	Progression	progression	0.231175	0.108313	90	50	0.0373193	0.901989
s__Unclassified.c__Actinobacteria	smoking_status	never	-0.101853	0.0418347	90	15	0.017308	0.901989
s__Unclassified.g__Aggregatibacter	ethnicity_details	south asian	0.404025	0.151797	90	27	0.00962457	0.901989
s__Unclassified.g__Capnocytophaga	smoking_status	never	0.184432	0.079774	90	43	0.0237662	0.901989
s__Unclassified.g__Lachnoanaerobaculum	sex	male	0.101331	0.0475412	90	18	0.0362015	0.901989
s__Unclassified.g__Leptotrichia	smoking_status	never	0.134129	0.0582718	90	15	0.0295506	0.901989
s__Unclassified.k__Bacteria	ethnicity_details	asian	0.153575	0.0682137	90	19	0.0273405	0.901989
s__Actinomyces_sp._HMT_175	patient_age	patient_age	-0.0063061	0.00309338	90	14	0.0450272	0.944246
s__Aggregatibacter_sp._HMT_949	diagnosis	moderate dysplasia	0.079002	0.0387341	90	10	0.0447384	0.944246
s__Cardiobacterium_valvarum	sex	male	0.0817539	0.040103	90	15	0.0449228	0.944246
s__Gemella_sanguinis	smoking_status	never	0.242849	0.116158	90	57	0.0449526	0.944246
s__Prevotella_oralis	Progression	progression	-0.0580434	0.028326	90	10	0.0438126	0.944246
s__Prevotella_sp._HMT_305	ethnicity_details	south asian	-0.153906	0.073878	90	19	0.0409334	0.944246
s__Prevotella_sp._HMT_305	smoking_status	never	0.0860365	0.0412246	90	19	0.0443207	0.944246
s__Schaalia_sp._HMT_180	TotalWeeklyAlcoholUnits	TotalWeeklyAlcoholUnits	0.00882838	0.00423881	90	20	0.0406844	0.944246
s__Unclassified.g__Porphyromonas	patient_age	patient_age	-0.0142605	0.00678758	90	56	0.0418346	0.944246
s__Streptococcus_sanguinis	ethnicity_details	south asian	0.366785	0.18032	90	42	0.0458475	0.947515
s__Actinomyces_graevenitzii	diagnosis	moderate dysplasia	0.0705232	0.0478228	90	20	0.144993	0.951645
s__Actinomyces_sp._HMT_169	diagnosis	moderate dysplasia	-0.108562	0.0648969	90	27	0.0986399	0.951645
s__Afipia_broomeae	Progression	progression	-0.070791	0.04273	90	17	0.103298	0.951645
s__Afipia_broomeae	ethnicity_details	south asian	-0.126273	0.0933135	90	17	0.181228	0.951645
s__Afipia_broomeae	ethnicity_details	asian	-0.10636	0.0742725	90	17	0.163291	0.951645
s__Afipia_broomeae	ethnicity_details	other	0.198822	0.137724	90	17	0.153454	0.951645
s__Aggregatibacter_sp._HMT_949	smoking_status	never	0.0789524	0.0486964	90	10	0.114432	0.951645
s__Alloprevotella_sp._HMT_308	ethnicity_details	south asian	-0.230597	0.165716	90	32	0.167976	0.951645
s__Bacteroidales_.G.2._bacterium_HMT_274	Progression	progression	-0.0792984	0.0398315	90	22	0.0503622	0.951645
s__Bacteroidales_.G.2._bacterium_HMT_274	patient_age	patient_age	-0.00253443	0.00177355	90	22	0.157338	0.951645
s__Bergeyella_sp._HMT_322	sex	male	0.140144	0.0809806	90	61	0.0966651	0.951645
s__Bergeyella_sp._HMT_322	ethnicity_details	other	0.350118	0.232087	90	61	0.136059	0.951645
s__Bergeyella_sp._HMT_322	diagnosis	moderate dysplasia	0.137442	0.0717826	90	61	0.0597776	0.951645
s__Burkholderia_cepacia	Progression	progression	-0.114803	0.0796332	90	50	0.155733	0.951645
s__Burkholderia_cepacia	ethnicity_details	south asian	0.272221	0.166723	90	50	0.109126	0.951645
s__Burkholderia_cepacia	ethnicity_details	asian	-0.21852	0.125205	90	50	0.0909439	0.951645
s__Campylobacter_gracilis	diagnosis	moderate dysplasia	-0.092252	0.0645232	90	36	0.157116	0.951645
s__Capnocytophaga_gingivalis	patient_age	patient_age	0.00570276	0.00395333	90	30	0.153375	0.951645
s__Capnocytophaga_gingivalis	diagnosis	moderate dysplasia	0.144972	0.0827085	90	30	0.0837772	0.951645
s__Capnocytophaga_granulosa	Progression	progression	-0.12856	0.0660228	90	22	0.0565425	0.951645
s__Capnocytophaga_granulosa	patient_age	patient_age	0.00515623	0.00288628	90	22	0.0784201	0.951645
s__Capnocytophaga_leadbetteri	sex	male	0.144576	0.101703	90	39	0.166884	0.951645
s__Capnocytophaga_leadbetteri	ethnicity_details	asian	0.249873	0.148275	90	39	0.101998	0.951645
s__Capnocytophaga_leadbetteri	diagnosis	moderate dysplasia	-0.129581	0.0779131	90	39	0.101029	0.951645
s__Capnocytophaga_sp._HMT_326	ethnicity_details	asian	0.106875	0.0664172	90	13	0.111679	0.951645
s__Capnocytophaga_sp._HMT_336	Progression	progression	-0.0694176	0.0444914	90	14	0.124299	0.951645
s__Capnocytophaga_sp._HMT_336	sex	male	0.0677919	0.0480872	90	14	0.170957	0.951645
s__Capnocytophaga_sputigena	Progression	progression	-0.109918	0.0590671	90	26	0.0670413	0.951645
s__Capnocytophaga_sputigena	TotalWeeklyAlcoholUnits	TotalWeeklyAlcoholUnits	0.00385934	0.00286059	90	26	0.18152	0.951645
s__Capnocytophaga_sputigena	smoking_status	never	0.093024	0.062856	90	26	0.14326	0.951645
s__Cardiobacterium_hominis	TotalWeeklyAlcoholUnits	TotalWeeklyAlcoholUnits	0.00391367	0.00289796	90	23	0.181065	0.951645
s__Cardiobacterium_valvarum	TotalWeeklyAlcoholUnits	TotalWeeklyAlcoholUnits	-0.00291715	0.00203448	90	15	0.155663	0.951645
s__Catonella_morbi	sex	male	0.106905	0.0546662	90	25	0.0540481	0.951645
s__Catonella_morbi	ethnicity_details	south asian	-0.182081	0.118149	90	25	0.127287	0.951645
s__Catonella_morbi	ethnicity_details	other	-0.245544	0.181042	90	25	0.178873	0.951645
s__Catonella_morbi	TotalWeeklyAlcoholUnits	TotalWeeklyAlcoholUnits	-0.00428037	0.00281858	90	25	0.132849	0.951645
s__Catonella_morbi	smoking_status	never	0.0921064	0.0611648	90	25	0.136088	0.951645
s__Catonella_morbi	diagnosis	moderate dysplasia	0.0919993	0.0543999	90	25	0.0947465	0.951645
s__Caulobacter_sp._HMT_002	diagnosis	moderate dysplasia	-0.0633982	0.0339715	90	14	0.0658185	0.951645
s__Corynebacterium_matruchotii	smoking_status	never	0.170954	0.0895694	90	36	0.0602981	0.951645
s__Cutibacterium_acnes	TotalWeeklyAlcoholUnits	TotalWeeklyAlcoholUnits	-0.00586196	0.00408572	90	36	0.158404	0.951645
s__Fusobacterium_nucleatum_subsp._animalis	Progression	progression	-0.12012	0.0794135	90	47	0.136903	0.951645
s__Fusobacterium_nucleatum_subsp._animalis	patient_age	patient_age	-0.00621579	0.00365679	90	47	0.0947725	0.951645
s__Fusobacterium_nucleatum_subsp._animalis	ethnicity_details	asian	-0.221823	0.134213	90	47	0.108179	0.951645
s__Fusobacterium_nucleatum_subsp._animalis	smoking_status	never	0.163161	0.0899068	90	47	0.0801645	0.951645
s__Fusobacterium_nucleatum_subsp._polymorphum	sex	male	0.155016	0.0793411	90	30	0.0561823	0.951645
s__Fusobacterium_periodonticum	ethnicity_details	south asian	-0.409263	0.217104	90	59	0.0672886	0.951645
s__Fusobacterium_sp._HMT_203	smoking_status	never	0.0739063	0.0439076	90	12	0.101687	0.951645
s__Fusobacterium_sp._HMT_204	ethnicity_details	other	0.279968	0.202842	90	17	0.171609	0.951645
s__Gemella_haemolysans	Progression	progression	-0.205229	0.141154	90	57	0.155062	0.951645
s__Gemella_haemolysans	ethnicity_details	other	0.641872	0.37481	90	57	0.0932355	0.951645
s__Gemella_morbillorum	Progression	progression	-0.0903041	0.0593868	90	17	0.132402	0.951645
s__Gemella_morbillorum	sex	male	0.0875179	0.0560479	90	17	0.122458	0.951645
s__Granulicatella_adiacens	smoking_status	never	0.242155	0.150176	90	76	0.116103	0.951645
s__Granulicatella_elegans	ethnicity_details	asian	-0.167182	0.113576	90	26	0.145778	0.951645
s__Haemophilus_parahaemolyticus	ethnicity_details	asian	0.1894	0.121899	90	21	0.12747	0.951645
s__Haemophilus_parahaemolyticus	diagnosis	moderate dysplasia	0.0968169	0.0695427	90	21	0.168107	0.951645
s__Haemophilus_paraphrohaemolyticus	diagnosis	moderate dysplasia	-0.0840148	0.0485549	90	17	0.0881118	0.951645
s__Haemophilus_sputorum	diagnosis	moderate dysplasia	-0.0878969	0.0537335	90	18	0.106198	0.951645
s__Lachnoanaerobaculum_orale	ethnicity_details	south asian	-0.148872	0.105807	90	20	0.164168	0.951645
s__Lachnoanaerobaculum_saburreum	Progression	progression	-0.0625989	0.0425827	90	12	0.146796	0.951645
s__Lautropia_mirabilis	sex	male	0.119822	0.082454	90	34	0.151479	0.951645
s__Leptotrichia_buccalis	patient_age	patient_age	0.00335335	0.00219288	90	16	0.13033	0.951645
s__Leptotrichia_buccalis	ethnicity_details	south asian	0.177361	0.11909	90	16	0.141129	0.951645
s__Leptotrichia_buccalis	diagnosis	moderate dysplasia	0.0921005	0.0465272	90	16	0.0513662	0.951645
s__Leptotrichia_goodfellowii	sex	male	0.0633724	0.0315217	90	11	0.0555049	0.951645
s__Leptotrichia_goodfellowii	smoking_status	never	0.0533009	0.0352649	90	11	0.140986	0.951645
s__Leptotrichia_hofstadii	sex	male	0.0908379	0.0622244	90	21	0.157312	0.951645
s__Leptotrichia_hofstadii	ethnicity_details	south asian	0.238362	0.144842	90	21	0.105044	0.951645
s__Leptotrichia_hofstadii	smoking_status	never	0.105529	0.0691409	90	21	0.137848	0.951645
s__Leptotrichia_hongkongensis	sex	male	-0.120888	0.0740403	90	57	0.107436	0.951645
s__Leptotrichia_hongkongensis	ethnicity_details	asian	-0.177298	0.116253	90	57	0.132159	0.951645
s__Leptotrichia_hongkongensis	TotalWeeklyAlcoholUnits	TotalWeeklyAlcoholUnits	-0.00641647	0.00394041	90	57	0.108358	0.951645
s__Leptotrichia_hongkongensis	diagnosis	moderate dysplasia	0.107986	0.0730549	90	57	0.144274	0.951645
s__Leptotrichia_sp._HMT_212	ethnicity_details	south asian	0.297634	0.181965	90	41	0.107122	0.951645
s__Leptotrichia_sp._HMT_215	TotalWeeklyAlcoholUnits	TotalWeeklyAlcoholUnits	0.00663937	0.00450272	90	54	0.145483	0.951645
s__Leptotrichia_sp._HMT_215	smoking_status	never	0.159188	0.0971263	90	54	0.106366	0.951645
s__Leptotrichia_sp._HMT_217	smoking_status	never	0.0840196	0.0497595	90	12	0.101027	0.951645
s__Leptotrichia_sp._HMT_219	Progression	progression	-0.0434149	0.0247884	90	11	0.0852037	0.951645
s__Leptotrichia_sp._HMT_219	sex	male	0.0442127	0.0310756	90	11	0.166661	0.951645
s__Leptotrichia_sp._HMT_219	diagnosis	moderate dysplasia	-0.0482349	0.0258255	90	11	0.0655682	0.951645
s__Leptotrichia_sp._HMT_221	ethnicity_details	asian	-0.170475	0.117277	90	25	0.150228	0.951645
s__Leptotrichia_sp._HMT_221	diagnosis	moderate dysplasia	0.105957	0.072219	90	25	0.146515	0.951645
s__Leptotrichia_sp._HMT_225	Progression	progression	-0.0684298	0.0411558	90	17	0.102381	0.951645
s__Leptotrichia_sp._HMT_417	ethnicity_details	asian	-0.19129	0.123555	90	26	0.125954	0.951645
s__Leptotrichia_sp._HMT_417	smoking_status	never	0.138025	0.0825758	90	26	0.0989652	0.951645
s__Leptotrichia_wadei	ethnicity_details	south asian	-0.257044	0.175958	90	28	0.148476	0.951645
s__Leptotrichia_wadei	smoking_status	never	0.12271	0.0860379	90	28	0.158182	0.951645
s__Megasphaera_micronuciformis	Progression	progression	-0.0618653	0.0436218	90	14	0.161296	0.951645
s__Megasphaera_micronuciformis	diagnosis	moderate dysplasia	0.0674251	0.0411252	90	14	0.105467	0.951645
s__Mesorhizobium_loti	ethnicity_details	south asian	0.114564	0.0768835	90	11	0.140989	0.951645
s__Mesorhizobium_loti	ethnicity_details	other	0.193087	0.116757	90	11	0.102194	0.951645
s__Mesorhizobium_loti	diagnosis	moderate dysplasia	-0.0568048	0.0353657	90	11	0.112778	0.951645
s__Neisseria_elongata	smoking_status	never	0.138759	0.0695295	90	23	0.0556694	0.951645
s__Neisseria_elongata	diagnosis	moderate dysplasia	-0.0915585	0.0596766	90	23	0.129546	0.951645
s__Neisseria_oralis	smoking_status	never	0.134081	0.0912814	90	23	0.150019	0.951645
s__Oribacterium_sinus	ethnicity_details	other	0.30204	0.179512	90	25	0.096511	0.951645
s__Parvimonas_micra	ethnicity_details	south asian	-0.134618	0.0923161	90	20	0.148742	0.951645
s__Porphyromonas_endodontalis	ethnicity_details	south asian	-0.216285	0.126169	90	26	0.0907452	0.951645
s__Porphyromonas_endodontalis	smoking_status	never	0.130494	0.0673627	90	26	0.0569007	0.951645
s__Porphyromonas_gingivalis	patient_age	patient_age	0.00306713	0.00165522	90	13	0.0676162	0.951645
s__Porphyromonas_gingivalis	smoking_status	never	-0.0662351	0.039541	90	13	0.0978695	0.951645
s__Porphyromonas_gingivalis	diagnosis	moderate dysplasia	0.0662051	0.0349843	90	13	0.0620982	0.951645
s__Porphyromonas_pasteri	Progression	progression	-0.128306	0.0929176	90	31	0.173226	0.951645
s__Porphyromonas_pasteri	smoking_status	never	0.147661	0.102739	90	31	0.163354	0.951645
s__Prevotella_buccae	patient_age	patient_age	-0.00167666	0.00122443	90	10	0.174727	0.951645
s__Prevotella_buccae	sex	male	-0.0455264	0.0262186	90	10	0.0863399	0.951645
s__Prevotella_buccae	ethnicity_details	south asian	-0.0791607	0.0570351	90	10	0.169012	0.951645
s__Prevotella_buccae	ethnicity_details	other	0.124461	0.0874131	90	10	0.158384	0.951645
s__Prevotella_buccae	TotalWeeklyAlcoholUnits	TotalWeeklyAlcoholUnits	0.00185093	0.00136038	90	10	0.177462	0.951645
s__Prevotella_buccae	smoking_status	never	0.0581579	0.029391	90	10	0.0512835	0.951645
s__Prevotella_histicola	Progression	progression	-0.119363	0.0849498	90	38	0.166068	0.951645
s__Prevotella_histicola	ethnicity_details	asian	-0.213655	0.124209	90	38	0.0956387	0.951645
s__Prevotella_melaninogenica	sex	male	-0.167623	0.106155	90	50	0.129704	0.951645
s__Prevotella_melaninogenica	ethnicity_details	asian	-0.278372	0.154624	90	50	0.0807014	0.951645
s__Prevotella_melaninogenica	TotalWeeklyAlcoholUnits	TotalWeeklyAlcoholUnits	-0.00855637	0.0061147	90	50	0.170136	0.951645
s__Prevotella_nanceiensis	ethnicity_details	asian	0.203944	0.13335	90	33	0.137362	0.951645
s__Prevotella_nanceiensis	smoking_status	never	0.147347	0.0957029	90	33	0.134878	0.951645
s__Prevotella_oralis	patient_age	patient_age	-0.00219912	0.00122853	90	10	0.0773269	0.951645
s__Prevotella_oulorum	ethnicity_details	south asian	-0.174095	0.127895	90	26	0.177311	0.951645
s__Prevotella_oulorum	diagnosis	moderate dysplasia	0.0723135	0.0532105	90	26	0.178012	0.951645
s__Prevotella_pallens	diagnosis	moderate dysplasia	-0.0945376	0.0621402	90	34	0.132266	0.951645
s__Prevotella_pleuritidis	patient_age	patient_age	0.00361006	0.00266468	90	19	0.180236	0.951645
s__Prevotella_sp._HMT_300	Progression	progression	-0.0735149	0.0480747	90	12	0.131813	0.951645
s__Prevotella_sp._HMT_300	sex	male	0.0863645	0.0512772	90	12	0.105495	0.951645
s__Prevotella_sp._HMT_306	TotalWeeklyAlcoholUnits	TotalWeeklyAlcoholUnits	-0.00404468	0.00299098	90	12	0.180189	0.951645
s__Prevotella_sp._HMT_313	ethnicity_details	asian	-0.127067	0.0813032	90	17	0.122235	0.951645
s__Prevotella_sp._HMT_313	diagnosis	moderate dysplasia	-0.0876339	0.0531743	90	17	0.103471	0.951645
s__Ralstonia_pickettii	ethnicity_details	south asian	0.129417	0.0806171	90	13	0.113298	0.951645
s__Rothia_aeria	diagnosis	moderate dysplasia	-0.111256	0.0799798	90	37	0.168643	0.951645
s__Rothia_mucilaginosa	Progression	progression	-0.409486	0.240421	90	83	0.130385	0.951645
s__Rothia_mucilaginosa	sex	male	0.420201	0.282959	90	83	0.174041	0.951645
s__Ruminococcaceae_.G.1._bacterium_HMT_075	ethnicity_details	south asian	0.184632	0.111036	90	24	0.100415	0.951645
s__Ruminococcaceae_.G.1._bacterium_HMT_075	ethnicity_details	asian	0.12407	0.0838616	90	24	0.143098	0.951645
s__Saccharibacteria_.TM7._.G.1._bacterium_HMT_346	patient_age	patient_age	-0.0034181	0.00225524	90	19	0.133606	0.951645
s__Saccharibacteria_.TM7._.G.1._bacterium_HMT_346	ethnicity_details	asian	-0.116338	0.0751694	90	19	0.125696	0.951645
s__Saccharibacteria_.TM7._.G.1._bacterium_HMT_346	smoking_status	never	-0.0761422	0.0543682	90	19	0.165282	0.951645
s__Saccharibacteria_.TM7._.G.1._bacterium_HMT_347	TotalWeeklyAlcoholUnits	TotalWeeklyAlcoholUnits	0.00235219	0.00160962	90	10	0.147994	0.951645
s__Saccharibacteria_.TM7._.G.1._bacterium_HMT_347	diagnosis	moderate dysplasia	-0.0463741	0.0314652	90	10	0.144607	0.951645
s__Saccharibacteria_.TM7._.G.1._bacterium_HMT_348	ethnicity_details	south asian	0.111162	0.069696	90	15	0.115316	0.951645
s__Saccharibacteria_.TM7._.G.1._bacterium_HMT_348	TotalWeeklyAlcoholUnits	TotalWeeklyAlcoholUnits	0.003258	0.00176604	90	15	0.0710661	0.951645
s__Saccharibacteria_.TM7._.G.1._bacterium_HMT_348	diagnosis	moderate dysplasia	0.0437058	0.0310117	90	15	0.162638	0.951645
s__Saccharibacteria_.TM7._.G.1._bacterium_HMT_349	Progression	progression	-0.0543789	0.0285159	90	10	0.060279	0.951645
s__Saccharibacteria_.TM7._.G.1._bacterium_HMT_349	ethnicity_details	other	0.125568	0.0891518	90	10	0.163063	0.951645
s__Saccharibacteria_.TM7._.G.5._bacterium_HMT_356	TotalWeeklyAlcoholUnits	TotalWeeklyAlcoholUnits	-0.00316804	0.00214193	90	12	0.146227	0.951645
s__Schaalia_lingnae_.Not_Validly_Published.	Progression	progression	-0.0679517	0.046061	90	17	0.145747	0.951645
s__Schaalia_lingnae_.Not_Validly_Published.	diagnosis	moderate dysplasia	-0.0652802	0.0482408	90	17	0.179903	0.951645
s__Schaalia_odontolyticus	sex	male	-0.165095	0.0995894	90	38	0.10252	0.951645
s__Schaalia_sp._HMT_180	diagnosis	moderate dysplasia	-0.127532	0.0763486	90	20	0.0990434	0.951645
s__Selenomonas_noxia	Progression	progression	-0.10986	0.0544197	90	19	0.0470398	0.951645
s__Selenomonas_sputigena	TotalWeeklyAlcoholUnits	TotalWeeklyAlcoholUnits	0.00419687	0.00244687	90	17	0.0911467	0.951645
s__Stomatobaculum_sp._HMT_097	smoking_status	never	-0.0799227	0.0527628	90	14	0.133787	0.951645
s__Stomatobaculum_sp._HMT_097	diagnosis	moderate dysplasia	0.0650287	0.0466264	90	14	0.167047	0.951645
s__Streptococcus_australis	smoking_status	never	0.141341	0.0966265	90	26	0.148009	0.951645
s__Streptococcus_cristatus_clade_578	diagnosis	moderate dysplasia	0.126724	0.0754703	90	27	0.0974045	0.951645
s__Streptococcus_gordonii	Progression	progression	-0.140698	0.0773619	90	46	0.0730585	0.951645
s__Streptococcus_gordonii	ethnicity_details	asian	0.186278	0.122217	90	46	0.131791	0.951645
s__Streptococcus_infantis_clade_431	diagnosis	moderate dysplasia	0.146929	0.107998	90	45	0.179348	0.951645
s__Streptococcus_infantis_clade_638	TotalWeeklyAlcoholUnits	TotalWeeklyAlcoholUnits	0.00815956	0.00458458	90	33	0.0803233	0.951645
s__Streptococcus_intermedius	ethnicity_details	other	0.182277	0.0992657	90	17	0.0701298	0.951645
s__Streptococcus_intermedius	TotalWeeklyAlcoholUnits	TotalWeeklyAlcoholUnits	0.00305578	0.00156535	90	17	0.0545112	0.951645
s__Streptococcus_mitis	diagnosis	moderate dysplasia	-0.132493	0.0900744	90	51	0.149718	0.951645
s__Streptococcus_mutans	ethnicity_details	south asian	0.260852	0.132681	90	21	0.0529181	0.951645
s__Streptococcus_oralis_subsp._tigurinus_clade_071	ethnicity_details	asian	0.134941	0.0843545	90	13	0.118777	0.951645
s__Streptococcus_parasanguinis_clade_721	smoking_status	never	0.121607	0.0745535	90	18	0.10713	0.951645
s__Streptococcus_salivarius	patient_age	patient_age	0.00850949	0.00485907	90	50	0.0855546	0.951645
s__Streptococcus_salivarius	diagnosis	moderate dysplasia	-0.181579	0.10528	90	50	0.0904336	0.951645
s__Streptococcus_sanguinis	sex	male	-0.105699	0.0719173	90	42	0.146718	0.951645
s__Streptococcus_sanguinis	ethnicity_details	asian	-0.1973	0.102293	90	42	0.0579373	0.951645
s__Streptococcus_sanguinis	ethnicity_details	other	0.433343	0.303423	90	42	0.157901	0.951645
s__Streptococcus_sp._HMT_066	Progression	progression	0.184531	0.0916996	90	40	0.0498349	0.951645
s__Tannerella_sp._HMT_286	Progression	progression	-0.157206	0.0829007	90	30	0.0629209	0.951645
s__Tannerella_sp._HMT_286	TotalWeeklyAlcoholUnits	TotalWeeklyAlcoholUnits	0.00693747	0.00430311	90	30	0.114796	0.951645
s__Tannerella_sp._HMT_286	smoking_status	never	0.156599	0.0937675	90	30	0.105144	0.951645
s__Treponema_socranskii	Progression	progression	-0.0478227	0.0314255	90	13	0.132109	0.951645
s__Unclassified.c__Actinobacteria	TotalWeeklyAlcoholUnits	TotalWeeklyAlcoholUnits	-0.00377553	0.00191028	90	15	0.052177	0.951645
s__Unclassified.g__Aggregatibacter	ethnicity_details	asian	0.164654	0.114069	90	27	0.153328	0.951645
s__Unclassified.g__Capnocytophaga	ethnicity_details	south asian	0.315014	0.158277	90	43	0.0504778	0.951645
s__Unclassified.g__Capnocytophaga	ethnicity_details	other	-0.332716	0.216831	90	43	0.129665	0.951645
s__Unclassified.g__Gemella	ethnicity_details	south asian	-0.356083	0.228113	90	40	0.124328	0.951645
s__Unclassified.g__Gemella	ethnicity_details	other	-0.377976	0.27588	90	40	0.176691	0.951645
s__Unclassified.g__Haemophilus	Progression	progression	0.160353	0.092029	90	44	0.0883052	0.951645
s__Unclassified.g__Leptotrichia	Progression	progression	-0.0926451	0.0547558	90	15	0.0963083	0.951645
s__Unclassified.g__Mogibacterium	smoking_status	never	0.0439326	0.0270825	90	11	0.113645	0.951645
s__Unclassified.g__Porphyromonas	ethnicity_details	asian	-0.385889	0.248435	90	56	0.128042	0.951645
s__Unclassified.g__Porphyromonas	TotalWeeklyAlcoholUnits	TotalWeeklyAlcoholUnits	0.00896637	0.00620403	90	56	0.155988	0.951645
s__Unclassified.g__Porphyromonas	smoking_status	never	0.203533	0.146914	90	56	0.173426	0.951645
s__Unclassified.g__Rothia	Progression	progression	-0.209417	0.135198	90	68	0.13251	0.951645
s__Unclassified.g__Rothia	diagnosis	moderate dysplasia	0.258674	0.138513	90	68	0.0691129	0.951645
s__Unclassified.g__Schlegelella	ethnicity_details	south asian	0.100279	0.0582216	90	10	0.0889876	0.951645
s__Unclassified.g__Schlegelella	smoking_status	never	0.0521022	0.0307777	90	10	0.0944912	0.951645
s__Unclassified.g__Schlegelella	diagnosis	moderate dysplasia	-0.0365899	0.0271012	90	10	0.181067	0.951645
s__Unclassified.g__Selenomonas	patient_age	patient_age	0.00406225	0.00274205	90	22	0.143053	0.951645
s__Unclassified.g__Selenomonas	sex	male	0.0984066	0.0597521	90	22	0.113679	0.951645
s__Unclassified.g__Streptococcus	TotalWeeklyAlcoholUnits	TotalWeeklyAlcoholUnits	0.0275998	0.0131859	90	87	0.0905395	0.951645
s__Unclassified.g__Veillonella	Progression	progression	-0.220276	0.135791	90	66	0.114552	0.951645
s__Unclassified.k__Bacteria	ethnicity_details	south asian	0.144123	0.0951076	90	19	0.133887	0.951645
s__Unclassified.k__Bacteria	TotalWeeklyAlcoholUnits	TotalWeeklyAlcoholUnits	0.0032986	0.00233935	90	19	0.162612	0.951645
s__Unclassified.k__Bacteria	diagnosis	moderate dysplasia	-0.0750955	0.0460138	90	19	0.106868	0.951645
s__Veillonella_atypica	ethnicity_details	south asian	-0.27793	0.182696	90	26	0.132571	0.951645
s__Veillonella_atypica	smoking_status	never	0.132754	0.097828	90	26	0.179017	0.951645
s__Veillonella_parvula	Progression	progression	-0.110881	0.0648827	90	16	0.0931969	0.951645
s__Veillonella_parvula	ethnicity_details	asian	0.152104	0.104191	90	16	0.155027	0.951645
s__Actinomyces_graevenitzii	ethnicity_details	asian	-0.100008	0.073823	90	20	0.184732	0.951822
s__Alloprevotella_sp._HMT_473	diagnosis	moderate dysplasia	0.0721024	0.0561027	90	13	0.202582	0.951822
s__Alloprevotella_tannerae	ethnicity_details	south asian	-0.184458	0.142898	90	28	0.20078	0.951822
s__Catonella_morbi	ethnicity_details	asian	-0.108997	0.0845829	90	25	0.201284	0.951822
s__Cutibacterium_acnes	ethnicity_details	asian	-0.173077	0.131663	90	36	0.197528	0.951822
s__Fusobacterium_nucleatum_subsp._animalis	ethnicity_details	south asian	-0.208823	0.157461	90	47	0.190879	0.951822
s__Fusobacterium_nucleatum_subsp._vincentii	ethnicity_details	other	0.344314	0.256952	90	37	0.184843	0.951822
s__Granulicatella_adiacens	sex	male	0.16396	0.122718	90	76	0.190402	0.951822
s__Haemophilus_parahaemolyticus	sex	male	-0.110033	0.080556	90	21	0.18369	0.951822
s__Lachnoanaerobaculum_orale	diagnosis	moderate dysplasia	0.0622036	0.0482534	90	20	0.201352	0.951822
s__Lautropia_mirabilis	Progression	progression	-0.104813	0.0808862	90	34	0.199475	0.951822
s__Lautropia_mirabilis	ethnicity_details	asian	-0.153067	0.118485	90	34	0.200724	0.951822
s__Leptotrichia_buccalis	Progression	progression	-0.05629	0.0425902	90	16	0.191768	0.951822
s__Leptotrichia_sp._HMT_219	ethnicity_details	south asian	-0.0842431	0.0644457	90	11	0.195776	0.951822
s__Leptotrichia_sp._HMT_225	ethnicity_details	asian	0.100415	0.0757557	90	17	0.193564	0.951822
s__Neisseria_oralis	ethnicity_details	south asian	-0.200825	0.153973	90	23	0.19676	0.951822
s__Oribacterium_sinus	ethnicity_details	south asian	-0.149984	0.117046	90	25	0.203897	0.951822
s__Porphyromonas_catoniae	sex	male	0.0425244	0.032342	90	10	0.201938	0.951822
s__Prevotella_oralis	ethnicity_details	south asian	-0.0737768	0.056708	90	10	0.197091	0.951822
s__Prevotella_sp._HMT_306	ethnicity_details	asian	-0.118612	0.0920075	90	12	0.201295	0.951822
s__Solobacterium_moorei	ethnicity_details	south asian	-0.0710632	0.0553916	90	14	0.203915	0.951822
s__Streptococcus_intermedius	ethnicity_details	asian	0.0602425	0.0463312	90	17	0.197342	0.951822
s__Streptococcus_mitis	sex	male	-0.125684	0.0920514	90	51	0.1982	0.951822
s__Streptococcus_mutans	Progression	progression	0.086213	0.0653699	90	21	0.191179	0.951822
s__Streptococcus_mutans	patient_age	patient_age	0.00378094	0.00294965	90	21	0.203762	0.951822
s__Streptococcus_oralis_subsp._dentisani_clade_058	Progression	progression	-0.0806046	0.0629292	90	14	0.204247	0.951822
s__Treponema_socranskii	ethnicity_details	south asian	-0.0818328	0.0632074	90	13	0.199253	0.951822
s__Unclassified.g__Actinomyces	ethnicity_details	south asian	-0.20037	0.151217	90	27	0.189566	0.951822
s__Unclassified.g__Gemella	ethnicity_details	asian	-0.229689	0.176348	90	40	0.204008	0.951822
s__Unclassified.g__Haemophilus	ethnicity_details	other	-0.335154	0.261431	90	44	0.204915	0.951822
s__Unclassified.g__Leptotrichia	diagnosis	moderate dysplasia	0.0659633	0.0508637	90	15	0.19891	0.951822
s__Unclassified.g__Neisseria	TotalWeeklyAlcoholUnits	TotalWeeklyAlcoholUnits	-0.0111533	0.00846216	90	74	0.204878	0.951822
s__Unclassified.g__Streptococcus	Progression	progression	-0.343976	0.229494	90	87	0.194399	0.951822
s__Unclassified.k__Bacteria	patient_age	patient_age	-0.00275722	0.00205508	90	19	0.183783	0.951822
s__Veillonella_parvula	smoking_status	never	0.0995252	0.0749057	90	16	0.195293	0.951822
s__Leptotrichia_sp._HMT_392	patient_age	patient_age	-0.00158897	0.00124668	90	15	0.206531	0.956213
s__Corynebacterium_durum	ethnicity_details	asian	0.0961102	0.0758265	90	17	0.208796	0.960462
s__Leptotrichia_sp._HMT_225	TotalWeeklyAlcoholUnits	TotalWeeklyAlcoholUnits	0.00315061	0.00246915	90	17	0.208456	0.960462
s__Abiotrophia_defectiva	Progression	progression	-0.0665492	0.0594842	90	24	0.267971	0.961443
s__Abiotrophia_defectiva	ethnicity_details	south asian	-0.13096	0.121671	90	24	0.28572	0.961443
s__Abiotrophia_defectiva	ethnicity_details	asian	0.109079	0.0876233	90	24	0.221635	0.961443
s__Abiotrophia_defectiva	diagnosis	moderate dysplasia	-0.0576122	0.056294	90	24	0.309778	0.961443
s__Actinomyces_graevenitzii	patient_age	patient_age	-0.00237323	0.00223625	90	20	0.292399	0.961443
s__Actinomyces_graevenitzii	sex	male	0.0602969	0.0478136	90	20	0.219024	0.961443
s__Actinomyces_sp._HMT_171	patient_age	patient_age	-0.00192128	0.00193992	90	14	0.325086	0.961443
s__Actinomyces_sp._HMT_171	smoking_status	never	0.0438862	0.046536	90	14	0.3486	0.961443
s__Actinomyces_sp._HMT_175	ethnicity_details	south asian	-0.142528	0.15091	90	14	0.34802	0.961443
s__Actinomyces_sp._HMT_175	ethnicity_details	asian	-0.102098	0.114604	90	14	0.377746	0.961443
s__Afipia_broomeae	diagnosis	moderate dysplasia	-0.0452603	0.0432331	90	17	0.298464	0.961443
s__Aggregatibacter_sp._HMT_949	patient_age	patient_age	0.00190893	0.00182029	90	10	0.297535	0.961443
s__Aggregatibacter_sp._HMT_949	ethnicity_details	asian	-0.0776782	0.0665515	90	10	0.250498	0.961443
s__Alloprevotella_rava	Progression	progression	-0.0492889	0.0491965	90	14	0.320467	0.961443
s__Alloprevotella_rava	ethnicity_details	south asian	-0.122306	0.103095	90	14	0.23968	0.961443
s__Alloprevotella_rava	ethnicity_details	asian	-0.0920416	0.0755872	90	14	0.231283	0.961443
s__Alloprevotella_sp._HMT_308	Progression	progression	-0.0839072	0.0820405	90	32	0.309546	0.961443
s__Alloprevotella_sp._HMT_308	sex	male	-0.0713637	0.0767775	90	32	0.355468	0.961443
s__Alloprevotella_sp._HMT_308	ethnicity_details	asian	-0.130665	0.118682	90	32	0.274254	0.961443
s__Alloprevotella_sp._HMT_308	ethnicity_details	other	-0.227254	0.254552	90	32	0.374696	0.961443
s__Alloprevotella_sp._HMT_308	TotalWeeklyAlcoholUnits	TotalWeeklyAlcoholUnits	-0.00348967	0.00396242	90	32	0.381156	0.961443
s__Alloprevotella_sp._HMT_473	ethnicity_details	south asian	-0.144546	0.121853	90	13	0.239147	0.961443
s__Alloprevotella_sp._HMT_473	TotalWeeklyAlcoholUnits	TotalWeeklyAlcoholUnits	-0.00302792	0.00293718	90	13	0.305939	0.961443
s__Alloprevotella_tannerae	Progression	progression	-0.0858312	0.0715162	90	28	0.233903	0.961443
s__Alloprevotella_tannerae	diagnosis	moderate dysplasia	0.0643133	0.0669302	90	28	0.339731	0.961443
s__Arachnia_propionica	ethnicity_details	south asian	0.110128	0.103167	90	18	0.289121	0.961443
s__Atopobium_parvulum	patient_age	patient_age	0.00280506	0.00245274	90	28	0.256225	0.961443
s__Atopobium_parvulum	TotalWeeklyAlcoholUnits	TotalWeeklyAlcoholUnits	0.00320472	0.00275975	90	28	0.249042	0.961443
s__Atopobium_parvulum	smoking_status	never	0.0613145	0.0589151	90	28	0.301177	0.961443
s__Bacteroidales_.G.2._bacterium_HMT_274	smoking_status	never	0.0495691	0.0432528	90	22	0.255602	0.961443
s__Bradyrhizobium_elkanii	ethnicity_details	asian	-0.0520975	0.0583513	90	15	0.374662	0.961443
s__Burkholderia_cepacia	patient_age	patient_age	-0.00369213	0.00330216	90	50	0.267555	0.961443
s__Campylobacter_concisus	patient_age	patient_age	0.00568038	0.00474824	90	67	0.236598	0.961443
s__Campylobacter_concisus	ethnicity_details	asian	-0.158621	0.157132	90	67	0.32254	0.961443
s__Campylobacter_concisus	ethnicity_details	other	-0.447827	0.390956	90	67	0.256565	0.961443
s__Campylobacter_gracilis	ethnicity_details	other	-0.193899	0.207813	90	36	0.353923	0.961443
s__Campylobacter_showae	sex	male	0.0689278	0.0718274	90	35	0.346308	0.961443
s__Campylobacter_showae	smoking_status	never	0.0724891	0.0766323	90	35	0.351424	0.961443
s__Capnocytophaga_gingivalis	ethnicity_details	south asian	0.198899	0.175505	90	30	0.260747	0.961443
s__Capnocytophaga_granulosa	sex	male	0.0679243	0.06651	90	22	0.316833	0.961443
s__Capnocytophaga_granulosa	ethnicity_details	other	0.181089	0.201357	90	22	0.371448	0.961443
s__Capnocytophaga_leadbetteri	patient_age	patient_age	0.00428538	0.00365028	90	39	0.244527	0.961443
s__Capnocytophaga_leadbetteri	ethnicity_details	other	0.290122	0.247394	90	39	0.245005	0.961443
s__Capnocytophaga_leadbetteri	smoking_status	never	0.102584	0.110057	90	39	0.357827	0.961443
s__Capnocytophaga_sp._HMT_336	ethnicity_details	south asian	-0.118691	0.106557	90	14	0.269528	0.961443
s__Capnocytophaga_sp._HMT_336	ethnicity_details	asian	-0.0785884	0.0742316	90	14	0.295817	0.961443
s__Capnocytophaga_sp._HMT_336	TotalWeeklyAlcoholUnits	TotalWeeklyAlcoholUnits	-0.00251887	0.00240684	90	14	0.300959	0.961443
s__Capnocytophaga_sputigena	patient_age	patient_age	0.00238531	0.00261565	90	26	0.36489	0.961443
s__Capnocytophaga_sputigena	ethnicity_details	south asian	0.131759	0.115654	90	26	0.258424	0.961443
s__Cardiobacterium_hominis	Progression	progression	0.0583216	0.0596069	90	23	0.331062	0.961443
s__Cardiobacterium_hominis	ethnicity_details	south asian	0.124162	0.129899	90	23	0.342233	0.961443
s__Cardiobacterium_hominis	smoking_status	never	0.0707828	0.0626645	90	23	0.262279	0.961443
s__Cardiobacterium_valvarum	ethnicity_details	south asian	-0.0931971	0.0935671	90	15	0.322348	0.961443
s__Cardiobacterium_valvarum	ethnicity_details	asian	-0.0688475	0.0638695	90	15	0.284426	0.961443
s__Catonella_morbi	Progression	progression	-0.0697679	0.0582537	90	25	0.234632	0.961443
s__Corynebacterium_durum	Progression	progression	0.0591538	0.0525982	90	17	0.264237	0.961443
s__Corynebacterium_durum	smoking_status	never	0.0699449	0.0558743	90	17	0.214422	0.961443
s__Corynebacterium_matruchotii	patient_age	patient_age	-0.00328834	0.00373283	90	36	0.38129	0.961443
s__Corynebacterium_matruchotii	TotalWeeklyAlcoholUnits	TotalWeeklyAlcoholUnits	0.00470068	0.00409771	90	36	0.255118	0.961443
s__Eikenella_corrodens	patient_age	patient_age	0.00323948	0.00269385	90	19	0.232724	0.961443
s__Eikenella_corrodens	ethnicity_details	south asian	0.110447	0.125471	90	19	0.38137	0.961443
s__Fusobacterium_nucleatum_subsp._animalis	ethnicity_details	other	-0.237492	0.228512	90	47	0.30316	0.961443
s__Fusobacterium_nucleatum_subsp._polymorphum	smoking_status	never	-0.0994072	0.0812942	90	30	0.225958	0.961443
s__Fusobacterium_nucleatum_subsp._vincentii	smoking_status	never	0.0865568	0.0955206	90	37	0.368148	0.961443
s__Fusobacterium_periodonticum	ethnicity_details	asian	-0.238863	0.201601	90	59	0.243639	0.961443
s__Fusobacterium_sp._HMT_203	ethnicity_details	south asian	-0.0907618	0.0798678	90	12	0.260067	0.961443
s__Fusobacterium_sp._HMT_204	ethnicity_details	asian	-0.100993	0.103078	90	17	0.334047	0.961443
s__Fusobacterium_sp._HMT_204	diagnosis	moderate dysplasia	-0.0588137	0.0614706	90	17	0.341934	0.961443
s__Gemella_haemolysans	diagnosis	moderate dysplasia	0.164124	0.139346	90	57	0.244779	0.961443
s__Gemella_morbillorum	patient_age	patient_age	-0.00243228	0.00259276	90	17	0.351087	0.961443
s__Gemella_morbillorum	ethnicity_details	asian	0.0908711	0.0895324	90	17	0.313266	0.961443
s__Gemella_sanguinis	Progression	progression	-0.113551	0.101055	90	57	0.267088	0.961443
s__Gemella_sanguinis	ethnicity_details	south asian	-0.308248	0.244925	90	57	0.21316	0.961443
s__Gemella_sanguinis	diagnosis	moderate dysplasia	-0.123514	0.101488	90	57	0.229132	0.961443
s__Granulicatella_elegans	Progression	progression	-0.0897414	0.08018	90	26	0.267091	0.961443
s__Granulicatella_elegans	ethnicity_details	south asian	-0.170407	0.15398	90	26	0.272449	0.961443
s__Haemophilus_parahaemolyticus	patient_age	patient_age	0.0034397	0.00331177	90	21	0.302428	0.961443
s__Haemophilus_parahaemolyticus	smoking_status	never	-0.0783269	0.0884111	90	21	0.381311	0.961443
s__Haemophilus_parainfluenzae	TotalWeeklyAlcoholUnits	TotalWeeklyAlcoholUnits	0.0101849	0.0107402	90	78	0.363346	0.961443
s__Haemophilus_parainfluenzae	smoking_status	never	0.476353	0.400484	90	78	0.259307	0.961443
s__Haemophilus_sp._HMT_908	Progression	progression	0.0743508	0.0767918	90	21	0.336272	0.961443
s__Haemophilus_sp._HMT_908	ethnicity_details	south asian	-0.167836	0.148902	90	21	0.263445	0.961443
s__Haemophilus_sp._HMT_908	ethnicity_details	other	-0.21015	0.227139	90	21	0.358027	0.961443
s__Haemophilus_sp._HMT_908	TotalWeeklyAlcoholUnits	TotalWeeklyAlcoholUnits	0.00485424	0.00398344	90	21	0.227217	0.961443
s__Haemophilus_sp._HMT_908	smoking_status	never	0.100952	0.0802405	90	21	0.212563	0.961443
s__Haemophilus_sputorum	sex	male	0.0771895	0.0645877	90	18	0.246761	0.961443
s__Lachnoanaerobaculum_orale	Progression	progression	-0.0481647	0.0487562	90	20	0.327323	0.961443
s__Lachnoanaerobaculum_orale	TotalWeeklyAlcoholUnits	TotalWeeklyAlcoholUnits	-0.00235211	0.0026584	90	20	0.380904	0.961443
s__Lachnoanaerobaculum_orale	smoking_status	never	0.0544211	0.0588319	90	20	0.361612	0.961443
s__Lachnoanaerobaculum_saburreum	patient_age	patient_age	-0.00228364	0.00195974	90	12	0.247526	0.961443
s__Lautropia_mirabilis	ethnicity_details	south asian	-0.17637	0.177122	90	34	0.322819	0.961443
s__Lautropia_mirabilis	ethnicity_details	other	-0.307572	0.335913	90	34	0.363135	0.961443
s__Leptotrichia_buccalis	sex	male	0.0774667	0.0620949	90	16	0.223698	0.961443
s__Leptotrichia_buccalis	TotalWeeklyAlcoholUnits	TotalWeeklyAlcoholUnits	-0.00283874	0.0027818	90	16	0.311822	0.961443
s__Leptotrichia_goodfellowii	ethnicity_details	south asian	-0.0596475	0.0679198	90	11	0.382957	0.961443
s__Leptotrichia_goodfellowii	ethnicity_details	asian	0.0525438	0.0488839	90	11	0.28984	0.961443
s__Leptotrichia_goodfellowii	diagnosis	moderate dysplasia	0.0337117	0.0309389	90	11	0.279558	0.961443
s__Leptotrichia_hofstadii	Progression	progression	-0.0573867	0.0637543	90	21	0.371878	0.961443
s__Leptotrichia_hongkongensis	Progression	progression	-0.0678315	0.0760222	90	57	0.375597	0.961443
s__Leptotrichia_hongkongensis	smoking_status	never	-0.0927713	0.0845914	90	57	0.276882	0.961443
s__Leptotrichia_sp._HMT_212	patient_age	patient_age	0.00343633	0.00347613	90	41	0.326109	0.961443
s__Leptotrichia_sp._HMT_215	patient_age	patient_age	-0.00519257	0.00444069	90	54	0.246825	0.961443
s__Leptotrichia_sp._HMT_215	ethnicity_details	south asian	-0.177538	0.185655	90	54	0.342706	0.961443
s__Leptotrichia_sp._HMT_215	diagnosis	moderate dysplasia	0.0773345	0.0865504	90	54	0.375091	0.961443
s__Leptotrichia_sp._HMT_219	patient_age	patient_age	-0.00115235	0.0012177	90	11	0.346918	0.961443
s__Leptotrichia_sp._HMT_219	ethnicity_details	asian	-0.0450971	0.0452266	90	11	0.324787	0.961443
s__Leptotrichia_sp._HMT_219	TotalWeeklyAlcoholUnits	TotalWeeklyAlcoholUnits	-0.0016172	0.00147501	90	11	0.278133	0.961443
s__Leptotrichia_sp._HMT_219	smoking_status	never	0.0348623	0.0331916	90	11	0.300858	0.961443
s__Leptotrichia_sp._HMT_221	sex	male	0.0702106	0.0740072	90	25	0.34582	0.961443
s__Leptotrichia_sp._HMT_221	ethnicity_details	south asian	-0.192025	0.154916	90	25	0.219007	0.961443
s__Leptotrichia_sp._HMT_223	patient_age	patient_age	-0.00172034	0.0014921	90	10	0.252873	0.961443
s__Leptotrichia_sp._HMT_223	sex	male	-0.0385491	0.0347039	90	10	0.277153	0.961443
s__Leptotrichia_sp._HMT_223	smoking_status	never	0.0348617	0.0363316	90	10	0.345336	0.961443
s__Leptotrichia_sp._HMT_225	patient_age	patient_age	-0.00189662	0.00202236	90	17	0.35127	0.961443
s__Leptotrichia_sp._HMT_225	diagnosis	moderate dysplasia	0.0509789	0.0430248	90	17	0.239718	0.961443
s__Leptotrichia_sp._HMT_392	ethnicity_details	south asian	-0.0594912	0.0643335	90	15	0.358597	0.961443
s__Leptotrichia_sp._HMT_417	patient_age	patient_age	-0.00316155	0.00348594	90	26	0.367463	0.961443
s__Leptotrichia_sp._HMT_417	TotalWeeklyAlcoholUnits	TotalWeeklyAlcoholUnits	0.00376104	0.00400057	90	26	0.350296	0.961443
s__Leptotrichia_sp._HMT_417	diagnosis	moderate dysplasia	0.0681981	0.0729686	90	26	0.353107	0.961443
s__Leptotrichia_wadei	Progression	progression	-0.0881825	0.0804962	90	28	0.277006	0.961443
s__Leptotrichia_wadei	sex	male	0.0765897	0.076913	90	28	0.322731	0.961443
s__Leptotrichia_wadei	diagnosis	moderate dysplasia	-0.09059	0.0762178	90	28	0.23857	0.961443
s__Megasphaera_micronuciformis	ethnicity_details	south asian	-0.0964777	0.0900927	90	14	0.28806	0.961443
s__Neisseria_elongata	patient_age	patient_age	0.00290695	0.00282013	90	23	0.306105	0.961443
s__Neisseria_elongata	ethnicity_details	asian	-0.121944	0.0992216	90	23	0.229216	0.961443
s__Neisseria_oralis	sex	male	0.0972806	0.086214	90	23	0.268694	0.961443
s__Oribacterium_sinus	patient_age	patient_age	-0.00241054	0.00252766	90	25	0.343237	0.961443
s__Oribacterium_sinus	sex	male	0.0587609	0.0548412	90	25	0.287303	0.961443
s__Oribacterium_sinus	ethnicity_details	asian	-0.0899477	0.0839536	90	25	0.287338	0.961443
s__Parvimonas_micra	ethnicity_details	asian	-0.0589123	0.0660882	90	20	0.375411	0.961443
s__Parvimonas_sp._HMT_110	smoking_status	never	-0.0339976	0.0341877	90	10	0.323007	0.961443
s__Porphyromonas_catoniae	ethnicity_details	asian	-0.0507948	0.0469991	90	10	0.290723	0.961443
s__Porphyromonas_catoniae	diagnosis	moderate dysplasia	-0.0372081	0.0306885	90	10	0.229288	0.961443
s__Porphyromonas_endodontalis	patient_age	patient_age	-0.00300623	0.00283531	90	26	0.292518	0.961443
s__Porphyromonas_endodontalis	ethnicity_details	asian	-0.109588	0.0943969	90	26	0.249456	0.961443
s__Porphyromonas_endodontalis	ethnicity_details	other	-0.216896	0.192649	90	26	0.263959	0.961443
s__Porphyromonas_gingivalis	TotalWeeklyAlcoholUnits	TotalWeeklyAlcoholUnits	-0.00167089	0.00182274	90	13	0.362094	0.961443
s__Porphyromonas_pasteri	diagnosis	moderate dysplasia	0.0944696	0.0894052	90	31	0.294969	0.961443
s__Prevotella_denticola	patient_age	patient_age	-0.00371839	0.00311846	90	25	0.236774	0.961443
s__Prevotella_histicola	ethnicity_details	south asian	-0.193268	0.163276	90	38	0.241763	0.961443
s__Prevotella_histicola	TotalWeeklyAlcoholUnits	TotalWeeklyAlcoholUnits	-0.0046865	0.0039207	90	38	0.241132	0.961443
s__Prevotella_histicola	diagnosis	moderate dysplasia	-0.078607	0.0780935	90	38	0.318424	0.961443
s__Prevotella_melaninogenica	patient_age	patient_age	0.0054368	0.00478947	90	50	0.261833	0.961443
s__Prevotella_melaninogenica	ethnicity_details	other	-0.373444	0.344448	90	50	0.283593	0.961443
s__Prevotella_nanceiensis	TotalWeeklyAlcoholUnits	TotalWeeklyAlcoholUnits	0.00437736	0.00423941	90	33	0.308066	0.961443
s__Prevotella_oralis	sex	male	-0.0279722	0.026341	90	10	0.291546	0.961443
s__Prevotella_oralis	smoking_status	never	0.0291967	0.0297524	90	10	0.329468	0.961443
s__Prevotella_oris	ethnicity_details	asian	-0.110791	0.11323	90	38	0.330992	0.961443
s__Prevotella_oris	smoking_status	never	0.084678	0.0851061	90	38	0.32295	0.961443
s__Prevotella_pallens	patient_age	patient_age	0.00337861	0.00287321	90	34	0.243258	0.961443
s__Prevotella_pallens	ethnicity_details	asian	-0.10186	0.0959562	90	34	0.291768	0.961443
s__Prevotella_salivae	sex	male	0.0836051	0.0649867	90	33	0.211747	0.961443
s__Prevotella_salivae	ethnicity_details	south asian	0.143243	0.136177	90	33	0.296948	0.961443
s__Prevotella_salivae	smoking_status	never	0.0700793	0.0737654	90	33	0.350365	0.961443
s__Prevotella_sp._HMT_300	ethnicity_details	south asian	-0.126714	0.101383	90	12	0.216191	0.961443
s__Prevotella_sp._HMT_300	ethnicity_details	asian	0.0947184	0.0736745	90	12	0.209764	0.961443
s__Prevotella_sp._HMT_305	sex	male	0.0379162	0.0377257	90	19	0.324084	0.961443
s__Prevotella_sp._HMT_306	ethnicity_details	south asian	-0.12893	0.121833	90	12	0.293264	0.961443
s__Prevotella_sp._HMT_313	patient_age	patient_age	-0.00256007	0.00244028	90	17	0.297463	0.961443
s__Ralstonia_pickettii	diagnosis	moderate dysplasia	-0.0458309	0.0379068	90	13	0.230632	0.961443
s__Rothia_mucilaginosa	smoking_status	never	0.325395	0.313123	90	83	0.325863	0.961443
s__Rothia_mucilaginosa	diagnosis	moderate dysplasia	0.287322	0.26016	90	83	0.299548	0.961443
s__Ruminococcaceae_.G.1._bacterium_HMT_075	Progression	progression	-0.0538573	0.0556346	90	24	0.336048	0.961443
s__Ruminococcaceae_.G.1._bacterium_HMT_075	smoking_status	never	0.060483	0.0576641	90	24	0.297512	0.961443
s__Ruminococcaceae_.G.2._bacterium_HMT_085	patient_age	patient_age	-0.00204101	0.0017402	90	12	0.244733	0.961443
s__Ruminococcaceae_.G.2._bacterium_HMT_085	ethnicity_details	asian	0.0584636	0.0592853	90	12	0.331645	0.961443
s__Ruminococcaceae_.G.2._bacterium_HMT_085	diagnosis	moderate dysplasia	0.0365777	0.0370919	90	12	0.327339	0.961443
s__Saccharibacteria_.TM7._.G.1._bacterium_HMT_346	TotalWeeklyAlcoholUnits	TotalWeeklyAlcoholUnits	-0.00259104	0.00251381	90	19	0.305816	0.961443
s__Saccharibacteria_.TM7._.G.1._bacterium_HMT_346	diagnosis	moderate dysplasia	0.0518089	0.0480527	90	19	0.28424	0.961443
s__Saccharibacteria_.TM7._.G.1._bacterium_HMT_347	Progression	progression	-0.0321218	0.0334868	90	10	0.340441	0.961443
s__Saccharibacteria_.TM7._.G.1._bacterium_HMT_348	patient_age	patient_age	0.00155995	0.00145718	90	15	0.287615	0.961443
s__Saccharibacteria_.TM7._.G.1._bacterium_HMT_348	sex	male	-0.0342394	0.0365395	90	15	0.357792	0.961443
s__Saccharibacteria_.TM7._.G.1._bacterium_HMT_349	ethnicity_details	south asian	-0.0541502	0.0585513	90	10	0.357861	0.961443
s__Saccharibacteria_.TM7._.G.1._bacterium_HMT_352	patient_age	patient_age	-0.0023771	0.00202526	90	15	0.244051	0.961443
s__Saccharibacteria_.TM7._.G.5._bacterium_HMT_356	ethnicity_details	asian	-0.0745997	0.0667813	90	12	0.272126	0.961443
s__Saccharibacteria_.TM7._.G.5._bacterium_HMT_356	smoking_status	never	-0.0524772	0.0467471	90	12	0.270053	0.961443
s__Schaalia_odontolyticus	patient_age	patient_age	0.00436334	0.00441629	90	38	0.326524	0.961443
s__Schaalia_odontolyticus	TotalWeeklyAlcoholUnits	TotalWeeklyAlcoholUnits	0.00488516	0.0054619	90	38	0.374128	0.961443
s__Schaalia_sp._HMT_172	Progression	progression	-0.065039	0.0586578	90	12	0.271113	0.961443
s__Schaalia_sp._HMT_172	sex	male	0.0482466	0.0536922	90	12	0.371792	0.961443
s__Schaalia_sp._HMT_172	ethnicity_details	south asian	-0.100267	0.113678	90	12	0.380617	0.961443
s__Schaalia_sp._HMT_172	ethnicity_details	asian	-0.074372	0.0816769	90	12	0.365482	0.961443
s__Schaalia_sp._HMT_172	TotalWeeklyAlcoholUnits	TotalWeeklyAlcoholUnits	-0.00258841	0.00274747	90	12	0.349204	0.961443
s__Schaalia_sp._HMT_180	Progression	progression	-0.0703939	0.0797745	90	20	0.380531	0.961443
s__Selenomonas_noxia	patient_age	patient_age	-0.00264984	0.00242077	90	19	0.277037	0.961443
s__Selenomonas_noxia	TotalWeeklyAlcoholUnits	TotalWeeklyAlcoholUnits	0.00284133	0.00270856	90	19	0.297475	0.961443
s__Selenomonas_sputigena	sex	male	-0.0472476	0.0474437	90	17	0.32355	0.961443
s__Solobacterium_moorei	sex	male	0.0306674	0.0277343	90	14	0.279947	0.961443
s__Solobacterium_moorei	ethnicity_details	other	0.103418	0.082713	90	14	0.214858	0.961443
s__Solobacterium_moorei	smoking_status	never	0.0366713	0.0304696	90	14	0.237799	0.961443
s__Solobacterium_moorei	diagnosis	moderate dysplasia	0.0227859	0.0249454	90	14	0.363855	0.961443
s__Stomatobaculum_longum	ethnicity_details	south asian	-0.0808535	0.0868988	90	13	0.354982	0.961443
s__Stomatobaculum_sp._HMT_097	sex	male	0.0435449	0.0478361	90	14	0.365827	0.961443
s__Streptococcus_cristatus_clade_578	sex	male	-0.0896146	0.075851	90	27	0.241257	0.961443
s__Streptococcus_cristatus_clade_578	smoking_status	never	0.0997873	0.084293	90	27	0.240327	0.961443
s__Streptococcus_gordonii	smoking_status	never	0.0934746	0.0829382	90	46	0.263417	0.961443
s__Streptococcus_infantis_clade_431	ethnicity_details	south asian	0.256409	0.21937	90	45	0.248391	0.961443
s__Streptococcus_infantis_clade_431	ethnicity_details	asian	0.198107	0.194793	90	45	0.317237	0.961443
s__Streptococcus_infantis_clade_431	TotalWeeklyAlcoholUnits	TotalWeeklyAlcoholUnits	-0.00597515	0.00658456	90	45	0.369946	0.961443
s__Streptococcus_infantis_clade_431	smoking_status	never	-0.157956	0.135629	90	45	0.253446	0.961443
s__Streptococcus_infantis_clade_638	sex	male	0.0957011	0.0963763	90	33	0.325015	0.961443
s__Streptococcus_infantis_clade_638	ethnicity_details	south asian	-0.186507	0.208671	90	33	0.374909	0.961443
s__Streptococcus_infantis_clade_638	diagnosis	moderate dysplasia	0.110575	0.0939005	90	33	0.243465	0.961443
s__Streptococcus_intermedius	ethnicity_details	south asian	0.070736	0.0648023	90	17	0.278384	0.961443
s__Streptococcus_intermedius	diagnosis	moderate dysplasia	-0.0289595	0.0299089	90	17	0.335909	0.961443
s__Streptococcus_mitis	ethnicity_details	south asian	-0.189505	0.214358	90	51	0.382959	0.961443
s__Streptococcus_oralis_subsp._dentisani_clade_058	ethnicity_details	south asian	-0.126555	0.14067	90	14	0.371122	0.961443
s__Streptococcus_oralis_subsp._tigurinus_clade_071	sex	male	-0.0505351	0.0507075	90	13	0.329959	0.961443
s__Streptococcus_salivarius	ethnicity_details	other	-0.390647	0.404401	90	50	0.3385	0.961443
s__Streptococcus_sanguinis	smoking_status	never	-0.10091	0.0798835	90	42	0.210853	0.961443
s__Streptococcus_sp._HMT_061	ethnicity_details	south asian	0.121411	0.110722	90	10	0.276706	0.961443
s__Streptococcus_sp._HMT_061	diagnosis	moderate dysplasia	-0.0490767	0.0503009	90	10	0.33241	0.961443
s__Streptococcus_sp._HMT_064	patient_age	patient_age	0.00265182	0.00221338	90	15	0.234924	0.961443
s__Streptococcus_sp._HMT_064	diagnosis	moderate dysplasia	-0.046166	0.04818	90	15	0.341261	0.961443
s__Streptococcus_sp._HMT_066	sex	male	-0.126489	0.13253	90	40	0.348661	0.961443
s__Streptococcus_sp._HMT_066	ethnicity_details	south asian	-0.271297	0.224333	90	40	0.231171	0.961443
s__Streptococcus_sp._HMT_066	ethnicity_details	other	-0.498889	0.422286	90	40	0.242384	0.961443
s__Streptococcus_sp._HMT_074	ethnicity_details	south asian	0.177384	0.174115	90	31	0.312893	0.961443
s__Tannerella_forsythia	ethnicity_details	south asian	-0.115463	0.0993833	90	16	0.249494	0.961443
s__Tannerella_sp._HMT_286	ethnicity_details	south asian	-0.200305	0.175885	90	30	0.258946	0.961443
s__Tannerella_sp._HMT_286	diagnosis	moderate dysplasia	0.0727057	0.0799753	90	30	0.366254	0.961443
s__Treponema_sp._HMT_231	ethnicity_details	south asian	-0.0675243	0.0717763	90	13	0.349695	0.961443
s__Treponema_sp._HMT_231	diagnosis	moderate dysplasia	0.0289524	0.032821	90	13	0.380383	0.961443
s__Unclassified.c__Actinobacteria	patient_age	patient_age	0.00151843	0.00169024	90	15	0.371844	0.961443
s__Unclassified.g__Actinomyces	Progression	progression	-0.0608861	0.068056	90	27	0.375074	0.961443
s__Unclassified.g__Actinomyces	TotalWeeklyAlcoholUnits	TotalWeeklyAlcoholUnits	-0.00409929	0.00357555	90	27	0.258507	0.961443
s__Unclassified.g__Capnocytophaga	Progression	progression	0.0773485	0.0734762	90	43	0.29625	0.961443
s__Unclassified.g__Capnocytophaga	patient_age	patient_age	-0.00332684	0.00320927	90	43	0.303528	0.961443
s__Unclassified.g__Capnocytophaga	TotalWeeklyAlcoholUnits	TotalWeeklyAlcoholUnits	0.00492034	0.0042489	90	43	0.25076	0.961443
s__Unclassified.g__Fusobacterium	ethnicity_details	asian	-0.188949	0.181139	90	47	0.306084	0.961443
s__Unclassified.g__Fusobacterium	smoking_status	never	0.1564	0.123484	90	47	0.216279	0.961443
s__Unclassified.g__Gemella	patient_age	patient_age	0.00425554	0.00449983	90	40	0.34856	0.961443
s__Unclassified.g__Gemella	sex	male	-0.12968	0.120822	90	40	0.292614	0.961443
s__Unclassified.g__Gemella	TotalWeeklyAlcoholUnits	TotalWeeklyAlcoholUnits	-0.00544323	0.00617381	90	40	0.382194	0.961443
s__Unclassified.g__Gemella	smoking_status	never	0.14712	0.128164	90	40	0.259759	0.961443
s__Unclassified.g__Haemophilus	ethnicity_details	south asian	-0.2266	0.21523	90	44	0.296808	0.961443
s__Unclassified.g__Haemophilus	smoking_status	never	0.0988939	0.106334	90	44	0.360293	0.961443
s__Unclassified.g__Lachnoanaerobaculum	ethnicity_details	south asian	-0.122208	0.103047	90	18	0.239246	0.961443
s__Unclassified.g__Lachnoanaerobaculum	ethnicity_details	other	-0.159649	0.158116	90	18	0.315762	0.961443
s__Unclassified.g__Lachnoanaerobaculum	smoking_status	never	0.0632614	0.0532768	90	18	0.23867	0.961443
s__Unclassified.g__Mogibacterium	Progression	progression	-0.0203123	0.021116	90	11	0.340016	0.961443
s__Unclassified.g__Mogibacterium	ethnicity_details	asian	-0.0446599	0.0369589	90	11	0.233861	0.961443
s__Unclassified.g__Mogibacterium	diagnosis	moderate dysplasia	0.0213677	0.0215828	90	11	0.325215	0.961443
s__Unclassified.g__Neisseria	sex	male	0.219572	0.185058	90	74	0.257217	0.961443
s__Unclassified.g__Neisseria	ethnicity_details	south asian	0.432418	0.460571	90	74	0.360264	0.961443
s__Unclassified.g__Porphyromonas	ethnicity_details	south asian	-0.315935	0.268399	90	56	0.24594	0.961443
s__Unclassified.g__Prevotella	Progression	progression	-0.100354	0.104969	90	50	0.34309	0.961443
s__Unclassified.g__Prevotella	sex	male	-0.093915	0.104364	90	50	0.378075	0.961443
s__Unclassified.g__Prevotella	ethnicity_details	south asian	-0.245838	0.214286	90	50	0.255943	0.961443
s__Unclassified.g__Schlegelella	Progression	progression	-0.0260729	0.0290272	90	10	0.37189	0.961443
s__Unclassified.g__Selenomonas	Progression	progression	0.0552752	0.0620821	90	22	0.377151	0.961443
s__Unclassified.g__Selenomonas	ethnicity_details	south asian	0.157624	0.126347	90	22	0.216759	0.961443
s__Unclassified.g__Selenomonas	TotalWeeklyAlcoholUnits	TotalWeeklyAlcoholUnits	-0.00311641	0.0030438	90	22	0.312835	0.961443
s__Unclassified.g__Selenomonas	diagnosis	moderate dysplasia	-0.0528886	0.0583089	90	22	0.367445	0.961443
s__Unclassified.g__Streptococcus	smoking_status	never	0.707677	0.628179	90	87	0.311077	0.961443
s__Unclassified.g__Veillonella	ethnicity_details	south asian	0.255623	0.232381	90	66	0.279728	0.961443
s__Unclassified.g__Veillonella	ethnicity_details	asian	0.218519	0.192285	90	66	0.268269	0.961443
s__Veillonella_rogosae	ethnicity_details	south asian	0.161639	0.138632	90	15	0.247389	0.961443
s__Actinomyces_graevenitzii	ethnicity_details	other	-0.136952	0.156803	90	20	0.385239	0.963774
s__Streptococcus_intermedius	smoking_status	never	0.0297913	0.0341044	90	17	0.385055	0.963774
s__Alloprevotella_sp._HMT_308	smoking_status	never	0.0738016	0.0854767	90	32	0.390525	0.965289
s__Alloprevotella_sp._HMT_473	Progression	progression	-0.0520344	0.0599414	90	13	0.388047	0.965289
s__Capnocytophaga_sputigena	ethnicity_details	asian	0.0748988	0.0867721	90	26	0.390985	0.965289
s__Leptotrichia_sp._HMT_223	ethnicity_details	asian	-0.0469538	0.0538164	90	10	0.388931	0.965289
s__Neisseria_oralis	Progression	progression	-0.0589487	0.0682711	90	23	0.391788	0.965289
s__Prevotella_sp._HMT_305	TotalWeeklyAlcoholUnits	TotalWeeklyAlcoholUnits	0.00161218	0.00185376	90	19	0.388764	0.965289
s__Unclassified.g__Fusobacterium	patient_age	patient_age	0.00426425	0.00492968	90	47	0.390192	0.965289
s__Unclassified.k__Bacteria	Progression	progression	-0.0415884	0.0482893	90	19	0.391937	0.965289
s__Veillonella_rogosae	TotalWeeklyAlcoholUnits	TotalWeeklyAlcoholUnits	-0.00287663	0.00333476	90	15	0.391296	0.965289
s__Unclassified.g__Lachnoanaerobaculum	Progression	progression	0.0437889	0.0510221	90	18	0.393393	0.967204
s__Haemophilus_paraphrohaemolyticus	sex	male	0.0432234	0.0504671	90	17	0.394748	0.967743
s__Prevotella_oulorum	TotalWeeklyAlcoholUnits	TotalWeeklyAlcoholUnits	-0.00236984	0.00277143	90	26	0.395084	0.967743
s__Prevotella_salivae	ethnicity_details	other	-0.178209	0.208596	90	33	0.395648	0.967743
s__Abiotrophia_defectiva	sex	male	-0.0405792	0.0579514	90	24	0.489949	0.968584
s__Actinomyces_sp._HMT_171	ethnicity_details	south asian	0.0736895	0.0976739	90	14	0.452884	0.968584
s__Actinomyces_sp._HMT_171	TotalWeeklyAlcoholUnits	TotalWeeklyAlcoholUnits	0.00141044	0.00212721	90	14	0.509283	0.968584
s__Actinomyces_sp._HMT_175	sex	male	-0.053693	0.0794931	90	14	0.504925	0.968584
s__Alloprevotella_rava	diagnosis	moderate dysplasia	0.0317473	0.0468944	90	14	0.500546	0.968584
s__Alloprevotella_sp._HMT_308	patient_age	patient_age	0.00238215	0.0035561	90	32	0.50489	0.968584
s__Alloprevotella_sp._HMT_473	patient_age	patient_age	0.00183203	0.00266724	90	13	0.49421	0.968584
s__Alloprevotella_sp._HMT_473	ethnicity_details	other	-0.12961	0.186204	90	13	0.488494	0.968584
s__Alloprevotella_sp._HMT_473	smoking_status	never	0.041597	0.0636549	90	13	0.515415	0.968584
s__Alloprevotella_tannerae	patient_age	patient_age	0.00213321	0.00315221	90	28	0.500684	0.968584
s__Alloprevotella_tannerae	TotalWeeklyAlcoholUnits	TotalWeeklyAlcoholUnits	0.00226381	0.00344161	90	28	0.512722	0.968584
s__Arachnia_propionica	TotalWeeklyAlcoholUnits	TotalWeeklyAlcoholUnits	-0.00175033	0.00254077	90	18	0.492965	0.968584
s__Atopobium_parvulum	ethnicity_details	south asian	-0.081773	0.114258	90	28	0.476294	0.968584
s__Atopobium_parvulum	ethnicity_details	other	-0.135264	0.175082	90	28	0.442078	0.968584
s__Bergeyella_sp._HMT_322	TotalWeeklyAlcoholUnits	TotalWeeklyAlcoholUnits	-0.00364195	0.00446614	90	61	0.418786	0.968584
s__Bradyrhizobium_elkanii	Progression	progression	0.0290528	0.0405926	90	15	0.476276	0.968584
s__Burkholderia_cepacia	ethnicity_details	other	0.155704	0.227027	90	50	0.495293	0.968584
s__Campylobacter_concisus	Progression	progression	0.0713215	0.101926	90	67	0.487668	0.968584
s__Campylobacter_showae	patient_age	patient_age	0.00238938	0.00282719	90	35	0.400649	0.968584
s__Capnocytophaga_gingivalis	sex	male	-0.054488	0.0836487	90	30	0.516812	0.968584
s__Capnocytophaga_gingivalis	ethnicity_details	asian	0.0903499	0.126609	90	30	0.477711	0.968584
s__Capnocytophaga_leadbetteri	Progression	progression	0.0657346	0.0780506	90	39	0.403783	0.968584
s__Capnocytophaga_leadbetteri	ethnicity_details	south asian	0.118114	0.180248	90	39	0.514531	0.968584
s__Capnocytophaga_sp._HMT_326	sex	male	0.0352544	0.0438302	90	13	0.423677	0.968584
s__Capnocytophaga_sp._HMT_326	TotalWeeklyAlcoholUnits	TotalWeeklyAlcoholUnits	0.00148316	0.0022239	90	13	0.506819	0.968584
s__Capnocytophaga_sputigena	ethnicity_details	other	0.128076	0.176062	90	26	0.469418	0.968584
s__Cardiobacterium_hominis	sex	male	0.0407166	0.0580718	90	23	0.485906	0.968584
s__Cardiobacterium_hominis	ethnicity_details	asian	0.0701016	0.0886077	90	23	0.431374	0.968584
s__Cardiobacterium_hominis	ethnicity_details	other	-0.192405	0.250502	90	23	0.44491	0.968584
s__Cardiobacterium_hominis	diagnosis	moderate dysplasia	0.0416773	0.0553041	90	23	0.453498	0.968584
s__Caulobacter_sp._HMT_002	Progression	progression	0.030058	0.0360235	90	14	0.406637	0.968584
s__Caulobacter_sp._HMT_002	ethnicity_details	asian	0.041365	0.054783	90	14	0.452511	0.968584
s__Caulobacter_sp._HMT_002	TotalWeeklyAlcoholUnits	TotalWeeklyAlcoholUnits	0.00140599	0.00176529	90	14	0.428212	0.968584
s__Corynebacterium_durum	sex	male	0.038478	0.0503577	90	17	0.447147	0.968584
s__Corynebacterium_durum	ethnicity_details	other	-0.165573	0.226546	90	17	0.467086	0.968584
s__Cutibacterium_acnes	patient_age	patient_age	-0.00234705	0.00345249	90	36	0.498715	0.968584
s__Eikenella_corrodens	smoking_status	never	-0.0495288	0.0655712	90	19	0.452262	0.968584
s__Fusobacterium_nucleatum_subsp._polymorphum	Progression	progression	-0.0662588	0.0787127	90	30	0.403129	0.968584
s__Fusobacterium_nucleatum_subsp._polymorphum	diagnosis	moderate dysplasia	-0.0507453	0.0733193	90	30	0.491388	0.968584
s__Fusobacterium_nucleatum_subsp._vincentii	ethnicity_details	asian	0.104295	0.126949	90	37	0.414292	0.968584
s__Fusobacterium_sp._HMT_203	ethnicity_details	asian	0.0494226	0.0583089	90	12	0.402435	0.968584
s__Fusobacterium_sp._HMT_203	ethnicity_details	other	-0.08717	0.12093	90	12	0.473245	0.968584
s__Fusobacterium_sp._HMT_204	ethnicity_details	south asian	-0.116428	0.147578	90	17	0.433281	0.968584
s__Gemella_haemolysans	patient_age	patient_age	-0.00435881	0.00591359	90	57	0.465388	0.968584
s__Gemella_haemolysans	TotalWeeklyAlcoholUnits	TotalWeeklyAlcoholUnits	0.00650759	0.00836134	90	57	0.441629	0.968584
s__Gemella_sanguinis	ethnicity_details	asian	-0.111344	0.161188	90	57	0.495113	0.968584
s__Gemella_sanguinis	ethnicity_details	other	-0.331645	0.409984	90	57	0.421801	0.968584
s__Granulicatella_adiacens	ethnicity_details	asian	0.138351	0.207517	90	76	0.509464	0.968584
s__Granulicatella_adiacens	TotalWeeklyAlcoholUnits	TotalWeeklyAlcoholUnits	-0.00740287	0.00984682	90	76	0.457342	0.968584
s__Haemophilus_parainfluenzae	ethnicity_details	other	-0.478691	0.593794	90	78	0.437235	0.968584
s__Haemophilus_parainfluenzae	diagnosis	moderate dysplasia	-0.234464	0.303524	90	78	0.456111	0.968584
s__Haemophilus_paraphrohaemolyticus	ethnicity_details	south asian	-0.0909877	0.127004	90	17	0.476187	0.968584
s__Haemophilus_paraphrohaemolyticus	smoking_status	never	0.0390779	0.0574886	90	17	0.49897	0.968584
s__Haemophilus_sp._HMT_908	patient_age	patient_age	-0.00233348	0.00323298	90	21	0.472795	0.968584
s__Haemophilus_sp._HMT_908	diagnosis	moderate dysplasia	-0.0605491	0.071045	90	21	0.397042	0.968584
s__Kingella_oralis	Progression	progression	-0.0461614	0.0637496	90	37	0.472184	0.968584
s__Kingella_oralis	ethnicity_details	other	-0.136724	0.197387	90	37	0.490701	0.968584
s__Kingella_oralis	TotalWeeklyAlcoholUnits	TotalWeeklyAlcoholUnits	0.00271734	0.00334573	90	37	0.421488	0.968584
s__Lachnoanaerobaculum_orale	ethnicity_details	other	-0.131117	0.158477	90	20	0.41063	0.968584
s__Lachnoanaerobaculum_saburreum	sex	male	-0.037062	0.0448942	90	12	0.416513	0.968584
s__Leptotrichia_goodfellowii	Progression	progression	0.0233919	0.0329856	90	11	0.481027	0.968584
s__Leptotrichia_goodfellowii	patient_age	patient_age	0.00100475	0.00145693	90	11	0.49264	0.968584
s__Leptotrichia_hongkongensis	ethnicity_details	south asian	0.157251	0.185111	90	57	0.398774	0.968584
s__Leptotrichia_sp._HMT_212	Progression	progression	-0.053306	0.0745425	90	41	0.477411	0.968584
s__Leptotrichia_sp._HMT_212	ethnicity_details	other	0.219794	0.336787	90	41	0.516027	0.968584
s__Leptotrichia_sp._HMT_217	sex	male	0.030192	0.045174	90	12	0.509697	0.968584
s__Leptotrichia_sp._HMT_223	TotalWeeklyAlcoholUnits	TotalWeeklyAlcoholUnits	0.00130893	0.00168552	90	10	0.44222	0.968584
s__Leptotrichia_sp._HMT_225	sex	male	0.0360989	0.0523832	90	17	0.497924	0.968584
s__Leptotrichia_sp._HMT_392	smoking_status	never	0.0234347	0.0315276	90	15	0.463038	0.968584
s__Megasphaera_micronuciformis	sex	male	0.0334345	0.0421888	90	14	0.435317	0.968584
s__Mesorhizobium_loti	sex	male	-0.0266392	0.0366701	90	11	0.47484	0.968584
s__Mesorhizobium_loti	TotalWeeklyAlcoholUnits	TotalWeeklyAlcoholUnits	-0.0014549	0.0018642	90	11	0.439933	0.968584
s__Neisseria_elongata	ethnicity_details	other	0.12979	0.192564	90	23	0.502424	0.968584
s__Neisseria_elongata	TotalWeeklyAlcoholUnits	TotalWeeklyAlcoholUnits	0.00247681	0.00315172	90	23	0.43689	0.968584
s__Neisseria_oralis	patient_age	patient_age	0.00273671	0.00326561	90	23	0.404855	0.968584
s__Neisseria_oralis	ethnicity_details	other	-0.146499	0.222654	90	23	0.512692	0.968584
s__Neisseria_oralis	diagnosis	moderate dysplasia	0.0582486	0.0710891	90	23	0.415317	0.968584
s__Oribacterium_sinus	Progression	progression	-0.0388195	0.0582193	90	25	0.506906	0.968584
s__Parvimonas_micra	sex	male	-0.0310704	0.0425719	90	20	0.46765	0.968584
s__Parvimonas_micra	TotalWeeklyAlcoholUnits	TotalWeeklyAlcoholUnits	0.00183018	0.0022128	90	20	0.410678	0.968584
s__Parvimonas_micra	diagnosis	moderate dysplasia	0.0302761	0.0421822	90	20	0.47503	0.968584
s__Parvimonas_sp._HMT_110	sex	male	-0.0229073	0.0304975	90	10	0.454784	0.968584
s__Parvimonas_sp._HMT_110	ethnicity_details	asian	-0.0348911	0.0474473	90	10	0.464267	0.968584
s__Parvimonas_sp._HMT_110	TotalWeeklyAlcoholUnits	TotalWeeklyAlcoholUnits	0.00127684	0.0015824	90	10	0.422116	0.968584
s__Porphyromonas_catoniae	Progression	progression	-0.0254086	0.0317329	90	10	0.426724	0.968584
s__Porphyromonas_catoniae	TotalWeeklyAlcoholUnits	TotalWeeklyAlcoholUnits	-0.00132789	0.00161238	90	10	0.416406	0.968584
s__Porphyromonas_pasteri	patient_age	patient_age	-0.00303601	0.00420194	90	31	0.472506	0.968584
s__Porphyromonas_pasteri	ethnicity_details	south asian	-0.143997	0.206436	90	31	0.488653	0.968584
s__Prevotella_buccae	ethnicity_details	asian	0.030394	0.0407902	90	10	0.458377	0.968584
s__Prevotella_denticola	ethnicity_details	asian	0.0672285	0.103521	90	25	0.517999	0.968584
s__Prevotella_oralis	ethnicity_details	asian	0.0317532	0.0405723	90	10	0.436213	0.968584
s__Prevotella_oralis	diagnosis	moderate dysplasia	-0.0200934	0.0261495	90	10	0.444567	0.968584
s__Prevotella_oris	sex	male	-0.0545158	0.0745691	90	38	0.46701	0.968584
s__Prevotella_salivae	diagnosis	moderate dysplasia	-0.0473404	0.0630938	90	33	0.455654	0.968584
s__Prevotella_sp._HMT_300	TotalWeeklyAlcoholUnits	TotalWeeklyAlcoholUnits	-0.00195683	0.00253875	90	12	0.445923	0.968584
s__Prevotella_sp._HMT_305	diagnosis	moderate dysplasia	-0.0233943	0.0331142	90	19	0.481982	0.968584
s__Prevotella_sp._HMT_313	Progression	progression	-0.0444556	0.0563268	90	17	0.432424	0.968584
s__Prevotella_sp._HMT_313	ethnicity_details	other	-0.120419	0.173188	90	17	0.488983	0.968584
s__Ralstonia_pickettii	smoking_status	never	0.0338802	0.0426399	90	13	0.432813	0.968584
s__Rothia_aeria	ethnicity_details	other	-0.263633	0.33713	90	37	0.436942	0.968584
s__Rothia_aeria	TotalWeeklyAlcoholUnits	TotalWeeklyAlcoholUnits	0.00359307	0.00441978	90	37	0.420528	0.968584
s__Rothia_mucilaginosa	patient_age	patient_age	0.00778806	0.0114514	90	83	0.513669	0.968584
s__Rothia_mucilaginosa	ethnicity_details	asian	-0.253654	0.36679	90	83	0.507459	0.968584
s__Rothia_mucilaginosa	ethnicity_details	other	-0.372319	0.4835	90	83	0.462805	0.968584
s__Ruminococcaceae_.G.2._bacterium_HMT_085	ethnicity_details	south asian	-0.060236	0.081284	90	12	0.461367	0.968584
s__Saccharibacteria_.TM7._.G.1._bacterium_HMT_346	sex	male	0.0372619	0.0487587	90	19	0.447018	0.968584
s__Saccharibacteria_.TM7._.G.1._bacterium_HMT_347	ethnicity_details	south asian	-0.0530404	0.067459	90	10	0.434127	0.968584
s__Saccharibacteria_.TM7._.G.1._bacterium_HMT_347	ethnicity_details	asian	0.0410546	0.0504292	90	10	0.418096	0.968584
s__Saccharibacteria_.TM7._.G.1._bacterium_HMT_349	patient_age	patient_age	-0.00099664	0.00125683	90	10	0.430166	0.968584
s__Saccharibacteria_.TM7._.G.1._bacterium_HMT_349	ethnicity_details	asian	0.0274593	0.0419459	90	10	0.514615	0.968584
s__Saccharibacteria_.TM7._.G.1._bacterium_HMT_349	TotalWeeklyAlcoholUnits	TotalWeeklyAlcoholUnits	-0.000932112	0.00143304	90	10	0.51728	0.968584
s__Schaalia_lingnae_.Not_Validly_Published.	patient_age	patient_age	-0.00156298	0.00224216	90	17	0.487822	0.968584
s__Schaalia_lingnae_.Not_Validly_Published.	sex	male	-0.0416363	0.0581354	90	17	0.480515	0.968584
s__Schaalia_lingnae_.Not_Validly_Published.	smoking_status	never	0.0433581	0.0625184	90	17	0.492612	0.968584
s__Schaalia_odontolyticus	smoking_status	never	-0.0862545	0.111939	90	38	0.443532	0.968584
s__Schaalia_sp._HMT_172	patient_age	patient_age	-0.00195461	0.00254295	90	12	0.444554	0.968584
s__Schaalia_sp._HMT_172	smoking_status	never	-0.0389945	0.0594087	90	12	0.513618	0.968584
s__Schaalia_sp._HMT_180	sex	male	-0.0591599	0.0796989	90	20	0.460685	0.968584
s__Selenomonas_noxia	ethnicity_details	asian	-0.0603155	0.083147	90	19	0.47037	0.968584
s__Selenomonas_sputigena	ethnicity_details	south asian	-0.0768465	0.10126	90	17	0.45021	0.968584
s__Stomatobaculum_longum	patient_age	patient_age	-0.00141137	0.00186841	90	13	0.452266	0.968584
s__Stomatobaculum_longum	sex	male	-0.0329356	0.0400234	90	13	0.413037	0.968584
s__Streptococcus_australis	Progression	progression	-0.0684432	0.0897529	90	26	0.44828	0.968584
s__Streptococcus_australis	sex	male	0.0608212	0.0826255	90	26	0.464126	0.968584
s__Streptococcus_australis	ethnicity_details	south asian	0.141581	0.173009	90	26	0.415939	0.968584
s__Streptococcus_cristatus_clade_578	ethnicity_details	south asian	-0.141922	0.175124	90	27	0.420341	0.968584
s__Streptococcus_gordonii	diagnosis	moderate dysplasia	-0.0613881	0.0727781	90	46	0.401706	0.968584
s__Streptococcus_infantis_clade_431	Progression	progression	0.0837559	0.116748	90	45	0.477076	0.968584
s__Streptococcus_infantis_clade_431	sex	male	0.0818176	0.12469	90	45	0.518254	0.968584
s__Streptococcus_intermedius	patient_age	patient_age	-0.00104434	0.00141326	90	17	0.46215	0.968584
s__Streptococcus_intermedius	sex	male	0.0246713	0.0302909	90	17	0.41785	0.968584
s__Streptococcus_mitis	Progression	progression	-0.0695917	0.097313	90	51	0.480671	0.968584
s__Streptococcus_mitis	ethnicity_details	asian	0.115833	0.146629	90	51	0.438457	0.968584
s__Streptococcus_oralis_subsp._dentisani_clade_058	TotalWeeklyAlcoholUnits	TotalWeeklyAlcoholUnits	-0.00211863	0.00308472	90	14	0.494642	0.968584
s__Streptococcus_oralis_subsp._dentisani_clade_398	Progression	progression	-0.0574709	0.0796688	90	19	0.472865	0.968584
s__Streptococcus_oralis_subsp._tigurinus_clade_071	diagnosis	moderate dysplasia	-0.0387669	0.0475224	90	13	0.417423	0.968584
s__Streptococcus_parasanguinis_clade_411	patient_age	patient_age	0.00444266	0.00560921	90	60	0.432241	0.968584
s__Streptococcus_parasanguinis_clade_411	ethnicity_details	other	-0.305268	0.439567	90	60	0.490732	0.968584
s__Streptococcus_parasanguinis_clade_721	patient_age	patient_age	-0.00208567	0.00298718	90	18	0.48727	0.968584
s__Streptococcus_salivarius	sex	male	-0.0846246	0.108275	90	50	0.438473	0.968584
s__Streptococcus_salivarius	ethnicity_details	south asian	0.221553	0.300439	90	50	0.46402	0.968584
s__Streptococcus_sp._HMT_061	smoking_status	never	-0.0396439	0.0586754	90	10	0.504087	0.968584
s__Streptococcus_sp._HMT_064	sex	male	-0.0335409	0.0487033	90	15	0.493302	0.968584
s__Streptococcus_sp._HMT_064	ethnicity_details	asian	0.0593451	0.0705563	90	15	0.403154	0.968584
s__Streptococcus_sp._HMT_064	smoking_status	never	-0.0393057	0.0542714	90	15	0.47133	0.968584
s__Streptococcus_sp._HMT_074	sex	male	0.0703699	0.0906753	90	31	0.447977	0.968584
s__Streptococcus_sp._HMT_074	ethnicity_details	other	-0.190836	0.254776	90	31	0.456372	0.968584
s__Tannerella_forsythia	Progression	progression	-0.032571	0.0458885	90	16	0.480772	0.968584
s__Tannerella_forsythia	patient_age	patient_age	-0.00175928	0.00213928	90	16	0.413458	0.968584
s__Tannerella_sp._HMT_286	sex	male	0.0619055	0.0845377	90	30	0.471163	0.968584
s__Treponema_socranskii	patient_age	patient_age	-0.00107233	0.00137306	90	13	0.437179	0.968584
s__Treponema_sp._HMT_231	Progression	progression	-0.0291638	0.0355067	90	13	0.413913	0.968584
s__Treponema_sp._HMT_231	TotalWeeklyAlcoholUnits	TotalWeeklyAlcoholUnits	-0.00119763	0.00171699	90	13	0.487527	0.968584
s__Unclassified.c__Actinobacteria	sex	male	0.0256515	0.0374646	90	15	0.496658	0.968584
s__Unclassified.c__Actinobacteria	ethnicity_details	south asian	0.0511912	0.0786061	90	15	0.516861	0.968584
s__Unclassified.c__Actinobacteria	diagnosis	moderate dysplasia	-0.0289585	0.0370233	90	15	0.436681	0.968584
s__Unclassified.g__Actinomyces	sex	male	0.0589629	0.0741587	90	27	0.433719	0.968584
s__Unclassified.g__Actinomyces	ethnicity_details	asian	0.0812207	0.105971	90	27	0.448612	0.968584
s__Unclassified.g__Aggregatibacter	smoking_status	never	0.0552851	0.0810753	90	27	0.497524	0.968584
s__Unclassified.g__Fusobacterium	TotalWeeklyAlcoholUnits	TotalWeeklyAlcoholUnits	-0.00473179	0.00585917	90	47	0.424906	0.968584
s__Unclassified.g__Gemella	diagnosis	moderate dysplasia	0.0685391	0.102732	90	40	0.507446	0.968584
s__Unclassified.g__Haemophilus	diagnosis	moderate dysplasia	-0.0594371	0.0894747	90	44	0.509339	0.968584
s__Unclassified.g__Leptotrichia	sex	male	-0.0399745	0.0539271	90	15	0.467044	0.968584
s__Unclassified.g__Mogibacterium	patient_age	patient_age	0.000743822	0.00100783	90	11	0.46269	0.968584
s__Unclassified.g__Mogibacterium	ethnicity_details	other	-0.0563605	0.0709313	90	11	0.429252	0.968584
s__Unclassified.g__Neisseria	patient_age	patient_age	-0.00688254	0.00911044	90	74	0.458791	0.968584
s__Unclassified.g__Neisseria	diagnosis	moderate dysplasia	-0.139063	0.170685	90	74	0.427499	0.968584
s__Unclassified.g__Porphyromonas	Progression	progression	-0.110833	0.132429	90	56	0.407489	0.968584
s__Unclassified.g__Prevotella	ethnicity_details	asian	-0.108719	0.163155	90	50	0.507783	0.968584
s__Unclassified.g__Rothia	sex	male	-0.114581	0.157719	90	68	0.477745	0.968584
s__Unclassified.g__Rothia	ethnicity_details	other	-0.400346	0.469893	90	68	0.399536	0.968584
s__Unclassified.g__Schlegelella	patient_age	patient_age	-0.000831123	0.00126112	90	10	0.511826	0.968584
s__Unclassified.g__Schlegelella	sex	male	0.0210352	0.0275688	90	10	0.448274	0.968584
s__Unclassified.g__Selenomonas	ethnicity_details	other	-0.125488	0.192962	90	22	0.517422	0.968584
s__Unclassified.g__Streptococcus	sex	male	-0.249621	0.35936	90	87	0.518237	0.968584
s__Unclassified.g__Veillonella	sex	male	0.105177	0.133569	90	66	0.441206	0.968584
s__Unclassified.g__Veillonella	smoking_status	never	-0.115754	0.150897	90	66	0.452072	0.968584
s__Unclassified.k__Bacteria	smoking_status	never	0.0364768	0.0512752	90	19	0.479031	0.968584
s__Veillonella_rogosae	patient_age	patient_age	-0.00242989	0.00305452	90	15	0.42887	0.968584
s__Veillonella_rogosae	ethnicity_details	asian	-0.0788257	0.0986623	90	15	0.426882	0.968584
s__Actinomyces_graevenitzii	Progression	progression	-0.0329614	0.0509617	90	20	0.520288	0.968947
s__Actinomyces_sp._HMT_169	sex	male	0.0358407	0.0652756	90	27	0.584635	0.968947
s__Actinomyces_sp._HMT_171	ethnicity_details	other	-0.0817393	0.135748	90	14	0.54885	0.968947
s__Actinomyces_sp._HMT_175	Progression	progression	-0.0344343	0.0605519	90	14	0.571864	0.968947
s__Actinomyces_sp._HMT_175	ethnicity_details	other	-0.119581	0.206538	90	14	0.564389	0.968947
s__Actinomyces_sp._HMT_175	TotalWeeklyAlcoholUnits	TotalWeeklyAlcoholUnits	0.00219397	0.00371475	90	14	0.557116	0.968947
s__Actinomyces_sp._HMT_175	diagnosis	moderate dysplasia	0.0376552	0.064243	90	14	0.559522	0.968947
s__Afipia_broomeae	TotalWeeklyAlcoholUnits	TotalWeeklyAlcoholUnits	-0.00128648	0.00238303	90	17	0.592224	0.968947
s__Aggregatibacter_sp._HMT_949	ethnicity_details	south asian	0.050951	0.0866286	90	10	0.558411	0.968947
s__Alloprevotella_rava	patient_age	patient_age	-0.00136	0.00221259	90	14	0.540665	0.968947
s__Alloprevotella_rava	ethnicity_details	other	-0.0888506	0.156112	90	14	0.570888	0.968947
s__Alloprevotella_tannerae	ethnicity_details	other	-0.13326	0.218259	90	28	0.543362	0.968947
s__Alloprevotella_tannerae	smoking_status	never	0.0420659	0.0765561	90	28	0.584332	0.968947
s__Atopobium_parvulum	sex	male	-0.031797	0.0525834	90	28	0.547114	0.968947
s__Atopobium_parvulum	ethnicity_details	asian	-0.0444538	0.0817008	90	28	0.587901	0.968947
s__Capnocytophaga_gingivalis	Progression	progression	0.0490298	0.0930164	90	30	0.599695	0.968947
s__Capnocytophaga_gingivalis	smoking_status	never	0.05234	0.0939205	90	30	0.579018	0.968947
s__Capnocytophaga_sp._HMT_326	Progression	progression	-0.0254134	0.0461888	90	13	0.58377	0.968947
s__Capnocytophaga_sp._HMT_336	smoking_status	never	0.0298796	0.0529379	90	14	0.576271	0.968947
s__Capnocytophaga_sp._HMT_336	diagnosis	moderate dysplasia	-0.023588	0.0440787	90	14	0.59415	0.968947
s__Cardiobacterium_valvarum	Progression	progression	-0.0259992	0.0424631	90	15	0.542159	0.968947
s__Caulobacter_sp._HMT_002	ethnicity_details	south asian	-0.0416566	0.0806348	90	14	0.606911	0.968947
s__Cutibacterium_acnes	ethnicity_details	other	-0.131759	0.242612	90	36	0.588716	0.968947
s__Eikenella_corrodens	Progression	progression	-0.0373305	0.061208	90	19	0.543707	0.968947
s__Eikenella_corrodens	TotalWeeklyAlcoholUnits	TotalWeeklyAlcoholUnits	0.00164157	0.00306186	90	19	0.593376	0.968947
s__Eikenella_corrodens	diagnosis	moderate dysplasia	-0.0317379	0.0580576	90	19	0.586173	0.968947
s__Fusobacterium_nucleatum_subsp._polymorphum	TotalWeeklyAlcoholUnits	TotalWeeklyAlcoholUnits	-0.00198247	0.00369228	90	30	0.5933	0.968947
s__Fusobacterium_nucleatum_subsp._vincentii	Progression	progression	-0.0449143	0.0871796	90	37	0.60814	0.968947
s__Fusobacterium_nucleatum_subsp._vincentii	sex	male	-0.0533729	0.0845458	90	37	0.530032	0.968947
s__Fusobacterium_periodonticum	diagnosis	moderate dysplasia	-0.0647287	0.106235	90	59	0.54605	0.968947
s__Fusobacterium_sp._HMT_203	diagnosis	moderate dysplasia	0.0221269	0.0371359	90	12	0.553228	0.968947
s__Gemella_haemolysans	ethnicity_details	asian	0.136778	0.224562	90	57	0.547471	0.968947
s__Gemella_morbillorum	ethnicity_details	south asian	-0.0629113	0.120192	90	17	0.602165	0.968947
s__Granulicatella_adiacens	Progression	progression	-0.077202	0.140377	90	76	0.58594	0.968947
s__Granulicatella_adiacens	ethnicity_details	south asian	0.132262	0.215835	90	76	0.544092	0.968947
s__Granulicatella_elegans	sex	male	-0.0464665	0.0760005	90	26	0.543036	0.968947
s__Haemophilus_parainfluenzae	sex	male	-0.138325	0.256274	90	78	0.600124	0.968947
s__Haemophilus_parainfluenzae	ethnicity_details	south asian	-0.301807	0.559237	90	78	0.600174	0.968947
s__Haemophilus_paraphrohaemolyticus	Progression	progression	0.0298211	0.0530905	90	17	0.576165	0.968947
s__Haemophilus_sputorum	ethnicity_details	other	-0.106856	0.174598	90	18	0.542435	0.968947
s__Kingella_oralis	sex	male	0.0391099	0.0676812	90	37	0.569064	0.968947
s__Lachnoanaerobaculum_orale	sex	male	0.0306527	0.0533301	90	20	0.570304	0.968947
s__Lachnoanaerobaculum_saburreum	ethnicity_details	south asian	0.0494033	0.0920202	90	12	0.593096	0.968947
s__Lachnoanaerobaculum_saburreum	smoking_status	never	-0.0259757	0.049651	90	12	0.604303	0.968947
s__Lachnoanaerobaculum_saburreum	diagnosis	moderate dysplasia	-0.0255122	0.0416549	90	12	0.542058	0.968947
s__Leptotrichia_buccalis	smoking_status	never	0.0382974	0.0644944	90	16	0.556351	0.968947
s__Leptotrichia_goodfellowii	TotalWeeklyAlcoholUnits	TotalWeeklyAlcoholUnits	-0.000979136	0.00162866	90	11	0.551187	0.968947
s__Leptotrichia_hofstadii	ethnicity_details	asian	0.0525419	0.0953182	90	21	0.585193	0.968947
s__Leptotrichia_sp._HMT_212	TotalWeeklyAlcoholUnits	TotalWeeklyAlcoholUnits	0.00244601	0.00420252	90	41	0.563334	0.968947
s__Leptotrichia_sp._HMT_215	sex	male	0.0499515	0.0874066	90	54	0.569771	0.968947
s__Leptotrichia_sp._HMT_217	patient_age	patient_age	0.00107453	0.00201858	90	12	0.596101	0.968947
s__Leptotrichia_sp._HMT_221	smoking_status	never	0.0490114	0.0828341	90	25	0.555843	0.968947
s__Leptotrichia_sp._HMT_225	smoking_status	never	0.0325723	0.055769	90	17	0.563447	0.968947
s__Leptotrichia_sp._HMT_417	Progression	progression	0.0459716	0.0780959	90	26	0.557935	0.968947
s__Megasphaera_micronuciformis	patient_age	patient_age	-0.00101113	0.00193229	90	14	0.602383	0.968947
s__Megasphaera_micronuciformis	ethnicity_details	other	-0.0742492	0.13751	90	14	0.590766	0.968947
s__Megasphaera_micronuciformis	TotalWeeklyAlcoholUnits	TotalWeeklyAlcoholUnits	0.00137495	0.00217575	90	14	0.530971	0.968947
s__Mesorhizobium_loti	Progression	progression	0.0199088	0.0367917	90	11	0.590524	0.968947
s__Mesorhizobium_loti	ethnicity_details	asian	0.0356311	0.0561354	90	11	0.529926	0.968947
s__Neisseria_elongata	Progression	progression	-0.0380014	0.0624889	90	23	0.545565	0.968947
s__Neisseria_oralis	TotalWeeklyAlcoholUnits	TotalWeeklyAlcoholUnits	0.00215649	0.00400208	90	23	0.592375	0.968947
s__Oribacterium_sinus	TotalWeeklyAlcoholUnits	TotalWeeklyAlcoholUnits	-0.00155111	0.00284088	90	25	0.586647	0.968947
s__Parvimonas_micra	patient_age	patient_age	-0.00106662	0.00198842	90	20	0.593178	0.968947
s__Porphyromonas_gingivalis	Progression	progression	-0.0231393	0.0377932	90	13	0.542124	0.968947
s__Porphyromonas_pasteri	sex	male	-0.0573341	0.0947618	90	31	0.551339	0.968947
s__Porphyromonas_pasteri	ethnicity_details	asian	-0.0949425	0.153468	90	31	0.541512	0.968947
s__Porphyromonas_pasteri	ethnicity_details	other	-0.22602	0.390137	90	31	0.56426	0.968947
s__Prevotella_buccae	diagnosis	moderate dysplasia	0.0157238	0.0259971	90	10	0.547005	0.968947
s__Prevotella_denticola	ethnicity_details	other	-0.138337	0.220858	90	25	0.532932	0.968947
s__Prevotella_histicola	ethnicity_details	other	0.151111	0.248357	90	38	0.544964	0.968947
s__Prevotella_melaninogenica	ethnicity_details	south asian	0.0981103	0.189372	90	50	0.60688	0.968947
s__Prevotella_nanceiensis	Progression	progression	0.0423327	0.0749059	90	33	0.574454	0.968947
s__Prevotella_nanceiensis	sex	male	0.0502814	0.0882903	90	33	0.574189	0.968947
s__Prevotella_nanceiensis	ethnicity_details	other	-0.193572	0.332745	90	33	0.562583	0.968947
s__Prevotella_oris	diagnosis	moderate dysplasia	0.0394467	0.0736515	90	38	0.593829	0.968947
s__Prevotella_pallens	Progression	progression	-0.043067	0.0666334	90	34	0.519989	0.968947
s__Prevotella_pallens	sex	male	0.0332912	0.0627373	90	34	0.597192	0.968947
s__Prevotella_pleuritidis	ethnicity_details	asian	0.0554554	0.087166	90	19	0.528688	0.968947
s__Prevotella_sp._HMT_305	patient_age	patient_age	0.00098872	0.00155667	90	19	0.527165	0.968947
s__Prevotella_sp._HMT_306	patient_age	patient_age	0.00157175	0.00269435	90	12	0.561376	0.968947
s__Prevotella_sp._HMT_306	sex	male	0.0344842	0.0595399	90	12	0.564553	0.968947
s__Ralstonia_pickettii	TotalWeeklyAlcoholUnits	TotalWeeklyAlcoholUnits	0.00113817	0.00214617	90	13	0.598083	0.968947
s__Ruminococcaceae_.G.1._bacterium_HMT_075	TotalWeeklyAlcoholUnits	TotalWeeklyAlcoholUnits	0.00161485	0.00265492	90	24	0.544812	0.968947
s__Ruminococcaceae_.G.2._bacterium_HMT_085	ethnicity_details	other	-0.0703151	0.123431	90	12	0.570547	0.968947
s__Saccharibacteria_.TM7._.G.1._bacterium_HMT_346	ethnicity_details	south asian	-0.0624102	0.105087	90	19	0.55428	0.968947
s__Saccharibacteria_.TM7._.G.1._bacterium_HMT_348	smoking_status	never	0.0205195	0.0396259	90	15	0.607953	0.968947
s__Saccharibacteria_.TM7._.G.1._bacterium_HMT_349	diagnosis	moderate dysplasia	0.0152055	0.0272029	90	10	0.577795	0.968947
s__Saccharibacteria_.TM7._.G.1._bacterium_HMT_352	ethnicity_details	south asian	-0.0501719	0.0965812	90	15	0.605102	0.968947
s__Saccharibacteria_.TM7._.G.5._bacterium_HMT_356	ethnicity_details	south asian	-0.0498705	0.0859641	90	12	0.5639	0.968947
s__Saccharibacteria_.TM7._.G.5._bacterium_HMT_356	diagnosis	moderate dysplasia	-0.0243697	0.039718	90	12	0.54137	0.968947
s__Schaalia_odontolyticus	ethnicity_details	other	-0.175082	0.302514	90	38	0.564659	0.968947
s__Schaalia_sp._HMT_180	patient_age	patient_age	-0.00205073	0.00352618	90	20	0.562632	0.968947
s__Schaalia_sp._HMT_180	ethnicity_details	south asian	-0.0966613	0.161771	90	20	0.551998	0.968947
s__Selenomonas_noxia	sex	male	-0.0322366	0.052793	90	19	0.543811	0.968947
s__Selenomonas_noxia	smoking_status	never	0.0302595	0.0583521	90	19	0.605515	0.968947
s__Selenomonas_sputigena	diagnosis	moderate dysplasia	-0.0268491	0.0468871	90	17	0.568606	0.968947
s__Stomatobaculum_longum	diagnosis	moderate dysplasia	-0.0209962	0.0398493	90	13	0.599746	0.968947
s__Stomatobaculum_sp._HMT_097	ethnicity_details	south asian	-0.0595017	0.101141	90	14	0.557989	0.968947
s__Stomatobaculum_sp._HMT_097	ethnicity_details	other	-0.094339	0.154506	90	14	0.543233	0.968947
s__Streptococcus_australis	ethnicity_details	asian	0.0705729	0.135584	90	26	0.604349	0.968947
s__Streptococcus_cristatus_clade_578	ethnicity_details	other	0.128435	0.242755	90	27	0.59836	0.968947
s__Streptococcus_gordonii	patient_age	patient_age	0.00193903	0.00353348	90	46	0.584845	0.968947
s__Streptococcus_infantis_clade_638	smoking_status	never	0.0586873	0.107803	90	33	0.588152	0.968947
s__Streptococcus_oralis_subsp._dentisani_clade_058	sex	male	0.0316189	0.0609431	90	14	0.606308	0.968947
s__Streptococcus_oralis_subsp._dentisani_clade_058	ethnicity_details	asian	-0.052005	0.0917306	90	14	0.572414	0.968947
s__Streptococcus_sp._HMT_061	patient_age	patient_age	-0.00131087	0.00236753	90	10	0.581445	0.968947
s__Streptococcus_sp._HMT_074	patient_age	patient_age	0.00210128	0.00401981	90	31	0.602903	0.968947
s__Streptococcus_sp._HMT_074	ethnicity_details	asian	-0.0767569	0.136254	90	31	0.577211	0.968947
s__Treponema_socranskii	smoking_status	never	0.0181375	0.0328696	90	13	0.582663	0.968947
s__Unclassified.g__Actinomyces	patient_age	patient_age	-0.00200175	0.00313412	90	27	0.525221	0.968947
s__Unclassified.g__Actinomyces	ethnicity_details	other	0.130796	0.204845	90	27	0.525416	0.968947
s__Unclassified.g__Actinomyces	smoking_status	never	-0.047221	0.0798509	90	27	0.558495	0.968947
s__Unclassified.g__Actinomyces	diagnosis	moderate dysplasia	0.0375325	0.0667481	90	27	0.575742	0.968947
s__Unclassified.g__Capnocytophaga	ethnicity_details	asian	-0.065466	0.108123	90	43	0.546883	0.968947
s__Unclassified.g__Capnocytophaga	diagnosis	moderate dysplasia	-0.0372597	0.0708945	90	43	0.600831	0.968947
s__Unclassified.g__Fusobacterium	ethnicity_details	other	-0.197462	0.319861	90	47	0.539146	0.968947
s__Unclassified.g__Gemella	Progression	progression	0.0585768	0.0911594	90	40	0.524353	0.968947
s__Unclassified.g__Haemophilus	ethnicity_details	asian	0.0779165	0.13968	90	44	0.582168	0.968947
s__Unclassified.g__Lachnoanaerobaculum	ethnicity_details	asian	0.0428535	0.0739827	90	18	0.564099	0.968947
s__Unclassified.g__Leptotrichia	patient_age	patient_age	0.00130604	0.00241502	90	15	0.590431	0.968947
s__Unclassified.g__Leptotrichia	ethnicity_details	other	-0.0987254	0.169189	90	15	0.561295	0.968947
s__Unclassified.g__Porphyromonas	ethnicity_details	other	-0.22413	0.429674	90	56	0.604736	0.968947
s__Unclassified.g__Porphyromonas	diagnosis	moderate dysplasia	-0.0756919	0.123916	90	56	0.544683	0.968947
s__Unclassified.g__Prevotella	TotalWeeklyAlcoholUnits	TotalWeeklyAlcoholUnits	-0.00265807	0.00483647	90	50	0.585603	0.968947
s__Unclassified.g__Rothia	ethnicity_details	south asian	-0.175669	0.301472	90	68	0.563588	0.968947
s__Unclassified.g__Streptococcus	ethnicity_details	asian	0.366977	0.620313	90	87	0.579851	0.968947
s__Unclassified.g__Veillonella	TotalWeeklyAlcoholUnits	TotalWeeklyAlcoholUnits	0.00388906	0.0072226	90	66	0.594766	0.968947
s__Veillonella_atypica	ethnicity_details	asian	-0.0741273	0.131909	90	26	0.57589	0.968947
s__Veillonella_atypica	TotalWeeklyAlcoholUnits	TotalWeeklyAlcoholUnits	0.0028421	0.00451914	90	26	0.531403	0.968947
s__Veillonella_parvula	patient_age	patient_age	-0.00154887	0.00296779	90	16	0.603398	0.968947
s__Veillonella_parvula	sex	male	-0.0404537	0.0703756	90	16	0.570956	0.968947
s__Veillonella_parvula	diagnosis	moderate dysplasia	-0.0342227	0.0639104	90	16	0.593946	0.968947
s__Arachnia_propionica	Progression	progression	0.0256211	0.0503799	90	18	0.612573	0.972989
s__Campylobacter_showae	ethnicity_details	asian	0.052224	0.103709	90	35	0.617814	0.972989
s__Granulicatella_elegans	TotalWeeklyAlcoholUnits	TotalWeeklyAlcoholUnits	-0.00189127	0.00375816	90	26	0.616468	0.972989
s__Leptotrichia_wadei	ethnicity_details	other	-0.122971	0.244161	90	28	0.616067	0.972989
s__Megasphaera_micronuciformis	ethnicity_details	asian	-0.03309	0.0650113	90	14	0.613875	0.972989
s__Porphyromonas_endodontalis	sex	male	0.0304148	0.0604998	90	26	0.617095	0.972989
s__Streptococcus_infantis_clade_638	ethnicity_details	other	-0.196454	0.391562	90	33	0.617685	0.972989
s__Streptococcus_oralis_subsp._dentisani_clade_398	smoking_status	never	0.0420719	0.083813	90	19	0.617118	0.972989
s__Streptococcus_parasanguinis_clade_411	ethnicity_details	south asian	0.13013	0.259892	90	60	0.618864	0.972989
s__Tannerella_forsythia	sex	male	0.0250745	0.0491158	90	16	0.614415	0.972989
s__Treponema_sp._HMT_231	ethnicity_details	other	-0.0555671	0.110041	90	13	0.614987	0.972989
s__Veillonella_atypica	diagnosis	moderate dysplasia	-0.0429924	0.0860266	90	26	0.61877	0.972989
s__Actinomyces_graevenitzii	TotalWeeklyAlcoholUnits	TotalWeeklyAlcoholUnits	0.00113849	0.00248708	90	20	0.649553	0.973702
s__Actinomyces_sp._HMT_169	Progression	progression	-0.0295657	0.0704744	90	27	0.676066	0.973702
s__Actinomyces_sp._HMT_169	patient_age	patient_age	0.00145421	0.00301515	90	27	0.631035	0.973702
s__Actinomyces_sp._HMT_169	smoking_status	never	0.0364049	0.0753462	90	27	0.630422	0.973702
s__Alloprevotella_sp._HMT_308	diagnosis	moderate dysplasia	0.0341062	0.075666	90	32	0.653407	0.973702
s__Bacteroidales_.G.2._bacterium_HMT_274	ethnicity_details	asian	0.02646	0.0572294	90	22	0.645241	0.973702
s__Bergeyella_sp._HMT_322	ethnicity_details	asian	-0.0491031	0.124189	90	61	0.694962	0.973702
s__Bradyrhizobium_elkanii	patient_age	patient_age	0.000808364	0.00174891	90	15	0.6452	0.973702
s__Bradyrhizobium_elkanii	sex	male	0.0176524	0.0376224	90	15	0.640221	0.973702
s__Burkholderia_cepacia	smoking_status	never	-0.043101	0.0914176	90	50	0.640378	0.973702
s__Campylobacter_gracilis	ethnicity_details	asian	-0.0461525	0.116558	90	36	0.694007	0.973702
s__Campylobacter_showae	ethnicity_details	south asian	-0.0602635	0.134662	90	35	0.656011	0.973702
s__Campylobacter_showae	diagnosis	moderate dysplasia	-0.0267168	0.0607446	90	35	0.661262	0.973702
s__Capnocytophaga_granulosa	ethnicity_details	asian	0.0386202	0.0970745	90	22	0.693459	0.973702
s__Capnocytophaga_leadbetteri	TotalWeeklyAlcoholUnits	TotalWeeklyAlcoholUnits	0.00180445	0.00465569	90	39	0.699866	0.973702
s__Capnocytophaga_sp._HMT_326	ethnicity_details	south asian	-0.0417824	0.0932626	90	13	0.655406	0.973702
s__Capnocytophaga_sp._HMT_326	smoking_status	never	0.0219418	0.0483115	90	13	0.650982	0.973702
s__Corynebacterium_matruchotii	ethnicity_details	asian	-0.0598842	0.126663	90	36	0.637798	0.973702
s__Eikenella_corrodens	sex	male	0.0262602	0.0598553	90	19	0.662306	0.973702
s__Eikenella_corrodens	ethnicity_details	asian	0.0365426	0.0899255	90	19	0.685569	0.973702
s__Fusobacterium_nucleatum_subsp._vincentii	ethnicity_details	south asian	-0.0654455	0.16946	90	37	0.700591	0.973702
s__Gemella_morbillorum	ethnicity_details	other	-0.123117	0.256853	90	17	0.633045	0.973702
s__Gemella_morbillorum	TotalWeeklyAlcoholUnits	TotalWeeklyAlcoholUnits	0.00112014	0.0028663	90	17	0.697014	0.973702
s__Gemella_sanguinis	sex	male	-0.0419026	0.107364	90	57	0.69978	0.973702
s__Gemella_sanguinis	TotalWeeklyAlcoholUnits	TotalWeeklyAlcoholUnits	0.00234678	0.00545569	90	57	0.670246	0.973702
s__Granulicatella_elegans	smoking_status	never	-0.0343173	0.0846884	90	26	0.686628	0.973702
s__Haemophilus_sp._HMT_908	ethnicity_details	asian	-0.0417755	0.106497	90	21	0.696018	0.973702
s__Haemophilus_sputorum	Progression	progression	0.0239056	0.0548223	90	18	0.664728	0.973702
s__Haemophilus_sputorum	ethnicity_details	asian	-0.0442655	0.0930382	90	18	0.637635	0.973702
s__Kingella_oralis	ethnicity_details	south asian	-0.0549649	0.132375	90	37	0.679411	0.973702
s__Lachnoanaerobaculum_saburreum	TotalWeeklyAlcoholUnits	TotalWeeklyAlcoholUnits	0.00097404	0.00226374	90	12	0.669069	0.973702
s__Lautropia_mirabilis	patient_age	patient_age	0.0016434	0.00351168	90	34	0.641255	0.973702
s__Lautropia_mirabilis	diagnosis	moderate dysplasia	-0.0310649	0.075844	90	34	0.683367	0.973702
s__Leptotrichia_hofstadii	diagnosis	moderate dysplasia	0.0240402	0.0613721	90	21	0.696493	0.973702
s__Leptotrichia_sp._HMT_212	ethnicity_details	asian	0.0572208	0.126116	90	41	0.652729	0.973702
s__Leptotrichia_sp._HMT_212	diagnosis	moderate dysplasia	-0.0320648	0.0741706	90	41	0.666749	0.973702
s__Leptotrichia_sp._HMT_215	ethnicity_details	other	0.142379	0.36331	90	54	0.696503	0.973702
s__Leptotrichia_sp._HMT_217	Progression	progression	-0.0182634	0.0445442	90	12	0.68329	0.973702
s__Leptotrichia_sp._HMT_223	ethnicity_details	other	-0.0442496	0.102004	90	10	0.665743	0.973702
s__Leptotrichia_sp._HMT_223	diagnosis	moderate dysplasia	0.0129453	0.0322173	90	10	0.68896	0.973702
s__Leptotrichia_sp._HMT_392	sex	male	-0.0119321	0.0287804	90	15	0.682179	0.973702
s__Leptotrichia_sp._HMT_417	ethnicity_details	other	-0.0954914	0.235435	90	26	0.686242	0.973702
s__Parvimonas_micra	ethnicity_details	other	-0.0592425	0.14153	90	20	0.676655	0.973702
s__Parvimonas_micra	smoking_status	never	0.0186122	0.0481814	90	20	0.700317	0.973702
s__Porphyromonas_catoniae	patient_age	patient_age	-0.000555545	0.00140736	90	10	0.694394	0.973702
s__Porphyromonas_catoniae	smoking_status	never	0.0167647	0.0344386	90	10	0.631214	0.973702
s__Porphyromonas_endodontalis	diagnosis	moderate dysplasia	0.0279883	0.0602821	90	26	0.643844	0.973702
s__Porphyromonas_pasteri	TotalWeeklyAlcoholUnits	TotalWeeklyAlcoholUnits	0.00197896	0.00494038	90	31	0.691458	0.973702
s__Prevotella_oulorum	patient_age	patient_age	-0.0011806	0.00249667	90	26	0.63761	0.973702
s__Prevotella_oulorum	sex	male	-0.0207641	0.0536815	90	26	0.699944	0.973702
s__Prevotella_oulorum	ethnicity_details	other	-0.0804515	0.177979	90	26	0.652487	0.973702
s__Prevotella_oulorum	smoking_status	never	-0.0257078	0.0598391	90	26	0.668645	0.973702
s__Prevotella_pleuritidis	sex	male	0.0258074	0.0593929	90	19	0.667212	0.973702
s__Prevotella_pleuritidis	smoking_status	never	0.0301744	0.0647031	90	19	0.643975	0.973702
s__Prevotella_salivae	TotalWeeklyAlcoholUnits	TotalWeeklyAlcoholUnits	-0.00135469	0.00336392	90	33	0.689625	0.973702
s__Prevotella_sp._HMT_306	ethnicity_details	other	-0.0889281	0.18519	90	12	0.632534	0.973702
s__Prevotella_sp._HMT_313	sex	male	0.0217473	0.0536235	90	17	0.686209	0.973702
s__Prevotella_sp._HMT_313	ethnicity_details	south asian	-0.0557103	0.113749	90	17	0.625712	0.973702
s__Ruminococcaceae_.G.1._bacterium_HMT_075	ethnicity_details	other	0.0749831	0.170479	90	24	0.661286	0.973702
s__Ruminococcaceae_.G.2._bacterium_HMT_085	Progression	progression	-0.0181158	0.038746	90	12	0.64191	0.973702
s__Saccharibacteria_.TM7._.G.1._bacterium_HMT_347	sex	male	0.0128332	0.031452	90	10	0.684387	0.973702
s__Saccharibacteria_.TM7._.G.1._bacterium_HMT_347	smoking_status	never	0.0160918	0.0351824	90	10	0.648685	0.973702
s__Saccharibacteria_.TM7._.G.1._bacterium_HMT_348	Progression	progression	-0.0141502	0.0301011	90	15	0.640071	0.973702
s__Saccharibacteria_.TM7._.G.1._bacterium_HMT_349	smoking_status	never	-0.0146138	0.0306383	90	10	0.63468	0.973702
s__Saccharibacteria_.TM7._.G.1._bacterium_HMT_352	ethnicity_details	asian	-0.034213	0.0744838	90	15	0.648485	0.973702
s__Saccharibacteria_.TM7._.G.5._bacterium_HMT_356	Progression	progression	0.016024	0.0408876	90	12	0.696564	0.973702
s__Saccharibacteria_.TM7._.G.5._bacterium_HMT_356	sex	male	0.0168648	0.0434502	90	12	0.700966	0.973702
s__Saccharibacteria_.TM7._.G.5._bacterium_HMT_356	ethnicity_details	other	-0.0520904	0.129213	90	12	0.688021	0.973702
s__Schaalia_sp._HMT_180	ethnicity_details	asian	-0.0520414	0.115568	90	20	0.653827	0.973702
s__Schaalia_sp._HMT_180	ethnicity_details	other	-0.0971057	0.244885	90	20	0.692915	0.973702
s__Selenomonas_sputigena	ethnicity_details	other	-0.062523	0.155091	90	17	0.687973	0.973702
s__Selenomonas_sputigena	smoking_status	never	0.0216074	0.053242	90	17	0.685985	0.973702
s__Stomatobaculum_longum	ethnicity_details	other	-0.065131	0.132986	90	13	0.625662	0.973702
s__Stomatobaculum_longum	smoking_status	never	0.0211417	0.0448191	90	13	0.638433	0.973702
s__Stomatobaculum_sp._HMT_097	TotalWeeklyAlcoholUnits	TotalWeeklyAlcoholUnits	-0.00101716	0.0024596	90	14	0.680337	0.973702
s__Streptococcus_australis	ethnicity_details	other	-0.127812	0.263787	90	26	0.629523	0.973702
s__Streptococcus_cristatus_clade_578	patient_age	patient_age	0.00173199	0.00356419	90	27	0.628465	0.973702
s__Streptococcus_cristatus_clade_578	ethnicity_details	asian	0.05458	0.113766	90	27	0.632833	0.973702
s__Streptococcus_cristatus_clade_578	TotalWeeklyAlcoholUnits	TotalWeeklyAlcoholUnits	0.0018059	0.00409592	90	27	0.660587	0.973702
s__Streptococcus_gordonii	ethnicity_details	south asian	-0.0645183	0.154054	90	46	0.67659	0.973702
s__Streptococcus_infantis_clade_431	ethnicity_details	other	0.141262	0.319818	90	45	0.660473	0.973702
s__Streptococcus_infantis_clade_638	patient_age	patient_age	0.0020937	0.00460444	90	33	0.650912	0.973702
s__Streptococcus_intermedius	Progression	progression	0.015398	0.0323655	90	17	0.63558	0.973702
s__Streptococcus_mitis	ethnicity_details	other	-0.0946296	0.220023	90	51	0.669927	0.973702
s__Streptococcus_mutans	smoking_status	never	-0.0293456	0.0703865	90	21	0.677978	0.973702
s__Streptococcus_oralis_subsp._dentisani_clade_398	sex	male	-0.028994	0.0747512	90	19	0.69918	0.973702
s__Streptococcus_oralis_subsp._dentisani_clade_398	ethnicity_details	south asian	-0.070415	0.16076	90	19	0.662603	0.973702
s__Streptococcus_oralis_subsp._dentisani_clade_398	ethnicity_details	other	-0.112413	0.24644	90	19	0.649567	0.973702
s__Streptococcus_oralis_subsp._tigurinus_clade_071	ethnicity_details	south asian	-0.0509779	0.103761	90	13	0.624991	0.973702
s__Streptococcus_oralis_subsp._tigurinus_clade_071	smoking_status	never	-0.0242523	0.0565352	90	13	0.671085	0.973702
s__Streptococcus_parasanguinis_clade_411	Progression	progression	-0.0604888	0.12239	90	60	0.623397	0.973702
s__Streptococcus_parasanguinis_clade_411	sex	male	-0.0493952	0.118256	90	60	0.678031	0.973702
s__Streptococcus_parasanguinis_clade_721	ethnicity_details	other	-0.115756	0.289524	90	18	0.690508	0.973702
s__Streptococcus_sanguinis	TotalWeeklyAlcoholUnits	TotalWeeklyAlcoholUnits	-0.00145851	0.0035599	90	42	0.683349	0.973702
s__Streptococcus_sanguinis	diagnosis	moderate dysplasia	-0.0285584	0.0695597	90	42	0.682703	0.973702
s__Tannerella_forsythia	ethnicity_details	other	-0.0574287	0.149152	90	16	0.701256	0.973702
s__Treponema_socranskii	TotalWeeklyAlcoholUnits	TotalWeeklyAlcoholUnits	-0.000746752	0.00151258	90	13	0.622908	0.973702
s__Treponema_sp._HMT_231	patient_age	patient_age	-0.000595263	0.00154038	90	13	0.70021	0.973702
s__Unclassified.g__Aggregatibacter	Progression	progression	-0.0313856	0.077325	90	27	0.686079	0.973702
s__Unclassified.g__Aggregatibacter	patient_age	patient_age	0.00170393	0.00345134	90	27	0.623042	0.973702
s__Unclassified.g__Aggregatibacter	ethnicity_details	other	-0.0968984	0.230605	90	27	0.675653	0.973702
s__Unclassified.g__Aggregatibacter	TotalWeeklyAlcoholUnits	TotalWeeklyAlcoholUnits	-0.00169311	0.00397475	90	27	0.671463	0.973702
s__Unclassified.g__Fusobacterium	Progression	progression	0.0430624	0.107278	90	47	0.689889	0.973702
s__Unclassified.g__Fusobacterium	sex	male	-0.0570698	0.116898	90	47	0.629763	0.973702
s__Unclassified.g__Leptotrichia	ethnicity_details	south asian	-0.046924	0.110753	90	15	0.673292	0.973702
s__Unclassified.g__Leptotrichia	TotalWeeklyAlcoholUnits	TotalWeeklyAlcoholUnits	0.00110119	0.00269114	90	15	0.685055	0.973702
s__Unclassified.g__Mogibacterium	sex	male	0.01038	0.0248919	90	11	0.680026	0.973702
s__Unclassified.g__Neisseria	ethnicity_details	asian	-0.153847	0.333807	90	74	0.652048	0.973702
s__Unclassified.g__Neisseria	ethnicity_details	other	0.189986	0.457074	90	74	0.682673	0.973702
s__Unclassified.g__Neisseria	smoking_status	never	0.0912675	0.210724	90	74	0.671364	0.973702
s__Unclassified.g__Rothia	ethnicity_details	asian	-0.122116	0.260852	90	68	0.643735	0.973702
s__Unclassified.g__Rothia	smoking_status	never	0.0648355	0.166222	90	68	0.699994	0.973702
s__Unclassified.g__Veillonella	patient_age	patient_age	-0.00320151	0.00643533	90	66	0.622625	0.973702
s__Unclassified.g__Veillonella	diagnosis	moderate dysplasia	-0.0641737	0.134013	90	66	0.634684	0.973702
s__Unclassified.k__Bacteria	ethnicity_details	other	0.065168	0.144476	90	19	0.653305	0.973702
s__Veillonella_atypica	Progression	progression	-0.0362587	0.0940078	90	26	0.700857	0.973702
s__Veillonella_atypica	patient_age	patient_age	-0.00195875	0.00414285	90	26	0.637785	0.973702
s__Veillonella_atypica	ethnicity_details	other	-0.192235	0.387742	90	26	0.62156	0.973702
s__Veillonella_parvula	ethnicity_details	south asian	0.0649949	0.135522	90	16	0.633253	0.973702
s__Veillonella_rogosae	smoking_status	never	0.0293909	0.0732768	90	15	0.689525	0.973702
s__Burkholderia_cepacia	TotalWeeklyAlcoholUnits	TotalWeeklyAlcoholUnits	0.00156382	0.00421515	90	50	0.712191	0.973715
s__Cardiobacterium_valvarum	patient_age	patient_age	0.000693814	0.00184489	90	15	0.707896	0.973715
s__Fusobacterium_nucleatum_subsp._vincentii	diagnosis	moderate dysplasia	0.0314675	0.0831176	90	37	0.706207	0.973715
s__Haemophilus_paraphrohaemolyticus	ethnicity_details	other	-0.0577387	0.155787	90	17	0.712069	0.973715
s__Leptotrichia_sp._HMT_217	ethnicity_details	other	-0.0760755	0.198438	90	12	0.702475	0.973715
s__Leptotrichia_sp._HMT_221	patient_age	patient_age	-0.00128752	0.00342004	90	25	0.707635	0.973715
s__Leptotrichia_sp._HMT_417	ethnicity_details	south asian	-0.0570592	0.152979	90	26	0.710254	0.973715
s__Prevotella_nanceiensis	diagnosis	moderate dysplasia	-0.0284947	0.0767374	90	33	0.711513	0.973715
s__Ruminococcaceae_.G.1._bacterium_HMT_075	patient_age	patient_age	0.000902259	0.00242303	90	24	0.710641	0.973715
s__Schaalia_odontolyticus	ethnicity_details	asian	0.0533494	0.143127	90	38	0.710464	0.973715
s__Streptococcus_mitis	patient_age	patient_age	-0.00145846	0.00382085	90	51	0.706078	0.973715
s__Streptococcus_oralis_subsp._dentisani_clade_058	diagnosis	moderate dysplasia	-0.0219367	0.0590342	90	14	0.711286	0.973715
s__Streptococcus_oralis_subsp._dentisani_clade_398	ethnicity_details	asian	-0.0434825	0.115295	90	19	0.707105	0.973715
s__Streptococcus_parasanguinis_clade_721	ethnicity_details	south asian	0.05289	0.138699	90	18	0.704061	0.973715
s__Unclassified.c__Actinobacteria	ethnicity_details	asian	-0.0213036	0.0564662	90	15	0.707008	0.973715
s__Veillonella_rogosae	ethnicity_details	other	-0.10984	0.289673	90	15	0.705655	0.973715
s__Alloprevotella_rava	smoking_status	never	0.0202246	0.0550181	90	14	0.715681	0.974749
s__Corynebacterium_durum	diagnosis	moderate dysplasia	0.01791	0.0487065	90	17	0.714096	0.974749
s__Fusobacterium_periodonticum	TotalWeeklyAlcoholUnits	TotalWeeklyAlcoholUnits	0.0021034	0.00571786	90	59	0.715069	0.974749
s__Streptococcus_oralis_subsp._tigurinus_clade_071	TotalWeeklyAlcoholUnits	TotalWeeklyAlcoholUnits	-0.000932525	0.00252938	90	13	0.71444	0.974749
s__Tannerella_forsythia	TotalWeeklyAlcoholUnits	TotalWeeklyAlcoholUnits	-0.000897532	0.00245372	90	16	0.716377	0.974765
s__Capnocytophaga_sputigena	sex	male	0.0214406	0.0589057	90	26	0.717166	0.974908
s__Arachnia_propionica	patient_age	patient_age	0.000719395	0.0022426	90	18	0.749252	0.975573
s__Arachnia_propionica	ethnicity_details	other	-0.0605186	0.218195	90	18	0.782277	0.975573
s__Bacteroidales_.G.2._bacterium_HMT_274	ethnicity_details	other	-0.0351666	0.119811	90	22	0.769988	0.975573
s__Bacteroidales_.G.2._bacterium_HMT_274	TotalWeeklyAlcoholUnits	TotalWeeklyAlcoholUnits	-0.000707308	0.00201606	90	22	0.72674	0.975573
s__Bergeyella_sp._HMT_322	ethnicity_details	south asian	-0.0429505	0.152662	90	61	0.779465	0.975573
s__Bradyrhizobium_elkanii	ethnicity_details	other	-0.0398094	0.125004	90	15	0.750973	0.975573
s__Bradyrhizobium_elkanii	TotalWeeklyAlcoholUnits	TotalWeeklyAlcoholUnits	-0.000597045	0.00194446	90	15	0.759613	0.975573
s__Campylobacter_concisus	diagnosis	moderate dysplasia	-0.0291442	0.0939946	90	67	0.757589	0.975573
s__Campylobacter_gracilis	patient_age	patient_age	-0.00102328	0.00308662	90	36	0.741215	0.975573
s__Campylobacter_showae	ethnicity_details	other	0.0625401	0.198522	90	35	0.753624	0.975573
s__Capnocytophaga_gingivalis	TotalWeeklyAlcoholUnits	TotalWeeklyAlcoholUnits	0.00164776	0.00501389	90	30	0.743357	0.975573
s__Capnocytophaga_granulosa	diagnosis	moderate dysplasia	-0.0200469	0.0621808	90	22	0.748093	0.975573
s__Capnocytophaga_sp._HMT_336	ethnicity_details	other	-0.0429163	0.144445	90	14	0.767189	0.975573
s__Cardiobacterium_valvarum	ethnicity_details	other	0.0367964	0.130317	90	15	0.778425	0.975573
s__Cardiobacterium_valvarum	smoking_status	never	0.0128727	0.0439814	90	15	0.77055	0.975573
s__Caulobacter_sp._HMT_002	patient_age	patient_age	0.000445452	0.00158393	90	14	0.779287	0.975573
s__Caulobacter_sp._HMT_002	smoking_status	never	-0.0127817	0.0384374	90	14	0.740391	0.975573
s__Corynebacterium_durum	TotalWeeklyAlcoholUnits	TotalWeeklyAlcoholUnits	0.000804042	0.00258523	90	17	0.75663	0.975573
s__Corynebacterium_matruchotii	ethnicity_details	south asian	-0.0607718	0.185205	90	36	0.743764	0.975573
s__Fusobacterium_nucleatum_subsp._polymorphum	ethnicity_details	asian	0.0327403	0.118178	90	30	0.782648	0.975573
s__Fusobacterium_nucleatum_subsp._polymorphum	ethnicity_details	other	-0.0910291	0.316561	90	30	0.77465	0.975573
s__Fusobacterium_periodonticum	Progression	progression	-0.0384373	0.115165	90	59	0.740447	0.975573
s__Fusobacterium_periodonticum	sex	male	-0.0326181	0.106579	90	59	0.761285	0.975573
s__Fusobacterium_sp._HMT_204	Progression	progression	-0.022383	0.0655978	90	17	0.734222	0.975573
s__Fusobacterium_sp._HMT_204	patient_age	patient_age	0.000814201	0.00293166	90	17	0.782035	0.975573
s__Fusobacterium_sp._HMT_204	smoking_status	never	-0.0259295	0.0721647	90	17	0.722059	0.975573
s__Gemella_haemolysans	sex	male	0.0577374	0.16956	90	57	0.737225	0.975573
s__Gemella_morbillorum	smoking_status	never	0.0205814	0.0620129	90	17	0.740863	0.975573
s__Gemella_morbillorum	diagnosis	moderate dysplasia	0.0186698	0.0548534	90	17	0.734502	0.975573
s__Granulicatella_elegans	ethnicity_details	other	-0.0696439	0.232161	90	26	0.765134	0.975573
s__Granulicatella_elegans	diagnosis	moderate dysplasia	-0.0243915	0.0737177	90	26	0.741786	0.975573
s__Haemophilus_parahaemolyticus	TotalWeeklyAlcoholUnits	TotalWeeklyAlcoholUnits	-0.00128671	0.00437455	90	21	0.769755	0.975573
s__Haemophilus_parainfluenzae	ethnicity_details	asian	-0.236091	0.755647	90	78	0.760553	0.975573
s__Haemophilus_paraphrohaemolyticus	patient_age	patient_age	-0.000798732	0.00232341	90	17	0.732076	0.975573
s__Haemophilus_sputorum	TotalWeeklyAlcoholUnits	TotalWeeklyAlcoholUnits	-0.000988385	0.00307295	90	18	0.749477	0.975573
s__Kingella_oralis	patient_age	patient_age	0.000844296	0.00284442	90	37	0.767458	0.975573
s__Kingella_oralis	smoking_status	never	0.0235108	0.0748884	90	37	0.755729	0.975573
s__Leptotrichia_hofstadii	ethnicity_details	other	0.0610938	0.200011	90	21	0.760855	0.975573
s__Leptotrichia_hofstadii	TotalWeeklyAlcoholUnits	TotalWeeklyAlcoholUnits	0.00105881	0.00340405	90	21	0.757503	0.975573
s__Leptotrichia_hongkongensis	ethnicity_details	other	-0.0643522	0.223221	90	57	0.774057	0.975573
s__Leptotrichia_sp._HMT_217	TotalWeeklyAlcoholUnits	TotalWeeklyAlcoholUnits	0.000679197	0.00228359	90	12	0.767619	0.975573
s__Leptotrichia_sp._HMT_219	ethnicity_details	other	-0.0327793	0.118165	90	11	0.782207	0.975573
s__Leptotrichia_sp._HMT_223	Progression	progression	-0.0103481	0.0328415	90	10	0.753829	0.975573
s__Leptotrichia_sp._HMT_223	ethnicity_details	south asian	-0.0232347	0.0681387	90	10	0.734259	0.975573
s__Leptotrichia_sp._HMT_225	ethnicity_details	south asian	0.0288089	0.0965596	90	17	0.76639	0.975573
s__Leptotrichia_wadei	ethnicity_details	asian	-0.0340391	0.119952	90	28	0.77741	0.975573
s__Megasphaera_micronuciformis	smoking_status	never	0.0135274	0.0470525	90	14	0.775573	0.975573
s__Mesorhizobium_loti	smoking_status	never	-0.0117728	0.0408506	90	11	0.775227	0.975573
s__Parvimonas_sp._HMT_110	ethnicity_details	south asian	-0.0200566	0.0663434	90	10	0.763197	0.975573
s__Porphyromonas_endodontalis	Progression	progression	-0.018851	0.0645035	90	26	0.77094	0.975573
s__Porphyromonas_gingivalis	sex	male	-0.0125778	0.0355692	90	13	0.724568	0.975573
s__Prevotella_nanceiensis	patient_age	patient_age	-0.00107068	0.00366165	90	33	0.77083	0.975573
s__Prevotella_nanceiensis	ethnicity_details	south asian	-0.0530818	0.165045	90	33	0.748843	0.975573
s__Prevotella_oris	ethnicity_details	other	-0.0848353	0.241959	90	38	0.726857	0.975573
s__Prevotella_pleuritidis	Progression	progression	-0.0193518	0.0592437	90	19	0.745125	0.975573
s__Prevotella_pleuritidis	ethnicity_details	south asian	-0.0365398	0.118916	90	19	0.759643	0.975573
s__Prevotella_pleuritidis	ethnicity_details	other	-0.0617288	0.179561	90	19	0.732012	0.975573
s__Prevotella_salivae	patient_age	patient_age	0.00100029	0.00298734	90	33	0.738743	0.975573
s__Prevotella_salivae	ethnicity_details	asian	-0.0301214	0.099166	90	33	0.763438	0.975573
s__Prevotella_sp._HMT_300	ethnicity_details	other	-0.0538061	0.152446	90	12	0.725187	0.975573
s__Prevotella_sp._HMT_305	ethnicity_details	other	-0.0360749	0.109657	90	19	0.743037	0.975573
s__Ralstonia_pickettii	ethnicity_details	other	-0.0428461	0.123122	90	13	0.728808	0.975573
s__Rothia_aeria	patient_age	patient_age	0.00103579	0.00363783	90	37	0.776694	0.975573
s__Rothia_aeria	ethnicity_details	south asian	0.0611318	0.180466	90	37	0.735825	0.975573
s__Saccharibacteria_.TM7._.G.1._bacterium_HMT_346	ethnicity_details	other	-0.0459559	0.161109	90	19	0.776201	0.975573
s__Saccharibacteria_.TM7._.G.1._bacterium_HMT_349	sex	male	0.00929953	0.0281921	90	10	0.742605	0.975573
s__Schaalia_odontolyticus	diagnosis	moderate dysplasia	-0.0282429	0.0967179	90	38	0.771135	0.975573
s__Selenomonas_noxia	ethnicity_details	other	-0.0490751	0.169434	90	19	0.772883	0.975573
s__Stomatobaculum_longum	TotalWeeklyAlcoholUnits	TotalWeeklyAlcoholUnits	0.000696454	0.00206912	90	13	0.737315	0.975573
s__Streptococcus_infantis_clade_638	ethnicity_details	asian	0.041969	0.141366	90	33	0.767549	0.975573
s__Streptococcus_oralis_subsp._dentisani_clade_398	patient_age	patient_age	0.00101182	0.00349333	90	19	0.772867	0.975573
s__Streptococcus_oralis_subsp._dentisani_clade_398	TotalWeeklyAlcoholUnits	TotalWeeklyAlcoholUnits	-0.0013916	0.00412326	90	19	0.736659	0.975573
s__Streptococcus_oralis_subsp._dentisani_clade_398	diagnosis	moderate dysplasia	-0.0245656	0.075051	90	19	0.744316	0.975573
s__Streptococcus_parasanguinis_clade_411	TotalWeeklyAlcoholUnits	TotalWeeklyAlcoholUnits	0.00188429	0.0067266	90	60	0.780585	0.975573
s__Streptococcus_parasanguinis_clade_411	diagnosis	moderate dysplasia	0.0403625	0.119371	90	60	0.736741	0.975573
s__Streptococcus_parasanguinis_clade_721	diagnosis	moderate dysplasia	-0.0210241	0.0669065	90	18	0.754219	0.975573
s__Streptococcus_sanguinis	Progression	progression	-0.0238821	0.0745174	90	42	0.749598	0.975573
s__Streptococcus_sanguinis	patient_age	patient_age	-0.00112118	0.00317515	90	42	0.725099	0.975573
s__Streptococcus_sp._HMT_061	Progression	progression	0.0177852	0.0524233	90	10	0.735607	0.975573
s__Streptococcus_sp._HMT_061	ethnicity_details	asian	-0.0234585	0.081063	90	10	0.77391	0.975573
s__Streptococcus_sp._HMT_061	ethnicity_details	other	-0.0594162	0.167861	90	10	0.724309	0.975573
s__Streptococcus_sp._HMT_064	Progression	progression	-0.0166884	0.0503347	90	15	0.741221	0.975573
s__Streptococcus_sp._HMT_074	TotalWeeklyAlcoholUnits	TotalWeeklyAlcoholUnits	-0.00155952	0.00439548	90	31	0.724948	0.975573
s__Tannerella_forsythia	smoking_status	never	-0.017738	0.054156	90	16	0.745497	0.975573
s__Tannerella_forsythia	diagnosis	moderate dysplasia	-0.0143216	0.0452566	90	16	0.752523	0.975573
s__Tannerella_sp._HMT_286	ethnicity_details	other	-0.0808772	0.266223	90	30	0.762101	0.975573
s__Treponema_socranskii	ethnicity_details	other	-0.0325368	0.0968915	90	13	0.737918	0.975573
s__Treponema_sp._HMT_231	sex	male	0.0115902	0.0333032	90	13	0.728752	0.975573
s__Unclassified.c__Actinobacteria	Progression	progression	-0.0111691	0.0393283	90	15	0.777211	0.975573
s__Unclassified.g__Fusobacterium	diagnosis	moderate dysplasia	0.0344632	0.1029	90	47	0.738779	0.975573
s__Unclassified.g__Leptotrichia	ethnicity_details	asian	0.0319995	0.0897397	90	15	0.724059	0.975573
s__Unclassified.g__Prevotella	patient_age	patient_age	0.0013987	0.004749	90	50	0.769357	0.975573
s__Unclassified.g__Prevotella	smoking_status	never	0.0384422	0.109242	90	50	0.726143	0.975573
s__Unclassified.g__Rothia	patient_age	patient_age	0.00234299	0.00661962	90	68	0.725336	0.975573
s__Veillonella_parvula	TotalWeeklyAlcoholUnits	TotalWeeklyAlcoholUnits	0.00102283	0.00344335	90	16	0.768134	0.975573
s__Ruminococcaceae_.G.2._bacterium_HMT_085	TotalWeeklyAlcoholUnits	TotalWeeklyAlcoholUnits	-0.000541376	0.00198499	90	12	0.786523	0.979547
s__Streptococcus_oralis_subsp._dentisani_clade_058	patient_age	patient_age	0.000756994	0.00279765	90	14	0.787443	0.979838
s__Afipia_broomeae	patient_age	patient_age	0.000519579	0.00198978	90	17	0.794734	0.980091
s__Arachnia_propionica	smoking_status	never	-0.0143738	0.0549626	90	18	0.794391	0.980091
s__Campylobacter_gracilis	ethnicity_details	south asian	0.0373282	0.1408	90	36	0.791781	0.980091
s__Fusobacterium_sp._HMT_203	patient_age	patient_age	0.000457333	0.00176781	90	12	0.796582	0.980091
s__Gemella_sanguinis	patient_age	patient_age	0.00120568	0.00458152	90	57	0.793516	0.980091
s__Porphyromonas_catoniae	ethnicity_details	other	-0.0263704	0.0991262	90	10	0.79103	0.980091
s__Prevotella_sp._HMT_300	diagnosis	moderate dysplasia	-0.0125157	0.0479646	90	12	0.794855	0.980091
s__Streptococcus_mutans	TotalWeeklyAlcoholUnits	TotalWeeklyAlcoholUnits	0.000838498	0.00323041	90	21	0.796023	0.980091
s__Streptococcus_parasanguinis_clade_721	ethnicity_details	asian	0.0269221	0.103916	90	18	0.796316	0.980091
s__Streptococcus_sp._HMT_066	TotalWeeklyAlcoholUnits	TotalWeeklyAlcoholUnits	-0.00148933	0.00565522	90	40	0.793353	0.980091
s__Streptococcus_sp._HMT_074	Progression	progression	0.0213345	0.0814945	90	31	0.794693	0.980091
s__Unclassified.g__Prevotella	ethnicity_details	other	-0.0797281	0.296229	90	50	0.788791	0.980091
s__Veillonella_rogosae	sex	male	0.0177903	0.068096	90	15	0.794727	0.980091
s__Streptococcus_infantis_clade_638	Progression	progression	0.0258341	0.10132	90	33	0.79961	0.982969
s__Streptococcus_sp._HMT_074	smoking_status	never	-0.0255941	0.101579	90	31	0.803027	0.986319
s__Fusobacterium_sp._HMT_204	sex	male	0.0163747	0.0651897	90	17	0.804004	0.98667
s__Ruminococcaceae_.G.2._bacterium_HMT_085	smoking_status	never	-0.0106852	0.0430541	90	12	0.805792	0.988014
s__Campylobacter_concisus	sex	male	0.025269	0.102504	90	67	0.807335	0.988206
s__Campylobacter_gracilis	sex	male	0.0188984	0.076693	90	36	0.807164	0.988206
s__Atopobium_parvulum	Progression	progression	-0.0135627	0.0563432	90	28	0.810399	0.989483
s__Caulobacter_sp._HMT_002	ethnicity_details	other	-0.0270499	0.112101	90	14	0.809964	0.989483
s__Fusobacterium_nucleatum_subsp._polymorphum	patient_age	patient_age	0.000871351	0.00366889	90	30	0.81303	0.989483
s__Fusobacterium_sp._HMT_203	TotalWeeklyAlcoholUnits	TotalWeeklyAlcoholUnits	-0.000469752	0.00198723	90	12	0.814311	0.989483
s__Haemophilus_parahaemolyticus	ethnicity_details	other	-0.0532938	0.22262	90	21	0.811473	0.989483
s__Leptotrichia_wadei	TotalWeeklyAlcoholUnits	TotalWeeklyAlcoholUnits	0.000912528	0.00389236	90	28	0.815317	0.989483
s__Porphyromonas_endodontalis	TotalWeeklyAlcoholUnits	TotalWeeklyAlcoholUnits	0.000769474	0.00327093	90	26	0.814821	0.989483
s__Ruminococcaceae_.G.1._bacterium_HMT_075	diagnosis	moderate dysplasia	0.0121999	0.0513899	90	24	0.812977	0.989483
s__Streptococcus_parasanguinis_clade_721	TotalWeeklyAlcoholUnits	TotalWeeklyAlcoholUnits	-0.000818022	0.00344549	90	18	0.812984	0.989483
s__Streptococcus_sp._HMT_061	sex	male	-0.0124967	0.0527544	90	10	0.814633	0.989483
s__Abiotrophia_defectiva	patient_age	patient_age	0.000150767	0.0026467	90	24	0.954738	0.990659
s__Abiotrophia_defectiva	TotalWeeklyAlcoholUnits	TotalWeeklyAlcoholUnits	0.000262518	0.00291637	90	24	0.928753	0.990659
s__Actinomyces_graevenitzii	smoking_status	never	0.0113133	0.0533706	90	20	0.833553	0.990659
s__Actinomyces_sp._HMT_169	ethnicity_details	other	-0.0149595	0.210789	90	27	0.943616	0.990659
s__Actinomyces_sp._HMT_171	sex	male	-0.00217532	0.0411116	90	14	0.957939	0.990659
s__Actinomyces_sp._HMT_171	ethnicity_details	asian	0.01373	0.0662728	90	14	0.836421	0.990659
s__Afipia_broomeae	sex	male	-0.0095092	0.0505078	90	17	0.852313	0.990659
s__Afipia_broomeae	smoking_status	never	0.00707904	0.0528771	90	17	0.894435	0.990659
s__Aggregatibacter_sp._HMT_949	sex	male	0.00815117	0.0446969	90	10	0.856794	0.990659
s__Aggregatibacter_sp._HMT_949	ethnicity_details	other	-0.0173705	0.128196	90	10	0.892565	0.990659
s__Alloprevotella_rava	sex	male	0.00915198	0.049358	90	14	0.854412	0.990659
s__Alloprevotella_rava	TotalWeeklyAlcoholUnits	TotalWeeklyAlcoholUnits	0.000146377	0.00251294	90	14	0.95382	0.990659
s__Alloprevotella_sp._HMT_473	ethnicity_details	asian	-0.0127132	0.0873011	90	13	0.884594	0.990659
s__Alloprevotella_tannerae	sex	male	0.00391624	0.0684993	90	28	0.954562	0.990659
s__Alloprevotella_tannerae	ethnicity_details	asian	-0.0182143	0.107322	90	28	0.865696	0.990659
s__Arachnia_propionica	sex	male	-0.0100853	0.0505514	90	18	0.842498	0.990659
s__Arachnia_propionica	ethnicity_details	asian	-0.00412085	0.0738152	90	18	0.955627	0.990659
s__Arachnia_propionica	diagnosis	moderate dysplasia	0.00935652	0.0480821	90	18	0.846232	0.990659
s__Atopobium_parvulum	diagnosis	moderate dysplasia	0.00778327	0.0523727	90	28	0.882238	0.990659
s__Bacteroidales_.G.2._bacterium_HMT_274	sex	male	-0.00860244	0.0420639	90	22	0.838517	0.990659
s__Bacteroidales_.G.2._bacterium_HMT_274	ethnicity_details	south asian	-0.0123922	0.080229	90	22	0.87768	0.990659
s__Bacteroidales_.G.2._bacterium_HMT_274	diagnosis	moderate dysplasia	-0.00280235	0.0389391	90	22	0.942826	0.990659
s__Bergeyella_sp._HMT_322	Progression	progression	-0.0130939	0.0791027	90	61	0.869145	0.990659
s__Bergeyella_sp._HMT_322	patient_age	patient_age	0.000486573	0.00363479	90	61	0.893907	0.990659
s__Bradyrhizobium_elkanii	diagnosis	moderate dysplasia	0.00477691	0.0375846	90	15	0.899186	0.990659
s__Burkholderia_cepacia	sex	male	0.018125	0.0795089	90	50	0.821816	0.990659
s__Burkholderia_cepacia	diagnosis	moderate dysplasia	0.00995283	0.0754749	90	50	0.895518	0.990659
s__Campylobacter_concisus	TotalWeeklyAlcoholUnits	TotalWeeklyAlcoholUnits	-0.000489078	0.00477094	90	67	0.919039	0.990659
s__Campylobacter_concisus	smoking_status	never	-0.0138871	0.110638	90	67	0.90108	0.990659
s__Campylobacter_gracilis	Progression	progression	-0.00626533	0.0645688	90	36	0.923059	0.990659
s__Campylobacter_gracilis	TotalWeeklyAlcoholUnits	TotalWeeklyAlcoholUnits	-0.000326241	0.00366634	90	36	0.929456	0.990659
s__Campylobacter_gracilis	smoking_status	never	0.0181892	0.0831664	90	36	0.828081	0.990659
s__Campylobacter_showae	Progression	progression	-0.0102512	0.0588102	90	35	0.862234	0.990659
s__Campylobacter_showae	TotalWeeklyAlcoholUnits	TotalWeeklyAlcoholUnits	-0.000172167	0.00345575	90	35	0.960469	0.990659
s__Capnocytophaga_granulosa	ethnicity_details	south asian	0.025937	0.133544	90	22	0.846633	0.990659
s__Capnocytophaga_granulosa	TotalWeeklyAlcoholUnits	TotalWeeklyAlcoholUnits	-0.000542957	0.00335029	90	22	0.872066	0.990659
s__Capnocytophaga_granulosa	smoking_status	never	0.0098858	0.0731104	90	22	0.893303	0.990659
s__Capnocytophaga_sp._HMT_326	ethnicity_details	other	-0.00854313	0.142132	90	13	0.952226	0.990659
s__Capnocytophaga_sp._HMT_326	diagnosis	moderate dysplasia	0.00727961	0.042885	90	13	0.865654	0.990659
s__Capnocytophaga_sp._HMT_336	patient_age	patient_age	0.000458521	0.00209273	90	14	0.827176	0.990659
s__Capnocytophaga_sputigena	diagnosis	moderate dysplasia	-0.0126198	0.0554565	90	26	0.820641	0.990659
s__Cardiobacterium_hominis	patient_age	patient_age	0.000193476	0.00258092	90	23	0.940444	0.990659
s__Caulobacter_sp._HMT_002	sex	male	-0.00472969	0.0338335	90	14	0.889189	0.990659
s__Corynebacterium_durum	patient_age	patient_age	0.000310432	0.00229265	90	17	0.892646	0.990659
s__Corynebacterium_matruchotii	sex	male	-0.0179374	0.0834987	90	36	0.830513	0.990659
s__Cutibacterium_acnes	Progression	progression	-0.0110982	0.0747104	90	36	0.882445	0.990659
s__Cutibacterium_acnes	sex	male	0.00457197	0.0851073	90	36	0.957593	0.990659
s__Cutibacterium_acnes	ethnicity_details	south asian	0.0265815	0.163446	90	36	0.871337	0.990659
s__Cutibacterium_acnes	diagnosis	moderate dysplasia	0.0123951	0.0758441	90	36	0.870628	0.990659
s__Fusobacterium_nucleatum_subsp._animalis	sex	male	-0.0168538	0.0903298	90	47	0.853355	0.990659
s__Fusobacterium_nucleatum_subsp._animalis	diagnosis	moderate dysplasia	-0.00454849	0.0805116	90	47	0.95513	0.990659
s__Fusobacterium_nucleatum_subsp._vincentii	patient_age	patient_age	-0.000280443	0.00380692	90	37	0.941499	0.990659
s__Fusobacterium_nucleatum_subsp._vincentii	TotalWeeklyAlcoholUnits	TotalWeeklyAlcoholUnits	-0.000783818	0.00441991	90	37	0.859786	0.990659
s__Fusobacterium_periodonticum	patient_age	patient_age	-0.000406719	0.00553277	90	59	0.941796	0.990659
s__Fusobacterium_sp._HMT_203	Progression	progression	-0.00218853	0.0382754	90	12	0.9546	0.990659
s__Fusobacterium_sp._HMT_204	TotalWeeklyAlcoholUnits	TotalWeeklyAlcoholUnits	-0.000408386	0.00328028	90	17	0.901625	0.990659
s__Gemella_haemolysans	ethnicity_details	south asian	0.0272871	0.300135	90	57	0.927959	0.990659
s__Gemella_haemolysans	smoking_status	never	0.0286291	0.182723	90	57	0.876522	0.990659
s__Granulicatella_adiacens	diagnosis	moderate dysplasia	0.00913465	0.139107	90	76	0.948028	0.990659
s__Granulicatella_elegans	patient_age	patient_age	0.000618799	0.00346599	90	26	0.85885	0.990659
s__Haemophilus_parahaemolyticus	Progression	progression	-0.0113058	0.0690874	90	21	0.870612	0.990659
s__Haemophilus_parahaemolyticus	ethnicity_details	south asian	0.0101991	0.151116	90	21	0.946398	0.990659
s__Haemophilus_parainfluenzae	patient_age	patient_age	-0.00298946	0.0141823	90	78	0.836907	0.990659
s__Haemophilus_paraphrohaemolyticus	ethnicity_details	asian	0.0151954	0.0768162	90	17	0.84378	0.990659
s__Haemophilus_sp._HMT_908	sex	male	0.0101221	0.0708151	90	21	0.88692	0.990659
s__Kingella_oralis	diagnosis	moderate dysplasia	0.00624452	0.0609457	90	37	0.91867	0.990659
s__Lachnoanaerobaculum_orale	patient_age	patient_age	0.000321257	0.00227679	90	20	0.888166	0.990659
s__Lachnoanaerobaculum_orale	ethnicity_details	asian	0.00532056	0.079549	90	20	0.94704	0.990659
s__Lachnoanaerobaculum_saburreum	ethnicity_details	asian	-0.00933652	0.0683832	90	12	0.892118	0.990659
s__Lachnoanaerobaculum_saburreum	ethnicity_details	other	-0.0194619	0.138503	90	12	0.888609	0.990659
s__Lautropia_mirabilis	TotalWeeklyAlcoholUnits	TotalWeeklyAlcoholUnits	0.000522038	0.00397141	90	34	0.8958	0.990659
s__Leptotrichia_buccalis	ethnicity_details	asian	0.0103757	0.087046	90	16	0.905701	0.990659
s__Leptotrichia_buccalis	ethnicity_details	other	-0.0372919	0.212156	90	16	0.860932	0.990659
s__Leptotrichia_hongkongensis	patient_age	patient_age	0.000612799	0.00349217	90	57	0.861258	0.990659
s__Leptotrichia_sp._HMT_212	sex	male	-0.0168148	0.0870186	90	41	0.848241	0.990659
s__Leptotrichia_sp._HMT_212	smoking_status	never	0.0178935	0.0939194	90	41	0.850023	0.990659
s__Leptotrichia_sp._HMT_215	Progression	progression	0.00785273	0.0925133	90	54	0.932633	0.990659
s__Leptotrichia_sp._HMT_215	ethnicity_details	asian	-0.0120895	0.135687	90	54	0.929296	0.990659
s__Leptotrichia_sp._HMT_217	ethnicity_details	south asian	-0.00784862	0.0939736	90	12	0.933686	0.990659
s__Leptotrichia_sp._HMT_217	ethnicity_details	asian	0.0107125	0.0687442	90	12	0.877025	0.990659
s__Leptotrichia_sp._HMT_217	diagnosis	moderate dysplasia	-0.00435831	0.042699	90	12	0.91898	0.990659
s__Leptotrichia_sp._HMT_221	Progression	progression	0.0140322	0.0784571	90	25	0.858537	0.990659
s__Leptotrichia_sp._HMT_221	ethnicity_details	other	-0.0208101	0.238262	90	25	0.930633	0.990659
s__Leptotrichia_sp._HMT_225	ethnicity_details	other	-0.0323292	0.193743	90	17	0.867919	0.990659
s__Leptotrichia_sp._HMT_392	ethnicity_details	asian	-0.00406163	0.0433583	90	15	0.925908	0.990659
s__Leptotrichia_sp._HMT_392	TotalWeeklyAlcoholUnits	TotalWeeklyAlcoholUnits	0.000103225	0.00143627	90	15	0.943061	0.990659
s__Leptotrichia_sp._HMT_392	diagnosis	moderate dysplasia	0.00326663	0.0266103	90	15	0.902634	0.990659
s__Leptotrichia_sp._HMT_417	sex	male	0.0158702	0.0732801	90	26	0.829156	0.990659
s__Leptotrichia_wadei	patient_age	patient_age	0.000504273	0.00366947	90	28	0.891085	0.990659
s__Mesorhizobium_loti	patient_age	patient_age	-0.000158513	0.00164541	90	11	0.923519	0.990659
s__Neisseria_elongata	sex	male	-0.013985	0.0639779	90	23	0.828787	0.990659
s__Neisseria_elongata	ethnicity_details	south asian	-0.0197224	0.141076	90	23	0.889285	0.990659
s__Neisseria_oralis	ethnicity_details	asian	0.0133348	0.123144	90	23	0.914258	0.990659
s__Oribacterium_sinus	diagnosis	moderate dysplasia	-0.0106049	0.0543491	90	25	0.845808	0.990659
s__Parvimonas_sp._HMT_110	Progression	progression	0.00639544	0.0325186	90	10	0.844584	0.990659
s__Parvimonas_sp._HMT_110	diagnosis	moderate dysplasia	-0.00496561	0.0302399	90	10	0.869982	0.990659
s__Porphyromonas_gingivalis	ethnicity_details	south asian	-0.0067055	0.0765447	90	13	0.930414	0.990659
s__Porphyromonas_gingivalis	ethnicity_details	other	-0.019425	0.117112	90	13	0.868686	0.990659
s__Prevotella_denticola	sex	male	0.00646472	0.0676842	90	25	0.924156	0.990659
s__Prevotella_denticola	diagnosis	moderate dysplasia	-0.0133082	0.0679243	90	25	0.845183	0.990659
s__Prevotella_histicola	sex	male	-0.00476763	0.0777381	90	38	0.951755	0.990659
s__Prevotella_histicola	smoking_status	never	0.00851703	0.0890534	90	38	0.924596	0.990659
s__Prevotella_melaninogenica	Progression	progression	0.0156917	0.0892511	90	50	0.861566	0.990659
s__Prevotella_melaninogenica	diagnosis	moderate dysplasia	-0.0130506	0.0933108	90	50	0.889344	0.990659
s__Prevotella_oralis	ethnicity_details	other	-0.010147	0.0868591	90	10	0.907302	0.990659
s__Prevotella_oralis	TotalWeeklyAlcoholUnits	TotalWeeklyAlcoholUnits	0.00022131	0.00135947	90	10	0.871104	0.990659
s__Prevotella_oris	TotalWeeklyAlcoholUnits	TotalWeeklyAlcoholUnits	-0.000449184	0.0038321	90	38	0.907002	0.990659
s__Prevotella_oulorum	ethnicity_details	asian	0.00409641	0.0830519	90	26	0.960786	0.990659
s__Prevotella_pallens	ethnicity_details	south asian	0.0202757	0.133697	90	34	0.879857	0.990659
s__Prevotella_pallens	TotalWeeklyAlcoholUnits	TotalWeeklyAlcoholUnits	0.000275135	0.00325604	90	34	0.932878	0.990659
s__Prevotella_pleuritidis	TotalWeeklyAlcoholUnits	TotalWeeklyAlcoholUnits	0.00059839	0.0029155	90	19	0.838426	0.990659
s__Prevotella_pleuritidis	diagnosis	moderate dysplasia	0.00830707	0.0565645	90	19	0.883671	0.990659
s__Prevotella_salivae	Progression	progression	0.00731321	0.0672758	90	33	0.913844	0.990659
s__Prevotella_sp._HMT_300	smoking_status	never	-0.0040396	0.054323	90	12	0.941344	0.990659
s__Prevotella_sp._HMT_305	ethnicity_details	asian	0.00811248	0.0564299	90	19	0.886412	0.990659
s__Prevotella_sp._HMT_306	Progression	progression	-0.0134126	0.05982	90	12	0.823215	0.990659
s__Prevotella_sp._HMT_306	smoking_status	never	0.00895112	0.065229	90	12	0.891208	0.990659
s__Prevotella_sp._HMT_306	diagnosis	moderate dysplasia	-0.00677436	0.0571315	90	12	0.905922	0.990659
s__Prevotella_sp._HMT_313	TotalWeeklyAlcoholUnits	TotalWeeklyAlcoholUnits	-0.000485774	0.00275557	90	17	0.860537	0.990659
s__Ralstonia_pickettii	Progression	progression	0.00345135	0.039853	90	13	0.931285	0.990659
s__Ralstonia_pickettii	sex	male	0.0021833	0.0381256	90	13	0.954797	0.990659
s__Ralstonia_pickettii	ethnicity_details	asian	0.00791675	0.058148	90	13	0.892526	0.990659
s__Rothia_aeria	Progression	progression	-0.00796073	0.0754516	90	37	0.916447	0.990659
s__Rothia_aeria	sex	male	0.0079091	0.096803	90	37	0.935628	0.990659
s__Rothia_aeria	ethnicity_details	asian	-0.00691047	0.134328	90	37	0.959299	0.990659
s__Ruminococcaceae_.G.1._bacterium_HMT_075	sex	male	-0.00835304	0.0523093	90	24	0.873547	0.990659
s__Saccharibacteria_.TM7._.G.1._bacterium_HMT_347	patient_age	patient_age	0.000198192	0.00151611	90	10	0.896335	0.990659
s__Saccharibacteria_.TM7._.G.1._bacterium_HMT_347	ethnicity_details	other	0.00852016	0.103158	90	10	0.934389	0.990659
s__Saccharibacteria_.TM7._.G.1._bacterium_HMT_348	ethnicity_details	asian	0.0120059	0.0540447	90	15	0.825351	0.990659
s__Saccharibacteria_.TM7._.G.1._bacterium_HMT_352	ethnicity_details	other	-0.010083	0.142627	90	15	0.94382	0.990659
s__Saccharibacteria_.TM7._.G.1._bacterium_HMT_352	smoking_status	never	-0.00599928	0.0547782	90	15	0.913412	0.990659
s__Saccharibacteria_.TM7._.G.1._bacterium_HMT_352	diagnosis	moderate dysplasia	0.00426758	0.0434708	90	15	0.922047	0.990659
s__Saccharibacteria_.TM7._.G.5._bacterium_HMT_356	patient_age	patient_age	0.000309345	0.00187198	90	12	0.869206	0.990659
s__Schaalia_lingnae_.Not_Validly_Published.	ethnicity_details	south asian	-0.00554613	0.107965	90	17	0.959182	0.990659
s__Schaalia_lingnae_.Not_Validly_Published.	ethnicity_details	asian	-0.018027	0.0847236	90	17	0.832585	0.990659
s__Schaalia_lingnae_.Not_Validly_Published.	ethnicity_details	other	0.00850743	0.157921	90	17	0.957176	0.990659
s__Schaalia_lingnae_.Not_Validly_Published.	TotalWeeklyAlcoholUnits	TotalWeeklyAlcoholUnits	0.000409875	0.00276759	90	17	0.882825	0.990659
s__Schaalia_odontolyticus	Progression	progression	-0.00987911	0.103103	90	38	0.923946	0.990659
s__Schaalia_sp._HMT_172	ethnicity_details	other	-0.0338516	0.174871	90	12	0.847035	0.990659
s__Selenomonas_noxia	ethnicity_details	south asian	-0.0107299	0.111199	90	19	0.923375	0.990659
s__Selenomonas_sputigena	ethnicity_details	asian	-0.00809086	0.0726419	90	17	0.911601	0.990659
s__Solobacterium_moorei	Progression	progression	-0.00216166	0.0249995	90	14	0.931397	0.990659
s__Solobacterium_moorei	patient_age	patient_age	8.44589e-05	0.00117306	90	14	0.942788	0.990659
s__Solobacterium_moorei	ethnicity_details	asian	-0.00578873	0.0418198	90	14	0.890674	0.990659
s__Solobacterium_moorei	TotalWeeklyAlcoholUnits	TotalWeeklyAlcoholUnits	7.44113e-05	0.00137867	90	14	0.957202	0.990659
s__Stomatobaculum_longum	Progression	progression	-0.00877532	0.0427577	90	13	0.837917	0.990659
s__Stomatobaculum_longum	ethnicity_details	asian	0.00745123	0.0621879	90	13	0.904932	0.990659
s__Stomatobaculum_sp._HMT_097	Progression	progression	-0.00945837	0.049407	90	14	0.848675	0.990659
s__Stomatobaculum_sp._HMT_097	patient_age	patient_age	0.000143123	0.00217173	90	14	0.94762	0.990659
s__Stomatobaculum_sp._HMT_097	ethnicity_details	asian	-0.00507317	0.0724963	90	14	0.944386	0.990659
s__Streptococcus_australis	patient_age	patient_age	-0.000378761	0.00398534	90	26	0.924556	0.990659
s__Streptococcus_australis	diagnosis	moderate dysplasia	0.0173492	0.0828025	90	26	0.834647	0.990659
s__Streptococcus_gordonii	ethnicity_details	other	-0.0177843	0.329086	90	46	0.95705	0.990659
s__Streptococcus_infantis_clade_431	patient_age	patient_age	-0.0010179	0.00544175	90	45	0.852332	0.990659
s__Streptococcus_mutans	ethnicity_details	other	-0.0382801	0.203193	90	21	0.851069	0.990659
s__Streptococcus_oralis_subsp._dentisani_clade_058	ethnicity_details	other	-0.0465463	0.272602	90	14	0.864891	0.990659
s__Streptococcus_oralis_subsp._dentisani_clade_058	smoking_status	never	-0.00634343	0.0664864	90	14	0.924247	0.990659
s__Streptococcus_oralis_subsp._tigurinus_clade_071	Progression	progression	-0.0099292	0.049543	90	13	0.841903	0.990659
s__Streptococcus_oralis_subsp._tigurinus_clade_071	patient_age	patient_age	-0.000520408	0.00229096	90	13	0.820958	0.990659
s__Streptococcus_oralis_subsp._tigurinus_clade_071	ethnicity_details	other	-0.0261544	0.157015	90	13	0.868156	0.990659
s__Streptococcus_parasanguinis_clade_411	ethnicity_details	asian	-0.012667	0.180088	90	60	0.944217	0.990659
s__Streptococcus_parasanguinis_clade_411	smoking_status	never	-0.0141107	0.134211	90	60	0.916705	0.990659
s__Streptococcus_parasanguinis_clade_721	Progression	progression	-0.0126015	0.0693089	90	18	0.856246	0.990659
s__Streptococcus_parasanguinis_clade_721	sex	male	0.00606304	0.0709563	90	18	0.932155	0.990659
s__Streptococcus_salivarius	ethnicity_details	asian	0.0152384	0.156233	90	50	0.922659	0.990659
s__Streptococcus_salivarius	TotalWeeklyAlcoholUnits	TotalWeeklyAlcoholUnits	-0.00114007	0.00568137	90	50	0.841695	0.990659
s__Streptococcus_salivarius	smoking_status	never	-0.0179329	0.121181	90	50	0.882887	0.990659
s__Streptococcus_sp._HMT_061	TotalWeeklyAlcoholUnits	TotalWeeklyAlcoholUnits	-0.000576052	0.00269232	90	10	0.83161	0.990659
s__Streptococcus_sp._HMT_064	ethnicity_details	south asian	-0.00703955	0.109719	90	15	0.949026	0.990659
s__Streptococcus_sp._HMT_064	ethnicity_details	other	0.0241131	0.149725	90	15	0.872518	0.990659
s__Streptococcus_sp._HMT_064	TotalWeeklyAlcoholUnits	TotalWeeklyAlcoholUnits	-0.000267635	0.00266898	90	15	0.920412	0.990659
s__Streptococcus_sp._HMT_066	patient_age	patient_age	0.000660954	0.00467156	90	40	0.88794	0.990659
s__Streptococcus_sp._HMT_066	ethnicity_details	asian	-0.0162865	0.177585	90	40	0.927494	0.990659
s__Streptococcus_sp._HMT_066	smoking_status	never	0.0149637	0.135969	90	40	0.913048	0.990659
s__Streptococcus_sp._HMT_066	diagnosis	moderate dysplasia	-0.014382	0.103196	90	40	0.889581	0.990659
s__Streptococcus_sp._HMT_074	diagnosis	moderate dysplasia	-0.00766067	0.081625	90	31	0.925506	0.990659
s__Tannerella_forsythia	ethnicity_details	asian	0.0037477	0.0742849	90	16	0.96005	0.990659
s__Tannerella_sp._HMT_286	patient_age	patient_age	0.000323034	0.00375867	90	30	0.931746	0.990659
s__Tannerella_sp._HMT_286	ethnicity_details	asian	0.0152489	0.129208	90	30	0.906752	0.990659
s__Treponema_socranskii	sex	male	0.00491427	0.0295428	90	13	0.868317	0.990659
s__Treponema_socranskii	ethnicity_details	asian	-0.0059441	0.0452654	90	13	0.895863	0.990659
s__Treponema_socranskii	diagnosis	moderate dysplasia	-0.00462126	0.0292156	90	13	0.874725	0.990659
s__Treponema_sp._HMT_231	ethnicity_details	asian	-0.0107349	0.0513423	90	13	0.83492	0.990659
s__Treponema_sp._HMT_231	smoking_status	never	-0.00491837	0.0371346	90	13	0.894967	0.990659
s__Unclassified.g__Aggregatibacter	sex	male	0.0130291	0.0754707	90	27	0.863525	0.990659
s__Unclassified.g__Aggregatibacter	diagnosis	moderate dysplasia	0.00871855	0.0729634	90	27	0.905226	0.990659
s__Unclassified.g__Capnocytophaga	sex	male	-0.0175634	0.0771527	90	43	0.820646	0.990659
s__Unclassified.g__Fusobacterium	ethnicity_details	south asian	0.0474253	0.237331	90	47	0.842344	0.990659
s__Unclassified.g__Haemophilus	sex	male	0.00753324	0.0956549	90	44	0.93791	0.990659
s__Unclassified.g__Lachnoanaerobaculum	patient_age	patient_age	0.000385281	0.00227199	90	18	0.86578	0.990659
s__Unclassified.g__Lachnoanaerobaculum	TotalWeeklyAlcoholUnits	TotalWeeklyAlcoholUnits	-0.000424139	0.00245015	90	18	0.863016	0.990659
s__Unclassified.g__Lachnoanaerobaculum	diagnosis	moderate dysplasia	0.00738198	0.0473678	90	18	0.876559	0.990659
s__Unclassified.g__Mogibacterium	TotalWeeklyAlcoholUnits	TotalWeeklyAlcoholUnits	-0.000113893	0.00121742	90	11	0.925822	0.990659
s__Unclassified.g__Neisseria	Progression	progression	0.0196526	0.160809	90	74	0.904101	0.990659
s__Unclassified.g__Porphyromonas	sex	male	-0.00767489	0.132275	90	56	0.954013	0.990659
s__Unclassified.g__Prevotella	diagnosis	moderate dysplasia	0.00573841	0.0988312	90	50	0.953922	0.990659
s__Unclassified.g__Rothia	TotalWeeklyAlcoholUnits	TotalWeeklyAlcoholUnits	-0.000521979	0.00701402	90	68	0.941117	0.990659
s__Unclassified.g__Schlegelella	ethnicity_details	other	0.0115041	0.0890008	90	10	0.897493	0.990659
s__Unclassified.g__Selenomonas	ethnicity_details	asian	-0.0164364	0.0912158	90	22	0.858175	0.990659
s__Unclassified.g__Selenomonas	smoking_status	never	0.00837718	0.0663314	90	22	0.900431	0.990659
s__Unclassified.g__Streptococcus	patient_age	patient_age	0.00115388	0.0197821	90	87	0.955746	0.990659
s__Unclassified.g__Streptococcus	ethnicity_details	south asian	-0.0891249	0.680127	90	87	0.900852	0.990659
s__Unclassified.g__Streptococcus	diagnosis	moderate dysplasia	0.127888	0.585304	90	87	0.83568	0.990659
s__Unclassified.k__Bacteria	sex	male	0.0044097	0.0473404	90	19	0.926065	0.990659
s__Veillonella_atypica	sex	male	0.0098303	0.0875471	90	26	0.910909	0.990659
s__Veillonella_parvula	ethnicity_details	other	-0.0309691	0.20404	90	16	0.879797	0.990659
s__Veillonella_rogosae	Progression	progression	-0.013775	0.0695015	90	15	0.843444	0.990659
s__Veillonella_rogosae	diagnosis	moderate dysplasia	-0.00782026	0.0651114	90	15	0.904727	0.990659
s__Haemophilus_paraphrohaemolyticus	TotalWeeklyAlcoholUnits	TotalWeeklyAlcoholUnits	-0.000125179	0.00258536	90	17	0.961525	0.990704
s__Unclassified.g__Mogibacterium	ethnicity_details	south asian	-0.00228095	0.0480009	90	11	0.962237	0.990722
s__Abiotrophia_defectiva	ethnicity_details	other	-0.010948	0.258259	90	24	0.966298	0.991082
s__Actinomyces_sp._HMT_175	smoking_status	never	0.00387756	0.0846173	90	14	0.963686	0.991082
s__Saccharibacteria_.TM7._.G.1._bacterium_HMT_348	ethnicity_details	other	-0.00448375	0.102628	90	15	0.965261	0.991082
s__Selenomonas_sputigena	patient_age	patient_age	9.23099e-05	0.00220782	90	17	0.966757	0.991082
s__Streptococcus_mutans	sex	male	-0.00280286	0.0629266	90	21	0.964609	0.991082
s__Unclassified.g__Haemophilus	TotalWeeklyAlcoholUnits	TotalWeeklyAlcoholUnits	0.000230068	0.00546186	90	44	0.966569	0.991082
s__Actinomyces_sp._HMT_171	Progression	progression	-0.00141519	0.0436318	90	14	0.974209	0.991544
s__Campylobacter_concisus	ethnicity_details	south asian	0.00745269	0.191506	90	67	0.969113	0.991544
s__Capnocytophaga_gingivalis	ethnicity_details	other	0.0089183	0.269964	90	30	0.973736	0.991544
s__Haemophilus_parainfluenzae	Progression	progression	-0.00934543	0.276887	90	78	0.97368	0.991544
s__Leptotrichia_sp._HMT_392	Progression	progression	-0.00101044	0.0269356	90	15	0.970208	0.991544
s__Porphyromonas_catoniae	ethnicity_details	south asian	0.00207252	0.0654726	90	10	0.974856	0.991544
s__Prevotella_histicola	patient_age	patient_age	0.00012194	0.00384834	90	38	0.974836	0.991544
s__Prevotella_melaninogenica	smoking_status	never	0.00418963	0.112724	90	50	0.97063	0.991544
s__Ruminococcaceae_.G.2._bacterium_HMT_085	sex	male	-0.00153296	0.0388105	90	12	0.968841	0.991544
s__Unclassified.c__Actinobacteria	ethnicity_details	other	0.00390215	0.120387	90	15	0.974231	0.991544
s__Unclassified.g__Haemophilus	patient_age	patient_age	0.000133411	0.00388184	90	44	0.972703	0.991544
s__Leptotrichia_goodfellowii	ethnicity_details	other	0.00309778	0.103796	90	11	0.976266	0.992137
s__Parvimonas_sp._HMT_110	patient_age	patient_age	-4.14943e-05	0.00142426	90	10	0.97683	0.992137
s__Bergeyella_sp._HMT_322	smoking_status	never	-0.00246558	0.0877925	90	61	0.977772	0.992387
s__Abiotrophia_defectiva	smoking_status	never	-0.00166254	0.0637314	90	24	0.979357	0.993288
s__Corynebacterium_durum	ethnicity_details	south asian	0.00292545	0.117785	90	17	0.980249	0.993486
s__Aggregatibacter_sp._HMT_949	TotalWeeklyAlcoholUnits	TotalWeeklyAlcoholUnits	4.37183e-05	0.00218297	90	10	0.984107	0.99445
s__Cardiobacterium_valvarum	diagnosis	moderate dysplasia	0.000684241	0.0390967	90	15	0.986082	0.99445
s__Corynebacterium_matruchotii	diagnosis	moderate dysplasia	0.00169977	0.0801552	90	36	0.98314	0.99445
s__Prevotella_denticola	TotalWeeklyAlcoholUnits	TotalWeeklyAlcoholUnits	6.95452e-05	0.00384199	90	25	0.985605	0.99445
s__Prevotella_pallens	ethnicity_details	other	-0.00377458	0.205033	90	34	0.98536	0.99445
s__Ralstonia_pickettii	patient_age	patient_age	3.18577e-05	0.00173402	90	13	0.985394	0.99445
s__Saccharibacteria_.TM7._.G.1._bacterium_HMT_352	TotalWeeklyAlcoholUnits	TotalWeeklyAlcoholUnits	-5.46303e-05	0.00243867	90	15	0.982218	0.99445
s__Fusobacterium_nucleatum_subsp._animalis	TotalWeeklyAlcoholUnits	TotalWeeklyAlcoholUnits	-6.463e-05	0.00433205	90	47	0.988159	0.995841
s__Selenomonas_noxia	diagnosis	moderate dysplasia	0.000612836	0.0516625	90	19	0.990567	0.997562
s__Actinomyces_graevenitzii	ethnicity_details	south asian	0.00108649	0.102842	90	20	0.991604	0.997902
s__Actinomyces_sp._HMT_171	diagnosis	moderate dysplasia	0.000231457	0.0409947	90	14	0.99551	0.99839
s__Kingella_oralis	ethnicity_details	asian	-0.000513542	0.0992942	90	37	0.995906	0.99839
s__Leptotrichia_hofstadii	patient_age	patient_age	-1.95382e-05	0.00285329	90	21	0.994556	0.99839
s__Leptotrichia_sp._HMT_221	TotalWeeklyAlcoholUnits	TotalWeeklyAlcoholUnits	-1.77189e-05	0.00379747	90	25	0.99629	0.99839
s__Schaalia_sp._HMT_172	diagnosis	moderate dysplasia	0.00030668	0.0532465	90	12	0.99542	0.99839
s__Selenomonas_sputigena	Progression	progression	-0.000392569	0.049944	90	17	0.993749	0.99839
s__Eikenella_corrodens	ethnicity_details	other	0.000346491	0.19139	90	19	0.99856	0.999086
s__Haemophilus_sputorum	ethnicity_details	south asian	0.000287189	0.118536	90	18	0.998075	0.999086
s__Rothia_mucilaginosa	TotalWeeklyAlcoholUnits	TotalWeeklyAlcoholUnits	-1.74661e-05	0.0148255	90	83	0.999086	0.999086

## Sheet: S3C PG_NP_RA
Supplementary Table 3C. Results of MaAsLin2 differential abundance testing at the species level with relative abundance data. The test was run with an AST transform, no additional normalisation, progression status (with time to progression grouped to <1, 1-2, 2-3, 3-4, 4-6 or 6+ years) as a fixed effect and matched progressor/non-progressor groupings as a random effect.
Species	Metadata	Value (metadata group)	Coefficient	Standard Error	N	N (not 0)	p-value	q-value
s__Abiotrophia_defectiva	Time_to_progression_grouped	>6	0.111213	0.166187	90	24	0.505321	1
s__Abiotrophia_defectiva	Time_to_progression_grouped	1<2	0.188931	0.156698	90	24	0.231535	1
s__Abiotrophia_defectiva	Time_to_progression_grouped	2<3	0.0442835	0.156684	90	24	0.7782	1
s__Abiotrophia_defectiva	Time_to_progression_grouped	3<4	0.0927016	0.156684	90	24	0.555777	1
s__Abiotrophia_defectiva	Time_to_progression_grouped	4<6	-0.00197942	0.156684	90	24	0.989952	1
s__Abiotrophia_defectiva	Time_to_progression_grouped	NP	0.137904	0.115188	90	24	0.234909	1
s__Actinomyces_graevenitzii	Time_to_progression_grouped	>6	0.212382	0.141007	90	20	0.136137	1
s__Actinomyces_graevenitzii	Time_to_progression_grouped	1<2	0.161922	0.133071	90	20	0.22739	1
s__Actinomyces_graevenitzii	Time_to_progression_grouped	2<3	0.0841561	0.133071	90	20	0.528987	1
s__Actinomyces_graevenitzii	Time_to_progression_grouped	3<4	0.0651005	0.127306	90	20	0.610562	1
s__Actinomyces_graevenitzii	Time_to_progression_grouped	4<6	-0.02564	0.132956	90	20	0.84759	1
s__Actinomyces_graevenitzii	Time_to_progression_grouped	NP	0.0969186	0.0968609	90	20	0.320344	1
s__Actinomyces_sp._HMT_169	Time_to_progression_grouped	>6	0.217334	0.215613	90	27	0.316661	1
s__Actinomyces_sp._HMT_169	Time_to_progression_grouped	1<2	-0.0802049	0.215613	90	27	0.710938	1
s__Actinomyces_sp._HMT_169	Time_to_progression_grouped	2<3	0.0130701	0.203282	90	27	0.948904	1
s__Actinomyces_sp._HMT_169	Time_to_progression_grouped	3<4	0.0758846	0.203282	90	27	0.709966	1
s__Actinomyces_sp._HMT_169	Time_to_progression_grouped	4<6	-0.0802049	0.215613	90	27	0.710938	1
s__Actinomyces_sp._HMT_169	Time_to_progression_grouped	NP	0.10819	0.150022	90	27	0.473024	1
s__Actinomyces_sp._HMT_171	Time_to_progression_grouped	>6	-0.0619502	0.119184	90	14	0.604648	1
s__Actinomyces_sp._HMT_171	Time_to_progression_grouped	1<2	0.103886	0.112368	90	14	0.357996	1
s__Actinomyces_sp._HMT_171	Time_to_progression_grouped	2<3	0.0582979	0.112368	90	14	0.605323	1
s__Actinomyces_sp._HMT_171	Time_to_progression_grouped	3<4	-0.0619502	0.107584	90	14	0.566345	1
s__Actinomyces_sp._HMT_171	Time_to_progression_grouped	4<6	-0.0619502	0.112368	90	14	0.582953	1
s__Actinomyces_sp._HMT_171	Time_to_progression_grouped	NP	0.000733424	0.0828676	90	14	0.99296	1
s__Actinomyces_sp._HMT_175	Time_to_progression_grouped	>6	0.324748	0.180265	90	14	0.0757567	1
s__Actinomyces_sp._HMT_175	Time_to_progression_grouped	1<2	0.187574	0.169955	90	14	0.273366	1
s__Actinomyces_sp._HMT_175	Time_to_progression_grouped	2<3	0.0481714	0.170265	90	14	0.778031	1
s__Actinomyces_sp._HMT_175	Time_to_progression_grouped	3<4	0.0481714	0.170265	90	14	0.778031	1
s__Actinomyces_sp._HMT_175	Time_to_progression_grouped	4<6	0.00425138	0.170265	90	14	0.980147	1
s__Actinomyces_sp._HMT_175	Time_to_progression_grouped	NP	0.110887	0.122865	90	14	0.369931	1
s__Afipia_broomeae	Time_to_progression_grouped	>6	-0.0244668	0.12742	90	17	0.848231	1
s__Afipia_broomeae	Time_to_progression_grouped	1<2	0.029636	0.120205	90	17	0.805908	1
s__Afipia_broomeae	Time_to_progression_grouped	2<3	-0.0665598	0.12742	90	17	0.602905	1
s__Afipia_broomeae	Time_to_progression_grouped	3<4	0.0605733	0.115071	90	17	0.600106	1
s__Afipia_broomeae	Time_to_progression_grouped	4<6	-0.0135885	0.120132	90	17	0.910234	1
s__Afipia_broomeae	Time_to_progression_grouped	NP	0.0692396	0.0874793	90	17	0.431228	1
s__Aggregatibacter_sp._HMT_949	Time_to_progression_grouped	>6	-0.0261602	0.118779	90	10	0.826253	1
s__Aggregatibacter_sp._HMT_949	Time_to_progression_grouped	1<2	-0.0546627	0.111986	90	10	0.626822	1
s__Aggregatibacter_sp._HMT_949	Time_to_progression_grouped	2<3	0.0108801	0.111986	90	10	0.92285	1
s__Aggregatibacter_sp._HMT_949	Time_to_progression_grouped	3<4	-0.00181568	0.107218	90	10	0.986532	1
s__Aggregatibacter_sp._HMT_949	Time_to_progression_grouped	4<6	0.00828872	0.111986	90	10	0.941186	1
s__Aggregatibacter_sp._HMT_949	Time_to_progression_grouped	NP	0.069578	0.0811463	90	10	0.39396	1
s__Alloprevotella_rava	Time_to_progression_grouped	>6	0.115895	0.137737	90	14	0.402604	1
s__Alloprevotella_rava	Time_to_progression_grouped	1<2	0.033874	0.12986	90	14	0.794873	1
s__Alloprevotella_rava	Time_to_progression_grouped	2<3	0.149362	0.137737	90	14	0.281423	1
s__Alloprevotella_rava	Time_to_progression_grouped	3<4	0.00443124	0.124331	90	14	0.971657	1
s__Alloprevotella_rava	Time_to_progression_grouped	4<6	-0.0345388	0.12986	90	14	0.790942	1
s__Alloprevotella_rava	Time_to_progression_grouped	NP	0.0750303	0.0947107	90	14	0.430697	1
s__Alloprevotella_sp._HMT_308	Time_to_progression_grouped	>6	-0.0497703	0.232775	90	32	0.831224	1
s__Alloprevotella_sp._HMT_308	Time_to_progression_grouped	1<2	-0.10101	0.219462	90	32	0.646547	1
s__Alloprevotella_sp._HMT_308	Time_to_progression_grouped	2<3	0.0475513	0.219462	90	32	0.829002	1
s__Alloprevotella_sp._HMT_308	Time_to_progression_grouped	3<4	-0.151457	0.210119	90	32	0.473073	1
s__Alloprevotella_sp._HMT_308	Time_to_progression_grouped	4<6	0.0525269	0.232775	90	32	0.822031	1
s__Alloprevotella_sp._HMT_308	Time_to_progression_grouped	NP	0.0415956	0.16152	90	32	0.797418	1
s__Alloprevotella_sp._HMT_473	Time_to_progression_grouped	>6	-0.0941144	0.17291	90	13	0.587732	1
s__Alloprevotella_sp._HMT_473	Time_to_progression_grouped	1<2	-0.0941144	0.17291	90	13	0.587732	1
s__Alloprevotella_sp._HMT_473	Time_to_progression_grouped	2<3	0.0484453	0.163021	90	13	0.767096	1
s__Alloprevotella_sp._HMT_473	Time_to_progression_grouped	3<4	-0.0941144	0.156081	90	13	0.548203	1
s__Alloprevotella_sp._HMT_473	Time_to_progression_grouped	4<6	0.0537274	0.163021	90	13	0.742573	1
s__Alloprevotella_sp._HMT_473	Time_to_progression_grouped	NP	0.00649446	0.120058	90	13	0.956993	1
s__Alloprevotella_tannerae	Time_to_progression_grouped	>6	0.0514069	0.192992	90	28	0.790675	1
s__Alloprevotella_tannerae	Time_to_progression_grouped	1<2	-0.0474883	0.181937	90	28	0.794786	1
s__Alloprevotella_tannerae	Time_to_progression_grouped	2<3	-0.131392	0.181937	90	28	0.472393	1
s__Alloprevotella_tannerae	Time_to_progression_grouped	3<4	0.160164	0.174181	90	28	0.360726	1
s__Alloprevotella_tannerae	Time_to_progression_grouped	4<6	-0.140435	0.181983	90	28	0.442681	1
s__Alloprevotella_tannerae	Time_to_progression_grouped	NP	0.0480935	0.133285	90	28	0.719295	1
s__Arachnia_propionica	Time_to_progression_grouped	>6	0.195359	0.13744	90	18	0.159084	1
s__Arachnia_propionica	Time_to_progression_grouped	1<2	-2.17674e-16	0.12958	90	18	1	1
s__Arachnia_propionica	Time_to_progression_grouped	2<3	-2.18122e-16	0.12958	90	18	1	1
s__Arachnia_propionica	Time_to_progression_grouped	3<4	0.246085	0.12958	90	18	0.0611565	1
s__Arachnia_propionica	Time_to_progression_grouped	4<6	0.122744	0.12958	90	18	0.346366	1
s__Arachnia_propionica	Time_to_progression_grouped	NP	0.0790284	0.0954945	90	18	0.410376	1
s__Atopobium_parvulum	Time_to_progression_grouped	>6	-8.52034e-17	0.150585	90	28	1	1
s__Atopobium_parvulum	Time_to_progression_grouped	1<2	0.04297	0.141973	90	28	0.762913	1
s__Atopobium_parvulum	Time_to_progression_grouped	2<3	0.352446	0.141973	90	28	0.0150874	1
s__Atopobium_parvulum	Time_to_progression_grouped	3<4	0.107681	0.135929	90	28	0.430539	1
s__Atopobium_parvulum	Time_to_progression_grouped	4<6	0.220557	0.141973	90	28	0.124151	1
s__Atopobium_parvulum	Time_to_progression_grouped	NP	0.135296	0.104557	90	28	0.199302	1
s__Bacteroidales_.G.2._bacterium_HMT_274	Time_to_progression_grouped	>6	-0.079865	0.120613	90	22	0.510273	1
s__Bacteroidales_.G.2._bacterium_HMT_274	Time_to_progression_grouped	1<2	0.0109696	0.104454	90	22	0.916693	1
s__Bacteroidales_.G.2._bacterium_HMT_274	Time_to_progression_grouped	2<3	-0.252006	0.11079	90	22	0.0263276	1
s__Bacteroidales_.G.2._bacterium_HMT_274	Time_to_progression_grouped	3<4	-0.0598763	0.100007	90	22	0.551496	1
s__Bacteroidales_.G.2._bacterium_HMT_274	Time_to_progression_grouped	4<6	-0.070678	0.105363	90	22	0.504696	1
s__Bacteroidales_.G.2._bacterium_HMT_274	Time_to_progression_grouped	NP	0.00716912	0.0748958	90	22	0.924061	1
s__Bergeyella_sp._HMT_322	Time_to_progression_grouped	>6	-0.150963	0.256561	90	61	0.558158	1
s__Bergeyella_sp._HMT_322	Time_to_progression_grouped	1<2	0.114038	0.239847	90	61	0.635954	1
s__Bergeyella_sp._HMT_322	Time_to_progression_grouped	2<3	0.0274701	0.229356	90	61	0.905011	1
s__Bergeyella_sp._HMT_322	Time_to_progression_grouped	3<4	0.13505	0.2295	90	61	0.558128	1
s__Bergeyella_sp._HMT_322	Time_to_progression_grouped	4<6	0.123453	0.256561	90	61	0.631892	1
s__Bergeyella_sp._HMT_322	Time_to_progression_grouped	NP	0.00279998	0.185272	90	61	0.987987	1
s__Bradyrhizobium_elkanii	Time_to_progression_grouped	>6	-0.0872123	0.127667	90	15	0.496455	1
s__Bradyrhizobium_elkanii	Time_to_progression_grouped	1<2	-0.0872123	0.110563	90	15	0.432503	1
s__Bradyrhizobium_elkanii	Time_to_progression_grouped	2<3	-0.0872123	0.110563	90	15	0.432503	1
s__Bradyrhizobium_elkanii	Time_to_progression_grouped	3<4	0.0457965	0.105856	90	15	0.666419	1
s__Bradyrhizobium_elkanii	Time_to_progression_grouped	4<6	0.0601045	0.110563	90	15	0.588176	1
s__Bradyrhizobium_elkanii	Time_to_progression_grouped	NP	-0.0198993	0.0813722	90	15	0.807418	1
s__Burkholderia_cepacia	Time_to_progression_grouped	>6	0.0678918	0.238674	90	50	0.776905	1
s__Burkholderia_cepacia	Time_to_progression_grouped	1<2	0.142276	0.209614	90	50	0.499539	1
s__Burkholderia_cepacia	Time_to_progression_grouped	2<3	0.061267	0.221002	90	50	0.782427	1
s__Burkholderia_cepacia	Time_to_progression_grouped	3<4	0.0743232	0.209614	90	50	0.72398	1
s__Burkholderia_cepacia	Time_to_progression_grouped	4<6	-0.0979846	0.238674	90	50	0.682669	1
s__Burkholderia_cepacia	Time_to_progression_grouped	NP	0.18608	0.161353	90	50	0.252922	1
s__Campylobacter_concisus	Time_to_progression_grouped	>6	0.279268	0.313553	90	67	0.376537	1
s__Campylobacter_concisus	Time_to_progression_grouped	1<2	0.359644	0.302826	90	67	0.239502	1
s__Campylobacter_concisus	Time_to_progression_grouped	2<3	0.158978	0.330327	90	67	0.632017	1
s__Campylobacter_concisus	Time_to_progression_grouped	3<4	0.394273	0.313433	90	67	0.213131	1
s__Campylobacter_concisus	Time_to_progression_grouped	4<6	0.697145	0.330522	90	67	0.0389479	1
s__Campylobacter_concisus	Time_to_progression_grouped	NP	0.319515	0.260032	90	67	0.223941	1
s__Campylobacter_gracilis	Time_to_progression_grouped	>6	-0.175141	0.199265	90	36	0.382288	1
s__Campylobacter_gracilis	Time_to_progression_grouped	1<2	-0.0198692	0.172625	90	36	0.908677	1
s__Campylobacter_gracilis	Time_to_progression_grouped	2<3	-0.180903	0.172683	90	36	0.298222	1
s__Campylobacter_gracilis	Time_to_progression_grouped	3<4	0.00679913	0.18312	90	36	0.970482	1
s__Campylobacter_gracilis	Time_to_progression_grouped	4<6	-0.00825664	0.172569	90	36	0.961969	1
s__Campylobacter_gracilis	Time_to_progression_grouped	NP	-0.0100725	0.126231	90	36	0.93663	1
s__Campylobacter_showae	Time_to_progression_grouped	>6	0.0951513	0.177391	90	35	0.593181	1
s__Campylobacter_showae	Time_to_progression_grouped	1<2	-0.0217571	0.167246	90	35	0.896822	1
s__Campylobacter_showae	Time_to_progression_grouped	2<3	-0.066151	0.167246	90	35	0.693507	1
s__Campylobacter_showae	Time_to_progression_grouped	3<4	0.0670289	0.160126	90	35	0.676633	1
s__Campylobacter_showae	Time_to_progression_grouped	4<6	0.0315383	0.167246	90	35	0.850906	1
s__Campylobacter_showae	Time_to_progression_grouped	NP	0.0224098	0.121306	90	35	0.853928	1
s__Capnocytophaga_gingivalis	Time_to_progression_grouped	>6	0.286291	0.252652	90	30	0.260671	1
s__Capnocytophaga_gingivalis	Time_to_progression_grouped	1<2	0.0346883	0.239687	90	30	0.885307	1
s__Capnocytophaga_gingivalis	Time_to_progression_grouped	2<3	0.158163	0.239687	90	30	0.511304	1
s__Capnocytophaga_gingivalis	Time_to_progression_grouped	3<4	0.115067	0.239687	90	30	0.632536	1
s__Capnocytophaga_gingivalis	Time_to_progression_grouped	4<6	0.545639	0.272896	90	30	0.0490883	1
s__Capnocytophaga_gingivalis	Time_to_progression_grouped	NP	0.0855218	0.18471	90	30	0.644666	1
s__Capnocytophaga_granulosa	Time_to_progression_grouped	>6	1.30522e-16	0.197991	90	22	1	1
s__Capnocytophaga_granulosa	Time_to_progression_grouped	1<2	1.28093e-16	0.171465	90	22	1	1
s__Capnocytophaga_granulosa	Time_to_progression_grouped	2<3	1.54037e-16	0.171465	90	22	1	1
s__Capnocytophaga_granulosa	Time_to_progression_grouped	3<4	0.179428	0.164165	90	22	0.27777	1
s__Capnocytophaga_granulosa	Time_to_progression_grouped	4<6	1.71822e-16	0.181866	90	22	1	1
s__Capnocytophaga_granulosa	Time_to_progression_grouped	NP	0.163654	0.12645	90	22	0.199408	1
s__Capnocytophaga_leadbetteri	Time_to_progression_grouped	>6	0.0194644	0.268003	90	39	0.942318	1
s__Capnocytophaga_leadbetteri	Time_to_progression_grouped	1<2	0.168276	0.206463	90	39	0.418016	1
s__Capnocytophaga_leadbetteri	Time_to_progression_grouped	2<3	-0.0441378	0.217631	90	39	0.839915	1
s__Capnocytophaga_leadbetteri	Time_to_progression_grouped	3<4	0.584605	0.218075	90	39	0.0092667	1
s__Capnocytophaga_leadbetteri	Time_to_progression_grouped	4<6	0.471142	0.218075	90	39	0.0343699	1
s__Capnocytophaga_leadbetteri	Time_to_progression_grouped	NP	0.153773	0.156846	90	39	0.330696	1
s__Capnocytophaga_sp._HMT_326	Time_to_progression_grouped	>6	-3.01704e-16	0.140388	90	13	1	1
s__Capnocytophaga_sp._HMT_326	Time_to_progression_grouped	1<2	-2.94387e-16	0.121579	90	13	1	1
s__Capnocytophaga_sp._HMT_326	Time_to_progression_grouped	2<3	-3.07804e-16	0.121579	90	13	1	1
s__Capnocytophaga_sp._HMT_326	Time_to_progression_grouped	3<4	0.218155	0.116403	90	13	0.0645634	1
s__Capnocytophaga_sp._HMT_326	Time_to_progression_grouped	4<6	-2.96604e-16	0.121579	90	13	1	1
s__Capnocytophaga_sp._HMT_326	Time_to_progression_grouped	NP	0.0635107	0.0895984	90	13	0.480486	1
s__Capnocytophaga_sp._HMT_336	Time_to_progression_grouped	>6	-0.0150625	0.130087	90	14	0.908118	1
s__Capnocytophaga_sp._HMT_336	Time_to_progression_grouped	1<2	-0.030416	0.122647	90	14	0.80479	1
s__Capnocytophaga_sp._HMT_336	Time_to_progression_grouped	2<3	0.00436711	0.122719	90	14	0.971703	1
s__Capnocytophaga_sp._HMT_336	Time_to_progression_grouped	3<4	0.0710654	0.117532	90	14	0.547157	1
s__Capnocytophaga_sp._HMT_336	Time_to_progression_grouped	4<6	-0.0256512	0.122647	90	14	0.83488	1
s__Capnocytophaga_sp._HMT_336	Time_to_progression_grouped	NP	0.0770898	0.0893647	90	14	0.391127	1
s__Capnocytophaga_sputigena	Time_to_progression_grouped	>6	0.105475	0.161855	90	26	0.516611	1
s__Capnocytophaga_sputigena	Time_to_progression_grouped	1<2	7.12396e-17	0.161855	90	26	1	1
s__Capnocytophaga_sputigena	Time_to_progression_grouped	2<3	0.0737268	0.152599	90	26	0.630403	1
s__Capnocytophaga_sputigena	Time_to_progression_grouped	3<4	0.068094	0.161855	90	26	0.675171	1
s__Capnocytophaga_sputigena	Time_to_progression_grouped	4<6	8.59534e-17	0.161855	90	26	1	1
s__Capnocytophaga_sputigena	Time_to_progression_grouped	NP	0.143074	0.112618	90	26	0.207856	1
s__Cardiobacterium_hominis	Time_to_progression_grouped	>6	0.23021	0.157119	90	23	0.146887	1
s__Cardiobacterium_hominis	Time_to_progression_grouped	1<2	1.66588e-16	0.148133	90	23	1	1
s__Cardiobacterium_hominis	Time_to_progression_grouped	2<3	0.152608	0.148133	90	23	0.306098	1
s__Cardiobacterium_hominis	Time_to_progression_grouped	3<4	0.326905	0.157119	90	23	0.0407518	1
s__Cardiobacterium_hominis	Time_to_progression_grouped	4<6	0.308682	0.157119	90	23	0.0530181	1
s__Cardiobacterium_hominis	Time_to_progression_grouped	NP	0.0883882	0.109168	90	23	0.420601	1
s__Cardiobacterium_valvarum	Time_to_progression_grouped	>6	0.0927358	0.129288	90	15	0.475291	1
s__Cardiobacterium_valvarum	Time_to_progression_grouped	1<2	0.075903	0.111967	90	15	0.499788	1
s__Cardiobacterium_valvarum	Time_to_progression_grouped	2<3	6.41258e-17	0.111967	90	15	1	1
s__Cardiobacterium_valvarum	Time_to_progression_grouped	3<4	0.137834	0.111967	90	15	0.221922	1
s__Cardiobacterium_valvarum	Time_to_progression_grouped	4<6	6.44421e-17	0.111967	90	15	1	1
s__Cardiobacterium_valvarum	Time_to_progression_grouped	NP	0.06822	0.0824591	90	15	0.410517	1
s__Catonella_morbi	Time_to_progression_grouped	>6	0.188837	0.172974	90	25	0.27816	1
s__Catonella_morbi	Time_to_progression_grouped	1<2	0.162051	0.163081	90	25	0.323302	1
s__Catonella_morbi	Time_to_progression_grouped	2<3	0.0707628	0.163081	90	25	0.665493	1
s__Catonella_morbi	Time_to_progression_grouped	3<4	-9.5059e-05	0.156139	90	25	0.999516	1
s__Catonella_morbi	Time_to_progression_grouped	4<6	0.234898	0.163081	90	25	0.15357	1
s__Catonella_morbi	Time_to_progression_grouped	NP	0.147992	0.120042	90	25	0.221259	1
s__Caulobacter_sp._HMT_002	Time_to_progression_grouped	>6	-1.13666e-16	0.100015	90	14	1	1
s__Caulobacter_sp._HMT_002	Time_to_progression_grouped	1<2	0.0793579	0.0942955	90	14	0.402528	1
s__Caulobacter_sp._HMT_002	Time_to_progression_grouped	2<3	0.0681188	0.0942955	90	14	0.472156	1
s__Caulobacter_sp._HMT_002	Time_to_progression_grouped	3<4	0.0574647	0.090281	90	14	0.526262	1
s__Caulobacter_sp._HMT_002	Time_to_progression_grouped	4<6	0.159899	0.0942955	90	14	0.0938265	1
s__Caulobacter_sp._HMT_002	Time_to_progression_grouped	NP	0.0446915	0.0695399	90	14	0.522274	1
s__Corynebacterium_durum	Time_to_progression_grouped	>6	-0.0866028	0.135754	90	17	0.525334	1
s__Corynebacterium_durum	Time_to_progression_grouped	1<2	0.0206654	0.12799	90	17	0.872137	1
s__Corynebacterium_durum	Time_to_progression_grouped	2<3	0.0632177	0.12799	90	17	0.622711	1
s__Corynebacterium_durum	Time_to_progression_grouped	3<4	0.367816	0.135754	90	17	0.00824215	1
s__Corynebacterium_durum	Time_to_progression_grouped	4<6	-0.0866028	0.12799	90	17	0.500587	1
s__Corynebacterium_durum	Time_to_progression_grouped	NP	-0.0265244	0.0942593	90	17	0.779131	1
s__Corynebacterium_matruchotii	Time_to_progression_grouped	>6	-0.0703228	0.256763	90	36	0.784929	1
s__Corynebacterium_matruchotii	Time_to_progression_grouped	1<2	-0.048322	0.222363	90	36	0.828557	1
s__Corynebacterium_matruchotii	Time_to_progression_grouped	2<3	-0.161275	0.222363	90	36	0.470542	1
s__Corynebacterium_matruchotii	Time_to_progression_grouped	3<4	0.342794	0.235872	90	36	0.150314	1
s__Corynebacterium_matruchotii	Time_to_progression_grouped	4<6	-0.1665	0.22237	90	36	0.456351	1
s__Corynebacterium_matruchotii	Time_to_progression_grouped	NP	0.10576	0.163716	90	36	0.52036	1
s__Cutibacterium_acnes	Time_to_progression_grouped	>6	0.214488	0.236746	90	36	0.367713	1
s__Cutibacterium_acnes	Time_to_progression_grouped	1<2	-0.0147487	0.204967	90	36	0.94282	1
s__Cutibacterium_acnes	Time_to_progression_grouped	2<3	0.120688	0.204967	90	36	0.557676	1
s__Cutibacterium_acnes	Time_to_progression_grouped	3<4	0.0445885	0.196263	90	36	0.820868	1
s__Cutibacterium_acnes	Time_to_progression_grouped	4<6	0.289357	0.204997	90	36	0.162041	1
s__Cutibacterium_acnes	Time_to_progression_grouped	NP	0.139248	0.150219	90	36	0.356957	1
s__Eikenella_corrodens	Time_to_progression_grouped	>6	0.341307	0.169397	90	19	0.0471594	1
s__Eikenella_corrodens	Time_to_progression_grouped	1<2	-3.32541e-16	0.159709	90	19	1	1
s__Eikenella_corrodens	Time_to_progression_grouped	2<3	-3.45991e-16	0.159709	90	19	1	1
s__Eikenella_corrodens	Time_to_progression_grouped	3<4	0.131661	0.15291	90	19	0.391697	1
s__Eikenella_corrodens	Time_to_progression_grouped	4<6	-3.0915e-16	0.159709	90	19	1	1
s__Eikenella_corrodens	Time_to_progression_grouped	NP	0.129586	0.117543	90	19	0.27345	1
s__Fusobacterium_nucleatum_subsp._animalis	Time_to_progression_grouped	>6	-0.342289	0.22746	90	47	0.138319	1
s__Fusobacterium_nucleatum_subsp._animalis	Time_to_progression_grouped	1<2	-0.114292	0.212535	90	47	0.592886	1
s__Fusobacterium_nucleatum_subsp._animalis	Time_to_progression_grouped	2<3	-0.271794	0.213521	90	47	0.208203	1
s__Fusobacterium_nucleatum_subsp._animalis	Time_to_progression_grouped	3<4	0.100497	0.212535	90	47	0.638167	1
s__Fusobacterium_nucleatum_subsp._animalis	Time_to_progression_grouped	4<6	-0.209052	0.201211	90	47	0.303359	1
s__Fusobacterium_nucleatum_subsp._animalis	Time_to_progression_grouped	NP	-0.0341289	0.152084	90	47	0.823331	1
s__Fusobacterium_nucleatum_subsp._polymorphum	Time_to_progression_grouped	>6	-0.168167	0.242638	90	30	0.490658	1
s__Fusobacterium_nucleatum_subsp._polymorphum	Time_to_progression_grouped	1<2	-0.167816	0.242627	90	30	0.49154	1
s__Fusobacterium_nucleatum_subsp._polymorphum	Time_to_progression_grouped	2<3	-0.179145	0.22463	90	30	0.427973	1
s__Fusobacterium_nucleatum_subsp._polymorphum	Time_to_progression_grouped	3<4	0.0371209	0.224636	90	30	0.869246	1
s__Fusobacterium_nucleatum_subsp._polymorphum	Time_to_progression_grouped	4<6	-0.176996	0.213108	90	30	0.409181	1
s__Fusobacterium_nucleatum_subsp._polymorphum	Time_to_progression_grouped	NP	0.00800624	0.164625	90	30	0.96136	1
s__Fusobacterium_nucleatum_subsp._vincentii	Time_to_progression_grouped	>6	-0.129273	0.249552	90	37	0.606101	1
s__Fusobacterium_nucleatum_subsp._vincentii	Time_to_progression_grouped	1<2	0.12653	0.216119	90	37	0.560145	1
s__Fusobacterium_nucleatum_subsp._vincentii	Time_to_progression_grouped	2<3	0.0431883	0.216119	90	37	0.842197	1
s__Fusobacterium_nucleatum_subsp._vincentii	Time_to_progression_grouped	3<4	0.224977	0.206918	90	37	0.280697	1
s__Fusobacterium_nucleatum_subsp._vincentii	Time_to_progression_grouped	4<6	-0.00271955	0.216119	90	37	0.989996	1
s__Fusobacterium_nucleatum_subsp._vincentii	Time_to_progression_grouped	NP	0.0664985	0.160742	90	37	0.680379	1
s__Fusobacterium_periodonticum	Time_to_progression_grouped	>6	-0.199202	0.426644	90	59	0.643166	1
s__Fusobacterium_periodonticum	Time_to_progression_grouped	1<2	0.447247	0.348353	90	59	0.206756	1
s__Fusobacterium_periodonticum	Time_to_progression_grouped	2<3	-0.0766415	0.318002	90	59	0.81081	1
s__Fusobacterium_periodonticum	Time_to_progression_grouped	3<4	-0.0607851	0.318002	90	59	0.849402	1
s__Fusobacterium_periodonticum	Time_to_progression_grouped	4<6	-0.199202	0.348353	90	59	0.570713	1
s__Fusobacterium_periodonticum	Time_to_progression_grouped	NP	0.0018505	0.253678	90	59	0.994217	1
s__Fusobacterium_sp._HMT_203	Time_to_progression_grouped	>6	-9.54994e-17	0.109952	90	12	1	1
s__Fusobacterium_sp._HMT_203	Time_to_progression_grouped	1<2	0.128326	0.103695	90	12	0.219593	1
s__Fusobacterium_sp._HMT_203	Time_to_progression_grouped	2<3	-0.00416199	0.103728	90	12	0.968096	1
s__Fusobacterium_sp._HMT_203	Time_to_progression_grouped	3<4	0.147129	0.0992507	90	12	0.142261	1
s__Fusobacterium_sp._HMT_203	Time_to_progression_grouped	4<6	-0.0178095	0.103695	90	12	0.864079	1
s__Fusobacterium_sp._HMT_203	Time_to_progression_grouped	NP	0.03711	0.0758128	90	12	0.625934	1
s__Fusobacterium_sp._HMT_204	Time_to_progression_grouped	>6	-0.157246	0.173991	90	17	0.368885	1
s__Fusobacterium_sp._HMT_204	Time_to_progression_grouped	1<2	-0.141824	0.173991	90	17	0.417468	1
s__Fusobacterium_sp._HMT_204	Time_to_progression_grouped	2<3	-0.142573	0.16404	90	17	0.387421	1
s__Fusobacterium_sp._HMT_204	Time_to_progression_grouped	3<4	0.23395	0.164062	90	17	0.157832	1
s__Fusobacterium_sp._HMT_204	Time_to_progression_grouped	4<6	-0.162441	0.173991	90	17	0.353364	1
s__Fusobacterium_sp._HMT_204	Time_to_progression_grouped	NP	-0.0391457	0.12011	90	17	0.745399	1
s__Gemella_haemolysans	Time_to_progression_grouped	>6	-0.500514	0.358526	90	57	0.169141	1
s__Gemella_haemolysans	Time_to_progression_grouped	1<2	0.360654	0.536402	90	57	0.504401	1
s__Gemella_haemolysans	Time_to_progression_grouped	2<3	-0.614989	0.360111	90	57	0.0939122	1
s__Gemella_haemolysans	Time_to_progression_grouped	3<4	-0.00980807	0.304556	90	57	0.974437	1
s__Gemella_haemolysans	Time_to_progression_grouped	4<6	-0.274592	0.411863	90	57	0.507911	1
s__Gemella_haemolysans	Time_to_progression_grouped	NP	-0.168678	0.244532	90	57	0.493647	1
s__Gemella_morbillorum	Time_to_progression_grouped	>6	-0.128341	0.165867	90	17	0.441328	1
s__Gemella_morbillorum	Time_to_progression_grouped	1<2	0.000341799	0.156381	90	17	0.998261	1
s__Gemella_morbillorum	Time_to_progression_grouped	2<3	-0.128341	0.165867	90	17	0.441328	1
s__Gemella_morbillorum	Time_to_progression_grouped	3<4	-0.128341	0.156381	90	17	0.414231	1
s__Gemella_morbillorum	Time_to_progression_grouped	4<6	-0.128341	0.156381	90	17	0.414231	1
s__Gemella_morbillorum	Time_to_progression_grouped	NP	-0.00675582	0.115093	90	17	0.953337	1
s__Gemella_sanguinis	Time_to_progression_grouped	>6	0.0553401	0.26414	90	57	0.834738	1
s__Gemella_sanguinis	Time_to_progression_grouped	1<2	0.213713	0.263909	90	57	0.42118	1
s__Gemella_sanguinis	Time_to_progression_grouped	2<3	-0.0823664	0.248909	90	57	0.741834	1
s__Gemella_sanguinis	Time_to_progression_grouped	3<4	-0.278979	0.248566	90	57	0.266116	1
s__Gemella_sanguinis	Time_to_progression_grouped	4<6	0.0291988	0.287526	90	57	0.919441	1
s__Gemella_sanguinis	Time_to_progression_grouped	NP	0.113598	0.18276	90	57	0.536767	1
s__Granulicatella_adiacens	Time_to_progression_grouped	>6	-0.083746	0.353759	90	76	0.814207	1
s__Granulicatella_adiacens	Time_to_progression_grouped	1<2	0.43177	0.395514	90	76	0.282231	1
s__Granulicatella_adiacens	Time_to_progression_grouped	2<3	0.329597	0.50029	90	76	0.514208	1
s__Granulicatella_adiacens	Time_to_progression_grouped	3<4	0.0781538	0.353759	90	76	0.8264	1
s__Granulicatella_adiacens	Time_to_progression_grouped	4<6	0.338881	0.330911	90	76	0.312627	1
s__Granulicatella_adiacens	Time_to_progression_grouped	NP	0.212773	0.263676	90	76	0.424995	1
s__Granulicatella_elegans	Time_to_progression_grouped	>6	-0.224297	0.223708	90	26	0.31954	1
s__Granulicatella_elegans	Time_to_progression_grouped	1<2	-0.224297	0.205489	90	26	0.278836	1
s__Granulicatella_elegans	Time_to_progression_grouped	2<3	-0.106855	0.205489	90	26	0.604724	1
s__Granulicatella_elegans	Time_to_progression_grouped	3<4	-0.224297	0.185489	90	26	0.230704	1
s__Granulicatella_elegans	Time_to_progression_grouped	4<6	-0.224297	0.223708	90	26	0.31954	1
s__Granulicatella_elegans	Time_to_progression_grouped	NP	-0.0725536	0.143551	90	26	0.614874	1
s__Haemophilus_parahaemolyticus	Time_to_progression_grouped	>6	-0.18442	0.204792	90	21	0.370872	1
s__Haemophilus_parahaemolyticus	Time_to_progression_grouped	1<2	-0.0780132	0.194922	90	21	0.690162	1
s__Haemophilus_parahaemolyticus	Time_to_progression_grouped	2<3	0.163119	0.194375	90	21	0.404151	1
s__Haemophilus_parahaemolyticus	Time_to_progression_grouped	3<4	-0.168085	0.187108	90	21	0.372015	1
s__Haemophilus_parahaemolyticus	Time_to_progression_grouped	4<6	-0.242651	0.205196	90	21	0.240874	1
s__Haemophilus_parahaemolyticus	Time_to_progression_grouped	NP	-0.0910207	0.14873	90	21	0.542518	1
s__Haemophilus_parainfluenzae	Time_to_progression_grouped	>6	0.458925	0.551254	90	78	0.41816	1
s__Haemophilus_parainfluenzae	Time_to_progression_grouped	2<3	-0.124102	0.551399	90	78	0.825344	1
s__Haemophilus_parainfluenzae	Time_to_progression_grouped	3<4	-0.677334	0.500106	90	78	0.195268	1
s__Haemophilus_parainfluenzae	Time_to_progression_grouped	NP	-0.151785	0.467544	90	78	0.750497	1
s__Haemophilus_paraphrohaemolyticus	Time_to_progression_grouped	>6	0.247886	0.134441	90	17	0.0693809	1
s__Haemophilus_paraphrohaemolyticus	Time_to_progression_grouped	1<2	2.85376e-17	0.134441	90	17	1	1
s__Haemophilus_paraphrohaemolyticus	Time_to_progression_grouped	2<3	3.57304e-17	0.134441	90	17	1	1
s__Haemophilus_paraphrohaemolyticus	Time_to_progression_grouped	3<4	0.121042	0.126752	90	17	0.342844	1
s__Haemophilus_paraphrohaemolyticus	Time_to_progression_grouped	4<6	3.28678e-17	0.146361	90	17	1	1
s__Haemophilus_paraphrohaemolyticus	Time_to_progression_grouped	NP	0.0446887	0.0937598	90	17	0.63509	1
s__Haemophilus_sp._HMT_908	Time_to_progression_grouped	>6	0.296255	0.222952	90	21	0.187949	1
s__Haemophilus_sp._HMT_908	Time_to_progression_grouped	1<2	-0.00803275	0.222955	90	21	0.971355	1
s__Haemophilus_sp._HMT_908	Time_to_progression_grouped	2<3	0.324067	0.213182	90	21	0.132683	1
s__Haemophilus_sp._HMT_908	Time_to_progression_grouped	3<4	0.00220724	0.213185	90	21	0.991767	1
s__Haemophilus_sp._HMT_908	Time_to_progression_grouped	4<6	0.281734	0.213185	90	21	0.190338	1
s__Haemophilus_sp._HMT_908	Time_to_progression_grouped	NP	0.101069	0.172757	90	21	0.560312	1
s__Haemophilus_sputorum	Time_to_progression_grouped	>6	-0.0108442	0.19632	90	18	0.956096	1
s__Haemophilus_sputorum	Time_to_progression_grouped	1<2	0.081034	0.183553	90	18	0.660142	1
s__Haemophilus_sputorum	Time_to_progression_grouped	2<3	0.0727997	0.17551	90	18	0.679483	1
s__Haemophilus_sputorum	Time_to_progression_grouped	3<4	-0.011189	0.169937	90	18	0.947679	1
s__Haemophilus_sputorum	Time_to_progression_grouped	4<6	0.28274	0.183609	90	18	0.12779	1
s__Haemophilus_sputorum	Time_to_progression_grouped	NP	0.0722516	0.141553	90	18	0.611304	1
s__Kingella_oralis	Time_to_progression_grouped	>6	0.343476	0.184772	90	37	0.0669103	1
s__Kingella_oralis	Time_to_progression_grouped	1<2	0.124998	0.160029	90	37	0.437171	1
s__Kingella_oralis	Time_to_progression_grouped	2<3	0.0276279	0.160029	90	37	0.86339	1
s__Kingella_oralis	Time_to_progression_grouped	3<4	0.134924	0.160073	90	37	0.401931	1
s__Kingella_oralis	Time_to_progression_grouped	4<6	0.221016	0.169797	90	37	0.196956	1
s__Kingella_oralis	Time_to_progression_grouped	NP	0.170464	0.117144	90	37	0.149926	1
s__Lachnoanaerobaculum_orale	Time_to_progression_grouped	>6	-0.035915	0.143773	90	20	0.803381	1
s__Lachnoanaerobaculum_orale	Time_to_progression_grouped	1<2	0.0174167	0.135551	90	20	0.898086	1
s__Lachnoanaerobaculum_orale	Time_to_progression_grouped	2<3	-0.0884728	0.143843	90	20	0.540255	1
s__Lachnoanaerobaculum_orale	Time_to_progression_grouped	3<4	-0.0974979	0.12978	90	20	0.454708	1
s__Lachnoanaerobaculum_orale	Time_to_progression_grouped	4<6	0.0348553	0.135551	90	20	0.797733	1
s__Lachnoanaerobaculum_orale	Time_to_progression_grouped	NP	0.00426701	0.0989245	90	20	0.965708	1
s__Lachnoanaerobaculum_saburreum	Time_to_progression_grouped	>6	0.15799	0.123134	90	12	0.203037	1
s__Lachnoanaerobaculum_saburreum	Time_to_progression_grouped	1<2	-1.5348e-16	0.116092	90	12	1	1
s__Lachnoanaerobaculum_saburreum	Time_to_progression_grouped	2<3	-1.66588e-16	0.116092	90	12	1	1
s__Lachnoanaerobaculum_saburreum	Time_to_progression_grouped	3<4	-1.53488e-16	0.111149	90	12	1	1
s__Lachnoanaerobaculum_saburreum	Time_to_progression_grouped	4<6	-1.54575e-16	0.116092	90	12	1	1
s__Lachnoanaerobaculum_saburreum	Time_to_progression_grouped	NP	0.0928035	0.0854412	90	12	0.280549	1
s__Lautropia_mirabilis	Time_to_progression_grouped	>6	-0.0496086	0.231796	90	34	0.83113	1
s__Lautropia_mirabilis	Time_to_progression_grouped	1<2	0.00773318	0.21854	90	34	0.971869	1
s__Lautropia_mirabilis	Time_to_progression_grouped	2<3	-0.190543	0.21854	90	34	0.386126	1
s__Lautropia_mirabilis	Time_to_progression_grouped	3<4	-0.190543	0.289101	90	34	0.511912	1
s__Lautropia_mirabilis	Time_to_progression_grouped	4<6	-0.0251507	0.21854	90	34	0.908694	1
s__Lautropia_mirabilis	Time_to_progression_grouped	NP	0.0399959	0.161527	90	34	0.80513	1
s__Leptotrichia_buccalis	Time_to_progression_grouped	>6	0.00809991	0.137538	90	16	0.953204	1
s__Leptotrichia_buccalis	Time_to_progression_grouped	1<2	-0.0248643	0.130037	90	16	0.8489	1
s__Leptotrichia_buccalis	Time_to_progression_grouped	2<3	0.0131805	0.129673	90	16	0.919326	1
s__Leptotrichia_buccalis	Time_to_progression_grouped	3<4	0.150184	0.130037	90	16	0.25194	1
s__Leptotrichia_buccalis	Time_to_progression_grouped	4<6	0.0332853	0.129673	90	16	0.798163	1
s__Leptotrichia_buccalis	Time_to_progression_grouped	NP	0.0787276	0.0933568	90	16	0.402046	1
s__Leptotrichia_goodfellowii	Time_to_progression_grouped	>6	0	0.0897785	90	11	1	1
s__Leptotrichia_goodfellowii	Time_to_progression_grouped	1<2	0.12187	0.084644	90	11	0.153699	1
s__Leptotrichia_goodfellowii	Time_to_progression_grouped	2<3	-0.00558404	0.084644	90	11	0.94756	1
s__Leptotrichia_goodfellowii	Time_to_progression_grouped	3<4	0.242402	0.0810405	90	11	0.00366138	1
s__Leptotrichia_goodfellowii	Time_to_progression_grouped	4<6	-0.00496698	0.084644	90	11	0.953348	1
s__Leptotrichia_goodfellowii	Time_to_progression_grouped	NP	0.0282253	0.0619903	90	11	0.650117	1
s__Leptotrichia_hofstadii	Time_to_progression_grouped	>6	0.015386	0.183302	90	21	0.933316	1
s__Leptotrichia_hofstadii	Time_to_progression_grouped	1<2	0.20831	0.172788	90	21	0.231551	1
s__Leptotrichia_hofstadii	Time_to_progression_grouped	2<3	0.0657272	0.17281	90	21	0.704703	1
s__Leptotrichia_hofstadii	Time_to_progression_grouped	3<4	0.179178	0.165448	90	21	0.282081	1
s__Leptotrichia_hofstadii	Time_to_progression_grouped	4<6	0.00787179	0.172788	90	21	0.963777	1
s__Leptotrichia_hofstadii	Time_to_progression_grouped	NP	0.140274	0.126678	90	21	0.271637	1
s__Leptotrichia_hongkongensis	Time_to_progression_grouped	>6	0.470752	0.195369	90	57	0.0187259	1
s__Leptotrichia_hongkongensis	Time_to_progression_grouped	1<2	0.135455	0.195369	90	57	0.490498	1
s__Leptotrichia_hongkongensis	Time_to_progression_grouped	2<3	-0.114542	0.195369	90	57	0.559653	1
s__Leptotrichia_hongkongensis	Time_to_progression_grouped	3<4	0.196907	0.184195	90	57	0.2889	1
s__Leptotrichia_hongkongensis	Time_to_progression_grouped	4<6	0.0796418	0.184195	90	57	0.666856	1
s__Leptotrichia_hongkongensis	Time_to_progression_grouped	NP	0.20837	0.136999	90	57	0.132975	1
s__Leptotrichia_sp._HMT_212	Time_to_progression_grouped	>6	0.0399408	0.232066	90	41	0.863803	1
s__Leptotrichia_sp._HMT_212	Time_to_progression_grouped	1<2	0.0726702	0.200975	90	41	0.718652	1
s__Leptotrichia_sp._HMT_212	Time_to_progression_grouped	2<3	0.0841559	0.200975	90	41	0.676575	1
s__Leptotrichia_sp._HMT_212	Time_to_progression_grouped	3<4	0.23989	0.201101	90	41	0.23657	1
s__Leptotrichia_sp._HMT_212	Time_to_progression_grouped	4<6	-0.105157	0.213166	90	41	0.623199	1
s__Leptotrichia_sp._HMT_212	Time_to_progression_grouped	NP	0.131154	0.146252	90	41	0.372793	1
s__Leptotrichia_sp._HMT_215	Time_to_progression_grouped	>6	-0.115602	0.302602	90	54	0.703706	1
s__Leptotrichia_sp._HMT_215	Time_to_progression_grouped	1<2	0.0709806	0.318971	90	54	0.82461	1
s__Leptotrichia_sp._HMT_215	Time_to_progression_grouped	2<3	-0.263658	0.292341	90	54	0.3705	1
s__Leptotrichia_sp._HMT_215	Time_to_progression_grouped	3<4	-0.232724	0.292341	90	54	0.428934	1
s__Leptotrichia_sp._HMT_215	Time_to_progression_grouped	4<6	-0.0791016	0.318971	90	54	0.804936	1
s__Leptotrichia_sp._HMT_215	Time_to_progression_grouped	NP	-0.201265	0.252066	90	54	0.427556	1
s__Leptotrichia_sp._HMT_217	Time_to_progression_grouped	>6	0.0814781	0.12685	90	12	0.52246	1
s__Leptotrichia_sp._HMT_217	Time_to_progression_grouped	1<2	0.0973924	0.119595	90	12	0.417806	1
s__Leptotrichia_sp._HMT_217	Time_to_progression_grouped	2<3	0.00543486	0.119595	90	12	0.963864	1
s__Leptotrichia_sp._HMT_217	Time_to_progression_grouped	3<4	0.140754	0.119595	90	12	0.242638	1
s__Leptotrichia_sp._HMT_217	Time_to_progression_grouped	4<6	-0.0038668	0.119595	90	12	0.974286	1
s__Leptotrichia_sp._HMT_217	Time_to_progression_grouped	NP	0.0700788	0.0876965	90	12	0.426627	1
s__Leptotrichia_sp._HMT_219	Time_to_progression_grouped	>6	0.00642774	0.0777346	90	11	0.934317	1
s__Leptotrichia_sp._HMT_219	Time_to_progression_grouped	1<2	-0.0104338	0.0732889	90	11	0.887169	1
s__Leptotrichia_sp._HMT_219	Time_to_progression_grouped	2<3	0.00137237	0.0732889	90	11	0.985109	1
s__Leptotrichia_sp._HMT_219	Time_to_progression_grouped	3<4	-0.0284244	0.0734017	90	11	0.699651	1
s__Leptotrichia_sp._HMT_219	Time_to_progression_grouped	4<6	0.0150791	0.0732889	90	11	0.837539	1
s__Leptotrichia_sp._HMT_219	Time_to_progression_grouped	NP	0.0478326	0.0530248	90	11	0.370034	1
s__Leptotrichia_sp._HMT_221	Time_to_progression_grouped	>6	0.157993	0.225371	90	25	0.485368	1
s__Leptotrichia_sp._HMT_221	Time_to_progression_grouped	1<2	0.348816	0.213806	90	25	0.106824	1
s__Leptotrichia_sp._HMT_221	Time_to_progression_grouped	2<3	0.28256	0.213806	90	25	0.190174	1
s__Leptotrichia_sp._HMT_221	Time_to_progression_grouped	3<4	0.0813168	0.205735	90	25	0.693736	1
s__Leptotrichia_sp._HMT_221	Time_to_progression_grouped	4<6	0.173264	0.225371	90	25	0.444336	1
s__Leptotrichia_sp._HMT_221	Time_to_progression_grouped	NP	0.128628	0.164858	90	25	0.437615	1
s__Leptotrichia_sp._HMT_223	Time_to_progression_grouped	>6	0.129117	0.0938291	90	10	0.172696	1
s__Leptotrichia_sp._HMT_223	Time_to_progression_grouped	1<2	-0.0681984	0.0884629	90	10	0.443058	1
s__Leptotrichia_sp._HMT_223	Time_to_progression_grouped	2<3	-0.0719222	0.0885241	90	10	0.418968	1
s__Leptotrichia_sp._HMT_223	Time_to_progression_grouped	3<4	-0.0663395	0.0847412	90	10	0.436057	1
s__Leptotrichia_sp._HMT_223	Time_to_progression_grouped	4<6	-0.0564631	0.0884629	90	10	0.525151	1
s__Leptotrichia_sp._HMT_223	Time_to_progression_grouped	NP	-0.0240677	0.0643686	90	10	0.709534	1
s__Leptotrichia_sp._HMT_225	Time_to_progression_grouped	>6	-0.0623631	0.126195	90	17	0.622622	1
s__Leptotrichia_sp._HMT_225	Time_to_progression_grouped	1<2	-0.0646917	0.119117	90	17	0.58866	1
s__Leptotrichia_sp._HMT_225	Time_to_progression_grouped	2<3	-0.00589469	0.118977	90	17	0.960617	1
s__Leptotrichia_sp._HMT_225	Time_to_progression_grouped	3<4	0.00912574	0.118977	90	17	0.939065	1
s__Leptotrichia_sp._HMT_225	Time_to_progression_grouped	4<6	-0.135434	0.119117	90	17	0.259129	1
s__Leptotrichia_sp._HMT_225	Time_to_progression_grouped	NP	0.00396359	0.0862809	90	17	0.96349	1
s__Leptotrichia_sp._HMT_392	Time_to_progression_grouped	>6	0.00556618	0.0881094	90	15	0.949784	1
s__Leptotrichia_sp._HMT_392	Time_to_progression_grouped	1<2	-0.0596417	0.0830706	90	15	0.474846	1
s__Leptotrichia_sp._HMT_392	Time_to_progression_grouped	2<3	0.0239933	0.0830703	90	15	0.773449	1
s__Leptotrichia_sp._HMT_392	Time_to_progression_grouped	3<4	0.10669	0.079534	90	15	0.183528	1
s__Leptotrichia_sp._HMT_392	Time_to_progression_grouped	4<6	-0.00780088	0.0830703	90	15	0.925415	1
s__Leptotrichia_sp._HMT_392	Time_to_progression_grouped	NP	-0.0214092	0.0611593	90	15	0.727236	1
s__Leptotrichia_sp._HMT_417	Time_to_progression_grouped	>6	-0.232014	0.21245	90	26	0.27829	1
s__Leptotrichia_sp._HMT_417	Time_to_progression_grouped	1<2	0.0201765	0.2003	90	26	0.920032	1
s__Leptotrichia_sp._HMT_417	Time_to_progression_grouped	2<3	-0.0911973	0.21245	90	26	0.668961	1
s__Leptotrichia_sp._HMT_417	Time_to_progression_grouped	3<4	-0.0503015	0.191772	90	26	0.793811	1
s__Leptotrichia_sp._HMT_417	Time_to_progression_grouped	4<6	0.022954	0.21245	90	26	0.914249	1
s__Leptotrichia_sp._HMT_417	Time_to_progression_grouped	NP	-0.109616	0.148045	90	26	0.461355	1
s__Leptotrichia_wadei	Time_to_progression_grouped	>6	-0.19293	0.220201	90	28	0.38378	1
s__Leptotrichia_wadei	Time_to_progression_grouped	1<2	-0.126992	0.207607	90	28	0.542616	1
s__Leptotrichia_wadei	Time_to_progression_grouped	2<3	0.029446	0.207607	90	28	0.887596	1
s__Leptotrichia_wadei	Time_to_progression_grouped	3<4	-0.112742	0.207607	90	28	0.588725	1
s__Leptotrichia_wadei	Time_to_progression_grouped	4<6	-0.19293	0.207607	90	28	0.355753	1
s__Leptotrichia_wadei	Time_to_progression_grouped	NP	0.000982897	0.153696	90	28	0.994915	1
s__Megasphaera_micronuciformis	Time_to_progression_grouped	>6	0.0961472	0.125207	90	14	0.444722	1
s__Megasphaera_micronuciformis	Time_to_progression_grouped	1<2	3.3408e-05	0.118046	90	14	0.999775	1
s__Megasphaera_micronuciformis	Time_to_progression_grouped	2<3	0.0648268	0.118046	90	14	0.584367	1
s__Megasphaera_micronuciformis	Time_to_progression_grouped	3<4	0.000129609	0.113021	90	14	0.999088	1
s__Megasphaera_micronuciformis	Time_to_progression_grouped	4<6	0.0821306	0.118046	90	14	0.48853	1
s__Megasphaera_micronuciformis	Time_to_progression_grouped	NP	0.0765519	0.0868724	90	14	0.380822	1
s__Mesorhizobium_loti	Time_to_progression_grouped	>6	1.13605e-16	0.105338	90	11	1	1
s__Mesorhizobium_loti	Time_to_progression_grouped	1<2	1.15152e-16	0.0993135	90	11	1	1
s__Mesorhizobium_loti	Time_to_progression_grouped	2<3	0.0344425	0.0993135	90	11	0.729626	1
s__Mesorhizobium_loti	Time_to_progression_grouped	3<4	0.067171	0.0950854	90	11	0.481925	1
s__Mesorhizobium_loti	Time_to_progression_grouped	4<6	0.195676	0.0993135	90	11	0.0521807	1
s__Mesorhizobium_loti	Time_to_progression_grouped	NP	0.0445417	0.0731404	90	11	0.544215	1
s__Neisseria_elongata	Time_to_progression_grouped	>6	-0.0779508	0.217927	90	23	0.721556	1
s__Neisseria_elongata	Time_to_progression_grouped	1<2	-0.0791612	0.164759	90	23	0.632262	1
s__Neisseria_elongata	Time_to_progression_grouped	2<3	-0.0640927	0.174736	90	23	0.714779	1
s__Neisseria_elongata	Time_to_progression_grouped	3<4	0.191338	0.157743	90	23	0.228857	1
s__Neisseria_elongata	Time_to_progression_grouped	4<6	0.0449243	0.164744	90	23	0.785823	1
s__Neisseria_elongata	Time_to_progression_grouped	NP	0.0588359	0.120962	90	23	0.628113	1
s__Neisseria_oralis	Time_to_progression_grouped	>6	-0.130761	0.19502	90	23	0.504813	1
s__Neisseria_oralis	Time_to_progression_grouped	1<2	-0.00111714	0.185016	90	23	0.995199	1
s__Neisseria_oralis	Time_to_progression_grouped	2<3	-0.115489	0.184364	90	23	0.533111	1
s__Neisseria_oralis	Time_to_progression_grouped	3<4	0.152577	0.184364	90	23	0.410764	1
s__Neisseria_oralis	Time_to_progression_grouped	4<6	-0.141352	0.19502	90	23	0.471058	1
s__Neisseria_oralis	Time_to_progression_grouped	NP	-0.0113108	0.13401	90	23	0.932991	1
s__Oribacterium_sinus	Time_to_progression_grouped	>6	0.0976715	0.168687	90	25	0.564209	1
s__Oribacterium_sinus	Time_to_progression_grouped	1<2	0.0610414	0.168687	90	25	0.718409	1
s__Oribacterium_sinus	Time_to_progression_grouped	2<3	0.106376	0.15904	90	25	0.505506	1
s__Oribacterium_sinus	Time_to_progression_grouped	3<4	0.163121	0.152269	90	25	0.287271	1
s__Oribacterium_sinus	Time_to_progression_grouped	4<6	0.281134	0.15904	90	25	0.0809243	1
s__Oribacterium_sinus	Time_to_progression_grouped	NP	0.128375	0.117205	90	25	0.276672	1
s__Parvimonas_micra	Time_to_progression_grouped	>6	0.0379417	0.127714	90	20	0.767153	1
s__Parvimonas_micra	Time_to_progression_grouped	1<2	0.00443064	0.12041	90	20	0.970737	1
s__Parvimonas_micra	Time_to_progression_grouped	2<3	-0.0618473	0.12041	90	20	0.608884	1
s__Parvimonas_micra	Time_to_progression_grouped	3<4	-0.0618473	0.115283	90	20	0.593079	1
s__Parvimonas_micra	Time_to_progression_grouped	4<6	-0.0618473	0.12041	90	20	0.608884	1
s__Parvimonas_micra	Time_to_progression_grouped	NP	0.0538255	0.0886768	90	20	0.545538	1
s__Parvimonas_sp._HMT_110	Time_to_progression_grouped	>6	0.226592	0.0932506	90	10	0.0172587	1
s__Parvimonas_sp._HMT_110	Time_to_progression_grouped	1<2	0.0536236	0.0879175	90	10	0.543574	1
s__Parvimonas_sp._HMT_110	Time_to_progression_grouped	2<3	-0.00205076	0.0879175	90	10	0.981446	1
s__Parvimonas_sp._HMT_110	Time_to_progression_grouped	3<4	0.130688	0.0841746	90	10	0.124329	1
s__Parvimonas_sp._HMT_110	Time_to_progression_grouped	4<6	-0.00284547	0.0879175	90	10	0.974258	1
s__Parvimonas_sp._HMT_110	Time_to_progression_grouped	NP	0.0343473	0.0646104	90	10	0.596463	1
s__Porphyromonas_catoniae	Time_to_progression_grouped	>6	0.120687	0.0896803	90	10	0.182145	1
s__Porphyromonas_catoniae	Time_to_progression_grouped	1<2	-0.0205951	0.0845682	90	10	0.808208	1
s__Porphyromonas_catoniae	Time_to_progression_grouped	2<3	-0.0144382	0.0845514	90	10	0.864837	1
s__Porphyromonas_catoniae	Time_to_progression_grouped	3<4	-1.51272e-16	0.0809518	90	10	1	1
s__Porphyromonas_catoniae	Time_to_progression_grouped	4<6	-0.00634529	0.0845514	90	10	0.940363	1
s__Porphyromonas_catoniae	Time_to_progression_grouped	NP	0.0481334	0.0618345	90	10	0.438769	1
s__Porphyromonas_endodontalis	Time_to_progression_grouped	>6	-0.17735	0.189558	90	26	0.35251	1
s__Porphyromonas_endodontalis	Time_to_progression_grouped	1<2	0.0425579	0.164162	90	26	0.796164	1
s__Porphyromonas_endodontalis	Time_to_progression_grouped	2<3	-0.0570004	0.174337	90	26	0.744613	1
s__Porphyromonas_endodontalis	Time_to_progression_grouped	3<4	0.00629437	0.157173	90	26	0.968163	1
s__Porphyromonas_endodontalis	Time_to_progression_grouped	4<6	-0.216694	0.164403	90	26	0.191486	1
s__Porphyromonas_endodontalis	Time_to_progression_grouped	NP	-0.0615508	0.11992	90	26	0.609386	1
s__Porphyromonas_gingivalis	Time_to_progression_grouped	>6	0.00430957	0.110264	90	13	0.968918	1
s__Porphyromonas_gingivalis	Time_to_progression_grouped	1<2	0.00567548	0.103958	90	13	0.956595	1
s__Porphyromonas_gingivalis	Time_to_progression_grouped	2<3	0.004317	0.103958	90	13	0.966977	1
s__Porphyromonas_gingivalis	Time_to_progression_grouped	3<4	0.192823	0.0995334	90	13	0.0561563	1
s__Porphyromonas_gingivalis	Time_to_progression_grouped	4<6	0.089542	0.103958	90	13	0.391569	1
s__Porphyromonas_gingivalis	Time_to_progression_grouped	NP	0.0658478	0.076404	90	13	0.391381	1
s__Porphyromonas_pasteri	Time_to_progression_grouped	>6	-0.230694	0.249048	90	31	0.357383	1
s__Porphyromonas_pasteri	Time_to_progression_grouped	1<2	-0.152872	0.249048	90	31	0.541266	1
s__Porphyromonas_pasteri	Time_to_progression_grouped	2<3	-0.35153	0.249048	90	31	0.162407	1
s__Porphyromonas_pasteri	Time_to_progression_grouped	3<4	-0.352006	0.234805	90	31	0.138209	1
s__Porphyromonas_pasteri	Time_to_progression_grouped	4<6	-0.351179	0.271129	90	31	0.199374	1
s__Porphyromonas_pasteri	Time_to_progression_grouped	NP	-0.123328	0.173511	90	31	0.479575	1
s__Prevotella_buccae	Time_to_progression_grouped	>6	-1.06476e-16	0.0834209	90	10	1	1
s__Prevotella_buccae	Time_to_progression_grouped	1<2	-1.0232e-16	0.0786499	90	10	1	1
s__Prevotella_buccae	Time_to_progression_grouped	2<3	-9.61086e-17	0.0786499	90	10	1	1
s__Prevotella_buccae	Time_to_progression_grouped	3<4	0.049138	0.0753016	90	10	0.51585	1
s__Prevotella_buccae	Time_to_progression_grouped	4<6	-9.66093e-17	0.0786499	90	10	1	1
s__Prevotella_buccae	Time_to_progression_grouped	NP	0.0554416	0.0578848	90	10	0.340949	1
s__Prevotella_denticola	Time_to_progression_grouped	>6	5.11497e-16	0.215597	90	25	1	1
s__Prevotella_denticola	Time_to_progression_grouped	1<2	0.229451	0.204533	90	25	0.265292	1
s__Prevotella_denticola	Time_to_progression_grouped	2<3	4.36245e-16	0.204533	90	25	1	1
s__Prevotella_denticola	Time_to_progression_grouped	3<4	0.122829	0.196812	90	25	0.534343	1
s__Prevotella_denticola	Time_to_progression_grouped	4<6	4.90332e-16	0.204533	90	25	1	1
s__Prevotella_denticola	Time_to_progression_grouped	NP	0.202393	0.157619	90	25	0.202827	1
s__Prevotella_histicola	Time_to_progression_grouped	>6	-0.301997	0.242757	90	38	0.21758	1
s__Prevotella_histicola	Time_to_progression_grouped	1<2	-0.153706	0.210235	90	38	0.467116	1
s__Prevotella_histicola	Time_to_progression_grouped	2<3	-0.306047	0.242757	90	38	0.211538	1
s__Prevotella_histicola	Time_to_progression_grouped	3<4	-0.185726	0.210234	90	38	0.379989	1
s__Prevotella_histicola	Time_to_progression_grouped	4<6	-0.213211	0.210236	90	38	0.313955	1
s__Prevotella_histicola	Time_to_progression_grouped	NP	-0.0502664	0.155544	90	38	0.747534	1
s__Prevotella_melaninogenica	Time_to_progression_grouped	>6	0.0680577	0.222843	90	50	0.761437	1
s__Prevotella_melaninogenica	Time_to_progression_grouped	1<2	-0.103376	0.239544	90	50	0.668127	1
s__Prevotella_melaninogenica	Time_to_progression_grouped	2<3	-0.475695	0.223921	90	50	0.0389035	1
s__Prevotella_melaninogenica	Time_to_progression_grouped	3<4	-0.298363	0.211269	90	50	0.164623	1
s__Prevotella_melaninogenica	Time_to_progression_grouped	4<6	0.050491	0.269186	90	50	0.852091	1
s__Prevotella_melaninogenica	Time_to_progression_grouped	NP	-0.0887852	0.165406	90	50	0.593949	1
s__Prevotella_nanceiensis	Time_to_progression_grouped	>6	-0.0224672	0.20787	90	33	0.914226	1
s__Prevotella_nanceiensis	Time_to_progression_grouped	1<2	0.34553	0.195969	90	33	0.082046	1
s__Prevotella_nanceiensis	Time_to_progression_grouped	2<3	-0.220904	0.207752	90	33	0.291154	1
s__Prevotella_nanceiensis	Time_to_progression_grouped	3<4	-0.0246834	0.195969	90	33	0.900112	1
s__Prevotella_nanceiensis	Time_to_progression_grouped	4<6	-0.111842	0.20787	90	33	0.592183	1
s__Prevotella_nanceiensis	Time_to_progression_grouped	NP	-0.0380693	0.143649	90	33	0.791767	1
s__Prevotella_oralis	Time_to_progression_grouped	>6	1.13635e-16	0.0807363	90	10	1	1
s__Prevotella_oralis	Time_to_progression_grouped	1<2	1.08795e-16	0.076119	90	10	1	1
s__Prevotella_oralis	Time_to_progression_grouped	2<3	1.06823e-16	0.0807363	90	10	1	1
s__Prevotella_oralis	Time_to_progression_grouped	3<4	1.18136e-16	0.0728783	90	10	1	1
s__Prevotella_oralis	Time_to_progression_grouped	4<6	1.09552e-16	0.076119	90	10	1	1
s__Prevotella_oralis	Time_to_progression_grouped	NP	0.0516627	0.0560585	90	10	0.359482	1
s__Prevotella_oris	Time_to_progression_grouped	>6	0.0982814	0.230379	90	38	0.670841	1
s__Prevotella_oris	Time_to_progression_grouped	1<2	0.143775	0.217204	90	38	0.509963	1
s__Prevotella_oris	Time_to_progression_grouped	2<3	-0.107251	0.217204	90	38	0.622848	1
s__Prevotella_oris	Time_to_progression_grouped	3<4	0.095825	0.207957	90	38	0.64623	1
s__Prevotella_oris	Time_to_progression_grouped	4<6	-0.0499978	0.217204	90	38	0.818548	1
s__Prevotella_oris	Time_to_progression_grouped	NP	0.171848	0.160416	90	38	0.287352	1
s__Prevotella_oulorum	Time_to_progression_grouped	>6	0.178055	0.159302	90	26	0.266952	1
s__Prevotella_oulorum	Time_to_progression_grouped	1<2	1.27947e-16	0.150192	90	26	1	1
s__Prevotella_oulorum	Time_to_progression_grouped	2<3	1.28198e-16	0.150192	90	26	1	1
s__Prevotella_oulorum	Time_to_progression_grouped	3<4	0.12233	0.143798	90	26	0.397407	1
s__Prevotella_oulorum	Time_to_progression_grouped	4<6	1.54661e-16	0.150192	90	26	1	1
s__Prevotella_oulorum	Time_to_progression_grouped	NP	0.158502	0.11061	90	26	0.155667	1
s__Prevotella_pallens	Time_to_progression_grouped	>6	-0.0513998	0.190104	90	34	0.787566	1
s__Prevotella_pallens	Time_to_progression_grouped	1<2	0.199519	0.179231	90	34	0.268961	1
s__Prevotella_pallens	Time_to_progression_grouped	2<3	0.094608	0.179231	90	34	0.599062	1
s__Prevotella_pallens	Time_to_progression_grouped	3<4	0.0233699	0.171601	90	34	0.892015	1
s__Prevotella_pallens	Time_to_progression_grouped	4<6	0.218453	0.190104	90	34	0.253928	1
s__Prevotella_pallens	Time_to_progression_grouped	NP	0.151355	0.132086	90	34	0.255259	1
s__Prevotella_pleuritidis	Time_to_progression_grouped	>6	-0.0745394	0.173662	90	19	0.668976	1
s__Prevotella_pleuritidis	Time_to_progression_grouped	1<2	0.0138017	0.150396	90	19	0.927123	1
s__Prevotella_pleuritidis	Time_to_progression_grouped	2<3	0.0357611	0.159519	90	19	0.823218	1
s__Prevotella_pleuritidis	Time_to_progression_grouped	3<4	0.0600501	0.143993	90	19	0.677828	1
s__Prevotella_pleuritidis	Time_to_progression_grouped	4<6	-0.0754451	0.150397	90	19	0.617371	1
s__Prevotella_pleuritidis	Time_to_progression_grouped	NP	0.0172031	0.11097	90	19	0.877224	1
s__Prevotella_salivae	Time_to_progression_grouped	>6	0.0858268	0.182321	90	33	0.63912	1
s__Prevotella_salivae	Time_to_progression_grouped	1<2	0.0992635	0.171894	90	33	0.565264	1
s__Prevotella_salivae	Time_to_progression_grouped	2<3	0.169139	0.182321	90	33	0.356388	1
s__Prevotella_salivae	Time_to_progression_grouped	3<4	0.101615	0.171894	90	33	0.556109	1
s__Prevotella_salivae	Time_to_progression_grouped	4<6	0.423085	0.171894	90	33	0.0160222	1
s__Prevotella_salivae	Time_to_progression_grouped	NP	0.181351	0.126678	90	33	0.156206	1
s__Prevotella_sp._HMT_300	Time_to_progression_grouped	>6	0.189895	0.14318	90	12	0.188463	1
s__Prevotella_sp._HMT_300	Time_to_progression_grouped	1<2	-0.014936	0.134992	90	12	0.912171	1
s__Prevotella_sp._HMT_300	Time_to_progression_grouped	2<3	-0.0142532	0.13502	90	12	0.916188	1
s__Prevotella_sp._HMT_300	Time_to_progression_grouped	3<4	-0.0104984	0.129245	90	12	0.935459	1
s__Prevotella_sp._HMT_300	Time_to_progression_grouped	4<6	-0.0174173	0.134992	90	12	0.897656	1
s__Prevotella_sp._HMT_300	Time_to_progression_grouped	NP	0.0768657	0.0987015	90	12	0.438472	1
s__Prevotella_sp._HMT_305	Time_to_progression_grouped	>6	0.00387467	0.100107	90	19	0.96922	1
s__Prevotella_sp._HMT_305	Time_to_progression_grouped	1<2	0.0635408	0.0943816	90	19	0.502713	1
s__Prevotella_sp._HMT_305	Time_to_progression_grouped	2<3	0.111897	0.0943816	90	19	0.239249	1
s__Prevotella_sp._HMT_305	Time_to_progression_grouped	3<4	0.0102606	0.0903635	90	19	0.909876	1
s__Prevotella_sp._HMT_305	Time_to_progression_grouped	4<6	0.0143153	0.0943816	90	19	0.87982	1
s__Prevotella_sp._HMT_305	Time_to_progression_grouped	NP	0.106764	0.0686803	90	19	0.124145	1
s__Prevotella_sp._HMT_306	Time_to_progression_grouped	>6	0.218762	0.166362	90	12	0.19223	1
s__Prevotella_sp._HMT_306	Time_to_progression_grouped	1<2	-8.95962e-17	0.156848	90	12	1	1
s__Prevotella_sp._HMT_306	Time_to_progression_grouped	2<3	0.222926	0.166362	90	12	0.18399	1
s__Prevotella_sp._HMT_306	Time_to_progression_grouped	3<4	-1.06322e-16	0.15017	90	12	1	1
s__Prevotella_sp._HMT_306	Time_to_progression_grouped	4<6	-1.03107e-16	0.156848	90	12	1	1
s__Prevotella_sp._HMT_306	Time_to_progression_grouped	NP	0.0824355	0.115512	90	12	0.477493	1
s__Prevotella_sp._HMT_313	Time_to_progression_grouped	>6	0.0908031	0.161951	90	17	0.5766	1
s__Prevotella_sp._HMT_313	Time_to_progression_grouped	1<2	-0.0869818	0.152688	90	17	0.570519	1
s__Prevotella_sp._HMT_313	Time_to_progression_grouped	2<3	-0.0869818	0.152688	90	17	0.570519	1
s__Prevotella_sp._HMT_313	Time_to_progression_grouped	3<4	-0.0869818	0.146188	90	17	0.553545	1
s__Prevotella_sp._HMT_313	Time_to_progression_grouped	4<6	0.012924	0.152688	90	17	0.932759	1
s__Prevotella_sp._HMT_313	Time_to_progression_grouped	NP	0.0307074	0.112684	90	17	0.785941	1
s__Ralstonia_pickettii	Time_to_progression_grouped	>6	0.134899	0.115851	90	13	0.247672	1
s__Ralstonia_pickettii	Time_to_progression_grouped	1<2	-2.11191e-16	0.109906	90	13	1	1
s__Ralstonia_pickettii	Time_to_progression_grouped	2<3	0.134774	0.109906	90	13	0.22365	1
s__Ralstonia_pickettii	Time_to_progression_grouped	3<4	-2.00949e-16	0.105757	90	13	1	1
s__Ralstonia_pickettii	Time_to_progression_grouped	4<6	-2.19229e-16	0.109906	90	13	1	1
s__Ralstonia_pickettii	Time_to_progression_grouped	NP	0.062834	0.0846504	90	13	0.460067	1
s__Rothia_aeria	Time_to_progression_grouped	>6	-0.126889	0.220259	90	37	0.56651	1
s__Rothia_aeria	Time_to_progression_grouped	1<2	-0.0830446	0.208589	90	37	0.69177	1
s__Rothia_aeria	Time_to_progression_grouped	2<3	-0.0780892	0.220259	90	37	0.724067	1
s__Rothia_aeria	Time_to_progression_grouped	3<4	-0.109584	0.239741	90	37	0.649104	1
s__Rothia_aeria	Time_to_progression_grouped	4<6	-0.307864	0.207695	90	37	0.143003	1
s__Rothia_aeria	Time_to_progression_grouped	NP	-0.0940549	0.151087	90	37	0.535889	1
s__Rothia_mucilaginosa	Time_to_progression_grouped	3<4	0.0207552	0.364118	90	83	0.955477	1
s__Rothia_mucilaginosa	Time_to_progression_grouped	4<6	-0.341064	0.523065	90	83	0.525045	1
s__Rothia_mucilaginosa	Time_to_progression_grouped	NP	0.248261	0.302594	90	83	0.445709	1
s__Ruminococcaceae_.G.1._bacterium_HMT_075	Time_to_progression_grouped	>6	-0.00319662	0.156201	90	24	0.983724	1
s__Ruminococcaceae_.G.1._bacterium_HMT_075	Time_to_progression_grouped	1<2	0.0417575	0.147268	90	24	0.777489	1
s__Ruminococcaceae_.G.1._bacterium_HMT_075	Time_to_progression_grouped	2<3	-0.0026805	0.147268	90	24	0.985523	1
s__Ruminococcaceae_.G.1._bacterium_HMT_075	Time_to_progression_grouped	3<4	-0.0291074	0.140998	90	24	0.836973	1
s__Ruminococcaceae_.G.1._bacterium_HMT_075	Time_to_progression_grouped	4<6	-0.0164505	0.156201	90	24	0.916388	1
s__Ruminococcaceae_.G.1._bacterium_HMT_075	Time_to_progression_grouped	NP	0.0496226	0.10853	90	24	0.648748	1
s__Ruminococcaceae_.G.2._bacterium_HMT_085	Time_to_progression_grouped	>6	-0.213708	0.107193	90	12	0.0494704	1
s__Ruminococcaceae_.G.2._bacterium_HMT_085	Time_to_progression_grouped	1<2	-0.107472	0.101062	90	12	0.290671	1
s__Ruminococcaceae_.G.2._bacterium_HMT_085	Time_to_progression_grouped	2<3	-0.213708	0.101062	90	12	0.0374617	1
s__Ruminococcaceae_.G.2._bacterium_HMT_085	Time_to_progression_grouped	3<4	-0.213708	0.0967596	90	12	0.0299555	1
s__Ruminococcaceae_.G.2._bacterium_HMT_085	Time_to_progression_grouped	4<6	-0.213708	0.101062	90	12	0.0374617	1
s__Ruminococcaceae_.G.2._bacterium_HMT_085	Time_to_progression_grouped	NP	-0.155099	0.0743797	90	12	0.0401207	1
s__Saccharibacteria_.TM7._.G.1._bacterium_HMT_346	Time_to_progression_grouped	>6	1.63018e-17	0.161943	90	19	1	1
s__Saccharibacteria_.TM7._.G.1._bacterium_HMT_346	Time_to_progression_grouped	1<2	-1.279e-17	0.140247	90	19	1	1
s__Saccharibacteria_.TM7._.G.1._bacterium_HMT_346	Time_to_progression_grouped	2<3	-1.28145e-17	0.140247	90	19	1	1
s__Saccharibacteria_.TM7._.G.1._bacterium_HMT_346	Time_to_progression_grouped	3<4	0.0417719	0.134276	90	19	0.756522	1
s__Saccharibacteria_.TM7._.G.1._bacterium_HMT_346	Time_to_progression_grouped	4<6	0	0.140247	90	19	1	1
s__Saccharibacteria_.TM7._.G.1._bacterium_HMT_346	Time_to_progression_grouped	NP	0.138648	0.103219	90	19	0.182899	1
s__Saccharibacteria_.TM7._.G.1._bacterium_HMT_347	Time_to_progression_grouped	>6	7.81454e-17	0.0931744	90	10	1	1
s__Saccharibacteria_.TM7._.G.1._bacterium_HMT_347	Time_to_progression_grouped	1<2	7.04238e-17	0.0878457	90	10	1	1
s__Saccharibacteria_.TM7._.G.1._bacterium_HMT_347	Time_to_progression_grouped	2<3	7.0569e-17	0.0878457	90	10	1	1
s__Saccharibacteria_.TM7._.G.1._bacterium_HMT_347	Time_to_progression_grouped	3<4	0.0792252	0.0841058	90	10	0.349044	1
s__Saccharibacteria_.TM7._.G.1._bacterium_HMT_347	Time_to_progression_grouped	4<6	5.80657e-17	0.0878457	90	10	1	1
s__Saccharibacteria_.TM7._.G.1._bacterium_HMT_347	Time_to_progression_grouped	NP	0.0496643	0.0647834	90	10	0.445564	1
s__Saccharibacteria_.TM7._.G.1._bacterium_HMT_348	Time_to_progression_grouped	>6	0.165709	0.0889366	90	15	0.0662481	1
s__Saccharibacteria_.TM7._.G.1._bacterium_HMT_348	Time_to_progression_grouped	1<2	-0.0337189	0.0838502	90	15	0.688702	1
s__Saccharibacteria_.TM7._.G.1._bacterium_HMT_348	Time_to_progression_grouped	2<3	-0.0143227	0.0838502	90	15	0.86482	1
s__Saccharibacteria_.TM7._.G.1._bacterium_HMT_348	Time_to_progression_grouped	3<4	0.0653676	0.0802805	90	15	0.418021	1
s__Saccharibacteria_.TM7._.G.1._bacterium_HMT_348	Time_to_progression_grouped	4<6	-0.0559395	0.0838502	90	15	0.506682	1
s__Saccharibacteria_.TM7._.G.1._bacterium_HMT_348	Time_to_progression_grouped	NP	0.0269116	0.0605571	90	15	0.658068	1
s__Saccharibacteria_.TM7._.G.1._bacterium_HMT_349	Time_to_progression_grouped	>6	-9.9378e-17	0.0822035	90	10	1	1
s__Saccharibacteria_.TM7._.G.1._bacterium_HMT_349	Time_to_progression_grouped	1<2	-8.31353e-17	0.0775022	90	10	1	1
s__Saccharibacteria_.TM7._.G.1._bacterium_HMT_349	Time_to_progression_grouped	2<3	0.0293863	0.0775022	90	10	0.705532	1
s__Saccharibacteria_.TM7._.G.1._bacterium_HMT_349	Time_to_progression_grouped	3<4	0.0434173	0.0742027	90	10	0.560056	1
s__Saccharibacteria_.TM7._.G.1._bacterium_HMT_349	Time_to_progression_grouped	4<6	-8.3728e-17	0.0775022	90	10	1	1
s__Saccharibacteria_.TM7._.G.1._bacterium_HMT_349	Time_to_progression_grouped	NP	0.0510281	0.05704	90	10	0.373587	1
s__Saccharibacteria_.TM7._.G.1._bacterium_HMT_352	Time_to_progression_grouped	>6	0.0279122	0.12556	90	15	0.824707	1
s__Saccharibacteria_.TM7._.G.1._bacterium_HMT_352	Time_to_progression_grouped	1<2	0.00127418	0.118379	90	15	0.991442	1
s__Saccharibacteria_.TM7._.G.1._bacterium_HMT_352	Time_to_progression_grouped	2<3	-0.0829315	0.118379	90	15	0.48583	1
s__Saccharibacteria_.TM7._.G.1._bacterium_HMT_352	Time_to_progression_grouped	3<4	0.0744175	0.11334	90	15	0.513532	1
s__Saccharibacteria_.TM7._.G.1._bacterium_HMT_352	Time_to_progression_grouped	4<6	-0.0657357	0.118697	90	15	0.581394	1
s__Saccharibacteria_.TM7._.G.1._bacterium_HMT_352	Time_to_progression_grouped	NP	0.085253	0.0852454	90	15	0.320805	1
s__Saccharibacteria_.TM7._.G.5._bacterium_HMT_356	Time_to_progression_grouped	>6	-0.085501	0.124934	90	12	0.495722	1
s__Saccharibacteria_.TM7._.G.5._bacterium_HMT_356	Time_to_progression_grouped	1<2	-0.0901908	0.108196	90	12	0.406999	1
s__Saccharibacteria_.TM7._.G.5._bacterium_HMT_356	Time_to_progression_grouped	2<3	-0.0561147	0.108196	90	12	0.605446	1
s__Saccharibacteria_.TM7._.G.5._bacterium_HMT_356	Time_to_progression_grouped	3<4	-0.0856445	0.103592	90	12	0.410838	1
s__Saccharibacteria_.TM7._.G.5._bacterium_HMT_356	Time_to_progression_grouped	4<6	0.0639218	0.108196	90	12	0.556324	1
s__Saccharibacteria_.TM7._.G.5._bacterium_HMT_356	Time_to_progression_grouped	NP	-0.0408513	0.0795575	90	12	0.609082	1
s__Schaalia_lingnae_.Not_Validly_Published.	Time_to_progression_grouped	>6	-0.0892477	0.13922	90	17	0.523346	1
s__Schaalia_lingnae_.Not_Validly_Published.	Time_to_progression_grouped	1<2	-0.0076462	0.131121	90	17	0.953647	1
s__Schaalia_lingnae_.Not_Validly_Published.	Time_to_progression_grouped	2<3	-0.104828	0.13122	90	17	0.426766	1
s__Schaalia_lingnae_.Not_Validly_Published.	Time_to_progression_grouped	3<4	-0.0853969	0.125539	90	17	0.498357	1
s__Schaalia_lingnae_.Not_Validly_Published.	Time_to_progression_grouped	4<6	-0.122324	0.131121	90	17	0.353734	1
s__Schaalia_lingnae_.Not_Validly_Published.	Time_to_progression_grouped	NP	0.011429	0.0953608	90	17	0.904927	1
s__Schaalia_odontolyticus	Time_to_progression_grouped	>6	-0.322847	0.301895	90	38	0.288365	1
s__Schaalia_odontolyticus	Time_to_progression_grouped	1<2	0.139256	0.277309	90	38	0.617039	1
s__Schaalia_odontolyticus	Time_to_progression_grouped	2<3	-0.157927	0.261449	90	38	0.547661	1
s__Schaalia_odontolyticus	Time_to_progression_grouped	3<4	-0.322847	0.261449	90	38	0.220797	1
s__Schaalia_odontolyticus	Time_to_progression_grouped	4<6	0.0692512	0.261449	90	38	0.791843	1
s__Schaalia_odontolyticus	Time_to_progression_grouped	NP	-0.0268754	0.193242	90	38	0.889768	1
s__Schaalia_sp._HMT_172	Time_to_progression_grouped	>6	1.63536e-16	0.16408	90	12	1	1
s__Schaalia_sp._HMT_172	Time_to_progression_grouped	1<2	1.53837e-16	0.15566	90	12	1	1
s__Schaalia_sp._HMT_172	Time_to_progression_grouped	2<3	1.56897e-16	0.16408	90	12	1	1
s__Schaalia_sp._HMT_172	Time_to_progression_grouped	3<4	1.53954e-16	0.149784	90	12	1	1
s__Schaalia_sp._HMT_172	Time_to_progression_grouped	4<6	0.0982511	0.16408	90	12	0.551065	1
s__Schaalia_sp._HMT_172	Time_to_progression_grouped	NP	0.0765756	0.120024	90	12	0.525366	1
s__Schaalia_sp._HMT_180	Time_to_progression_grouped	>6	0.128703	0.227169	90	20	0.572644	1
s__Schaalia_sp._HMT_180	Time_to_progression_grouped	1<2	0.343027	0.227169	90	20	0.135083	1
s__Schaalia_sp._HMT_180	Time_to_progression_grouped	2<3	7.70186e-17	0.214177	90	20	1	1
s__Schaalia_sp._HMT_180	Time_to_progression_grouped	3<4	4.73401e-17	0.205059	90	20	1	1
s__Schaalia_sp._HMT_180	Time_to_progression_grouped	4<6	0.200629	0.214177	90	20	0.351783	1
s__Schaalia_sp._HMT_180	Time_to_progression_grouped	NP	0.169021	0.158063	90	20	0.28822	1
s__Selenomonas_noxia	Time_to_progression_grouped	>6	-4.82819e-16	0.151109	90	19	1	1
s__Selenomonas_noxia	Time_to_progression_grouped	1<2	0.201119	0.142466	90	19	0.161823	1
s__Selenomonas_noxia	Time_to_progression_grouped	2<3	-4.87151e-16	0.142466	90	19	1	1
s__Selenomonas_noxia	Time_to_progression_grouped	3<4	-4.72542e-16	0.136401	90	19	1	1
s__Selenomonas_noxia	Time_to_progression_grouped	4<6	-4.8976e-16	0.142466	90	19	1	1
s__Selenomonas_noxia	Time_to_progression_grouped	NP	0.138962	0.104921	90	19	0.189034	1
s__Selenomonas_sputigena	Time_to_progression_grouped	>6	0.18293	0.135443	90	17	0.180585	1
s__Selenomonas_sputigena	Time_to_progression_grouped	1<2	-0.0444824	0.127697	90	17	0.728486	1
s__Selenomonas_sputigena	Time_to_progression_grouped	2<3	-0.0781451	0.127697	90	17	0.542281	1
s__Selenomonas_sputigena	Time_to_progression_grouped	3<4	-0.11946	0.122261	90	17	0.331432	1
s__Selenomonas_sputigena	Time_to_progression_grouped	4<6	-0.12016	0.127697	90	17	0.349516	1
s__Selenomonas_sputigena	Time_to_progression_grouped	NP	-0.042631	0.0940777	90	17	0.651704	1
s__Solobacterium_moorei	Time_to_progression_grouped	>6	-0.0325765	0.073565	90	14	0.659063	1
s__Solobacterium_moorei	Time_to_progression_grouped	1<2	-0.040572	0.0693577	90	14	0.560184	1
s__Solobacterium_moorei	Time_to_progression_grouped	2<3	0.0802786	0.0693577	90	14	0.250462	1
s__Solobacterium_moorei	Time_to_progression_grouped	3<4	0.0259313	0.0664049	90	14	0.697183	1
s__Solobacterium_moorei	Time_to_progression_grouped	4<6	0.0792451	0.0693577	90	14	0.256564	1
s__Solobacterium_moorei	Time_to_progression_grouped	NP	0.00268744	0.0505377	90	14	0.957727	1
s__Stomatobaculum_longum	Time_to_progression_grouped	>6	-0.0966984	0.113403	90	13	0.39631	1
s__Stomatobaculum_longum	Time_to_progression_grouped	1<2	-0.0966984	0.106917	90	13	0.36842	1
s__Stomatobaculum_longum	Time_to_progression_grouped	2<3	0.148996	0.106917	90	13	0.167214	1
s__Stomatobaculum_longum	Time_to_progression_grouped	3<4	-0.0966984	0.102365	90	13	0.347618	1
s__Stomatobaculum_longum	Time_to_progression_grouped	4<6	-0.0966984	0.106917	90	13	0.36842	1
s__Stomatobaculum_longum	Time_to_progression_grouped	NP	-0.0324683	0.0787402	90	13	0.681161	1
s__Stomatobaculum_sp._HMT_097	Time_to_progression_grouped	>6	-1.98756e-16	0.135095	90	14	1	1
s__Stomatobaculum_sp._HMT_097	Time_to_progression_grouped	1<2	0.222888	0.127369	90	14	0.0838234	1
s__Stomatobaculum_sp._HMT_097	Time_to_progression_grouped	2<3	-2.17846e-16	0.127369	90	14	1	1
s__Stomatobaculum_sp._HMT_097	Time_to_progression_grouped	3<4	-2.00716e-16	0.121946	90	14	1	1
s__Stomatobaculum_sp._HMT_097	Time_to_progression_grouped	4<6	0.253953	0.127369	90	14	0.049453	1
s__Stomatobaculum_sp._HMT_097	Time_to_progression_grouped	NP	0.0797048	0.0937408	90	14	0.397622	1
s__Streptococcus_australis	Time_to_progression_grouped	>6	-0.12823	0.278102	90	26	0.646106	1
s__Streptococcus_australis	Time_to_progression_grouped	1<2	0.366063	0.257472	90	26	0.159355	1
s__Streptococcus_australis	Time_to_progression_grouped	2<3	-0.12823	0.24426	90	26	0.601193	1
s__Streptococcus_australis	Time_to_progression_grouped	3<4	-0.12823	0.235039	90	26	0.587027	1
s__Streptococcus_australis	Time_to_progression_grouped	4<6	0.0700379	0.257472	90	26	0.786374	1
s__Streptococcus_australis	Time_to_progression_grouped	NP	0.053371	0.188683	90	26	0.778084	1
s__Streptococcus_cristatus_clade_578	Time_to_progression_grouped	>6	0.201559	0.220495	90	27	0.363543	1
s__Streptococcus_cristatus_clade_578	Time_to_progression_grouped	1<2	0.116871	0.207885	90	27	0.575638	1
s__Streptococcus_cristatus_clade_578	Time_to_progression_grouped	2<3	5.91309e-16	0.207885	90	27	1	1
s__Streptococcus_cristatus_clade_578	Time_to_progression_grouped	3<4	0.21247	0.199034	90	27	0.289123	1
s__Streptococcus_cristatus_clade_578	Time_to_progression_grouped	4<6	5.69212e-16	0.207885	90	27	1	1
s__Streptococcus_cristatus_clade_578	Time_to_progression_grouped	NP	0.213432	0.153774	90	27	0.169206	1
s__Streptococcus_gordonii	Time_to_progression_grouped	>6	0.259868	0.237607	90	46	0.277546	1
s__Streptococcus_gordonii	Time_to_progression_grouped	1<2	-0.0463722	0.205774	90	46	0.822308	1
s__Streptococcus_gordonii	Time_to_progression_grouped	2<3	0.0542324	0.205774	90	46	0.792837	1
s__Streptococcus_gordonii	Time_to_progression_grouped	3<4	-0.0176337	0.205774	90	46	0.931935	1
s__Streptococcus_gordonii	Time_to_progression_grouped	4<6	-0.0398915	0.205774	90	46	0.846802	1
s__Streptococcus_gordonii	Time_to_progression_grouped	NP	0.148622	0.151974	90	46	0.331205	1
s__Streptococcus_infantis_clade_431	Time_to_progression_grouped	>6	0.129435	0.442114	90	45	0.770768	1
s__Streptococcus_infantis_clade_431	Time_to_progression_grouped	1<2	-0.0127243	0.456627	90	45	0.977867	1
s__Streptococcus_infantis_clade_431	Time_to_progression_grouped	2<3	0.266342	0.456549	90	45	0.561946	1
s__Streptococcus_infantis_clade_431	Time_to_progression_grouped	3<4	0.300954	0.433216	90	45	0.490073	1
s__Streptococcus_infantis_clade_431	Time_to_progression_grouped	4<6	0.784562	0.456627	90	45	0.0912091	1
s__Streptococcus_infantis_clade_431	Time_to_progression_grouped	NP	0.205862	0.399512	90	45	0.608358	1
s__Streptococcus_infantis_clade_638	Time_to_progression_grouped	>6	-0.331991	0.286261	90	33	0.250392	1
s__Streptococcus_infantis_clade_638	Time_to_progression_grouped	1<2	-0.331991	0.429391	90	33	0.442226	1
s__Streptococcus_infantis_clade_638	Time_to_progression_grouped	2<3	-0.0760341	0.247909	90	33	0.760051	1
s__Streptococcus_infantis_clade_638	Time_to_progression_grouped	3<4	-0.156762	0.247909	90	33	0.529385	1
s__Streptococcus_infantis_clade_638	Time_to_progression_grouped	4<6	-0.00943803	0.262947	90	33	0.971477	1
s__Streptococcus_infantis_clade_638	Time_to_progression_grouped	NP	-0.167082	0.184025	90	33	0.367268	1
s__Streptococcus_intermedius	Time_to_progression_grouped	>6	0.0324562	0.0908816	90	17	0.721926	1
s__Streptococcus_intermedius	Time_to_progression_grouped	1<2	-0.0380888	0.0856851	90	17	0.657852	1
s__Streptococcus_intermedius	Time_to_progression_grouped	2<3	-0.0790863	0.0908816	90	17	0.386757	1
s__Streptococcus_intermedius	Time_to_progression_grouped	3<4	0.0829039	0.0820362	90	17	0.315229	1
s__Streptococcus_intermedius	Time_to_progression_grouped	4<6	-0.0788073	0.085684	90	17	0.360438	1
s__Streptococcus_intermedius	Time_to_progression_grouped	NP	-0.0327628	0.0629872	90	17	0.604426	1
s__Streptococcus_mitis	Time_to_progression_grouped	>6	-0.0075733	0.257444	90	51	0.976675	1
s__Streptococcus_mitis	Time_to_progression_grouped	1<2	-0.352236	0.227044	90	51	0.128493	1
s__Streptococcus_mitis	Time_to_progression_grouped	2<3	-0.351984	0.257444	90	51	0.179005	1
s__Streptococcus_mitis	Time_to_progression_grouped	3<4	-0.352544	0.210202	90	51	0.10112	1
s__Streptococcus_mitis	Time_to_progression_grouped	4<6	-0.351984	0.257444	90	51	0.179005	1
s__Streptococcus_mitis	Time_to_progression_grouped	NP	-0.207038	0.157926	90	51	0.19719	1
s__Streptococcus_mutans	Time_to_progression_grouped	>6	-0.177643	0.187073	90	21	0.345179	1
s__Streptococcus_mutans	Time_to_progression_grouped	1<2	-0.177643	0.176374	90	21	0.316878	1
s__Streptococcus_mutans	Time_to_progression_grouped	2<3	0.0735732	0.176374	90	21	0.677692	1
s__Streptococcus_mutans	Time_to_progression_grouped	3<4	0.179546	0.168866	90	21	0.290868	1
s__Streptococcus_mutans	Time_to_progression_grouped	4<6	-0.177643	0.176374	90	21	0.316878	1
s__Streptococcus_mutans	Time_to_progression_grouped	NP	-0.0625134	0.130071	90	21	0.632104	1
s__Streptococcus_oralis_subsp._dentisani_clade_058	Time_to_progression_grouped	>6	-1.13666e-16	0.173726	90	14	1	1
s__Streptococcus_oralis_subsp._dentisani_clade_058	Time_to_progression_grouped	1<2	-1.28023e-16	0.173726	90	14	1	1
s__Streptococcus_oralis_subsp._dentisani_clade_058	Time_to_progression_grouped	2<3	-1.28252e-16	0.16379	90	14	1	1
s__Streptococcus_oralis_subsp._dentisani_clade_058	Time_to_progression_grouped	3<4	0.104147	0.16379	90	14	0.526684	1
s__Streptococcus_oralis_subsp._dentisani_clade_058	Time_to_progression_grouped	4<6	0.0696755	0.16379	90	14	0.671691	1
s__Streptococcus_oralis_subsp._dentisani_clade_058	Time_to_progression_grouped	NP	0.115039	0.120625	90	14	0.343114	1
s__Streptococcus_oralis_subsp._dentisani_clade_398	Time_to_progression_grouped	>6	-2.27332e-16	0.215128	90	19	1	1
s__Streptococcus_oralis_subsp._dentisani_clade_398	Time_to_progression_grouped	1<2	0.222879	0.202824	90	19	0.275118	1
s__Streptococcus_oralis_subsp._dentisani_clade_398	Time_to_progression_grouped	2<3	-2.30953e-16	0.202824	90	19	1	1
s__Streptococcus_oralis_subsp._dentisani_clade_398	Time_to_progression_grouped	3<4	0.0711334	0.19419	90	19	0.715101	1
s__Streptococcus_oralis_subsp._dentisani_clade_398	Time_to_progression_grouped	4<6	0.240579	0.202824	90	19	0.239076	1
s__Streptococcus_oralis_subsp._dentisani_clade_398	Time_to_progression_grouped	NP	0.161217	0.149577	90	19	0.284351	1
s__Streptococcus_oralis_subsp._tigurinus_clade_071	Time_to_progression_grouped	>6	1.75951e-05	0.13698	90	13	0.999898	1
s__Streptococcus_oralis_subsp._tigurinus_clade_071	Time_to_progression_grouped	1<2	0.000189081	0.129146	90	13	0.998835	1
s__Streptococcus_oralis_subsp._tigurinus_clade_071	Time_to_progression_grouped	2<3	0.287465	0.129146	90	13	0.0288359	1
s__Streptococcus_oralis_subsp._tigurinus_clade_071	Time_to_progression_grouped	3<4	0.0584202	0.123648	90	13	0.637878	1
s__Streptococcus_oralis_subsp._tigurinus_clade_071	Time_to_progression_grouped	4<6	0.000587988	0.13698	90	13	0.996586	1
s__Streptococcus_oralis_subsp._tigurinus_clade_071	Time_to_progression_grouped	NP	0.0707091	0.0951446	90	13	0.459599	1
s__Streptococcus_parasanguinis_clade_411	Time_to_progression_grouped	>6	-9.21532e-16	0.321568	90	60	1	1
s__Streptococcus_parasanguinis_clade_411	Time_to_progression_grouped	1<2	0.345928	0.3008	90	60	0.255496	1
s__Streptococcus_parasanguinis_clade_411	Time_to_progression_grouped	2<3	0.441476	0.359524	90	60	0.225106	1
s__Streptococcus_parasanguinis_clade_411	Time_to_progression_grouped	3<4	0.438825	0.28762	90	60	0.133259	1
s__Streptococcus_parasanguinis_clade_411	Time_to_progression_grouped	4<6	0.267199	0.3008	90	60	0.378552	1
s__Streptococcus_parasanguinis_clade_411	Time_to_progression_grouped	NP	0.355417	0.236422	90	60	0.138925	1
s__Streptococcus_parasanguinis_clade_721	Time_to_progression_grouped	>6	-0.106922	0.193721	90	18	0.582568	1
s__Streptococcus_parasanguinis_clade_721	Time_to_progression_grouped	1<2	-0.107171	0.182642	90	18	0.559045	1
s__Streptococcus_parasanguinis_clade_721	Time_to_progression_grouped	2<3	0.170378	0.193721	90	18	0.38183	1
s__Streptococcus_parasanguinis_clade_721	Time_to_progression_grouped	3<4	-0.107527	0.182642	90	18	0.557741	1
s__Streptococcus_parasanguinis_clade_721	Time_to_progression_grouped	4<6	0.121754	0.193721	90	18	0.531512	1
s__Streptococcus_parasanguinis_clade_721	Time_to_progression_grouped	NP	0.013412	0.134578	90	18	0.920877	1
s__Streptococcus_salivarius	Time_to_progression_grouped	>6	-0.168615	0.284898	90	50	0.556217	1
s__Streptococcus_salivarius	Time_to_progression_grouped	1<2	0.152081	0.270272	90	50	0.575774	1
s__Streptococcus_salivarius	Time_to_progression_grouped	2<3	-0.041705	0.307724	90	50	0.892656	1
s__Streptococcus_salivarius	Time_to_progression_grouped	3<4	-0.227138	0.307724	90	50	0.463366	1
s__Streptococcus_salivarius	Time_to_progression_grouped	4<6	0.2042	0.284898	90	50	0.476357	1
s__Streptococcus_salivarius	Time_to_progression_grouped	NP	-0.156058	0.210362	90	50	0.461203	1
s__Streptococcus_sanguinis	Time_to_progression_grouped	>6	0.347432	0.201131	90	42	0.0884455	1
s__Streptococcus_sanguinis	Time_to_progression_grouped	1<2	0.0175935	0.189628	90	42	0.926341	1
s__Streptococcus_sanguinis	Time_to_progression_grouped	2<3	-0.141681	0.201131	90	42	0.483475	1
s__Streptococcus_sanguinis	Time_to_progression_grouped	3<4	0.0380778	0.218964	90	42	0.862439	1
s__Streptococcus_sanguinis	Time_to_progression_grouped	4<6	0.0161254	0.201131	90	42	0.936325	1
s__Streptococcus_sanguinis	Time_to_progression_grouped	NP	0.0966198	0.14027	90	42	0.493185	1
s__Streptococcus_sp._HMT_061	Time_to_progression_grouped	>6	0.122635	0.148329	90	10	0.410734	1
s__Streptococcus_sp._HMT_061	Time_to_progression_grouped	1<2	0.19281	0.139846	90	10	0.171683	1
s__Streptococcus_sp._HMT_061	Time_to_progression_grouped	2<3	6.96601e-05	0.139846	90	10	0.999604	1
s__Streptococcus_sp._HMT_061	Time_to_progression_grouped	3<4	-0.000689476	0.133892	90	10	0.995904	1
s__Streptococcus_sp._HMT_061	Time_to_progression_grouped	4<6	0.0910603	0.139846	90	10	0.51675	1
s__Streptococcus_sp._HMT_061	Time_to_progression_grouped	NP	0.0739205	0.102791	90	10	0.474135	1
s__Streptococcus_sp._HMT_064	Time_to_progression_grouped	>6	1.06787e-16	0.140731	90	15	1	1
s__Streptococcus_sp._HMT_064	Time_to_progression_grouped	1<2	1.02738e-16	0.13351	90	15	1	1
s__Streptococcus_sp._HMT_064	Time_to_progression_grouped	2<3	0.14993	0.13351	90	15	0.265122	1
s__Streptococcus_sp._HMT_064	Time_to_progression_grouped	3<4	1.09747e-16	0.13351	90	15	1	1
s__Streptococcus_sp._HMT_064	Time_to_progression_grouped	4<6	1.16595e-16	0.13351	90	15	1	1
s__Streptococcus_sp._HMT_064	Time_to_progression_grouped	NP	0.0574535	0.103269	90	15	0.579673	1
s__Streptococcus_sp._HMT_066	Time_to_progression_grouped	>6	0.0186406	0.263653	90	40	0.943867	1
s__Streptococcus_sp._HMT_066	Time_to_progression_grouped	1<2	0.76618	0.242544	90	40	0.00245715	1
s__Streptococcus_sp._HMT_066	Time_to_progression_grouped	2<3	0.26902	0.229671	90	40	0.245909	1
s__Streptococcus_sp._HMT_066	Time_to_progression_grouped	3<4	-0.0103525	0.229671	90	40	0.964191	1
s__Streptococcus_sp._HMT_066	Time_to_progression_grouped	4<6	0.275022	0.24478	90	40	0.265416	1
s__Streptococcus_sp._HMT_066	Time_to_progression_grouped	NP	0.0337625	0.167491	90	40	0.840914	1
s__Streptococcus_sp._HMT_074	Time_to_progression_grouped	>6	-0.00463519	0.251028	90	31	0.985319	1
s__Streptococcus_sp._HMT_074	Time_to_progression_grouped	1<2	0.292788	0.220514	90	31	0.188412	1
s__Streptococcus_sp._HMT_074	Time_to_progression_grouped	2<3	0.331682	0.232416	90	31	0.157833	1
s__Streptococcus_sp._HMT_074	Time_to_progression_grouped	3<4	0.0600059	0.212177	90	31	0.778126	1
s__Streptococcus_sp._HMT_074	Time_to_progression_grouped	4<6	0.109739	0.220534	90	31	0.620263	1
s__Streptococcus_sp._HMT_074	Time_to_progression_grouped	NP	0.169506	0.169902	90	31	0.321845	1
s__Tannerella_forsythia	Time_to_progression_grouped	>6	0.152398	0.130117	90	16	0.244949	1
s__Tannerella_forsythia	Time_to_progression_grouped	1<2	0.0728704	0.122604	90	16	0.553944	1
s__Tannerella_forsythia	Time_to_progression_grouped	2<3	-0.0193212	0.122604	90	16	0.875175	1
s__Tannerella_forsythia	Time_to_progression_grouped	3<4	0.0865349	0.117384	90	16	0.463153	1
s__Tannerella_forsythia	Time_to_progression_grouped	4<6	-0.0466086	0.122604	90	16	0.704833	1
s__Tannerella_forsythia	Time_to_progression_grouped	NP	0.0682625	0.0894015	90	16	0.447508	1
s__Tannerella_sp._HMT_286	Time_to_progression_grouped	>6	0.176542	0.241257	90	30	0.466402	1
s__Tannerella_sp._HMT_286	Time_to_progression_grouped	1<2	0.0520176	0.227459	90	30	0.819679	1
s__Tannerella_sp._HMT_286	Time_to_progression_grouped	2<3	-0.00465184	0.227459	90	30	0.983733	1
s__Tannerella_sp._HMT_286	Time_to_progression_grouped	3<4	0.159811	0.217775	90	30	0.465143	1
s__Tannerella_sp._HMT_286	Time_to_progression_grouped	4<6	0.276174	0.227459	90	30	0.228169	1
s__Tannerella_sp._HMT_286	Time_to_progression_grouped	NP	0.220043	0.165953	90	30	0.188706	1
s__Treponema_socranskii	Time_to_progression_grouped	>6	7.33726e-17	0.0939702	90	13	1	1
s__Treponema_socranskii	Time_to_progression_grouped	1<2	0.0493555	0.0813806	90	13	0.545894	1
s__Treponema_socranskii	Time_to_progression_grouped	2<3	0.0442819	0.0813806	90	13	0.587844	1
s__Treponema_socranskii	Time_to_progression_grouped	3<4	7.08813e-17	0.077916	90	13	1	1
s__Treponema_socranskii	Time_to_progression_grouped	4<6	7.08863e-17	0.0813806	90	13	1	1
s__Treponema_socranskii	Time_to_progression_grouped	NP	0.0587292	0.0599335	90	13	0.330051	1
s__Treponema_sp._HMT_231	Time_to_progression_grouped	>6	-0.0479735	0.106062	90	13	0.652237	1
s__Treponema_sp._HMT_231	Time_to_progression_grouped	1<2	0.00620592	0.0918526	90	13	0.946297	1
s__Treponema_sp._HMT_231	Time_to_progression_grouped	2<3	-0.0479735	0.0918526	90	13	0.602878	1
s__Treponema_sp._HMT_231	Time_to_progression_grouped	3<4	0.0369654	0.0879421	90	13	0.675338	1
s__Treponema_sp._HMT_231	Time_to_progression_grouped	4<6	-0.0479735	0.0918526	90	13	0.602878	1
s__Treponema_sp._HMT_231	Time_to_progression_grouped	NP	0.00860413	0.0676017	90	13	0.899033	1
s__Unclassified.c__Actinobacteria	Time_to_progression_grouped	>6	-2.20163e-16	0.121598	90	15	1	1
s__Unclassified.c__Actinobacteria	Time_to_progression_grouped	1<2	-2.3039e-16	0.105307	90	15	1	1
s__Unclassified.c__Actinobacteria	Time_to_progression_grouped	2<3	-2.30853e-16	0.105307	90	15	1	1
s__Unclassified.c__Actinobacteria	Time_to_progression_grouped	3<4	0.0892536	0.100823	90	15	0.378676	1
s__Unclassified.c__Actinobacteria	Time_to_progression_grouped	4<6	0.0924805	0.105307	90	15	0.382464	1
s__Unclassified.c__Actinobacteria	Time_to_progression_grouped	NP	0.0675432	0.0776063	90	15	0.386723	1
s__Unclassified.g__Actinomyces	Time_to_progression_grouped	>6	0.171637	0.202	90	27	0.398428	1
s__Unclassified.g__Actinomyces	Time_to_progression_grouped	1<2	0.168144	0.175099	90	27	0.340233	1
s__Unclassified.g__Actinomyces	Time_to_progression_grouped	2<3	0.105448	0.186035	90	27	0.572638	1
s__Unclassified.g__Actinomyces	Time_to_progression_grouped	3<4	0.195608	0.185787	90	27	0.296029	1
s__Unclassified.g__Actinomyces	Time_to_progression_grouped	4<6	-0.0650121	0.175099	90	27	0.711549	1
s__Unclassified.g__Actinomyces	Time_to_progression_grouped	NP	0.117093	0.127267	90	27	0.360977	1
s__Unclassified.g__Aggregatibacter	Time_to_progression_grouped	>6	3.26599e-16	0.23158	90	27	1	1
s__Unclassified.g__Aggregatibacter	Time_to_progression_grouped	1<2	0.187324	0.200554	90	27	0.353325	1
s__Unclassified.g__Aggregatibacter	Time_to_progression_grouped	2<3	0.364316	0.200554	90	27	0.0733363	1
s__Unclassified.g__Aggregatibacter	Time_to_progression_grouped	3<4	3.35292e-16	0.200554	90	27	1	1
s__Unclassified.g__Aggregatibacter	Time_to_progression_grouped	4<6	3.10479e-16	0.200554	90	27	1	1
s__Unclassified.g__Aggregatibacter	Time_to_progression_grouped	NP	0.178914	0.148352	90	27	0.231654	1
s__Unclassified.g__Capnocytophaga	Time_to_progression_grouped	>6	0.0677649	0.234949	90	43	0.773828	1
s__Unclassified.g__Capnocytophaga	Time_to_progression_grouped	1<2	0.125213	0.203471	90	43	0.540188	1
s__Unclassified.g__Capnocytophaga	Time_to_progression_grouped	2<3	0.153342	0.203471	90	43	0.453462	1
s__Unclassified.g__Capnocytophaga	Time_to_progression_grouped	3<4	0.120103	0.203471	90	43	0.556808	1
s__Unclassified.g__Capnocytophaga	Time_to_progression_grouped	4<6	0.272705	0.215814	90	43	0.210336	1
s__Unclassified.g__Capnocytophaga	Time_to_progression_grouped	NP	0.0746227	0.15039	90	43	0.621227	1
s__Unclassified.g__Fusobacterium	Time_to_progression_grouped	>6	0.364823	0.34292	90	47	0.291347	1
s__Unclassified.g__Fusobacterium	Time_to_progression_grouped	1<2	0.0627964	0.321089	90	47	0.845552	1
s__Unclassified.g__Fusobacterium	Time_to_progression_grouped	2<3	0.372353	0.321089	90	47	0.250417	1
s__Unclassified.g__Fusobacterium	Time_to_progression_grouped	3<4	0.290653	0.321089	90	47	0.368686	1
s__Unclassified.g__Fusobacterium	Time_to_progression_grouped	4<6	0.193803	0.306929	90	47	0.529975	1
s__Unclassified.g__Fusobacterium	Time_to_progression_grouped	NP	0.205875	0.246772	90	47	0.407359	1
s__Unclassified.g__Gemella	Time_to_progression_grouped	>6	0.191975	0.284917	90	40	0.503392	1
s__Unclassified.g__Gemella	Time_to_progression_grouped	1<2	0.271409	0.304133	90	40	0.376285	1
s__Unclassified.g__Gemella	Time_to_progression_grouped	2<3	0.391181	0.338655	90	40	0.253491	1
s__Unclassified.g__Gemella	Time_to_progression_grouped	3<4	0.226284	0.273063	90	40	0.410964	1
s__Unclassified.g__Gemella	Time_to_progression_grouped	4<6	0.364182	0.273063	90	40	0.187959	1
s__Unclassified.g__Gemella	Time_to_progression_grouped	NP	0.174744	0.218856	90	40	0.428445	1
s__Unclassified.g__Haemophilus	Time_to_progression_grouped	>6	-0.215709	0.238929	90	44	0.370117	1
s__Unclassified.g__Haemophilus	Time_to_progression_grouped	1<2	0.107923	0.238929	90	44	0.653066	1
s__Unclassified.g__Haemophilus	Time_to_progression_grouped	2<3	-0.275884	0.258072	90	44	0.289206	1
s__Unclassified.g__Haemophilus	Time_to_progression_grouped	3<4	0.0199689	0.258072	90	44	0.938573	1
s__Unclassified.g__Haemophilus	Time_to_progression_grouped	4<6	-0.00440597	0.238929	90	44	0.985347	1
s__Unclassified.g__Haemophilus	Time_to_progression_grouped	NP	-0.199897	0.175991	90	44	0.260395	1
s__Unclassified.g__Lachnoanaerobaculum	Time_to_progression_grouped	>6	-0.223234	0.138272	90	18	0.110317	1
s__Unclassified.g__Lachnoanaerobaculum	Time_to_progression_grouped	1<2	0.124983	0.138272	90	18	0.368734	1
s__Unclassified.g__Lachnoanaerobaculum	Time_to_progression_grouped	2<3	-0.106124	0.130364	90	18	0.417999	1
s__Unclassified.g__Lachnoanaerobaculum	Time_to_progression_grouped	3<4	-0.223234	0.124814	90	18	0.0774286	1
s__Unclassified.g__Lachnoanaerobaculum	Time_to_progression_grouped	4<6	-0.106287	0.130364	90	18	0.417288	1
s__Unclassified.g__Lachnoanaerobaculum	Time_to_progression_grouped	NP	-0.14555	0.0960078	90	18	0.133406	1
s__Unclassified.g__Leptotrichia	Time_to_progression_grouped	>6	2.27332e-16	0.155525	90	15	1	1
s__Unclassified.g__Leptotrichia	Time_to_progression_grouped	1<2	0.177766	0.14663	90	15	0.228949	1
s__Unclassified.g__Leptotrichia	Time_to_progression_grouped	2<3	2.30953e-16	0.14663	90	15	1	1
s__Unclassified.g__Leptotrichia	Time_to_progression_grouped	3<4	2.44358e-16	0.14663	90	15	1	1
s__Unclassified.g__Leptotrichia	Time_to_progression_grouped	4<6	2.28878e-16	0.155525	90	15	1	1
s__Unclassified.g__Leptotrichia	Time_to_progression_grouped	NP	0.106692	0.107987	90	15	0.326129	1
s__Unclassified.g__Mogibacterium	Time_to_progression_grouped	>6	-0.0381724	0.062975	90	11	0.546189	1
s__Unclassified.g__Mogibacterium	Time_to_progression_grouped	1<2	-0.0461929	0.0593734	90	11	0.438939	1
s__Unclassified.g__Mogibacterium	Time_to_progression_grouped	2<3	0.0353607	0.0594574	90	11	0.55375	1
s__Unclassified.g__Mogibacterium	Time_to_progression_grouped	3<4	-0.0367685	0.0568457	90	11	0.519668	1
s__Unclassified.g__Mogibacterium	Time_to_progression_grouped	4<6	-0.0459916	0.0593734	90	11	0.440929	1
s__Unclassified.g__Mogibacterium	Time_to_progression_grouped	NP	-0.00308436	0.0429839	90	11	0.942991	1
s__Unclassified.g__Neisseria	Time_to_progression_grouped	>6	0.0136591	0.479469	90	74	0.977519	1
s__Unclassified.g__Neisseria	Time_to_progression_grouped	1<2	0.869761	0.553555	90	74	0.129786	1
s__Unclassified.g__Neisseria	Time_to_progression_grouped	2<3	0.203669	0.452129	90	74	0.6566	1
s__Unclassified.g__Neisseria	Time_to_progression_grouped	3<4	0.392574	0.452129	90	74	0.39423	1
s__Unclassified.g__Neisseria	Time_to_progression_grouped	4<6	0.60967	0.553371	90	74	0.281992	1
s__Unclassified.g__Neisseria	Time_to_progression_grouped	NP	0.342829	0.401922	90	74	0.402526	1
s__Unclassified.g__Porphyromonas	Time_to_progression_grouped	>6	0.443031	0.385678	90	56	0.256884	1
s__Unclassified.g__Porphyromonas	Time_to_progression_grouped	1<2	0.350617	0.385678	90	56	0.368255	1
s__Unclassified.g__Porphyromonas	Time_to_progression_grouped	2<3	-1.30851e-15	0.365887	90	56	1	1
s__Unclassified.g__Porphyromonas	Time_to_progression_grouped	3<4	0.248444	0.365887	90	56	0.500682	1
s__Unclassified.g__Porphyromonas	Time_to_progression_grouped	4<6	-1.29437e-15	0.517442	90	56	1	1
s__Unclassified.g__Porphyromonas	Time_to_progression_grouped	NP	0.285765	0.307406	90	56	0.357651	1
s__Unclassified.g__Prevotella	Time_to_progression_grouped	>6	0.355774	0.261244	90	50	0.178023	1
s__Unclassified.g__Prevotella	Time_to_progression_grouped	1<2	-0.121349	0.247849	90	50	0.626084	1
s__Unclassified.g__Prevotella	Time_to_progression_grouped	2<3	-0.209745	0.261248	90	50	0.42503	1
s__Unclassified.g__Prevotella	Time_to_progression_grouped	3<4	0.280843	0.261244	90	50	0.286402	1
s__Unclassified.g__Prevotella	Time_to_progression_grouped	4<6	-0.211226	0.282184	90	50	0.456878	1
s__Unclassified.g__Prevotella	Time_to_progression_grouped	NP	0.113108	0.192105	90	50	0.558169	1
s__Unclassified.g__Rothia	Time_to_progression_grouped	>6	-0.12692	0.392097	90	68	0.747702	1
s__Unclassified.g__Rothia	Time_to_progression_grouped	1<2	0.485333	0.328058	90	68	0.146155	1
s__Unclassified.g__Rothia	Time_to_progression_grouped	2<3	0.35202	0.392118	90	68	0.374211	1
s__Unclassified.g__Rothia	Time_to_progression_grouped	3<4	0.439114	0.350705	90	68	0.217153	1
s__Unclassified.g__Rothia	Time_to_progression_grouped	4<6	-0.0384546	0.313685	90	68	0.90299	1
s__Unclassified.g__Rothia	Time_to_progression_grouped	NP	0.360711	0.258953	90	68	0.171214	1
s__Unclassified.g__Schlegelella	Time_to_progression_grouped	>6	-0.11041	0.0893977	90	10	0.220384	1
s__Unclassified.g__Schlegelella	Time_to_progression_grouped	1<2	-0.11041	0.084285	90	10	0.193911	1
s__Unclassified.g__Schlegelella	Time_to_progression_grouped	2<3	-0.11041	0.0893977	90	10	0.220384	1
s__Unclassified.g__Schlegelella	Time_to_progression_grouped	3<4	-0.11041	0.0806967	90	10	0.175029	1
s__Unclassified.g__Schlegelella	Time_to_progression_grouped	4<6	-0.11041	0.084285	90	10	0.193911	1
s__Unclassified.g__Schlegelella	Time_to_progression_grouped	NP	-0.0625993	0.0620725	90	10	0.316224	1
s__Unclassified.g__Selenomonas	Time_to_progression_grouped	>6	-0.084263	0.182845	90	22	0.646146	1
s__Unclassified.g__Selenomonas	Time_to_progression_grouped	1<2	-0.084263	0.158349	90	22	0.596089	1
s__Unclassified.g__Selenomonas	Time_to_progression_grouped	2<3	0.00969044	0.158349	90	22	0.951353	1
s__Unclassified.g__Selenomonas	Time_to_progression_grouped	3<4	0.350487	0.151607	90	22	0.0233289	1
s__Unclassified.g__Selenomonas	Time_to_progression_grouped	4<6	0.00612401	0.158349	90	22	0.969245	1
s__Unclassified.g__Selenomonas	Time_to_progression_grouped	NP	0.0402288	0.116617	90	22	0.731016	1
s__Unclassified.g__Streptococcus	Time_to_progression_grouped	1<2	0.399488	0.587728	90	87	0.513783	1
s__Unclassified.g__Streptococcus	Time_to_progression_grouped	2<3	0.335515	0.587728	90	87	0.582058	1
s__Unclassified.g__Streptococcus	Time_to_progression_grouped	3<4	0.61345	0.449575	90	87	0.205541	1
s__Unclassified.g__Streptococcus	Time_to_progression_grouped	NP	0.339096	0.174444	90	87	0.0837381	1
s__Unclassified.g__Veillonella	Time_to_progression_grouped	>6	-0.171995	0.372076	90	66	0.646075	1
s__Unclassified.g__Veillonella	Time_to_progression_grouped	1<2	-0.197131	0.348044	90	66	0.573877	1
s__Unclassified.g__Veillonella	Time_to_progression_grouped	2<3	-0.0400125	0.348045	90	66	0.908974	1
s__Unclassified.g__Veillonella	Time_to_progression_grouped	3<4	0.0855091	0.415991	90	66	0.838045	1
s__Unclassified.g__Veillonella	Time_to_progression_grouped	4<6	-0.0102994	0.372075	90	66	0.978036	1
s__Unclassified.g__Veillonella	Time_to_progression_grouped	NP	0.152075	0.274376	90	66	0.582138	1
s__Unclassified.k__Bacteria	Time_to_progression_grouped	>6	-0.034592	0.152459	90	19	0.821093	1
s__Unclassified.k__Bacteria	Time_to_progression_grouped	1<2	-0.0252896	0.132034	90	19	0.848595	1
s__Unclassified.k__Bacteria	Time_to_progression_grouped	2<3	-0.0938289	0.140043	90	19	0.504811	1
s__Unclassified.k__Bacteria	Time_to_progression_grouped	3<4	-0.0736065	0.126413	90	19	0.562042	1
s__Unclassified.k__Bacteria	Time_to_progression_grouped	4<6	-0.0938289	0.132034	90	19	0.479398	1
s__Unclassified.k__Bacteria	Time_to_progression_grouped	NP	0.00140142	0.097303	90	19	0.988545	1
s__Veillonella_atypica	Time_to_progression_grouped	>6	-0.0323485	0.261756	90	26	0.901976	1
s__Veillonella_atypica	Time_to_progression_grouped	1<2	-0.0323231	0.248323	90	26	0.896784	1
s__Veillonella_atypica	Time_to_progression_grouped	2<3	-0.0224247	0.261756	90	26	0.931957	1
s__Veillonella_atypica	Time_to_progression_grouped	3<4	-0.15907	0.261756	90	26	0.54522	1
s__Veillonella_atypica	Time_to_progression_grouped	4<6	0.221558	0.248323	90	26	0.375131	1
s__Veillonella_atypica	Time_to_progression_grouped	NP	0.0291626	0.191586	90	26	0.879424	1
s__Veillonella_parvula	Time_to_progression_grouped	>6	0.102288	0.186228	90	16	0.584465	1
s__Veillonella_parvula	Time_to_progression_grouped	1<2	-0.0425424	0.175777	90	16	0.80942	1
s__Veillonella_parvula	Time_to_progression_grouped	2<3	-0.072611	0.175777	90	16	0.68072	1
s__Veillonella_parvula	Time_to_progression_grouped	3<4	-0.082565	0.186228	90	16	0.658793	1
s__Veillonella_parvula	Time_to_progression_grouped	4<6	-0.0171698	0.175577	90	16	0.922361	1
s__Veillonella_parvula	Time_to_progression_grouped	NP	0.101613	0.127352	90	16	0.427637	1
s__Veillonella_rogosae	Time_to_progression_grouped	>6	-0.0742102	0.187137	90	15	0.692793	1
s__Veillonella_rogosae	Time_to_progression_grouped	1<2	-0.0742102	0.203729	90	15	0.716663	1
s__Veillonella_rogosae	Time_to_progression_grouped	2<3	-0.0742102	0.176435	90	15	0.675212	1
s__Veillonella_rogosae	Time_to_progression_grouped	3<4	-0.0742102	0.176435	90	15	0.675212	1
s__Veillonella_rogosae	Time_to_progression_grouped	4<6	0.187212	0.176435	90	15	0.291968	1
s__Veillonella_rogosae	Time_to_progression_grouped	NP	0.0242521	0.130115	90	15	0.852629	1

## Sheet: S3D PG_NP_RA_M
Supplementary Table 3D. Results of MaAsLin2 differential abundance testing at the species level with relative abundance data. The test was run with an AST transform, no additional normalisation, progression status (with time to progression grouped to <1, 1-2, 2-3, 3-4, 4-6 or 6+ years), age, sex, ethnicity, total weekly alcohol units, smoking status and diagnosis as fixed effects and matched prog…
Species	Metadata	Value (metadata group)	Coefficient	Standard Error	N	N (not 0)	p-value	q-value
s__Leptotrichia_sp._HMT_392	ethnicity_details	other	0.468017	0.104302	90	15	2.64131e-05	0.0584787
s__Actinomyces_sp._HMT_169	ethnicity_details	south asian	0.656066	0.151558	90	27	6.82666e-05	0.0755711
s__Corynebacterium_durum	Time_to_progression_grouped	3<4	0.504248	0.151166	90	17	0.00134775	0.372989
s__Leptotrichia_goodfellowii	Time_to_progression_grouped	3<4	0.301487	0.0900559	90	11	0.00127801	0.372989
s__Parvimonas_sp._HMT_110	ethnicity_details	other	0.394436	0.118114	90	10	0.00131602	0.372989
s__Unclassified.g__Schlegelella	ethnicity_details	asian	0.150596	0.044976	90	10	0.00128892	0.372989
s__Unclassified.g__Schlegelella	TotalWeeklyAlcoholUnits	TotalWeeklyAlcoholUnits	0.00534143	0.00147732	90	10	0.000548303	0.372989
s__Unclassified.g__Selenomonas	Time_to_progression_grouped	3<4	0.570302	0.16422	90	22	0.000869539	0.372989
s__Streptococcus_australis	TotalWeeklyAlcoholUnits	TotalWeeklyAlcoholUnits	0.0143108	0.00433065	90	26	0.0015504	0.3814
s__Streptococcus_sp._HMT_066	Time_to_progression_grouped	1<2	0.828017	0.25165	90	40	0.0017625	0.390217
s__Capnocytophaga_leadbetteri	Time_to_progression_grouped	3<4	0.81481	0.253505	90	39	0.00213962	0.394761
s__Capnocytophaga_sp._HMT_326	Time_to_progression_grouped	3<4	0.410948	0.127975	90	13	0.0019973	0.394761
s__Porphyromonas_gingivalis	Time_to_progression_grouped	3<4	0.320711	0.104531	90	13	0.00305382	0.520089
s__Capnocytophaga_sp._HMT_326	patient_age	patient_age	0.00609587	0.00202043	90	13	0.00352991	0.53611
s__Lautropia_mirabilis	smoking_status	never	0.272461	0.0902812	90	34	0.00363218	0.53611
s__Bradyrhizobium_elkanii	ethnicity_details	south asian	0.240268	0.0813021	90	15	0.00418823	0.571192
s__Capnocytophaga_leadbetteri	Time_to_progression_grouped	4<6	0.615082	0.20928	90	39	0.0048221	0.571192
s__Fusobacterium_nucleatum_subsp._animalis	ethnicity_details	other	-0.867149	0.297618	90	47	0.00515982	0.571192
s__Streptococcus_mitis	smoking_status	never	0.338949	0.109508	90	51	0.00506137	0.571192
s__Unclassified.g__Selenomonas	ethnicity_details	other	-0.613481	0.209116	90	22	0.00447363	0.571192
s__Prevotella_oris	patient_age	patient_age	-0.0106241	0.00373834	90	38	0.00587024	0.618892
s__Porphyromonas_gingivalis	ethnicity_details	asian	0.161626	0.0577132	90	13	0.00650894	0.655036
s__Cardiobacterium_hominis	Time_to_progression_grouped	3<4	0.490601	0.179156	90	23	0.00813838	0.780132
s__Unclassified.g__Aggregatibacter	ethnicity_details	south asian	0.427327	0.156127	90	27	0.00845672	0.780132
s__Unclassified.g__Haemophilus	ethnicity_details	other	-1.17653	0.437726	90	44	0.00954173	0.845015
s__Atopobium_parvulum	Time_to_progression_grouped	2<3	0.372533	0.143628	90	28	0.0114378	0.917166
s__Corynebacterium_durum	ethnicity_details	other	-0.609592	0.23713	90	17	0.0122163	0.917166
s__Fusobacterium_nucleatum_subsp._polymorphum	ethnicity_details	south asian	0.492649	0.191473	90	30	0.0126425	0.917166
s__Oribacterium_sinus	smoking_status	never	0.159958	0.0624472	90	25	0.0125171	0.917166
s__Prevotella_salivae	Time_to_progression_grouped	4<6	0.472584	0.182117	90	33	0.0114862	0.917166
s__Streptococcus_mutans	diagnosis	moderate dysplasia	-0.150814	0.0593842	90	21	0.0132562	0.917166
s__Unclassified.g__Capnocytophaga	smoking_status	never	0.20869	0.0815914	90	43	0.01291	0.917166
s__Porphyromonas_gingivalis	patient_age	patient_age	0.00416623	0.00165846	90	13	0.014196	0.95242
s__Mesorhizobium_loti	Time_to_progression_grouped	4<6	0.247163	0.0996915	90	11	0.0156151	0.991291
s__Unclassified.k__Bacteria	ethnicity_details	asian	0.184414	0.0744322	90	19	0.0156708	0.991291
s__Abiotrophia_defectiva	Time_to_progression_grouped	>6	0.116738	0.171887	90	24	0.499251	0.999942
s__Abiotrophia_defectiva	Time_to_progression_grouped	1<2	0.253408	0.164904	90	24	0.128816	0.999942
s__Abiotrophia_defectiva	Time_to_progression_grouped	2<3	0.0155947	0.159925	90	24	0.922595	0.999942
s__Abiotrophia_defectiva	Time_to_progression_grouped	3<4	0.145579	0.174036	90	24	0.4057	0.999942
s__Abiotrophia_defectiva	Time_to_progression_grouped	4<6	0.0610333	0.167167	90	24	0.716147	0.999942
s__Abiotrophia_defectiva	Time_to_progression_grouped	NP	0.160413	0.119503	90	24	0.183941	0.999942
s__Abiotrophia_defectiva	patient_age	patient_age	0.00120122	0.00284229	90	24	0.673884	0.999942
s__Abiotrophia_defectiva	sex	male	-0.0507113	0.0623646	90	24	0.422674	0.999942
s__Abiotrophia_defectiva	ethnicity_details	south asian	-0.114766	0.123896	90	24	0.35789	0.999942
s__Abiotrophia_defectiva	ethnicity_details	asian	0.138908	0.094092	90	24	0.148619	0.999942
s__Abiotrophia_defectiva	ethnicity_details	other	-0.0296991	0.286037	90	24	0.9176	0.999942
s__Abiotrophia_defectiva	TotalWeeklyAlcoholUnits	TotalWeeklyAlcoholUnits	0.000662831	0.00308581	90	24	0.831037	0.999942
s__Abiotrophia_defectiva	smoking_status	never	-0.0119453	0.0660582	90	24	0.857719	0.999942
s__Abiotrophia_defectiva	diagnosis	moderate dysplasia	-0.0659239	0.0578837	90	24	0.259027	0.999942
s__Actinomyces_graevenitzii	Time_to_progression_grouped	>6	0.223934	0.143169	90	20	0.122358	0.999942
s__Actinomyces_graevenitzii	Time_to_progression_grouped	1<2	0.0983229	0.137499	90	20	0.476962	0.999942
s__Actinomyces_graevenitzii	Time_to_progression_grouped	2<3	0.120611	0.134825	90	20	0.374013	0.999942
s__Actinomyces_graevenitzii	Time_to_progression_grouped	3<4	0.075793	0.145932	90	20	0.605242	0.999942
s__Actinomyces_graevenitzii	Time_to_progression_grouped	4<6	-0.0807695	0.137719	90	20	0.559599	0.999942
s__Actinomyces_graevenitzii	Time_to_progression_grouped	NP	0.0991695	0.0985217	90	20	0.317845	0.999942
s__Actinomyces_graevenitzii	patient_age	patient_age	-0.00240699	0.00241802	90	20	0.322924	0.999942
s__Actinomyces_graevenitzii	sex	male	0.0817153	0.0563054	90	20	0.16007	0.999942
s__Actinomyces_graevenitzii	ethnicity_details	south asian	0.0200957	0.106971	90	20	0.85162	0.999942
s__Actinomyces_graevenitzii	ethnicity_details	asian	-0.109591	0.0850482	90	20	0.205991	0.999942
s__Actinomyces_graevenitzii	ethnicity_details	other	-0.124544	0.188635	90	20	0.511217	0.999942
s__Actinomyces_graevenitzii	TotalWeeklyAlcoholUnits	TotalWeeklyAlcoholUnits	0.000171642	0.00277476	90	20	0.950957	0.999942
s__Actinomyces_graevenitzii	smoking_status	never	-0.0102734	0.0600478	90	20	0.865384	0.999942
s__Actinomyces_graevenitzii	diagnosis	moderate dysplasia	0.077701	0.0500202	90	20	0.124895	0.999942
s__Actinomyces_sp._HMT_169	Time_to_progression_grouped	>6	0.292266	0.191978	90	27	0.132555	0.999942
s__Actinomyces_sp._HMT_169	Time_to_progression_grouped	1<2	-0.0369436	0.194214	90	27	0.849704	0.999942
s__Actinomyces_sp._HMT_169	Time_to_progression_grouped	2<3	-0.018415	0.178328	90	27	0.918059	0.999942
s__Actinomyces_sp._HMT_169	Time_to_progression_grouped	3<4	0.276771	0.211479	90	27	0.195035	0.999942
s__Actinomyces_sp._HMT_169	Time_to_progression_grouped	4<6	0.0346635	0.200728	90	27	0.86344	0.999942
s__Actinomyces_sp._HMT_169	Time_to_progression_grouped	NP	0.10661	0.133128	90	27	0.426206	0.999942
s__Actinomyces_sp._HMT_169	patient_age	patient_age	0.00158528	0.00321859	90	27	0.623952	0.999942
s__Actinomyces_sp._HMT_169	sex	male	0.053268	0.069455	90	27	0.450134	0.999942
s__Actinomyces_sp._HMT_169	ethnicity_details	asian	0.228388	0.104521	90	27	0.0367701	0.999942
s__Actinomyces_sp._HMT_169	ethnicity_details	other	-0.217246	0.261932	90	27	0.40982	0.999942
s__Actinomyces_sp._HMT_169	TotalWeeklyAlcoholUnits	TotalWeeklyAlcoholUnits	0.00859863	0.00349848	90	27	0.0195844	0.999942
s__Actinomyces_sp._HMT_169	smoking_status	never	0.0521201	0.0766263	90	27	0.502057	0.999942
s__Actinomyces_sp._HMT_169	diagnosis	moderate dysplasia	-0.115218	0.0667189	90	27	0.0889084	0.999942
s__Actinomyces_sp._HMT_171	Time_to_progression_grouped	>6	-0.0735911	0.12606	90	14	0.561194	0.999942
s__Actinomyces_sp._HMT_171	Time_to_progression_grouped	1<2	0.0746147	0.120858	90	14	0.538934	0.999942
s__Actinomyces_sp._HMT_171	Time_to_progression_grouped	2<3	0.0620855	0.117138	90	14	0.59773	0.999942
s__Actinomyces_sp._HMT_171	Time_to_progression_grouped	3<4	-0.0683453	0.127533	90	14	0.593676	0.999942
s__Actinomyces_sp._HMT_171	Time_to_progression_grouped	4<6	-0.0809587	0.122641	90	14	0.51128	0.999942
s__Actinomyces_sp._HMT_171	Time_to_progression_grouped	NP	-0.0100832	0.0876724	90	14	0.908757	0.999942
s__Actinomyces_sp._HMT_171	patient_age	patient_age	-0.0022383	0.00206975	90	14	0.283112	0.999942
s__Actinomyces_sp._HMT_171	sex	male	-0.00138947	0.0437975	90	14	0.974779	0.999942
s__Actinomyces_sp._HMT_171	ethnicity_details	south asian	0.0738348	0.0990774	90	14	0.458562	0.999942
s__Actinomyces_sp._HMT_171	ethnicity_details	asian	-0.00213947	0.0707934	90	14	0.975974	0.999942
s__Actinomyces_sp._HMT_171	ethnicity_details	other	-0.0263956	0.162375	90	14	0.871321	0.999942
s__Actinomyces_sp._HMT_171	TotalWeeklyAlcoholUnits	TotalWeeklyAlcoholUnits	0.000800991	0.00223377	90	14	0.720957	0.999942
s__Actinomyces_sp._HMT_171	smoking_status	never	0.0315011	0.0478354	90	14	0.512297	0.999942
s__Actinomyces_sp._HMT_171	diagnosis	moderate dysplasia	0.00274477	0.0419961	90	14	0.94807	0.999942
s__Actinomyces_sp._HMT_175	Time_to_progression_grouped	>6	0.292115	0.182836	90	14	0.115002	0.999942
s__Actinomyces_sp._HMT_175	Time_to_progression_grouped	1<2	0.116731	0.17511	90	14	0.507406	0.999942
s__Actinomyces_sp._HMT_175	Time_to_progression_grouped	2<3	0.0923695	0.173341	90	14	0.595872	0.999942
s__Actinomyces_sp._HMT_175	Time_to_progression_grouped	3<4	0.0702958	0.20013	90	14	0.726547	0.999942
s__Actinomyces_sp._HMT_175	Time_to_progression_grouped	4<6	-0.0628913	0.174624	90	14	0.719966	0.999942
s__Actinomyces_sp._HMT_175	Time_to_progression_grouped	NP	0.112254	0.124168	90	14	0.369553	0.999942
s__Actinomyces_sp._HMT_175	patient_age	patient_age	-0.0064647	0.00323824	90	14	0.0497386	0.999942
s__Actinomyces_sp._HMT_175	sex	male	-0.0312165	0.0830756	90	14	0.709754	0.999942
s__Actinomyces_sp._HMT_175	ethnicity_details	south asian	-0.140472	0.153221	90	14	0.362388	0.999942
s__Actinomyces_sp._HMT_175	ethnicity_details	asian	-0.101534	0.122792	90	14	0.412307	0.999942
s__Actinomyces_sp._HMT_175	ethnicity_details	other	-0.116892	0.256785	90	14	0.650353	0.999942
s__Actinomyces_sp._HMT_175	TotalWeeklyAlcoholUnits	TotalWeeklyAlcoholUnits	0.00109058	0.00383558	90	14	0.777196	0.999942
s__Actinomyces_sp._HMT_175	smoking_status	never	-0.0208662	0.0876105	90	14	0.812977	0.999942
s__Actinomyces_sp._HMT_175	diagnosis	moderate dysplasia	0.0514418	0.0653314	90	14	0.433673	0.999942
s__Afipia_broomeae	Time_to_progression_grouped	>6	-0.0851565	0.125663	90	17	0.500402	0.999942
s__Afipia_broomeae	Time_to_progression_grouped	1<2	0.0374776	0.12047	90	17	0.756712	0.999942
s__Afipia_broomeae	Time_to_progression_grouped	2<3	-0.117013	0.12889	90	17	0.367214	0.999942
s__Afipia_broomeae	Time_to_progression_grouped	3<4	0.000482402	0.130511	90	17	0.997063	0.999942
s__Afipia_broomeae	Time_to_progression_grouped	4<6	-0.0161141	0.119961	90	17	0.893585	0.999942
s__Afipia_broomeae	Time_to_progression_grouped	NP	0.0424053	0.0856387	90	17	0.622279	0.999942
s__Afipia_broomeae	patient_age	patient_age	0.000757434	0.0021049	90	17	0.720062	0.999942
s__Afipia_broomeae	sex	male	-0.0107466	0.054831	90	17	0.846317	0.999942
s__Afipia_broomeae	ethnicity_details	south asian	-0.133047	0.0959948	90	17	0.171314	0.999942
s__Afipia_broomeae	ethnicity_details	asian	-0.0967685	0.0825211	90	17	0.249573	0.999942
s__Afipia_broomeae	ethnicity_details	other	0.177003	0.168758	90	17	0.297835	0.999942
s__Afipia_broomeae	TotalWeeklyAlcoholUnits	TotalWeeklyAlcoholUnits	-0.00116126	0.00252697	90	17	0.648181	0.999942
s__Afipia_broomeae	smoking_status	never	0.00989191	0.0561449	90	17	0.86137	0.999942
s__Afipia_broomeae	diagnosis	moderate dysplasia	-0.0578397	0.0448611	90	17	0.201423	0.999942
s__Aggregatibacter_sp._HMT_949	Time_to_progression_grouped	>6	-0.0225439	0.117147	90	10	0.84796	0.999942
s__Aggregatibacter_sp._HMT_949	Time_to_progression_grouped	1<2	-0.0914499	0.112094	90	10	0.417407	0.999942
s__Aggregatibacter_sp._HMT_949	Time_to_progression_grouped	2<3	0.0236638	0.110224	90	10	0.830618	0.999942
s__Aggregatibacter_sp._HMT_949	Time_to_progression_grouped	3<4	-0.0232091	0.118081	90	10	0.84476	0.999942
s__Aggregatibacter_sp._HMT_949	Time_to_progression_grouped	4<6	0.010288	0.112105	90	10	0.927162	0.999942
s__Aggregatibacter_sp._HMT_949	Time_to_progression_grouped	NP	0.0770123	0.0797442	90	10	0.337782	0.999942
s__Aggregatibacter_sp._HMT_949	patient_age	patient_age	0.00151056	0.00195376	90	10	0.441869	0.999942
s__Aggregatibacter_sp._HMT_949	sex	male	0.00913449	0.0494372	90	10	0.854932	0.999942
s__Aggregatibacter_sp._HMT_949	ethnicity_details	south asian	0.0529157	0.0901255	90	10	0.559161	0.999942
s__Aggregatibacter_sp._HMT_949	ethnicity_details	asian	-0.09514	0.073314	90	10	0.20201	0.999942
s__Aggregatibacter_sp._HMT_949	ethnicity_details	other	-0.00763678	0.154969	90	10	0.960828	0.999942
s__Aggregatibacter_sp._HMT_949	TotalWeeklyAlcoholUnits	TotalWeeklyAlcoholUnits	0.000103584	0.00235685	90	10	0.965124	0.999942
s__Aggregatibacter_sp._HMT_949	smoking_status	never	0.0852151	0.0523224	90	10	0.113465	0.999942
s__Aggregatibacter_sp._HMT_949	diagnosis	moderate dysplasia	0.0822259	0.0402463	90	10	0.0445631	0.999942
s__Alloprevotella_rava	Time_to_progression_grouped	>6	0.0987995	0.142628	90	14	0.490708	0.999942
s__Alloprevotella_rava	Time_to_progression_grouped	1<2	-0.0279601	0.136596	90	14	0.838388	0.999942
s__Alloprevotella_rava	Time_to_progression_grouped	2<3	0.191406	0.142703	90	14	0.183936	0.999942
s__Alloprevotella_rava	Time_to_progression_grouped	3<4	-0.0188695	0.144021	90	14	0.896126	0.999942
s__Alloprevotella_rava	Time_to_progression_grouped	4<6	-0.0951513	0.137642	90	14	0.491699	0.999942
s__Alloprevotella_rava	Time_to_progression_grouped	NP	0.0679228	0.0979904	90	14	0.490568	0.999942
s__Alloprevotella_rava	patient_age	patient_age	-0.00228883	0.00233966	90	14	0.331152	0.999942
s__Alloprevotella_rava	sex	male	0.0317325	0.054032	90	14	0.562066	0.999942
s__Alloprevotella_rava	ethnicity_details	south asian	-0.133969	0.105057	90	14	0.206908	0.999942
s__Alloprevotella_rava	ethnicity_details	asian	-0.130887	0.0828111	90	14	0.122398	0.999942
s__Alloprevotella_rava	ethnicity_details	other	-0.0683961	0.185648	90	14	0.713616	0.999942
s__Alloprevotella_rava	TotalWeeklyAlcoholUnits	TotalWeeklyAlcoholUnits	-0.000694895	0.00267415	90	14	0.796216	0.999942
s__Alloprevotella_rava	smoking_status	never	0.0101756	0.0581804	90	14	0.862358	0.999942
s__Alloprevotella_rava	diagnosis	moderate dysplasia	0.04361	0.0481692	90	14	0.368347	0.999942
s__Alloprevotella_sp._HMT_308	Time_to_progression_grouped	>6	-0.0802481	0.238325	90	32	0.737284	0.999942
s__Alloprevotella_sp._HMT_308	Time_to_progression_grouped	1<2	-0.127558	0.228318	90	32	0.578063	0.999942
s__Alloprevotella_sp._HMT_308	Time_to_progression_grouped	2<3	0.0701005	0.221331	90	32	0.752346	0.999942
s__Alloprevotella_sp._HMT_308	Time_to_progression_grouped	3<4	-0.14822	0.241092	90	32	0.540582	0.999942
s__Alloprevotella_sp._HMT_308	Time_to_progression_grouped	4<6	0.0753721	0.2464	90	32	0.760545	0.999942
s__Alloprevotella_sp._HMT_308	Time_to_progression_grouped	NP	0.0511771	0.165459	90	32	0.75796	0.999942
s__Alloprevotella_sp._HMT_308	patient_age	patient_age	0.00197302	0.00386389	90	32	0.61113	0.999942
s__Alloprevotella_sp._HMT_308	sex	male	-0.062528	0.0823493	90	32	0.450084	0.999942
s__Alloprevotella_sp._HMT_308	ethnicity_details	south asian	-0.24318	0.169898	90	32	0.156544	0.999942
s__Alloprevotella_sp._HMT_308	ethnicity_details	asian	-0.149552	0.127791	90	32	0.245642	0.999942
s__Alloprevotella_sp._HMT_308	ethnicity_details	other	-0.12623	0.30681	90	32	0.681948	0.999942
s__Alloprevotella_sp._HMT_308	TotalWeeklyAlcoholUnits	TotalWeeklyAlcoholUnits	-0.00384871	0.00419472	90	32	0.361855	0.999942
s__Alloprevotella_sp._HMT_308	smoking_status	never	0.0874468	0.0892969	90	32	0.330632	0.999942
s__Alloprevotella_sp._HMT_308	diagnosis	moderate dysplasia	0.0375765	0.0781201	90	32	0.631929	0.999942
s__Alloprevotella_sp._HMT_473	Time_to_progression_grouped	>6	-0.0170624	0.173239	90	13	0.921815	0.999942
s__Alloprevotella_sp._HMT_473	Time_to_progression_grouped	1<2	-0.1514	0.174498	90	13	0.388455	0.999942
s__Alloprevotella_sp._HMT_473	Time_to_progression_grouped	2<3	0.055476	0.161369	90	13	0.732004	0.999942
s__Alloprevotella_sp._HMT_473	Time_to_progression_grouped	3<4	-0.178461	0.176763	90	13	0.316463	0.999942
s__Alloprevotella_sp._HMT_473	Time_to_progression_grouped	4<6	0.0210977	0.168471	90	13	0.900692	0.999942
s__Alloprevotella_sp._HMT_473	Time_to_progression_grouped	NP	0.0178354	0.120205	90	13	0.882462	0.999942
s__Alloprevotella_sp._HMT_473	patient_age	patient_age	0.0012599	0.00284845	90	13	0.659578	0.999942
s__Alloprevotella_sp._HMT_473	sex	male	0.140586	0.0611043	90	13	0.0244559	0.999942
s__Alloprevotella_sp._HMT_473	ethnicity_details	south asian	-0.157513	0.124108	90	13	0.208446	0.999942
s__Alloprevotella_sp._HMT_473	ethnicity_details	asian	-0.0221171	0.0935021	90	13	0.813683	0.999942
s__Alloprevotella_sp._HMT_473	ethnicity_details	other	0.00353236	0.224284	90	13	0.987479	0.999942
s__Alloprevotella_sp._HMT_473	TotalWeeklyAlcoholUnits	TotalWeeklyAlcoholUnits	-0.00337059	0.00307888	90	13	0.277481	0.999942
s__Alloprevotella_sp._HMT_473	smoking_status	never	0.0544673	0.0652379	90	13	0.406832	0.999942
s__Alloprevotella_sp._HMT_473	diagnosis	moderate dysplasia	0.0774595	0.0573781	90	13	0.181298	0.999942
s__Alloprevotella_tannerae	Time_to_progression_grouped	>6	0.0527781	0.197436	90	28	0.790065	0.999942
s__Alloprevotella_tannerae	Time_to_progression_grouped	1<2	-0.0460292	0.188332	90	28	0.807707	0.999942
s__Alloprevotella_tannerae	Time_to_progression_grouped	2<3	-0.136261	0.185044	90	28	0.464015	0.999942
s__Alloprevotella_tannerae	Time_to_progression_grouped	3<4	0.347644	0.201386	90	28	0.0898211	0.999942
s__Alloprevotella_tannerae	Time_to_progression_grouped	4<6	-0.128534	0.189854	90	28	0.501001	0.999942
s__Alloprevotella_tannerae	Time_to_progression_grouped	NP	0.0829311	0.135186	90	28	0.541933	0.999942
s__Alloprevotella_tannerae	patient_age	patient_age	0.00245969	0.00333045	90	28	0.462853	0.999942
s__Alloprevotella_tannerae	sex	male	-0.00149527	0.0792122	90	28	0.985089	0.999942
s__Alloprevotella_tannerae	ethnicity_details	south asian	-0.180494	0.145943	90	28	0.222091	0.999942
s__Alloprevotella_tannerae	ethnicity_details	asian	-0.0380811	0.121386	90	28	0.756078	0.999942
s__Alloprevotella_tannerae	ethnicity_details	other	-0.472268	0.258693	90	28	0.072306	0.999942
s__Alloprevotella_tannerae	TotalWeeklyAlcoholUnits	TotalWeeklyAlcoholUnits	0.00274339	0.00380771	90	28	0.475442	0.999942
s__Alloprevotella_tannerae	smoking_status	never	0.0258714	0.0838172	90	28	0.759951	0.999942
s__Alloprevotella_tannerae	diagnosis	moderate dysplasia	0.0402823	0.0688018	90	28	0.560439	0.999942
s__Arachnia_propionica	Time_to_progression_grouped	>6	0.189339	0.14369	90	18	0.191863	0.999942
s__Arachnia_propionica	Time_to_progression_grouped	1<2	0.00543496	0.137862	90	18	0.968664	0.999942
s__Arachnia_propionica	Time_to_progression_grouped	2<3	-0.0157853	0.134463	90	18	0.906874	0.999942
s__Arachnia_propionica	Time_to_progression_grouped	3<4	0.262376	0.148187	90	18	0.0809884	0.999942
s__Arachnia_propionica	Time_to_progression_grouped	4<6	0.135862	0.139708	90	18	0.334163	0.999942
s__Arachnia_propionica	Time_to_progression_grouped	NP	0.0606012	0.0996759	90	18	0.545164	0.999942
s__Arachnia_propionica	patient_age	patient_age	0.00122659	0.00237123	90	18	0.606563	0.999942
s__Arachnia_propionica	sex	male	-0.0118418	0.0516267	90	18	0.819309	0.999942
s__Arachnia_propionica	ethnicity_details	south asian	0.104268	0.103021	90	18	0.314902	0.999942
s__Arachnia_propionica	ethnicity_details	asian	0.00787406	0.0781878	90	18	0.920063	0.999942
s__Arachnia_propionica	ethnicity_details	other	-0.233662	0.240645	90	18	0.334807	0.999942
s__Arachnia_propionica	TotalWeeklyAlcoholUnits	TotalWeeklyAlcoholUnits	-0.00111159	0.00259754	90	18	0.670002	0.999942
s__Arachnia_propionica	smoking_status	never	-0.00983295	0.0555548	90	18	0.860017	0.999942
s__Arachnia_propionica	diagnosis	moderate dysplasia	0.000958422	0.0481414	90	18	0.984174	0.999942
s__Atopobium_parvulum	Time_to_progression_grouped	>6	-0.0142859	0.15459	90	28	0.926621	0.999942
s__Atopobium_parvulum	Time_to_progression_grouped	1<2	0.0531455	0.148165	90	28	0.720847	0.999942
s__Atopobium_parvulum	Time_to_progression_grouped	3<4	0.225598	0.156446	90	28	0.153516	0.999942
s__Atopobium_parvulum	Time_to_progression_grouped	4<6	0.274729	0.150379	90	28	0.0717464	0.999942
s__Atopobium_parvulum	Time_to_progression_grouped	NP	0.168491	0.107548	90	28	0.12146	0.999942
s__Atopobium_parvulum	patient_age	patient_age	0.00258582	0.00249767	90	28	0.303905	0.999942
s__Atopobium_parvulum	sex	male	-0.055978	0.0532218	90	28	0.29632	0.999942
s__Atopobium_parvulum	ethnicity_details	south asian	-0.0888277	0.110236	90	28	0.422942	0.999942
s__Atopobium_parvulum	ethnicity_details	asian	-0.0844386	0.0829241	90	28	0.311871	0.999942
s__Atopobium_parvulum	ethnicity_details	other	-0.21213	0.199101	90	28	0.29014	0.999942
s__Atopobium_parvulum	TotalWeeklyAlcoholUnits	TotalWeeklyAlcoholUnits	0.00413256	0.0027544	90	28	0.137778	0.999942
s__Atopobium_parvulum	smoking_status	never	0.0779492	0.057547	90	28	0.179689	0.999942
s__Atopobium_parvulum	diagnosis	moderate dysplasia	0.00171211	0.0509701	90	28	0.973294	0.999942
s__Bacteroidales_.G.2._bacterium_HMT_274	Time_to_progression_grouped	>6	-0.0541174	0.116764	90	22	0.644575	0.999942
s__Bacteroidales_.G.2._bacterium_HMT_274	Time_to_progression_grouped	1<2	0.0452477	0.103743	90	22	0.6642	0.999942
s__Bacteroidales_.G.2._bacterium_HMT_274	Time_to_progression_grouped	2<3	-0.267337	0.111757	90	22	0.0197282	0.999942
s__Bacteroidales_.G.2._bacterium_HMT_274	Time_to_progression_grouped	3<4	-0.0844983	0.113711	90	22	0.46051	0.999942
s__Bacteroidales_.G.2._bacterium_HMT_274	Time_to_progression_grouped	4<6	-0.041597	0.104163	90	22	0.691019	0.999942
s__Bacteroidales_.G.2._bacterium_HMT_274	Time_to_progression_grouped	NP	0.0202206	0.0738609	90	22	0.785219	0.999942
s__Bacteroidales_.G.2._bacterium_HMT_274	patient_age	patient_age	-0.00131462	0.00184866	90	22	0.47952	0.999942
s__Bacteroidales_.G.2._bacterium_HMT_274	sex	male	-0.00694451	0.047015	90	22	0.884551	0.999942
s__Bacteroidales_.G.2._bacterium_HMT_274	ethnicity_details	south asian	0.0136419	0.0816739	90	22	0.868044	0.999942
s__Bacteroidales_.G.2._bacterium_HMT_274	ethnicity_details	asian	0.0755079	0.0656923	90	22	0.261356	0.999942
s__Bacteroidales_.G.2._bacterium_HMT_274	ethnicity_details	other	0.0393706	0.145607	90	22	0.787699	0.999942
s__Bacteroidales_.G.2._bacterium_HMT_274	TotalWeeklyAlcoholUnits	TotalWeeklyAlcoholUnits	-0.000681153	0.00217652	90	22	0.756443	0.999942
s__Bacteroidales_.G.2._bacterium_HMT_274	smoking_status	never	0.0485983	0.0476503	90	22	0.320027	0.999942
s__Bacteroidales_.G.2._bacterium_HMT_274	diagnosis	moderate dysplasia	-0.00295948	0.0394036	90	22	0.940353	0.999942
s__Bergeyella_sp._HMT_322	Time_to_progression_grouped	>6	-0.147118	0.259094	90	61	0.572215	0.999942
s__Bergeyella_sp._HMT_322	Time_to_progression_grouped	1<2	0.0263785	0.245564	90	61	0.914815	0.999942
s__Bergeyella_sp._HMT_322	Time_to_progression_grouped	2<3	-0.00615883	0.228995	90	61	0.978629	0.999942
s__Bergeyella_sp._HMT_322	Time_to_progression_grouped	3<4	-0.225126	0.270191	90	61	0.407921	0.999942
s__Bergeyella_sp._HMT_322	Time_to_progression_grouped	4<6	0.0296841	0.266122	90	61	0.911557	0.999942
s__Bergeyella_sp._HMT_322	Time_to_progression_grouped	NP	-0.0302824	0.193168	90	61	0.875963	0.999942
s__Bergeyella_sp._HMT_322	patient_age	patient_age	0.000986738	0.0038514	90	61	0.798638	0.999942
s__Bergeyella_sp._HMT_322	sex	male	0.149666	0.0877663	90	61	0.100318	0.999942
s__Bergeyella_sp._HMT_322	ethnicity_details	south asian	-0.0492626	0.156026	90	61	0.753461	0.999942
s__Bergeyella_sp._HMT_322	ethnicity_details	asian	-0.0418923	0.133627	90	61	0.755774	0.999942
s__Bergeyella_sp._HMT_322	ethnicity_details	other	0.530656	0.297793	90	61	0.0796054	0.999942
s__Bergeyella_sp._HMT_322	TotalWeeklyAlcoholUnits	TotalWeeklyAlcoholUnits	-0.00466286	0.00485762	90	61	0.341987	0.999942
s__Bergeyella_sp._HMT_322	smoking_status	never	-0.00716357	0.0907797	90	61	0.93766	0.999942
s__Bergeyella_sp._HMT_322	diagnosis	moderate dysplasia	0.138626	0.0735942	90	61	0.0643007	0.999942
s__Bradyrhizobium_elkanii	Time_to_progression_grouped	>6	-0.117737	0.124167	90	15	0.346108	0.999942
s__Bradyrhizobium_elkanii	Time_to_progression_grouped	1<2	-0.06548	0.109231	90	15	0.550696	0.999942
s__Bradyrhizobium_elkanii	Time_to_progression_grouped	2<3	-0.0774423	0.105889	90	15	0.466872	0.999942
s__Bradyrhizobium_elkanii	Time_to_progression_grouped	3<4	0.140354	0.115325	90	15	0.227458	0.999942
s__Bradyrhizobium_elkanii	Time_to_progression_grouped	4<6	0.0470868	0.110884	90	15	0.672326	0.999942
s__Bradyrhizobium_elkanii	Time_to_progression_grouped	NP	-0.0392866	0.0791562	90	15	0.621142	0.999942
s__Bradyrhizobium_elkanii	patient_age	patient_age	0.00111611	0.00184112	90	15	0.546229	0.999942
s__Bradyrhizobium_elkanii	sex	male	-0.00460548	0.0391961	90	15	0.906783	0.999942
s__Bradyrhizobium_elkanii	ethnicity_details	asian	-0.050969	0.0611358	90	15	0.407132	0.999942
s__Bradyrhizobium_elkanii	ethnicity_details	other	-0.184103	0.146782	90	15	0.213695	0.999942
s__Bradyrhizobium_elkanii	TotalWeeklyAlcoholUnits	TotalWeeklyAlcoholUnits	0.000494505	0.00200643	90	15	0.806009	0.999942
s__Bradyrhizobium_elkanii	smoking_status	never	-0.0942585	0.0427402	90	15	0.0305336	0.999942
s__Bradyrhizobium_elkanii	diagnosis	moderate dysplasia	0.000126475	0.0377248	90	15	0.997334	0.999942
s__Burkholderia_cepacia	Time_to_progression_grouped	>6	-0.0570208	0.238873	90	50	0.812166	0.999942
s__Burkholderia_cepacia	Time_to_progression_grouped	1<2	0.018438	0.211804	90	50	0.930926	0.999942
s__Burkholderia_cepacia	Time_to_progression_grouped	2<3	0.118395	0.222181	90	50	0.596116	0.999942
s__Burkholderia_cepacia	Time_to_progression_grouped	3<4	-0.011816	0.23712	90	50	0.960434	0.999942
s__Burkholderia_cepacia	Time_to_progression_grouped	4<6	-0.28513	0.241544	90	50	0.242781	0.999942
s__Burkholderia_cepacia	Time_to_progression_grouped	NP	0.0899209	0.159999	90	50	0.576403	0.999942
s__Burkholderia_cepacia	patient_age	patient_age	-0.00480775	0.00352405	90	50	0.177461	0.999942
s__Burkholderia_cepacia	sex	male	0.0272001	0.0857951	90	50	0.75426	0.999942
s__Burkholderia_cepacia	ethnicity_details	south asian	0.261851	0.171356	90	50	0.13428	0.999942
s__Burkholderia_cepacia	ethnicity_details	asian	-0.279285	0.13826	90	50	0.052261	0.999942
s__Burkholderia_cepacia	ethnicity_details	other	0.131931	0.285963	90	50	0.646166	0.999942
s__Burkholderia_cepacia	TotalWeeklyAlcoholUnits	TotalWeeklyAlcoholUnits	0.000441181	0.00441131	90	50	0.920752	0.999942
s__Burkholderia_cepacia	smoking_status	never	-0.0646565	0.0959417	90	50	0.505251	0.999942
s__Burkholderia_cepacia	diagnosis	moderate dysplasia	0.0207673	0.0778377	90	50	0.790556	0.999942
s__Campylobacter_concisus	Time_to_progression_grouped	>6	0.218198	0.332639	90	67	0.514905	0.999942
s__Campylobacter_concisus	Time_to_progression_grouped	1<2	0.383379	0.325511	90	67	0.245118	0.999942
s__Campylobacter_concisus	Time_to_progression_grouped	2<3	0.0683583	0.340784	90	67	0.841782	0.999942
s__Campylobacter_concisus	Time_to_progression_grouped	3<4	0.632981	0.357133	90	67	0.0823476	0.999942
s__Campylobacter_concisus	Time_to_progression_grouped	4<6	0.710956	0.350583	90	67	0.0480383	0.999942
s__Campylobacter_concisus	Time_to_progression_grouped	NP	0.273511	0.277696	90	67	0.330021	0.999942
s__Campylobacter_concisus	patient_age	patient_age	0.00649322	0.00487405	90	67	0.188792	0.999942
s__Campylobacter_concisus	sex	male	-0.0401664	0.110195	90	67	0.718654	0.999942
s__Campylobacter_concisus	ethnicity_details	south asian	0.0407787	0.192223	90	67	0.832939	0.999942
s__Campylobacter_concisus	ethnicity_details	asian	-0.0914573	0.170314	90	67	0.59557	0.999942
s__Campylobacter_concisus	ethnicity_details	other	-0.682543	0.434388	90	67	0.121899	0.999942
s__Campylobacter_concisus	TotalWeeklyAlcoholUnits	TotalWeeklyAlcoholUnits	0.00384978	0.00512402	90	67	0.457701	0.999942
s__Campylobacter_concisus	smoking_status	never	0.019723	0.118408	90	67	0.869074	0.999942
s__Campylobacter_concisus	diagnosis	moderate dysplasia	-0.101808	0.0959706	90	67	0.293411	0.999942
s__Campylobacter_gracilis	Time_to_progression_grouped	>6	-0.212873	0.202793	90	36	0.297824	0.999942
s__Campylobacter_gracilis	Time_to_progression_grouped	1<2	-0.00881489	0.178611	90	36	0.960794	0.999942
s__Campylobacter_gracilis	Time_to_progression_grouped	2<3	-0.192837	0.175474	90	36	0.275768	0.999942
s__Campylobacter_gracilis	Time_to_progression_grouped	3<4	0.281365	0.238162	90	36	0.241813	0.999942
s__Campylobacter_gracilis	Time_to_progression_grouped	4<6	-0.00678682	0.179571	90	36	0.96998	0.999942
s__Campylobacter_gracilis	Time_to_progression_grouped	NP	-0.0416883	0.127448	90	36	0.74476	0.999942
s__Campylobacter_gracilis	patient_age	patient_age	-3.19983e-05	0.00324735	90	36	0.992168	0.999942
s__Campylobacter_gracilis	sex	male	-0.00361532	0.0767308	90	36	0.962777	0.999942
s__Campylobacter_gracilis	ethnicity_details	south asian	0.0428231	0.140384	90	36	0.76141	0.999942
s__Campylobacter_gracilis	ethnicity_details	asian	0.00392233	0.122302	90	36	0.974556	0.999942
s__Campylobacter_gracilis	ethnicity_details	other	-0.492245	0.27969	90	36	0.0829803	0.999942
s__Campylobacter_gracilis	TotalWeeklyAlcoholUnits	TotalWeeklyAlcoholUnits	0.00133714	0.0037525	90	36	0.72319	0.999942
s__Campylobacter_gracilis	smoking_status	never	0.043578	0.0838584	90	36	0.60665	0.999942
s__Campylobacter_gracilis	diagnosis	moderate dysplasia	-0.121063	0.0662242	90	36	0.0719909	0.999942
s__Campylobacter_showae	Time_to_progression_grouped	>6	0.125944	0.181731	90	35	0.490571	0.999942
s__Campylobacter_showae	Time_to_progression_grouped	1<2	-0.0133337	0.173891	90	35	0.939097	0.999942
s__Campylobacter_showae	Time_to_progression_grouped	2<3	-0.113436	0.171708	90	35	0.510933	0.999942
s__Campylobacter_showae	Time_to_progression_grouped	3<4	0.0264466	0.186282	90	35	0.887531	0.999942
s__Campylobacter_showae	Time_to_progression_grouped	4<6	0.0769804	0.173981	90	35	0.659581	0.999942
s__Campylobacter_showae	Time_to_progression_grouped	NP	0.0246971	0.123951	90	35	0.842677	0.999942
s__Campylobacter_showae	patient_age	patient_age	0.00298629	0.00301381	90	35	0.325012	0.999942
s__Campylobacter_showae	sex	male	0.0723419	0.0754413	90	35	0.346282	0.999942
s__Campylobacter_showae	ethnicity_details	south asian	-0.0563964	0.137474	90	35	0.683077	0.999942
s__Campylobacter_showae	ethnicity_details	asian	0.0876705	0.110872	90	35	0.434117	0.999942
s__Campylobacter_showae	ethnicity_details	other	0.059476	0.241613	90	35	0.80623	0.999942
s__Campylobacter_showae	TotalWeeklyAlcoholUnits	TotalWeeklyAlcoholUnits	0.000279354	0.00361851	90	35	0.938787	0.999942
s__Campylobacter_showae	smoking_status	never	0.0813101	0.0792589	90	35	0.312934	0.999942
s__Campylobacter_showae	diagnosis	moderate dysplasia	-0.0277367	0.0627594	90	35	0.65981	0.999942
s__Capnocytophaga_gingivalis	Time_to_progression_grouped	>6	0.339899	0.254731	90	30	0.186477	0.999942
s__Capnocytophaga_gingivalis	Time_to_progression_grouped	1<2	0.100782	0.249547	90	30	0.687564	0.999942
s__Capnocytophaga_gingivalis	Time_to_progression_grouped	2<3	0.101881	0.240377	90	30	0.673003	0.999942
s__Capnocytophaga_gingivalis	Time_to_progression_grouped	3<4	0.0450428	0.286263	90	30	0.875431	0.999942
s__Capnocytophaga_gingivalis	Time_to_progression_grouped	4<6	0.621426	0.287496	90	30	0.0341279	0.999942
s__Capnocytophaga_gingivalis	Time_to_progression_grouped	NP	0.133439	0.191027	90	30	0.487191	0.999942
s__Capnocytophaga_gingivalis	patient_age	patient_age	0.00750735	0.00410625	90	30	0.0718309	0.999942
s__Capnocytophaga_gingivalis	sex	male	-0.0578581	0.0872042	90	30	0.509235	0.999942
s__Capnocytophaga_gingivalis	ethnicity_details	south asian	0.214511	0.174043	90	30	0.22194	0.999942
s__Capnocytophaga_gingivalis	ethnicity_details	asian	0.157034	0.132287	90	30	0.239273	0.999942
s__Capnocytophaga_gingivalis	ethnicity_details	other	0.175533	0.331235	90	30	0.597858	0.999942
s__Capnocytophaga_gingivalis	TotalWeeklyAlcoholUnits	TotalWeeklyAlcoholUnits	0.00269767	0.00517754	90	30	0.604012	0.999942
s__Capnocytophaga_gingivalis	smoking_status	never	0.0577086	0.0936384	90	30	0.53973	0.999942
s__Capnocytophaga_gingivalis	diagnosis	moderate dysplasia	0.126805	0.0839018	90	30	0.135267	0.999942
s__Capnocytophaga_granulosa	Time_to_progression_grouped	>6	0.0492646	0.2032	90	22	0.809164	0.999942
s__Capnocytophaga_granulosa	Time_to_progression_grouped	1<2	0.0765299	0.180835	90	22	0.673462	0.999942
s__Capnocytophaga_granulosa	Time_to_progression_grouped	2<3	0.02874	0.176316	90	22	0.870987	0.999942
s__Capnocytophaga_granulosa	Time_to_progression_grouped	3<4	0.260828	0.196382	90	22	0.188659	0.999942
s__Capnocytophaga_granulosa	Time_to_progression_grouped	4<6	0.0812365	0.196441	90	22	0.680572	0.999942
s__Capnocytophaga_granulosa	Time_to_progression_grouped	NP	0.204533	0.130327	90	22	0.121363	0.999942
s__Capnocytophaga_granulosa	patient_age	patient_age	0.0056007	0.00313494	90	22	0.0784892	0.999942
s__Capnocytophaga_granulosa	sex	male	0.0523536	0.06971	90	22	0.459268	0.999942
s__Capnocytophaga_granulosa	ethnicity_details	south asian	0.032299	0.135441	90	22	0.81236	0.999942
s__Capnocytophaga_granulosa	ethnicity_details	asian	0.0347362	0.102436	90	22	0.736771	0.999942
s__Capnocytophaga_granulosa	ethnicity_details	other	-0.000173607	0.246861	90	22	0.999441	0.999942
s__Capnocytophaga_granulosa	TotalWeeklyAlcoholUnits	TotalWeeklyAlcoholUnits	9.54334e-05	0.0034559	90	22	0.978115	0.999942
s__Capnocytophaga_granulosa	smoking_status	never	0.00655783	0.0736658	90	22	0.929692	0.999942
s__Capnocytophaga_granulosa	diagnosis	moderate dysplasia	-0.0240853	0.06514	90	22	0.712728	0.999942
s__Capnocytophaga_leadbetteri	Time_to_progression_grouped	>6	0.00278563	0.256802	90	39	0.991381	0.999942
s__Capnocytophaga_leadbetteri	Time_to_progression_grouped	1<2	0.272764	0.1982	90	39	0.174321	0.999942
s__Capnocytophaga_leadbetteri	Time_to_progression_grouped	2<3	-0.0947764	0.203857	90	39	0.643704	0.999942
s__Capnocytophaga_leadbetteri	Time_to_progression_grouped	NP	0.170643	0.149011	90	39	0.257407	0.999942
s__Capnocytophaga_leadbetteri	patient_age	patient_age	0.0079405	0.00348493	90	39	0.0260968	0.999942
s__Capnocytophaga_leadbetteri	sex	male	0.104882	0.0867876	90	39	0.238285	0.999942
s__Capnocytophaga_leadbetteri	ethnicity_details	south asian	0.158861	0.160963	90	39	0.327488	0.999942
s__Capnocytophaga_leadbetteri	ethnicity_details	asian	0.255975	0.129226	90	39	0.0569969	0.999942
s__Capnocytophaga_leadbetteri	ethnicity_details	other	-0.288579	0.297637	90	39	0.336003	0.999942
s__Capnocytophaga_leadbetteri	TotalWeeklyAlcoholUnits	TotalWeeklyAlcoholUnits	0.00469898	0.00412017	90	39	0.260178	0.999942
s__Capnocytophaga_leadbetteri	smoking_status	never	0.122523	0.0958105	90	39	0.211017	0.999942
s__Capnocytophaga_leadbetteri	diagnosis	moderate dysplasia	-0.150574	0.0710655	90	39	0.0381385	0.999942
s__Capnocytophaga_sp._HMT_326	Time_to_progression_grouped	>6	0.0635515	0.133916	90	13	0.636569	0.999942
s__Capnocytophaga_sp._HMT_326	Time_to_progression_grouped	1<2	0.0924799	0.11874	90	13	0.438647	0.999942
s__Capnocytophaga_sp._HMT_326	Time_to_progression_grouped	2<3	-0.00639781	0.115888	90	13	0.956127	0.999942
s__Capnocytophaga_sp._HMT_326	Time_to_progression_grouped	4<6	0.106304	0.120117	90	13	0.379158	0.999942
s__Capnocytophaga_sp._HMT_326	Time_to_progression_grouped	NP	0.124894	0.0858881	90	13	0.150327	0.999942
s__Capnocytophaga_sp._HMT_326	sex	male	0.00880099	0.0443101	90	13	0.843149	0.999942
s__Capnocytophaga_sp._HMT_326	ethnicity_details	south asian	-0.0290069	0.088867	90	13	0.745069	0.999942
s__Capnocytophaga_sp._HMT_326	ethnicity_details	asian	0.108849	0.0671629	90	13	0.109461	0.999942
s__Capnocytophaga_sp._HMT_326	ethnicity_details	other	-0.310599	0.161635	90	13	0.0586422	0.999942
s__Capnocytophaga_sp._HMT_326	TotalWeeklyAlcoholUnits	TotalWeeklyAlcoholUnits	0.00261673	0.00222938	90	13	0.244417	0.999942
s__Capnocytophaga_sp._HMT_326	smoking_status	never	0.015865	0.0473488	90	13	0.738556	0.999942
s__Capnocytophaga_sp._HMT_326	diagnosis	moderate dysplasia	-0.00371996	0.0418351	90	13	0.929396	0.999942
s__Capnocytophaga_sp._HMT_336	Time_to_progression_grouped	>6	-0.00620245	0.134677	90	14	0.963397	0.999942
s__Capnocytophaga_sp._HMT_336	Time_to_progression_grouped	1<2	-0.0512861	0.128997	90	14	0.692148	0.999942
s__Capnocytophaga_sp._HMT_336	Time_to_progression_grouped	2<3	0.0173574	0.126133	90	14	0.890932	0.999942
s__Capnocytophaga_sp._HMT_336	Time_to_progression_grouped	3<4	0.0722122	0.13634	90	14	0.598022	0.999942
s__Capnocytophaga_sp._HMT_336	Time_to_progression_grouped	4<6	-0.0444248	0.130128	90	14	0.733878	0.999942
s__Capnocytophaga_sp._HMT_336	Time_to_progression_grouped	NP	0.0653787	0.0926327	90	14	0.482801	0.999942
s__Capnocytophaga_sp._HMT_336	patient_age	patient_age	4.32301e-05	0.00225272	90	14	0.984743	0.999942
s__Capnocytophaga_sp._HMT_336	sex	male	0.0650066	0.0515905	90	14	0.218224	0.999942
s__Capnocytophaga_sp._HMT_336	ethnicity_details	south asian	-0.121874	0.109715	90	14	0.27106	0.999942
s__Capnocytophaga_sp._HMT_336	ethnicity_details	asian	-0.094512	0.0801908	90	14	0.245048	0.999942
s__Capnocytophaga_sp._HMT_336	ethnicity_details	other	-0.124912	0.175343	90	14	0.478537	0.999942
s__Capnocytophaga_sp._HMT_336	TotalWeeklyAlcoholUnits	TotalWeeklyAlcoholUnits	-0.00234438	0.00256246	90	14	0.365075	0.999942
s__Capnocytophaga_sp._HMT_336	smoking_status	never	0.0310244	0.0551668	90	14	0.577708	0.999942
s__Capnocytophaga_sp._HMT_336	diagnosis	moderate dysplasia	-0.0212153	0.0457628	90	14	0.644376	0.999942
s__Capnocytophaga_sputigena	Time_to_progression_grouped	>6	0.147995	0.163942	90	26	0.3701	0.999942
s__Capnocytophaga_sputigena	Time_to_progression_grouped	1<2	0.0182544	0.165237	90	26	0.91238	0.999942
s__Capnocytophaga_sputigena	Time_to_progression_grouped	2<3	0.0270751	0.153991	90	26	0.860979	0.999942
s__Capnocytophaga_sputigena	Time_to_progression_grouped	3<4	-0.123446	0.229667	90	26	0.593035	0.999942
s__Capnocytophaga_sputigena	Time_to_progression_grouped	4<6	0.0730689	0.166679	90	26	0.662629	0.999942
s__Capnocytophaga_sputigena	Time_to_progression_grouped	NP	0.148341	0.113633	90	26	0.196518	0.999942
s__Capnocytophaga_sputigena	patient_age	patient_age	0.00263837	0.00281396	90	26	0.351985	0.999942
s__Capnocytophaga_sputigena	sex	male	0.035742	0.0630639	90	26	0.572912	0.999942
s__Capnocytophaga_sputigena	ethnicity_details	south asian	0.133171	0.118234	90	26	0.264145	0.999942
s__Capnocytophaga_sputigena	ethnicity_details	asian	0.0910794	0.0941646	90	26	0.337089	0.999942
s__Capnocytophaga_sputigena	ethnicity_details	other	0.296394	0.260565	90	26	0.259809	0.999942
s__Capnocytophaga_sputigena	TotalWeeklyAlcoholUnits	TotalWeeklyAlcoholUnits	0.00375215	0.00302326	90	26	0.218974	0.999942
s__Capnocytophaga_sputigena	smoking_status	never	0.0913418	0.0652628	90	26	0.166321	0.999942
s__Capnocytophaga_sputigena	diagnosis	moderate dysplasia	-0.0102141	0.058276	90	26	0.861398	0.999942
s__Cardiobacterium_hominis	Time_to_progression_grouped	>6	0.275912	0.157651	90	23	0.0845418	0.999942
s__Cardiobacterium_hominis	Time_to_progression_grouped	1<2	0.0113822	0.151321	90	23	0.940258	0.999942
s__Cardiobacterium_hominis	Time_to_progression_grouped	2<3	0.12277	0.146911	90	23	0.406182	0.999942
s__Cardiobacterium_hominis	Time_to_progression_grouped	4<6	0.353521	0.164779	90	23	0.0355153	0.999942
s__Cardiobacterium_hominis	Time_to_progression_grouped	NP	0.118714	0.109293	90	23	0.281203	0.999942
s__Cardiobacterium_hominis	patient_age	patient_age	0.00180606	0.00264971	90	23	0.497765	0.999942
s__Cardiobacterium_hominis	sex	male	0.0283765	0.0573268	90	23	0.622471	0.999942
s__Cardiobacterium_hominis	ethnicity_details	south asian	0.132951	0.123951	90	23	0.287153	0.999942
s__Cardiobacterium_hominis	ethnicity_details	asian	0.115481	0.0899622	90	23	0.203533	0.999942
s__Cardiobacterium_hominis	ethnicity_details	other	-0.482986	0.271039	90	23	0.079159	0.999942
s__Cardiobacterium_hominis	TotalWeeklyAlcoholUnits	TotalWeeklyAlcoholUnits	0.00548362	0.00282041	90	23	0.0560101	0.999942
s__Cardiobacterium_hominis	smoking_status	never	0.088246	0.0599687	90	23	0.145719	0.999942
s__Cardiobacterium_hominis	diagnosis	moderate dysplasia	0.0290946	0.0536207	90	23	0.589206	0.999942
s__Cardiobacterium_valvarum	Time_to_progression_grouped	>6	0.110812	0.132802	90	15	0.406806	0.999942
s__Cardiobacterium_valvarum	Time_to_progression_grouped	1<2	0.0505127	0.117221	90	15	0.667814	0.999942
s__Cardiobacterium_valvarum	Time_to_progression_grouped	2<3	0.00652119	0.113472	90	15	0.95433	0.999942
s__Cardiobacterium_valvarum	Time_to_progression_grouped	3<4	0.104201	0.135742	90	15	0.445208	0.999942
s__Cardiobacterium_valvarum	Time_to_progression_grouped	4<6	-0.026454	0.11914	90	15	0.82491	0.999942
s__Cardiobacterium_valvarum	Time_to_progression_grouped	NP	0.0571294	0.0848691	90	15	0.503009	0.999942
s__Cardiobacterium_valvarum	patient_age	patient_age	0.000833167	0.00201508	90	15	0.680494	0.999942
s__Cardiobacterium_valvarum	sex	male	0.0846193	0.0422989	90	15	0.0492172	0.999942
s__Cardiobacterium_valvarum	ethnicity_details	south asian	-0.088578	0.0959098	90	15	0.358802	0.999942
s__Cardiobacterium_valvarum	ethnicity_details	asian	-0.0563854	0.0697575	90	15	0.421577	0.999942
s__Cardiobacterium_valvarum	ethnicity_details	other	-0.0335634	0.164236	90	15	0.838648	0.999942
s__Cardiobacterium_valvarum	TotalWeeklyAlcoholUnits	TotalWeeklyAlcoholUnits	-0.00280195	0.00215892	90	15	0.198482	0.999942
s__Cardiobacterium_valvarum	smoking_status	never	0.00768436	0.0457108	90	15	0.86697	0.999942
s__Cardiobacterium_valvarum	diagnosis	moderate dysplasia	0.00469163	0.0405831	90	15	0.908287	0.999942
s__Catonella_morbi	Time_to_progression_grouped	>6	0.20727	0.166838	90	25	0.218033	0.999942
s__Catonella_morbi	Time_to_progression_grouped	1<2	0.0140876	0.159856	90	25	0.930014	0.999942
s__Catonella_morbi	Time_to_progression_grouped	2<3	0.0869904	0.154899	90	25	0.57609	0.999942
s__Catonella_morbi	Time_to_progression_grouped	3<4	-0.146552	0.168694	90	25	0.387794	0.999942
s__Catonella_morbi	Time_to_progression_grouped	4<6	0.107326	0.162371	90	25	0.510668	0.999942
s__Catonella_morbi	Time_to_progression_grouped	NP	0.116185	0.115843	90	25	0.319154	0.999942
s__Catonella_morbi	patient_age	patient_age	-0.00551337	0.00273143	90	25	0.0471646	0.999942
s__Catonella_morbi	sex	male	0.135911	0.0577001	90	25	0.0211517	0.999942
s__Catonella_morbi	ethnicity_details	south asian	-0.188427	0.118898	90	25	0.11728	0.999942
s__Catonella_morbi	ethnicity_details	asian	-0.0924289	0.0896544	90	25	0.305924	0.999942
s__Catonella_morbi	ethnicity_details	other	-0.0585337	0.214815	90	25	0.786009	0.999942
s__Catonella_morbi	TotalWeeklyAlcoholUnits	TotalWeeklyAlcoholUnits	-0.00507448	0.00293584	90	25	0.0880765	0.999942
s__Catonella_morbi	smoking_status	never	0.0985846	0.0623335	90	25	0.118014	0.999942
s__Catonella_morbi	diagnosis	moderate dysplasia	0.0965782	0.0552511	90	25	0.0846138	0.999942
s__Caulobacter_sp._HMT_002	Time_to_progression_grouped	>6	0.00350294	0.101778	90	14	0.972639	0.999942
s__Caulobacter_sp._HMT_002	Time_to_progression_grouped	1<2	0.132762	0.0976355	90	14	0.178146	0.999942
s__Caulobacter_sp._HMT_002	Time_to_progression_grouped	2<3	0.0573559	0.0945818	90	14	0.546146	0.999942
s__Caulobacter_sp._HMT_002	Time_to_progression_grouped	3<4	0.13583	0.102965	90	14	0.191286	0.999942
s__Caulobacter_sp._HMT_002	Time_to_progression_grouped	4<6	0.218873	0.0990962	90	14	0.0303795	0.999942
s__Caulobacter_sp._HMT_002	Time_to_progression_grouped	NP	0.0613073	0.0708246	90	14	0.389573	0.999942
s__Caulobacter_sp._HMT_002	patient_age	patient_age	0.00153187	0.00165547	90	14	0.357879	0.999942
s__Caulobacter_sp._HMT_002	sex	male	-0.0275408	0.0352641	90	14	0.437371	0.999942
s__Caulobacter_sp._HMT_002	ethnicity_details	south asian	-0.0343842	0.0798796	90	14	0.668154	0.999942
s__Caulobacter_sp._HMT_002	ethnicity_details	asian	0.0632264	0.0573403	90	14	0.27385	0.999942
s__Caulobacter_sp._HMT_002	ethnicity_details	other	-0.0541057	0.131096	90	14	0.681039	0.999942
s__Caulobacter_sp._HMT_002	TotalWeeklyAlcoholUnits	TotalWeeklyAlcoholUnits	0.00243876	0.00181172	90	14	0.182491	0.999942
s__Caulobacter_sp._HMT_002	smoking_status	never	-0.00500903	0.0386395	90	14	0.897217	0.999942
s__Caulobacter_sp._HMT_002	diagnosis	moderate dysplasia	-0.077107	0.0340639	90	14	0.0266137	0.999942
s__Corynebacterium_durum	Time_to_progression_grouped	>6	-0.0653933	0.138252	90	17	0.637644	0.999942
s__Corynebacterium_durum	Time_to_progression_grouped	1<2	0.0166701	0.132664	90	17	0.900354	0.999942
s__Corynebacterium_durum	Time_to_progression_grouped	2<3	0.0552705	0.128432	90	17	0.668228	0.999942
s__Corynebacterium_durum	Time_to_progression_grouped	4<6	-0.0705936	0.134864	90	17	0.602274	0.999942
s__Corynebacterium_durum	Time_to_progression_grouped	NP	-0.0138722	0.0960531	90	17	0.885571	0.999942
s__Corynebacterium_durum	patient_age	patient_age	-1.64551e-07	0.00225943	90	17	0.999942	0.999942
s__Corynebacterium_durum	sex	male	0.0112812	0.048965	90	17	0.81844	0.999942
s__Corynebacterium_durum	ethnicity_details	south asian	0.0170431	0.109977	90	17	0.877279	0.999942
s__Corynebacterium_durum	ethnicity_details	asian	0.049336	0.0746154	90	17	0.510592	0.999942
s__Corynebacterium_durum	TotalWeeklyAlcoholUnits	TotalWeeklyAlcoholUnits	0.00137131	0.00246721	90	17	0.580062	0.999942
s__Corynebacterium_durum	smoking_status	never	0.0431554	0.0529856	90	17	0.418059	0.999942
s__Corynebacterium_durum	diagnosis	moderate dysplasia	0.0230955	0.0458167	90	17	0.615741	0.999942
s__Corynebacterium_matruchotii	Time_to_progression_grouped	>6	-0.106291	0.26342	90	36	0.68787	0.999942
s__Corynebacterium_matruchotii	Time_to_progression_grouped	1<2	-0.126223	0.232621	90	36	0.589223	0.999942
s__Corynebacterium_matruchotii	Time_to_progression_grouped	2<3	-0.145488	0.225538	90	36	0.521089	0.999942
s__Corynebacterium_matruchotii	Time_to_progression_grouped	3<4	0.0788421	0.309169	90	36	0.799501	0.999942
s__Corynebacterium_matruchotii	Time_to_progression_grouped	4<6	-0.174908	0.236339	90	36	0.462041	0.999942
s__Corynebacterium_matruchotii	Time_to_progression_grouped	NP	0.107461	0.167587	90	36	0.523752	0.999942
s__Corynebacterium_matruchotii	patient_age	patient_age	-0.00340709	0.00414638	90	36	0.414211	0.999942
s__Corynebacterium_matruchotii	sex	male	-0.015318	0.0906525	90	36	0.867274	0.999942
s__Corynebacterium_matruchotii	ethnicity_details	south asian	-0.0604092	0.193582	90	36	0.756255	0.999942
s__Corynebacterium_matruchotii	ethnicity_details	asian	-0.0637734	0.142821	90	36	0.658048	0.999942
s__Corynebacterium_matruchotii	ethnicity_details	other	0.47197	0.358278	90	36	0.192248	0.999942
s__Corynebacterium_matruchotii	TotalWeeklyAlcoholUnits	TotalWeeklyAlcoholUnits	0.00486719	0.00448176	90	36	0.284628	0.999942
s__Corynebacterium_matruchotii	smoking_status	never	0.173543	0.0970293	90	36	0.0853538	0.999942
s__Corynebacterium_matruchotii	diagnosis	moderate dysplasia	-0.000205641	0.0847799	90	36	0.998072	0.999942
s__Cutibacterium_acnes	Time_to_progression_grouped	>6	0.101469	0.243568	90	36	0.67827	0.999942
s__Cutibacterium_acnes	Time_to_progression_grouped	1<2	-0.0462359	0.213532	90	36	0.829223	0.999942
s__Cutibacterium_acnes	Time_to_progression_grouped	2<3	0.122705	0.208882	90	36	0.558785	0.999942
s__Cutibacterium_acnes	Time_to_progression_grouped	3<4	0.0452934	0.225366	90	36	0.841321	0.999942
s__Cutibacterium_acnes	Time_to_progression_grouped	4<6	0.174894	0.21533	90	36	0.41965	0.999942
s__Cutibacterium_acnes	Time_to_progression_grouped	NP	0.0780981	0.153452	90	36	0.612578	0.999942
s__Cutibacterium_acnes	patient_age	patient_age	-0.00254461	0.00369681	90	36	0.493504	0.999942
s__Cutibacterium_acnes	sex	male	0.00861409	0.0873967	90	36	0.922404	0.999942
s__Cutibacterium_acnes	ethnicity_details	south asian	0.0132646	0.165961	90	36	0.936585	0.999942
s__Cutibacterium_acnes	ethnicity_details	asian	-0.169396	0.137227	90	36	0.227299	0.999942
s__Cutibacterium_acnes	ethnicity_details	other	-0.134644	0.291039	90	36	0.645053	0.999942
s__Cutibacterium_acnes	TotalWeeklyAlcoholUnits	TotalWeeklyAlcoholUnits	-0.0054379	0.00422007	90	36	0.205546	0.999942
s__Cutibacterium_acnes	smoking_status	never	-0.180834	0.0938928	90	36	0.0657843	0.999942
s__Cutibacterium_acnes	diagnosis	moderate dysplasia	0.0140813	0.0779856	90	36	0.857257	0.999942
s__Eikenella_corrodens	Time_to_progression_grouped	>6	0.37073	0.174357	90	19	0.0368177	0.999942
s__Eikenella_corrodens	Time_to_progression_grouped	1<2	0.0518427	0.167046	90	19	0.757168	0.999942
s__Eikenella_corrodens	Time_to_progression_grouped	2<3	-0.0316477	0.163092	90	19	0.846662	0.999942
s__Eikenella_corrodens	Time_to_progression_grouped	3<4	0.1899	0.179451	90	19	0.293477	0.999942
s__Eikenella_corrodens	Time_to_progression_grouped	4<6	0.0497847	0.169278	90	19	0.769514	0.999942
s__Eikenella_corrodens	Time_to_progression_grouped	NP	0.131082	0.120937	90	19	0.281962	0.999942
s__Eikenella_corrodens	patient_age	patient_age	0.00373432	0.00281755	90	19	0.189104	0.999942
s__Eikenella_corrodens	sex	male	0.0438456	0.061138	90	19	0.475768	0.999942
s__Eikenella_corrodens	ethnicity_details	south asian	0.109239	0.124388	90	19	0.382648	0.999942
s__Eikenella_corrodens	ethnicity_details	asian	0.066202	0.0943339	90	19	0.484989	0.999942
s__Eikenella_corrodens	ethnicity_details	other	-0.0961452	0.227291	90	19	0.673516	0.999942
s__Eikenella_corrodens	TotalWeeklyAlcoholUnits	TotalWeeklyAlcoholUnits	0.0016387	0.00311809	90	19	0.600792	0.999942
s__Eikenella_corrodens	smoking_status	never	-0.0544122	0.0658368	90	19	0.411206	0.999942
s__Eikenella_corrodens	diagnosis	moderate dysplasia	-0.0280869	0.057881	90	19	0.628972	0.999942
s__Fusobacterium_nucleatum_subsp._animalis	Time_to_progression_grouped	>6	-0.385109	0.215718	90	47	0.0801388	0.999942
s__Fusobacterium_nucleatum_subsp._animalis	Time_to_progression_grouped	1<2	-0.193287	0.203287	90	47	0.346102	0.999942
s__Fusobacterium_nucleatum_subsp._animalis	Time_to_progression_grouped	2<3	-0.324289	0.210967	90	47	0.130176	0.999942
s__Fusobacterium_nucleatum_subsp._animalis	Time_to_progression_grouped	3<4	0.489406	0.255822	90	47	0.0616577	0.999942
s__Fusobacterium_nucleatum_subsp._animalis	Time_to_progression_grouped	4<6	-0.217295	0.190686	90	47	0.260039	0.999942
s__Fusobacterium_nucleatum_subsp._animalis	Time_to_progression_grouped	NP	-0.0256509	0.146775	90	47	0.861983	0.999942
s__Fusobacterium_nucleatum_subsp._animalis	patient_age	patient_age	-0.00676293	0.00353005	90	47	0.0607155	0.999942
s__Fusobacterium_nucleatum_subsp._animalis	sex	male	-0.0591353	0.093355	90	47	0.53172	0.999942
s__Fusobacterium_nucleatum_subsp._animalis	ethnicity_details	south asian	-0.254174	0.15138	90	47	0.100046	0.999942
s__Fusobacterium_nucleatum_subsp._animalis	ethnicity_details	asian	-0.221978	0.140117	90	47	0.122019	0.999942
s__Fusobacterium_nucleatum_subsp._animalis	TotalWeeklyAlcoholUnits	TotalWeeklyAlcoholUnits	0.00212279	0.00427799	90	47	0.622089	0.999942
s__Fusobacterium_nucleatum_subsp._animalis	smoking_status	never	0.189301	0.0902065	90	47	0.044808	0.999942
s__Fusobacterium_nucleatum_subsp._animalis	diagnosis	moderate dysplasia	-0.0284291	0.07698	90	47	0.713281	0.999942
s__Fusobacterium_nucleatum_subsp._polymorphum	Time_to_progression_grouped	>6	-0.121872	0.234648	90	30	0.60553	0.999942
s__Fusobacterium_nucleatum_subsp._polymorphum	Time_to_progression_grouped	1<2	-0.135025	0.237968	90	30	0.572634	0.999942
s__Fusobacterium_nucleatum_subsp._polymorphum	Time_to_progression_grouped	2<3	-0.202558	0.216734	90	30	0.353936	0.999942
s__Fusobacterium_nucleatum_subsp._polymorphum	Time_to_progression_grouped	3<4	0.16304	0.255162	90	30	0.525776	0.999942
s__Fusobacterium_nucleatum_subsp._polymorphum	Time_to_progression_grouped	4<6	-0.220653	0.216293	90	30	0.312073	0.999942
s__Fusobacterium_nucleatum_subsp._polymorphum	Time_to_progression_grouped	NP	-0.0368938	0.161918	90	30	0.820605	0.999942
s__Fusobacterium_nucleatum_subsp._polymorphum	patient_age	patient_age	0.00122189	0.00389746	90	30	0.755006	0.999942
s__Fusobacterium_nucleatum_subsp._polymorphum	sex	male	0.172256	0.0844808	90	30	0.054012	0.999942
s__Fusobacterium_nucleatum_subsp._polymorphum	ethnicity_details	asian	0.0201492	0.124894	90	30	0.873395	0.999942
s__Fusobacterium_nucleatum_subsp._polymorphum	ethnicity_details	other	-0.364429	0.363982	90	30	0.320806	0.999942
s__Fusobacterium_nucleatum_subsp._polymorphum	TotalWeeklyAlcoholUnits	TotalWeeklyAlcoholUnits	-0.00237634	0.00391999	90	30	0.549579	0.999942
s__Fusobacterium_nucleatum_subsp._polymorphum	smoking_status	never	-0.112291	0.0837726	90	30	0.198518	0.999942
s__Fusobacterium_nucleatum_subsp._polymorphum	diagnosis	moderate dysplasia	-0.0601905	0.0762231	90	30	0.433252	0.999942
s__Fusobacterium_nucleatum_subsp._vincentii	Time_to_progression_grouped	>6	-0.141081	0.262887	90	37	0.593455	0.999942
s__Fusobacterium_nucleatum_subsp._vincentii	Time_to_progression_grouped	1<2	0.150751	0.232641	90	37	0.519417	0.999942
s__Fusobacterium_nucleatum_subsp._vincentii	Time_to_progression_grouped	2<3	0.0217359	0.224384	90	37	0.923148	0.999942
s__Fusobacterium_nucleatum_subsp._vincentii	Time_to_progression_grouped	3<4	0.143873	0.245943	90	37	0.560715	0.999942
s__Fusobacterium_nucleatum_subsp._vincentii	Time_to_progression_grouped	4<6	0.0555167	0.236724	90	37	0.815366	0.999942
s__Fusobacterium_nucleatum_subsp._vincentii	Time_to_progression_grouped	NP	0.0867656	0.169698	90	37	0.610991	0.999942
s__Fusobacterium_nucleatum_subsp._vincentii	patient_age	patient_age	0.000555023	0.00417907	90	37	0.894781	0.999942
s__Fusobacterium_nucleatum_subsp._vincentii	sex	male	-0.0837059	0.0912645	90	37	0.362661	0.999942
s__Fusobacterium_nucleatum_subsp._vincentii	ethnicity_details	south asian	-0.0528757	0.174937	90	37	0.763486	0.999942
s__Fusobacterium_nucleatum_subsp._vincentii	ethnicity_details	asian	0.104401	0.138187	90	37	0.452855	0.999942
s__Fusobacterium_nucleatum_subsp._vincentii	ethnicity_details	other	0.264259	0.311982	90	37	0.400288	0.999942
s__Fusobacterium_nucleatum_subsp._vincentii	TotalWeeklyAlcoholUnits	TotalWeeklyAlcoholUnits	-1.23351e-05	0.00473426	90	37	0.99793	0.999942
s__Fusobacterium_nucleatum_subsp._vincentii	smoking_status	never	0.0826577	0.10013	90	37	0.4123	0.999942
s__Fusobacterium_nucleatum_subsp._vincentii	diagnosis	moderate dysplasia	0.0130755	0.0874497	90	37	0.881636	0.999942
s__Fusobacterium_periodonticum	Time_to_progression_grouped	>6	0.0266344	0.456898	90	59	0.953877	0.999942
s__Fusobacterium_periodonticum	Time_to_progression_grouped	1<2	0.434626	0.411717	90	59	0.299038	0.999942
s__Fusobacterium_periodonticum	Time_to_progression_grouped	2<3	-0.0534916	0.340448	90	59	0.876137	0.999942
s__Fusobacterium_periodonticum	Time_to_progression_grouped	3<4	0.00497695	0.399376	90	59	0.990135	0.999942
s__Fusobacterium_periodonticum	Time_to_progression_grouped	4<6	0.0222981	0.409058	90	59	0.956867	0.999942
s__Fusobacterium_periodonticum	Time_to_progression_grouped	NP	0.0871418	0.302297	90	59	0.775002	0.999942
s__Fusobacterium_periodonticum	patient_age	patient_age	0.00287761	0.00709902	90	59	0.687916	0.999942
s__Fusobacterium_periodonticum	sex	male	-0.0466441	0.119245	90	59	0.698269	0.999942
s__Fusobacterium_periodonticum	ethnicity_details	south asian	-0.367656	0.229507	90	59	0.118997	0.999942
s__Fusobacterium_periodonticum	ethnicity_details	asian	-0.148459	0.23529	90	59	0.532547	0.999942
s__Fusobacterium_periodonticum	TotalWeeklyAlcoholUnits	TotalWeeklyAlcoholUnits	0.00214799	0.00736538	90	59	0.772449	0.999942
s__Fusobacterium_periodonticum	smoking_status	never	0.291317	0.13677	90	59	0.0409597	0.999942
s__Fusobacterium_periodonticum	diagnosis	moderate dysplasia	-0.100497	0.11857	90	59	0.40297	0.999942
s__Fusobacterium_sp._HMT_203	Time_to_progression_grouped	>6	0.0507711	0.110245	90	12	0.64655	0.999942
s__Fusobacterium_sp._HMT_203	Time_to_progression_grouped	1<2	0.123477	0.105644	90	12	0.246429	0.999942
s__Fusobacterium_sp._HMT_203	Time_to_progression_grouped	2<3	-0.0176053	0.10267	90	12	0.864339	0.999942
s__Fusobacterium_sp._HMT_203	Time_to_progression_grouped	3<4	0.194207	0.111516	90	12	0.085972	0.999942
s__Fusobacterium_sp._HMT_203	Time_to_progression_grouped	4<6	0.0103199	0.106981	90	12	0.923432	0.999942
s__Fusobacterium_sp._HMT_203	Time_to_progression_grouped	NP	0.0566548	0.0763422	90	12	0.460615	0.999942
s__Fusobacterium_sp._HMT_203	patient_age	patient_age	0.000981661	0.00186131	90	12	0.599566	0.999942
s__Fusobacterium_sp._HMT_203	sex	male	0.0715586	0.0407678	90	12	0.0899589	0.999942
s__Fusobacterium_sp._HMT_203	ethnicity_details	south asian	-0.0794182	0.0798285	90	12	0.32384	0.999942
s__Fusobacterium_sp._HMT_203	ethnicity_details	asian	0.0614378	0.0610086	90	12	0.320666	0.999942
s__Fusobacterium_sp._HMT_203	ethnicity_details	other	-0.213858	0.142595	90	12	0.138138	0.999942
s__Fusobacterium_sp._HMT_203	TotalWeeklyAlcoholUnits	TotalWeeklyAlcoholUnits	0.00017768	0.00205319	90	12	0.93146	0.999942
s__Fusobacterium_sp._HMT_203	smoking_status	never	0.0682694	0.0443935	90	12	0.134029	0.999942
s__Fusobacterium_sp._HMT_203	diagnosis	moderate dysplasia	0.0168641	0.0373556	90	12	0.653164	0.999942
s__Fusobacterium_sp._HMT_204	Time_to_progression_grouped	>6	-0.184139	0.181567	90	17	0.314111	0.999942
s__Fusobacterium_sp._HMT_204	Time_to_progression_grouped	1<2	-0.157175	0.182951	90	17	0.393289	0.999942
s__Fusobacterium_sp._HMT_204	Time_to_progression_grouped	2<3	-0.121859	0.170407	90	17	0.47693	0.999942
s__Fusobacterium_sp._HMT_204	Time_to_progression_grouped	3<4	0.299955	0.208464	90	17	0.157161	0.999942
s__Fusobacterium_sp._HMT_204	Time_to_progression_grouped	4<6	-0.154089	0.188361	90	17	0.416363	0.999942
s__Fusobacterium_sp._HMT_204	Time_to_progression_grouped	NP	-0.041606	0.124989	90	17	0.740304	0.999942
s__Fusobacterium_sp._HMT_204	patient_age	patient_age	0.000296883	0.00307288	90	17	0.923332	0.999942
s__Fusobacterium_sp._HMT_204	sex	male	-0.00169724	0.0689337	90	17	0.980602	0.999942
s__Fusobacterium_sp._HMT_204	ethnicity_details	south asian	-0.118124	0.145366	90	17	0.420937	0.999942
s__Fusobacterium_sp._HMT_204	ethnicity_details	asian	-0.103543	0.106881	90	17	0.343586	0.999942
s__Fusobacterium_sp._HMT_204	ethnicity_details	other	-0.0926537	0.251163	90	17	0.713366	0.999942
s__Fusobacterium_sp._HMT_204	TotalWeeklyAlcoholUnits	TotalWeeklyAlcoholUnits	0.000533431	0.00337116	90	17	0.875491	0.999942
s__Fusobacterium_sp._HMT_204	smoking_status	never	-0.0189989	0.0721066	90	17	0.79543	0.999942
s__Fusobacterium_sp._HMT_204	diagnosis	moderate dysplasia	-0.0530314	0.0627907	90	17	0.401318	0.999942
s__Gemella_haemolysans	Time_to_progression_grouped	>6	-0.289783	0.36884	90	57	0.437656	0.999942
s__Gemella_haemolysans	Time_to_progression_grouped	1<2	0.563058	0.597539	90	57	0.351799	0.999942
s__Gemella_haemolysans	Time_to_progression_grouped	2<3	-0.559041	0.37383	90	57	0.142505	0.999942
s__Gemella_haemolysans	Time_to_progression_grouped	3<4	0.00814575	0.355562	90	57	0.981843	0.999942
s__Gemella_haemolysans	Time_to_progression_grouped	4<6	-0.0829917	0.456462	90	57	0.856566	0.999942
s__Gemella_haemolysans	Time_to_progression_grouped	NP	0.0474156	0.259395	90	57	0.856011	0.999942
s__Gemella_haemolysans	patient_age	patient_age	-0.00105629	0.00645402	90	57	0.870873	0.999942
s__Gemella_haemolysans	sex	male	0.0346451	0.169703	90	57	0.840616	0.999942
s__Gemella_haemolysans	ethnicity_details	south asian	-0.00449627	0.301312	90	57	0.988173	0.999942
s__Gemella_haemolysans	ethnicity_details	asian	0.241003	0.228982	90	57	0.304141	0.999942
s__Gemella_haemolysans	ethnicity_details	other	0.492644	0.436649	90	57	0.265382	0.999942
s__Gemella_haemolysans	TotalWeeklyAlcoholUnits	TotalWeeklyAlcoholUnits	0.00811945	0.00853493	90	57	0.348757	0.999942
s__Gemella_haemolysans	smoking_status	never	0.0208024	0.18255	90	57	0.910242	0.999942
s__Gemella_haemolysans	diagnosis	moderate dysplasia	0.129461	0.141515	90	57	0.365413	0.999942
s__Gemella_morbillorum	Time_to_progression_grouped	>6	-0.084375	0.17265	90	17	0.626516	0.999942
s__Gemella_morbillorum	Time_to_progression_grouped	1<2	-0.0354159	0.165531	90	17	0.83118	0.999942
s__Gemella_morbillorum	Time_to_progression_grouped	2<3	-0.133756	0.169454	90	17	0.432475	0.999942
s__Gemella_morbillorum	Time_to_progression_grouped	3<4	-0.180859	0.174751	90	17	0.30411	0.999942
s__Gemella_morbillorum	Time_to_progression_grouped	4<6	-0.164426	0.16802	90	17	0.331006	0.999942
s__Gemella_morbillorum	Time_to_progression_grouped	NP	-0.00612554	0.119923	90	17	0.959402	0.999942
s__Gemella_morbillorum	patient_age	patient_age	-0.00270271	0.00280526	90	17	0.338505	0.999942
s__Gemella_morbillorum	sex	male	0.0993777	0.0602357	90	17	0.103278	0.999942
s__Gemella_morbillorum	ethnicity_details	south asian	-0.0631452	0.12312	90	17	0.609587	0.999942
s__Gemella_morbillorum	ethnicity_details	asian	0.0906438	0.094559	90	17	0.340927	0.999942
s__Gemella_morbillorum	ethnicity_details	other	-0.0452009	0.286662	90	17	0.875144	0.999942
s__Gemella_morbillorum	TotalWeeklyAlcoholUnits	TotalWeeklyAlcoholUnits	0.00034168	0.00303927	90	17	0.910798	0.999942
s__Gemella_morbillorum	smoking_status	never	0.00936501	0.064332	90	17	0.88466	0.999942
s__Gemella_morbillorum	diagnosis	moderate dysplasia	0.0224692	0.0568065	90	17	0.693598	0.999942
s__Gemella_sanguinis	Time_to_progression_grouped	>6	0.041835	0.274067	90	57	0.87924	0.999942
s__Gemella_sanguinis	Time_to_progression_grouped	1<2	0.198549	0.275025	90	57	0.473436	0.999942
s__Gemella_sanguinis	Time_to_progression_grouped	2<3	-0.0918122	0.254194	90	57	0.719342	0.999942
s__Gemella_sanguinis	Time_to_progression_grouped	3<4	-0.289131	0.276207	90	57	0.300086	0.999942
s__Gemella_sanguinis	Time_to_progression_grouped	4<6	0.174853	0.304829	90	57	0.568734	0.999942
s__Gemella_sanguinis	Time_to_progression_grouped	NP	0.107817	0.189613	90	57	0.572255	0.999942
s__Gemella_sanguinis	patient_age	patient_age	0.00239599	0.0048804	90	57	0.625665	0.999942
s__Gemella_sanguinis	sex	male	-0.016385	0.118274	90	57	0.891016	0.999942
s__Gemella_sanguinis	ethnicity_details	south asian	-0.304995	0.24933	90	57	0.22655	0.999942
s__Gemella_sanguinis	ethnicity_details	asian	-0.0424002	0.175767	90	57	0.811198	0.999942
s__Gemella_sanguinis	ethnicity_details	other	-0.0238711	0.457302	90	57	0.958559	0.999942
s__Gemella_sanguinis	TotalWeeklyAlcoholUnits	TotalWeeklyAlcoholUnits	0.00159897	0.00593193	90	57	0.789633	0.999942
s__Gemella_sanguinis	smoking_status	never	0.250267	0.124836	90	57	0.0550064	0.999942
s__Gemella_sanguinis	diagnosis	moderate dysplasia	-0.122214	0.10457	90	57	0.248421	0.999942
s__Granulicatella_adiacens	Time_to_progression_grouped	>6	0.0646766	0.373345	90	76	0.86367	0.999942
s__Granulicatella_adiacens	Time_to_progression_grouped	1<2	0.231387	0.41464	90	76	0.581098	0.999942
s__Granulicatella_adiacens	Time_to_progression_grouped	2<3	0.132237	0.496215	90	76	0.791746	0.999942
s__Granulicatella_adiacens	Time_to_progression_grouped	3<4	0.0189224	0.344867	90	76	0.95662	0.999942
s__Granulicatella_adiacens	Time_to_progression_grouped	4<6	0.41058	0.330361	90	76	0.223889	0.999942
s__Granulicatella_adiacens	Time_to_progression_grouped	NP	0.225129	0.267141	90	76	0.406274	0.999942
s__Granulicatella_adiacens	patient_age	patient_age	-0.014769	0.00773531	90	76	0.0661632	0.999942
s__Granulicatella_adiacens	sex	male	0.137794	0.1471	90	76	0.35663	0.999942
s__Granulicatella_adiacens	ethnicity_details	south asian	0.147385	0.231479	90	76	0.529308	0.999942
s__Granulicatella_adiacens	ethnicity_details	asian	0.220336	0.248521	90	76	0.382593	0.999942
s__Granulicatella_adiacens	TotalWeeklyAlcoholUnits	TotalWeeklyAlcoholUnits	-0.00632537	0.011226	90	76	0.577456	0.999942
s__Granulicatella_adiacens	smoking_status	never	0.255591	0.171264	90	76	0.146399	0.999942
s__Granulicatella_adiacens	diagnosis	moderate dysplasia	-0.0229295	0.156226	90	76	0.884328	0.999942
s__Granulicatella_elegans	Time_to_progression_grouped	>6	-0.285213	0.232134	90	26	0.223921	0.999942
s__Granulicatella_elegans	Time_to_progression_grouped	1<2	-0.274343	0.218033	90	26	0.21309	0.999942
s__Granulicatella_elegans	Time_to_progression_grouped	2<3	-0.0925841	0.210536	90	26	0.661669	0.999942
s__Granulicatella_elegans	Time_to_progression_grouped	3<4	-0.224844	0.218129	90	26	0.306711	0.999942
s__Granulicatella_elegans	Time_to_progression_grouped	4<6	-0.294099	0.235336	90	26	0.216184	0.999942
s__Granulicatella_elegans	Time_to_progression_grouped	NP	-0.086595	0.149955	90	26	0.565746	0.999942
s__Granulicatella_elegans	patient_age	patient_age	-0.000754167	0.00370081	90	26	0.839201	0.999942
s__Granulicatella_elegans	sex	male	-0.0419496	0.0810921	90	26	0.606812	0.999942
s__Granulicatella_elegans	ethnicity_details	south asian	-0.188068	0.157228	90	26	0.236267	0.999942
s__Granulicatella_elegans	ethnicity_details	asian	-0.208258	0.119332	90	26	0.0859846	0.999942
s__Granulicatella_elegans	ethnicity_details	other	-0.0472027	0.276556	90	26	0.86504	0.999942
s__Granulicatella_elegans	TotalWeeklyAlcoholUnits	TotalWeeklyAlcoholUnits	-0.00294848	0.00397218	90	26	0.460765	0.999942
s__Granulicatella_elegans	smoking_status	never	-0.0321729	0.0864157	90	26	0.710957	0.999942
s__Granulicatella_elegans	diagnosis	moderate dysplasia	-0.0134508	0.0754713	90	26	0.859137	0.999942
s__Haemophilus_parahaemolyticus	Time_to_progression_grouped	>6	-0.17992	0.212932	90	21	0.401227	0.999942
s__Haemophilus_parahaemolyticus	Time_to_progression_grouped	1<2	-0.0275704	0.20658	90	21	0.894238	0.999942
s__Haemophilus_parahaemolyticus	Time_to_progression_grouped	2<3	0.135943	0.198189	90	21	0.495124	0.999942
s__Haemophilus_parahaemolyticus	Time_to_progression_grouped	3<4	-0.188809	0.21489	90	21	0.38284	0.999942
s__Haemophilus_parahaemolyticus	Time_to_progression_grouped	4<6	-0.22181	0.218283	90	21	0.313307	0.999942
s__Haemophilus_parahaemolyticus	Time_to_progression_grouped	NP	-0.064681	0.157567	90	21	0.682811	0.999942
s__Haemophilus_parahaemolyticus	patient_age	patient_age	0.00188777	0.00354057	90	21	0.595647	0.999942
s__Haemophilus_parahaemolyticus	sex	male	-0.101372	0.0820289	90	21	0.227494	0.999942
s__Haemophilus_parahaemolyticus	ethnicity_details	south asian	-0.0130409	0.151645	90	21	0.931757	0.999942
s__Haemophilus_parahaemolyticus	ethnicity_details	asian	0.122322	0.12853	90	21	0.346419	0.999942
s__Haemophilus_parahaemolyticus	ethnicity_details	other	0.0298813	0.262354	90	21	0.909655	0.999942
s__Haemophilus_parahaemolyticus	TotalWeeklyAlcoholUnits	TotalWeeklyAlcoholUnits	-0.00323155	0.00454504	90	21	0.480296	0.999942
s__Haemophilus_parahaemolyticus	smoking_status	never	-0.0903004	0.0884512	90	21	0.314658	0.999942
s__Haemophilus_parahaemolyticus	diagnosis	moderate dysplasia	0.1056	0.0704894	90	21	0.138783	0.999942
s__Haemophilus_parainfluenzae	Time_to_progression_grouped	>6	0.499201	0.726145	90	78	0.511223	0.999942
s__Haemophilus_parainfluenzae	Time_to_progression_grouped	2<3	-0.289371	0.817365	90	78	0.732467	0.999942
s__Haemophilus_parainfluenzae	Time_to_progression_grouped	3<4	-1.28044	0.726151	90	78	0.115858	0.999942
s__Haemophilus_parainfluenzae	Time_to_progression_grouped	NP	-0.175931	0.726148	90	78	0.814659	0.999942
s__Haemophilus_parainfluenzae	patient_age	patient_age	2.91863e-08	5.18925e-05	90	78	0.999565	0.999942
s__Haemophilus_parainfluenzae	sex	male	0.0141444	0.355987	90	78	0.96928	0.999942
s__Haemophilus_parainfluenzae	ethnicity_details	south asian	-0.238808	0.796995	90	78	0.772092	0.999942
s__Haemophilus_parainfluenzae	ethnicity_details	asian	-0.0518912	0.886225	90	78	0.954744	0.999942
s__Haemophilus_parainfluenzae	ethnicity_details	other	0.542854	0.602471	90	78	0.39388	0.999942
s__Haemophilus_parainfluenzae	TotalWeeklyAlcoholUnits	TotalWeeklyAlcoholUnits	-2.94613e-07	0.000145603	90	78	0.998435	0.999942
s__Haemophilus_parainfluenzae	smoking_status	never	0.287666	0.557984	90	78	0.620113	0.999942
s__Haemophilus_parainfluenzae	diagnosis	moderate dysplasia	0.0569862	0.469683	90	78	0.906422	0.999942
s__Haemophilus_paraphrohaemolyticus	Time_to_progression_grouped	>6	0.268698	0.139524	90	17	0.0586415	0.999942
s__Haemophilus_paraphrohaemolyticus	Time_to_progression_grouped	1<2	0.000969801	0.142382	90	17	0.994587	0.999942
s__Haemophilus_paraphrohaemolyticus	Time_to_progression_grouped	2<3	-0.0167633	0.138968	90	17	0.90437	0.999942
s__Haemophilus_paraphrohaemolyticus	Time_to_progression_grouped	3<4	0.167529	0.152595	90	17	0.276441	0.999942
s__Haemophilus_paraphrohaemolyticus	Time_to_progression_grouped	4<6	0.00658674	0.153287	90	17	0.965861	0.999942
s__Haemophilus_paraphrohaemolyticus	Time_to_progression_grouped	NP	0.0372696	0.0973924	90	17	0.70325	0.999942
s__Haemophilus_paraphrohaemolyticus	patient_age	patient_age	-0.000531305	0.00242556	90	17	0.827324	0.999942
s__Haemophilus_paraphrohaemolyticus	sex	male	0.0545198	0.0519448	90	17	0.297925	0.999942
s__Haemophilus_paraphrohaemolyticus	ethnicity_details	south asian	-0.0902267	0.126231	90	17	0.47739	0.999942
s__Haemophilus_paraphrohaemolyticus	ethnicity_details	asian	0.0332572	0.082276	90	17	0.687424	0.999942
s__Haemophilus_paraphrohaemolyticus	ethnicity_details	other	-0.156918	0.189662	90	17	0.411158	0.999942
s__Haemophilus_paraphrohaemolyticus	TotalWeeklyAlcoholUnits	TotalWeeklyAlcoholUnits	-0.000255608	0.00261316	90	17	0.922389	0.999942
s__Haemophilus_paraphrohaemolyticus	smoking_status	never	0.0387136	0.057129	90	17	0.500474	0.999942
s__Haemophilus_paraphrohaemolyticus	diagnosis	moderate dysplasia	-0.0810905	0.0486987	90	17	0.10085	0.999942
s__Haemophilus_sp._HMT_908	Time_to_progression_grouped	>6	0.230315	0.241363	90	21	0.343467	0.999942
s__Haemophilus_sp._HMT_908	Time_to_progression_grouped	1<2	-0.118671	0.240038	90	21	0.622672	0.999942
s__Haemophilus_sp._HMT_908	Time_to_progression_grouped	2<3	0.277529	0.224692	90	21	0.221089	0.999942
s__Haemophilus_sp._HMT_908	Time_to_progression_grouped	3<4	-0.0475366	0.251942	90	21	0.850916	0.999942
s__Haemophilus_sp._HMT_908	Time_to_progression_grouped	4<6	0.205021	0.230378	90	21	0.376804	0.999942
s__Haemophilus_sp._HMT_908	Time_to_progression_grouped	NP	0.0443263	0.185812	90	21	0.812218	0.999942
s__Haemophilus_sp._HMT_908	patient_age	patient_age	-0.00283701	0.00345138	90	21	0.414049	0.999942
s__Haemophilus_sp._HMT_908	sex	male	0.0392055	0.0778198	90	21	0.618483	0.999942
s__Haemophilus_sp._HMT_908	ethnicity_details	south asian	-0.179857	0.150519	90	21	0.237051	0.999942
s__Haemophilus_sp._HMT_908	ethnicity_details	asian	-0.0500305	0.116198	90	21	0.669498	0.999942
s__Haemophilus_sp._HMT_908	ethnicity_details	other	-0.0606477	0.286214	90	21	0.832835	0.999942
s__Haemophilus_sp._HMT_908	TotalWeeklyAlcoholUnits	TotalWeeklyAlcoholUnits	0.00325311	0.00419221	90	21	0.441424	0.999942
s__Haemophilus_sp._HMT_908	smoking_status	never	0.108689	0.0832511	90	21	0.20167	0.999942
s__Haemophilus_sp._HMT_908	diagnosis	moderate dysplasia	-0.0507902	0.0726541	90	21	0.487139	0.999942
s__Haemophilus_sputorum	Time_to_progression_grouped	>6	-0.0524095	0.191154	90	18	0.784836	0.999942
s__Haemophilus_sputorum	Time_to_progression_grouped	1<2	-0.0240117	0.181087	90	18	0.894968	0.999942
s__Haemophilus_sputorum	Time_to_progression_grouped	2<3	0.0318814	0.169228	90	18	0.851162	0.999942
s__Haemophilus_sputorum	Time_to_progression_grouped	3<4	-0.1016	0.181405	90	18	0.57757	0.999942
s__Haemophilus_sputorum	Time_to_progression_grouped	4<6	0.200055	0.181915	90	18	0.275911	0.999942
s__Haemophilus_sputorum	Time_to_progression_grouped	NP	-0.00934863	0.138103	90	18	0.946274	0.999942
s__Haemophilus_sputorum	patient_age	patient_age	-0.00470325	0.00274403	90	18	0.0910855	0.999942
s__Haemophilus_sputorum	sex	male	0.0747737	0.0654677	90	18	0.266794	0.999942
s__Haemophilus_sputorum	ethnicity_details	south asian	-0.00435886	0.118946	90	18	0.970896	0.999942
s__Haemophilus_sputorum	ethnicity_details	asian	-0.0377608	0.0963398	90	18	0.697749	0.999942
s__Haemophilus_sputorum	ethnicity_details	other	0.00159809	0.205341	90	18	0.993813	0.999942
s__Haemophilus_sputorum	TotalWeeklyAlcoholUnits	TotalWeeklyAlcoholUnits	-0.000868035	0.00315769	90	18	0.784913	0.999942
s__Haemophilus_sputorum	smoking_status	never	0.166614	0.0696136	90	18	0.0249525	0.999942
s__Haemophilus_sputorum	diagnosis	moderate dysplasia	-0.0871048	0.0545575	90	18	0.115	0.999942
s__Kingella_oralis	Time_to_progression_grouped	>6	0.386094	0.191493	90	37	0.0478811	0.999942
s__Kingella_oralis	Time_to_progression_grouped	1<2	0.121692	0.169209	90	37	0.474607	0.999942
s__Kingella_oralis	Time_to_progression_grouped	2<3	0.000615185	0.16517	90	37	0.997039	0.999942
s__Kingella_oralis	Time_to_progression_grouped	3<4	0.23057	0.195044	90	37	0.241368	0.999942
s__Kingella_oralis	Time_to_progression_grouped	4<6	0.240403	0.182701	90	37	0.193144	0.999942
s__Kingella_oralis	Time_to_progression_grouped	NP	0.179806	0.120753	90	37	0.141603	0.999942
s__Kingella_oralis	patient_age	patient_age	0.00254905	0.00302174	90	37	0.401828	0.999942
s__Kingella_oralis	sex	male	0.0348591	0.0725548	90	37	0.635121	0.999942
s__Kingella_oralis	ethnicity_details	south asian	-0.0360492	0.133538	90	37	0.788122	0.999942
s__Kingella_oralis	ethnicity_details	asian	0.0495272	0.106645	90	37	0.64525	0.999942
s__Kingella_oralis	ethnicity_details	other	-0.205706	0.244753	90	37	0.403552	0.999942
s__Kingella_oralis	TotalWeeklyAlcoholUnits	TotalWeeklyAlcoholUnits	0.00384713	0.00349571	90	37	0.277269	0.999942
s__Kingella_oralis	smoking_status	never	0.0284667	0.0778863	90	37	0.717301	0.999942
s__Kingella_oralis	diagnosis	moderate dysplasia	-0.000432972	0.0623241	90	37	0.994477	0.999942
s__Lachnoanaerobaculum_orale	Time_to_progression_grouped	>6	-0.00332593	0.147076	90	20	0.982021	0.999942
s__Lachnoanaerobaculum_orale	Time_to_progression_grouped	1<2	0.00365953	0.14091	90	20	0.979353	0.999942
s__Lachnoanaerobaculum_orale	Time_to_progression_grouped	2<3	-0.0868797	0.146948	90	20	0.556198	0.999942
s__Lachnoanaerobaculum_orale	Time_to_progression_grouped	3<4	-0.151628	0.148543	90	20	0.310816	0.999942
s__Lachnoanaerobaculum_orale	Time_to_progression_grouped	4<6	0.0381476	0.14194	90	20	0.788918	0.999942
s__Lachnoanaerobaculum_orale	Time_to_progression_grouped	NP	0.0206933	0.101135	90	20	0.838488	0.999942
s__Lachnoanaerobaculum_orale	patient_age	patient_age	0.000778932	0.00242336	90	20	0.748811	0.999942
s__Lachnoanaerobaculum_orale	sex	male	0.0318732	0.0555104	90	20	0.570313	0.999942
s__Lachnoanaerobaculum_orale	ethnicity_details	south asian	-0.145478	0.108126	90	20	0.183396	0.999942
s__Lachnoanaerobaculum_orale	ethnicity_details	asian	0.0368314	0.0851101	90	20	0.667633	0.999942
s__Lachnoanaerobaculum_orale	ethnicity_details	other	0.00302973	0.191204	90	20	0.987401	0.999942
s__Lachnoanaerobaculum_orale	TotalWeeklyAlcoholUnits	TotalWeeklyAlcoholUnits	-0.00221394	0.00275213	90	20	0.425386	0.999942
s__Lachnoanaerobaculum_orale	smoking_status	never	0.0613637	0.0599414	90	20	0.313689	0.999942
s__Lachnoanaerobaculum_orale	diagnosis	moderate dysplasia	0.0617341	0.0496765	90	20	0.21816	0.999942
s__Lachnoanaerobaculum_saburreum	Time_to_progression_grouped	>6	0.110833	0.129244	90	12	0.393897	0.999942
s__Lachnoanaerobaculum_saburreum	Time_to_progression_grouped	1<2	-0.00974772	0.12381	90	12	0.937458	0.999942
s__Lachnoanaerobaculum_saburreum	Time_to_progression_grouped	2<3	0.000761294	0.120514	90	12	0.994977	0.999942
s__Lachnoanaerobaculum_saburreum	Time_to_progression_grouped	3<4	0.0111999	0.130624	90	12	0.931904	0.999942
s__Lachnoanaerobaculum_saburreum	Time_to_progression_grouped	4<6	-0.0352963	0.125136	90	12	0.778709	0.999942
s__Lachnoanaerobaculum_saburreum	Time_to_progression_grouped	NP	0.073804	0.0892197	90	12	0.410907	0.999942
s__Lachnoanaerobaculum_saburreum	patient_age	patient_age	-0.0025038	0.00210476	90	12	0.238052	0.999942
s__Lachnoanaerobaculum_saburreum	sex	male	-0.0252371	0.0466002	90	12	0.592654	0.999942
s__Lachnoanaerobaculum_saburreum	ethnicity_details	south asian	0.0450768	0.0936486	90	12	0.631928	0.999942
s__Lachnoanaerobaculum_saburreum	ethnicity_details	asian	-0.00633687	0.0719257	90	12	0.930274	0.999942
s__Lachnoanaerobaculum_saburreum	ethnicity_details	other	-0.0224746	0.167307	90	12	0.893502	0.999942
s__Lachnoanaerobaculum_saburreum	TotalWeeklyAlcoholUnits	TotalWeeklyAlcoholUnits	0.000733655	0.00235171	90	12	0.756629	0.999942
s__Lachnoanaerobaculum_saburreum	smoking_status	never	-0.0258176	0.0502289	90	12	0.611045	0.999942
s__Lachnoanaerobaculum_saburreum	diagnosis	moderate dysplasia	-0.0201834	0.0429031	90	12	0.639513	0.999942
s__Lautropia_mirabilis	Time_to_progression_grouped	>6	0.0076038	0.228202	90	34	0.973521	0.999942
s__Lautropia_mirabilis	Time_to_progression_grouped	1<2	-0.0674924	0.219407	90	34	0.759361	0.999942
s__Lautropia_mirabilis	Time_to_progression_grouped	2<3	-0.166291	0.211463	90	34	0.434499	0.999942
s__Lautropia_mirabilis	Time_to_progression_grouped	3<4	-0.226012	0.375296	90	34	0.54912	0.999942
s__Lautropia_mirabilis	Time_to_progression_grouped	4<6	0.0140139	0.22365	90	34	0.95023	0.999942
s__Lautropia_mirabilis	Time_to_progression_grouped	NP	0.0540202	0.158438	90	34	0.734237	0.999942
s__Lautropia_mirabilis	patient_age	patient_age	0.00180598	0.00390785	90	34	0.645523	0.999942
s__Lautropia_mirabilis	sex	male	0.115603	0.0876958	90	34	0.192053	0.999942
s__Lautropia_mirabilis	ethnicity_details	south asian	-0.184403	0.184158	90	34	0.320381	0.999942
s__Lautropia_mirabilis	ethnicity_details	asian	-0.122495	0.131181	90	34	0.353869	0.999942
s__Lautropia_mirabilis	ethnicity_details	other	-0.120147	0.476286	90	34	0.801637	0.999942
s__Lautropia_mirabilis	TotalWeeklyAlcoholUnits	TotalWeeklyAlcoholUnits	0.00111357	0.00419495	90	34	0.791499	0.999942
s__Lautropia_mirabilis	diagnosis	moderate dysplasia	-0.0340198	0.0788734	90	34	0.667661	0.999942
s__Leptotrichia_buccalis	Time_to_progression_grouped	>6	0.0507669	0.136996	90	16	0.71217	0.999942
s__Leptotrichia_buccalis	Time_to_progression_grouped	1<2	-0.0238885	0.131437	90	16	0.856345	0.999942
s__Leptotrichia_buccalis	Time_to_progression_grouped	2<3	-0.000345819	0.129182	90	16	0.997872	0.999942
s__Leptotrichia_buccalis	Time_to_progression_grouped	3<4	0.154527	0.138023	90	16	0.267097	0.999942
s__Leptotrichia_buccalis	Time_to_progression_grouped	4<6	0.0483304	0.130723	90	16	0.712884	0.999942
s__Leptotrichia_buccalis	Time_to_progression_grouped	NP	0.0913035	0.0929873	90	16	0.330084	0.999942
s__Leptotrichia_buccalis	patient_age	patient_age	0.00319757	0.00233506	90	16	0.175164	0.999942
s__Leptotrichia_buccalis	sex	male	0.0686886	0.0618402	90	16	0.277082	0.999942
s__Leptotrichia_buccalis	ethnicity_details	south asian	0.174657	0.120026	90	16	0.150752	0.999942
s__Leptotrichia_buccalis	ethnicity_details	asian	0.020897	0.0892217	90	16	0.816054	0.999942
s__Leptotrichia_buccalis	ethnicity_details	other	-0.166484	0.237019	90	16	0.48469	0.999942
s__Leptotrichia_buccalis	TotalWeeklyAlcoholUnits	TotalWeeklyAlcoholUnits	-0.00188575	0.00285018	90	16	0.511231	0.999942
s__Leptotrichia_buccalis	smoking_status	never	0.0507349	0.0639978	90	16	0.433749	0.999942
s__Leptotrichia_buccalis	diagnosis	moderate dysplasia	0.0906288	0.0482073	90	16	0.0641588	0.999942
s__Leptotrichia_goodfellowii	Time_to_progression_grouped	>6	0.0459138	0.0890039	90	11	0.607468	0.999942
s__Leptotrichia_goodfellowii	Time_to_progression_grouped	1<2	0.129786	0.0853017	90	11	0.132345	0.999942
s__Leptotrichia_goodfellowii	Time_to_progression_grouped	2<3	-0.0144451	0.0827118	90	11	0.861834	0.999942
s__Leptotrichia_goodfellowii	Time_to_progression_grouped	4<6	0.0292812	0.0865542	90	11	0.736109	0.999942
s__Leptotrichia_goodfellowii	Time_to_progression_grouped	NP	0.0507643	0.0617928	90	11	0.414072	0.999942
s__Leptotrichia_goodfellowii	patient_age	patient_age	0.00162927	0.00143844	90	11	0.261145	0.999942
s__Leptotrichia_goodfellowii	sex	male	0.0392737	0.0306876	90	11	0.212083	0.999942
s__Leptotrichia_goodfellowii	ethnicity_details	south asian	-0.0453751	0.0635117	90	11	0.477611	0.999942
s__Leptotrichia_goodfellowii	ethnicity_details	asian	0.0627045	0.0478443	90	11	0.198628	0.999942
s__Leptotrichia_goodfellowii	ethnicity_details	other	-0.208845	0.11466	90	11	0.0725876	0.999942
s__Leptotrichia_goodfellowii	TotalWeeklyAlcoholUnits	TotalWeeklyAlcoholUnits	0.000164946	0.00156991	90	11	0.916869	0.999942
s__Leptotrichia_goodfellowii	smoking_status	never	0.0498885	0.0331902	90	11	0.143991	0.999942
s__Leptotrichia_goodfellowii	diagnosis	moderate dysplasia	0.0260366	0.0291964	90	11	0.375758	0.999942
s__Leptotrichia_hofstadii	Time_to_progression_grouped	>6	0.0614867	0.187361	90	21	0.743734	0.999942
s__Leptotrichia_hofstadii	Time_to_progression_grouped	1<2	0.199208	0.179558	90	21	0.270941	0.999942
s__Leptotrichia_hofstadii	Time_to_progression_grouped	2<3	0.0534843	0.173957	90	21	0.759391	0.999942
s__Leptotrichia_hofstadii	Time_to_progression_grouped	3<4	0.144856	0.189941	90	21	0.448185	0.999942
s__Leptotrichia_hofstadii	Time_to_progression_grouped	4<6	0.0246185	0.182538	90	21	0.893104	0.999942
s__Leptotrichia_hofstadii	Time_to_progression_grouped	NP	0.134552	0.130436	90	21	0.305927	0.999942
s__Leptotrichia_hofstadii	patient_age	patient_age	0.000599913	0.00307803	90	21	0.846058	0.999942
s__Leptotrichia_hofstadii	sex	male	0.080322	0.0654147	90	21	0.230799	0.999942
s__Leptotrichia_hofstadii	ethnicity_details	south asian	0.24994	0.147302	90	21	0.0953626	0.999942
s__Leptotrichia_hofstadii	ethnicity_details	asian	0.0647339	0.101196	90	21	0.526809	0.999942
s__Leptotrichia_hofstadii	ethnicity_details	other	-0.00477385	0.24132	90	21	0.984272	0.999942
s__Leptotrichia_hofstadii	TotalWeeklyAlcoholUnits	TotalWeeklyAlcoholUnits	0.00144452	0.00357143	90	21	0.688288	0.999942
s__Leptotrichia_hofstadii	smoking_status	never	0.0966602	0.0704271	90	21	0.181272	0.999942
s__Leptotrichia_hofstadii	diagnosis	moderate dysplasia	0.0197523	0.0632566	90	21	0.755888	0.999942
s__Leptotrichia_hongkongensis	Time_to_progression_grouped	>6	0.418769	0.199065	90	57	0.0396783	0.999942
s__Leptotrichia_hongkongensis	Time_to_progression_grouped	1<2	0.126875	0.201238	90	57	0.530819	0.999942
s__Leptotrichia_hongkongensis	Time_to_progression_grouped	2<3	-0.0892263	0.197684	90	57	0.653386	0.999942
s__Leptotrichia_hongkongensis	Time_to_progression_grouped	3<4	0.272767	0.218124	90	57	0.21605	0.999942
s__Leptotrichia_hongkongensis	Time_to_progression_grouped	4<6	0.0275553	0.196592	90	57	0.889007	0.999942
s__Leptotrichia_hongkongensis	Time_to_progression_grouped	NP	0.181806	0.13986	90	57	0.198686	0.999942
s__Leptotrichia_hongkongensis	patient_age	patient_age	0.00142432	0.00364486	90	57	0.697372	0.999942
s__Leptotrichia_hongkongensis	sex	male	-0.0939342	0.0761693	90	57	0.222381	0.999942
s__Leptotrichia_hongkongensis	ethnicity_details	south asian	0.165147	0.181852	90	57	0.367497	0.999942
s__Leptotrichia_hongkongensis	ethnicity_details	asian	-0.123139	0.124036	90	57	0.324878	0.999942
s__Leptotrichia_hongkongensis	ethnicity_details	other	-0.216178	0.270121	90	57	0.426747	0.999942
s__Leptotrichia_hongkongensis	TotalWeeklyAlcoholUnits	TotalWeeklyAlcoholUnits	-0.00639484	0.00398694	90	57	0.114067	0.999942
s__Leptotrichia_hongkongensis	smoking_status	never	-0.0969785	0.0848046	90	57	0.257428	0.999942
s__Leptotrichia_hongkongensis	diagnosis	moderate dysplasia	0.118387	0.0723437	90	57	0.107068	0.999942
s__Leptotrichia_sp._HMT_212	Time_to_progression_grouped	>6	0.0386098	0.236656	90	41	0.870894	0.999942
s__Leptotrichia_sp._HMT_212	Time_to_progression_grouped	1<2	0.127456	0.209372	90	41	0.54475	0.999942
s__Leptotrichia_sp._HMT_212	Time_to_progression_grouped	2<3	0.12374	0.206298	90	41	0.550592	0.999942
s__Leptotrichia_sp._HMT_212	Time_to_progression_grouped	3<4	0.37348	0.224439	90	41	0.100983	0.999942
s__Leptotrichia_sp._HMT_212	Time_to_progression_grouped	4<6	-0.0417727	0.224399	90	41	0.852926	0.999942
s__Leptotrichia_sp._HMT_212	Time_to_progression_grouped	NP	0.150506	0.149089	90	41	0.316568	0.999942
s__Leptotrichia_sp._HMT_212	patient_age	patient_age	0.00307935	0.00369207	90	41	0.407111	0.999942
s__Leptotrichia_sp._HMT_212	sex	male	-0.0156692	0.0913273	90	41	0.864996	0.999942
s__Leptotrichia_sp._HMT_212	ethnicity_details	south asian	0.306227	0.182403	90	41	0.0987076	0.999942
s__Leptotrichia_sp._HMT_212	ethnicity_details	asian	0.0144591	0.131627	90	41	0.913136	0.999942
s__Leptotrichia_sp._HMT_212	ethnicity_details	other	-0.0846003	0.373161	90	41	0.821304	0.999942
s__Leptotrichia_sp._HMT_212	TotalWeeklyAlcoholUnits	TotalWeeklyAlcoholUnits	0.00210465	0.00433135	90	41	0.629367	0.999942
s__Leptotrichia_sp._HMT_212	smoking_status	never	0.00348776	0.0947232	90	41	0.970868	0.999942
s__Leptotrichia_sp._HMT_212	diagnosis	moderate dysplasia	-0.0385586	0.0769396	90	41	0.617827	0.999942
s__Leptotrichia_sp._HMT_215	Time_to_progression_grouped	>6	-0.0433105	0.320056	90	54	0.892843	0.999942
s__Leptotrichia_sp._HMT_215	Time_to_progression_grouped	1<2	-0.020208	0.358051	90	54	0.955193	0.999942
s__Leptotrichia_sp._HMT_215	Time_to_progression_grouped	2<3	-0.22914	0.315099	90	54	0.470133	0.999942
s__Leptotrichia_sp._HMT_215	Time_to_progression_grouped	3<4	-0.328222	0.344648	90	54	0.345018	0.999942
s__Leptotrichia_sp._HMT_215	Time_to_progression_grouped	4<6	-0.00876384	0.359947	90	54	0.980662	0.999942
s__Leptotrichia_sp._HMT_215	Time_to_progression_grouped	NP	-0.141177	0.277542	90	54	0.612983	0.999942
s__Leptotrichia_sp._HMT_215	patient_age	patient_age	-0.00361941	0.0049602	90	54	0.468621	0.999942
s__Leptotrichia_sp._HMT_215	sex	male	0.0766064	0.0958864	90	54	0.427708	0.999942
s__Leptotrichia_sp._HMT_215	ethnicity_details	south asian	-0.166674	0.191219	90	54	0.387128	0.999942
s__Leptotrichia_sp._HMT_215	ethnicity_details	asian	0.0413097	0.148324	90	54	0.781646	0.999942
s__Leptotrichia_sp._HMT_215	ethnicity_details	other	0.346995	0.403004	90	54	0.392898	0.999942
s__Leptotrichia_sp._HMT_215	TotalWeeklyAlcoholUnits	TotalWeeklyAlcoholUnits	0.00518705	0.00519922	90	54	0.322736	0.999942
s__Leptotrichia_sp._HMT_215	smoking_status	never	0.153587	0.106801	90	54	0.15598	0.999942
s__Leptotrichia_sp._HMT_215	diagnosis	moderate dysplasia	0.0831696	0.0963112	90	54	0.391518	0.999942
s__Leptotrichia_sp._HMT_217	Time_to_progression_grouped	>6	0.110643	0.132288	90	12	0.405642	0.999942
s__Leptotrichia_sp._HMT_217	Time_to_progression_grouped	1<2	0.0985328	0.126811	90	12	0.439643	0.999942
s__Leptotrichia_sp._HMT_217	Time_to_progression_grouped	2<3	-0.00237842	0.123112	90	12	0.984639	0.999942
s__Leptotrichia_sp._HMT_217	Time_to_progression_grouped	3<4	0.1734	0.133823	90	12	0.199124	0.999942
s__Leptotrichia_sp._HMT_217	Time_to_progression_grouped	4<6	0.035617	0.12845	90	12	0.782365	0.999942
s__Leptotrichia_sp._HMT_217	Time_to_progression_grouped	NP	0.08186	0.091615	90	12	0.374633	0.999942
s__Leptotrichia_sp._HMT_217	patient_age	patient_age	0.00150713	0.00215639	90	12	0.486876	0.999942
s__Leptotrichia_sp._HMT_217	sex	male	0.0235904	0.0470447	90	12	0.620144	0.999942
s__Leptotrichia_sp._HMT_217	ethnicity_details	south asian	-0.000469495	0.0950142	90	12	0.996073	0.999942
s__Leptotrichia_sp._HMT_217	ethnicity_details	asian	0.0259845	0.0721626	90	12	0.720965	0.999942
s__Leptotrichia_sp._HMT_217	ethnicity_details	other	-0.178197	0.220158	90	12	0.420901	0.999942
s__Leptotrichia_sp._HMT_217	TotalWeeklyAlcoholUnits	TotalWeeklyAlcoholUnits	0.00115003	0.00236447	90	12	0.629425	0.999942
s__Leptotrichia_sp._HMT_217	smoking_status	never	0.0812754	0.0502112	90	12	0.116643	0.999942
s__Leptotrichia_sp._HMT_217	diagnosis	moderate dysplasia	-0.0067667	0.0436167	90	12	0.87718	0.999942
s__Leptotrichia_sp._HMT_219	Time_to_progression_grouped	>6	0.00550963	0.0773491	90	11	0.943425	0.999942
s__Leptotrichia_sp._HMT_219	Time_to_progression_grouped	1<2	-0.026594	0.0740441	90	11	0.720599	0.999942
s__Leptotrichia_sp._HMT_219	Time_to_progression_grouped	2<3	0.00635529	0.072843	90	11	0.930726	0.999942
s__Leptotrichia_sp._HMT_219	Time_to_progression_grouped	3<4	-0.0633116	0.0779502	90	11	0.419566	0.999942
s__Leptotrichia_sp._HMT_219	Time_to_progression_grouped	4<6	0.000566275	0.0739623	90	11	0.993915	0.999942
s__Leptotrichia_sp._HMT_219	Time_to_progression_grouped	NP	0.0320644	0.0525967	90	11	0.544293	0.999942
s__Leptotrichia_sp._HMT_219	patient_age	patient_age	-0.00124538	0.00130661	90	11	0.34367	0.999942
s__Leptotrichia_sp._HMT_219	sex	male	0.050771	0.0336102	90	11	0.142523	0.999942
s__Leptotrichia_sp._HMT_219	ethnicity_details	south asian	-0.0872754	0.0667538	90	11	0.195937	0.999942
s__Leptotrichia_sp._HMT_219	ethnicity_details	asian	-0.046386	0.0491022	90	11	0.350498	0.999942
s__Leptotrichia_sp._HMT_219	ethnicity_details	other	0.0154817	0.132941	90	11	0.907612	0.999942
s__Leptotrichia_sp._HMT_219	TotalWeeklyAlcoholUnits	TotalWeeklyAlcoholUnits	-0.00194895	0.00157463	90	11	0.221554	0.999942
s__Leptotrichia_sp._HMT_219	smoking_status	never	0.0347633	0.0350839	90	11	0.328956	0.999942
s__Leptotrichia_sp._HMT_219	diagnosis	moderate dysplasia	-0.0452297	0.0268111	90	11	0.0958773	0.999942
s__Leptotrichia_sp._HMT_221	Time_to_progression_grouped	>6	0.15127	0.231906	90	25	0.516351	0.999942
s__Leptotrichia_sp._HMT_221	Time_to_progression_grouped	1<2	0.236403	0.221778	90	25	0.290112	0.999942
s__Leptotrichia_sp._HMT_221	Time_to_progression_grouped	2<3	0.307361	0.215955	90	25	0.159102	0.999942
s__Leptotrichia_sp._HMT_221	Time_to_progression_grouped	3<4	-0.0743291	0.233195	90	25	0.750872	0.999942
s__Leptotrichia_sp._HMT_221	Time_to_progression_grouped	4<6	0.0862656	0.237037	90	25	0.717005	0.999942
s__Leptotrichia_sp._HMT_221	Time_to_progression_grouped	NP	0.115075	0.168562	90	25	0.497057	0.999942
s__Leptotrichia_sp._HMT_221	patient_age	patient_age	-0.00173624	0.00363178	90	25	0.634092	0.999942
s__Leptotrichia_sp._HMT_221	sex	male	0.0907252	0.078294	90	25	0.250485	0.999942
s__Leptotrichia_sp._HMT_221	ethnicity_details	south asian	-0.195594	0.156105	90	25	0.214389	0.999942
s__Leptotrichia_sp._HMT_221	ethnicity_details	asian	-0.177167	0.125544	90	25	0.162616	0.999942
s__Leptotrichia_sp._HMT_221	ethnicity_details	other	0.178726	0.282151	90	25	0.52851	0.999942
s__Leptotrichia_sp._HMT_221	TotalWeeklyAlcoholUnits	TotalWeeklyAlcoholUnits	-0.00117289	0.00396755	90	25	0.768395	0.999942
s__Leptotrichia_sp._HMT_221	smoking_status	never	0.0347088	0.085225	90	25	0.685059	0.999942
s__Leptotrichia_sp._HMT_221	diagnosis	moderate dysplasia	0.108681	0.0735694	90	25	0.144091	0.999942
s__Leptotrichia_sp._HMT_223	Time_to_progression_grouped	>6	0.0919639	0.0929539	90	10	0.325918	0.999942
s__Leptotrichia_sp._HMT_223	Time_to_progression_grouped	1<2	-0.0966107	0.0889789	90	10	0.281319	0.999942
s__Leptotrichia_sp._HMT_223	Time_to_progression_grouped	2<3	-0.116271	0.0878323	90	10	0.189829	0.999942
s__Leptotrichia_sp._HMT_223	Time_to_progression_grouped	3<4	-0.0865487	0.0981473	90	10	0.380802	0.999942
s__Leptotrichia_sp._HMT_223	Time_to_progression_grouped	4<6	-0.0746828	0.0898468	90	10	0.408708	0.999942
s__Leptotrichia_sp._HMT_223	Time_to_progression_grouped	NP	-0.036152	0.0643936	90	10	0.576325	0.999942
s__Leptotrichia_sp._HMT_223	patient_age	patient_age	-0.00198627	0.00154065	90	10	0.20152	0.999942
s__Leptotrichia_sp._HMT_223	sex	male	-0.0221004	0.0348625	90	10	0.528117	0.999942
s__Leptotrichia_sp._HMT_223	ethnicity_details	south asian	-0.02728	0.0670873	90	10	0.685493	0.999942
s__Leptotrichia_sp._HMT_223	ethnicity_details	asian	-0.0258101	0.0562334	90	10	0.647654	0.999942
s__Leptotrichia_sp._HMT_223	ethnicity_details	other	-0.0108581	0.123411	90	10	0.930136	0.999942
s__Leptotrichia_sp._HMT_223	TotalWeeklyAlcoholUnits	TotalWeeklyAlcoholUnits	0.00106971	0.0016985	90	10	0.530833	0.999942
s__Leptotrichia_sp._HMT_223	smoking_status	never	0.0377585	0.0361252	90	10	0.29946	0.999942
s__Leptotrichia_sp._HMT_223	diagnosis	moderate dysplasia	0.0216966	0.0324438	90	10	0.505769	0.999942
s__Leptotrichia_sp._HMT_225	Time_to_progression_grouped	>6	-0.0325261	0.125539	90	17	0.796432	0.999942
s__Leptotrichia_sp._HMT_225	Time_to_progression_grouped	1<2	-0.0928894	0.120422	90	17	0.443414	0.999942
s__Leptotrichia_sp._HMT_225	Time_to_progression_grouped	2<3	0.00187966	0.11843	90	17	0.987386	0.999942
s__Leptotrichia_sp._HMT_225	Time_to_progression_grouped	3<4	0.0157562	0.12646	90	17	0.901259	0.999942
s__Leptotrichia_sp._HMT_225	Time_to_progression_grouped	4<6	-0.171506	0.120019	90	17	0.158363	0.999942
s__Leptotrichia_sp._HMT_225	Time_to_progression_grouped	NP	0.0223042	0.085136	90	17	0.794292	0.999942
s__Leptotrichia_sp._HMT_225	patient_age	patient_age	-0.00295092	0.00213232	90	17	0.170766	0.999942
s__Leptotrichia_sp._HMT_225	sex	male	0.0372258	0.0574455	90	17	0.523952	0.999942
s__Leptotrichia_sp._HMT_225	ethnicity_details	south asian	0.0273007	0.0993709	90	17	0.784447	0.999942
s__Leptotrichia_sp._HMT_225	ethnicity_details	asian	0.0713103	0.0826249	90	17	0.393982	0.999942
s__Leptotrichia_sp._HMT_225	ethnicity_details	other	-0.102679	0.214413	90	17	0.633524	0.999942
s__Leptotrichia_sp._HMT_225	TotalWeeklyAlcoholUnits	TotalWeeklyAlcoholUnits	0.00336035	0.00263462	90	17	0.208443	0.999942
s__Leptotrichia_sp._HMT_225	smoking_status	never	0.0322162	0.0594809	90	17	0.592345	0.999942
s__Leptotrichia_sp._HMT_225	diagnosis	moderate dysplasia	0.0561611	0.044089	90	17	0.206846	0.999942
s__Leptotrichia_sp._HMT_392	Time_to_progression_grouped	>6	1.98565e-05	0.0798406	90	15	0.999802	0.999942
s__Leptotrichia_sp._HMT_392	Time_to_progression_grouped	1<2	-0.0982492	0.076503	90	15	0.203252	0.999942
s__Leptotrichia_sp._HMT_392	Time_to_progression_grouped	2<3	0.0320693	0.074774	90	15	0.669283	0.999942
s__Leptotrichia_sp._HMT_392	Time_to_progression_grouped	3<4	-0.0702979	0.0805751	90	15	0.385958	0.999942
s__Leptotrichia_sp._HMT_392	Time_to_progression_grouped	4<6	-0.0486611	0.076812	90	15	0.528573	0.999942
s__Leptotrichia_sp._HMT_392	Time_to_progression_grouped	NP	-0.0272122	0.0547226	90	15	0.62066	0.999942
s__Leptotrichia_sp._HMT_392	patient_age	patient_age	-0.00230305	0.00132593	90	15	0.0866688	0.999942
s__Leptotrichia_sp._HMT_392	sex	male	-0.00121896	0.0312938	90	15	0.96924	0.999942
s__Leptotrichia_sp._HMT_392	ethnicity_details	south asian	-0.0693035	0.0658087	90	15	0.296447	0.999942
s__Leptotrichia_sp._HMT_392	ethnicity_details	asian	-0.0188938	0.0470067	90	15	0.690118	0.999942
s__Leptotrichia_sp._HMT_392	TotalWeeklyAlcoholUnits	TotalWeeklyAlcoholUnits	-0.000194781	0.00152892	90	15	0.899233	0.999942
s__Leptotrichia_sp._HMT_392	smoking_status	never	0.0280209	0.0332002	90	15	0.405578	0.999942
s__Leptotrichia_sp._HMT_392	diagnosis	moderate dysplasia	0.0101123	0.0273158	90	15	0.712341	0.999942
s__Leptotrichia_sp._HMT_417	Time_to_progression_grouped	>6	-0.281047	0.21996	90	26	0.205759	0.999942
s__Leptotrichia_sp._HMT_417	Time_to_progression_grouped	1<2	-0.100199	0.212193	90	26	0.638312	0.999942
s__Leptotrichia_sp._HMT_417	Time_to_progression_grouped	2<3	-0.00547779	0.218126	90	26	0.98004	0.999942
s__Leptotrichia_sp._HMT_417	Time_to_progression_grouped	3<4	-0.0514875	0.222701	90	26	0.817867	0.999942
s__Leptotrichia_sp._HMT_417	Time_to_progression_grouped	4<6	-0.0276317	0.228867	90	26	0.904264	0.999942
s__Leptotrichia_sp._HMT_417	Time_to_progression_grouped	NP	-0.122801	0.153719	90	26	0.427189	0.999942
s__Leptotrichia_sp._HMT_417	patient_age	patient_age	-0.00363675	0.00382027	90	26	0.344538	0.999942
s__Leptotrichia_sp._HMT_417	sex	male	-0.00338224	0.0793935	90	26	0.966146	0.999942
s__Leptotrichia_sp._HMT_417	ethnicity_details	south asian	-0.0618926	0.157004	90	26	0.694677	0.999942
s__Leptotrichia_sp._HMT_417	ethnicity_details	asian	-0.230997	0.138679	90	26	0.100444	0.999942
s__Leptotrichia_sp._HMT_417	ethnicity_details	other	-0.126725	0.283177	90	26	0.655948	0.999942
s__Leptotrichia_sp._HMT_417	TotalWeeklyAlcoholUnits	TotalWeeklyAlcoholUnits	0.00405729	0.004278	90	26	0.34633	0.999942
s__Leptotrichia_sp._HMT_417	smoking_status	never	0.14443	0.0863967	90	26	0.0992464	0.999942
s__Leptotrichia_sp._HMT_417	diagnosis	moderate dysplasia	0.0654301	0.0761683	90	26	0.393393	0.999942
s__Leptotrichia_wadei	Time_to_progression_grouped	>6	-0.184586	0.228955	90	28	0.423016	0.999942
s__Leptotrichia_wadei	Time_to_progression_grouped	1<2	-0.183331	0.219198	90	28	0.405962	0.999942
s__Leptotrichia_wadei	Time_to_progression_grouped	2<3	0.0498325	0.211992	90	28	0.814884	0.999942
s__Leptotrichia_wadei	Time_to_progression_grouped	3<4	-0.0981059	0.254127	90	28	0.700701	0.999942
s__Leptotrichia_wadei	Time_to_progression_grouped	4<6	-0.205491	0.223415	90	28	0.361041	0.999942
s__Leptotrichia_wadei	Time_to_progression_grouped	NP	-0.0106413	0.15931	90	28	0.946946	0.999942
s__Leptotrichia_wadei	patient_age	patient_age	-0.00133755	0.00399913	90	28	0.739092	0.999942
s__Leptotrichia_wadei	sex	male	0.0802289	0.0845889	90	28	0.346357	0.999942
s__Leptotrichia_wadei	ethnicity_details	south asian	-0.27708	0.180449	90	28	0.12944	0.999942
s__Leptotrichia_wadei	ethnicity_details	asian	-0.0949803	0.130928	90	28	0.470746	0.999942
s__Leptotrichia_wadei	ethnicity_details	other	-0.15104	0.317005	90	28	0.63532	0.999942
s__Leptotrichia_wadei	TotalWeeklyAlcoholUnits	TotalWeeklyAlcoholUnits	3.77257e-05	0.00414972	90	28	0.992774	0.999942
s__Leptotrichia_wadei	smoking_status	never	0.115144	0.0896667	90	28	0.203586	0.999942
s__Leptotrichia_wadei	diagnosis	moderate dysplasia	-0.0778485	0.078776	90	28	0.326652	0.999942
s__Megasphaera_micronuciformis	Time_to_progression_grouped	>6	0.112205	0.128476	90	14	0.385274	0.999942
s__Megasphaera_micronuciformis	Time_to_progression_grouped	1<2	-0.0448312	0.123108	90	14	0.71677	0.999942
s__Megasphaera_micronuciformis	Time_to_progression_grouped	2<3	0.081181	0.119715	90	14	0.499792	0.999942
s__Megasphaera_micronuciformis	Time_to_progression_grouped	3<4	-0.0114506	0.130941	90	14	0.930567	0.999942
s__Megasphaera_micronuciformis	Time_to_progression_grouped	4<6	0.0420263	0.124876	90	14	0.737414	0.999942
s__Megasphaera_micronuciformis	Time_to_progression_grouped	NP	0.0915573	0.0891859	90	14	0.307949	0.999942
s__Megasphaera_micronuciformis	patient_age	patient_age	-0.00131223	0.00207525	90	14	0.529108	0.999942
s__Megasphaera_micronuciformis	sex	male	0.0463791	0.0444909	90	14	0.300888	0.999942
s__Megasphaera_micronuciformis	ethnicity_details	south asian	-0.104085	0.0915955	90	14	0.259445	0.999942
s__Megasphaera_micronuciformis	ethnicity_details	asian	-0.0390251	0.0691687	90	14	0.574319	0.999942
s__Megasphaera_micronuciformis	ethnicity_details	other	-0.0439133	0.166303	90	14	0.792484	0.999942
s__Megasphaera_micronuciformis	TotalWeeklyAlcoholUnits	TotalWeeklyAlcoholUnits	0.00111671	0.00227727	90	14	0.625397	0.999942
s__Megasphaera_micronuciformis	smoking_status	never	0.0187163	0.0481084	90	14	0.698412	0.999942
s__Megasphaera_micronuciformis	diagnosis	moderate dysplasia	0.0721894	0.0422935	90	14	0.0921072	0.999942
s__Mesorhizobium_loti	Time_to_progression_grouped	>6	-0.00861694	0.102874	90	11	0.933485	0.999942
s__Mesorhizobium_loti	Time_to_progression_grouped	1<2	0.0445762	0.0985675	90	11	0.65249	0.999942
s__Mesorhizobium_loti	Time_to_progression_grouped	2<3	-0.00556432	0.0968298	90	11	0.954333	0.999942
s__Mesorhizobium_loti	Time_to_progression_grouped	3<4	-0.010283	0.10764	90	11	0.92415	0.999942
s__Mesorhizobium_loti	Time_to_progression_grouped	NP	0.0292206	0.0713151	90	11	0.683265	0.999942
s__Mesorhizobium_loti	patient_age	patient_age	0.000785098	0.00166718	90	11	0.639131	0.999942
s__Mesorhizobium_loti	sex	male	-0.0480635	0.0375085	90	11	0.204555	0.999942
s__Mesorhizobium_loti	ethnicity_details	south asian	0.102009	0.0736755	90	11	0.170425	0.999942
s__Mesorhizobium_loti	ethnicity_details	asian	0.0762223	0.0561909	90	11	0.17913	0.999942
s__Mesorhizobium_loti	ethnicity_details	other	0.266059	0.135769	90	11	0.053814	0.999942
s__Mesorhizobium_loti	TotalWeeklyAlcoholUnits	TotalWeeklyAlcoholUnits	5.1762e-05	0.00186433	90	11	0.977925	0.999942
s__Mesorhizobium_loti	smoking_status	never	0.0106805	0.039703	90	11	0.788673	0.999942
s__Mesorhizobium_loti	diagnosis	moderate dysplasia	-0.0739835	0.0353591	90	11	0.0399985	0.999942
s__Neisseria_elongata	Time_to_progression_grouped	>6	-0.174679	0.213359	90	23	0.415925	0.999942
s__Neisseria_elongata	Time_to_progression_grouped	1<2	-0.068577	0.165097	90	23	0.679188	0.999942
s__Neisseria_elongata	Time_to_progression_grouped	2<3	-0.0497674	0.169828	90	23	0.770378	0.999942
s__Neisseria_elongata	Time_to_progression_grouped	3<4	0.310587	0.177394	90	23	0.0849502	0.999942
s__Neisseria_elongata	Time_to_progression_grouped	4<6	0.120716	0.16678	90	23	0.471785	0.999942
s__Neisseria_elongata	Time_to_progression_grouped	NP	0.0751839	0.119361	90	23	0.53098	0.999942
s__Neisseria_elongata	patient_age	patient_age	0.00343345	0.00293848	90	23	0.24678	0.999942
s__Neisseria_elongata	sex	male	-0.0426169	0.0648453	90	23	0.517154	0.999942
s__Neisseria_elongata	ethnicity_details	south asian	-0.0186012	0.13799	90	23	0.893304	0.999942
s__Neisseria_elongata	ethnicity_details	asian	-0.146397	0.0994597	90	23	0.152894	0.999942
s__Neisseria_elongata	ethnicity_details	other	-0.153596	0.225836	90	23	0.49872	0.999942
s__Neisseria_elongata	TotalWeeklyAlcoholUnits	TotalWeeklyAlcoholUnits	0.00349341	0.00320204	90	23	0.28246	0.999942
s__Neisseria_elongata	smoking_status	never	0.150796	0.0693759	90	23	0.0398422	0.999942
s__Neisseria_elongata	diagnosis	moderate dysplasia	-0.100776	0.05971	90	23	0.0962617	0.999942
s__Neisseria_oralis	Time_to_progression_grouped	>6	-0.0962752	0.196555	90	23	0.626035	0.999942
s__Neisseria_oralis	Time_to_progression_grouped	1<2	-0.0178954	0.190261	90	23	0.925365	0.999942
s__Neisseria_oralis	Time_to_progression_grouped	2<3	-0.13514	0.185888	90	23	0.469905	0.999942
s__Neisseria_oralis	Time_to_progression_grouped	3<4	0.309272	0.218303	90	23	0.161581	0.999942
s__Neisseria_oralis	Time_to_progression_grouped	4<6	-0.122274	0.20176	90	23	0.546913	0.999942
s__Neisseria_oralis	Time_to_progression_grouped	NP	0.0274766	0.134997	90	23	0.83942	0.999942
s__Neisseria_oralis	patient_age	patient_age	0.0025686	0.00343966	90	23	0.458006	0.999942
s__Neisseria_oralis	sex	male	0.0705927	0.0913076	90	23	0.445537	0.999942
s__Neisseria_oralis	ethnicity_details	south asian	-0.192519	0.155334	90	23	0.219936	0.999942
s__Neisseria_oralis	ethnicity_details	asian	0.00686317	0.130957	90	23	0.958437	0.999942
s__Neisseria_oralis	ethnicity_details	other	-0.474368	0.276418	90	23	0.0908501	0.999942
s__Neisseria_oralis	TotalWeeklyAlcoholUnits	TotalWeeklyAlcoholUnits	0.00389386	0.00416474	90	23	0.354291	0.999942
s__Neisseria_oralis	smoking_status	never	0.147893	0.0939312	90	23	0.12394	0.999942
s__Neisseria_oralis	diagnosis	moderate dysplasia	0.0397319	0.0725569	90	23	0.585833	0.999942
s__Oribacterium_sinus	Time_to_progression_grouped	>6	0.111372	0.163893	90	25	0.498974	0.999942
s__Oribacterium_sinus	Time_to_progression_grouped	1<2	0.000462902	0.164896	90	25	0.997768	0.999942
s__Oribacterium_sinus	Time_to_progression_grouped	2<3	0.120783	0.152224	90	25	0.430118	0.999942
s__Oribacterium_sinus	Time_to_progression_grouped	3<4	-0.0607484	0.166125	90	25	0.715676	0.999942
s__Oribacterium_sinus	Time_to_progression_grouped	4<6	0.263642	0.15984	90	25	0.10342	0.999942
s__Oribacterium_sinus	Time_to_progression_grouped	NP	0.117129	0.113866	90	25	0.307087	0.999942
s__Oribacterium_sinus	patient_age	patient_age	-0.0017628	0.00266467	90	25	0.510376	0.999942
s__Oribacterium_sinus	sex	male	0.0629615	0.0577054	90	25	0.278873	0.999942
s__Oribacterium_sinus	ethnicity_details	south asian	-0.152351	0.117152	90	25	0.197592	0.999942
s__Oribacterium_sinus	ethnicity_details	asian	-0.0724463	0.0884175	90	25	0.415281	0.999942
s__Oribacterium_sinus	ethnicity_details	other	0.443517	0.211149	90	25	0.0391883	0.999942
s__Oribacterium_sinus	TotalWeeklyAlcoholUnits	TotalWeeklyAlcoholUnits	-0.0013181	0.00295942	90	25	0.657373	0.999942
s__Oribacterium_sinus	diagnosis	moderate dysplasia	-0.0160801	0.0549879	90	25	0.770799	0.999942
s__Parvimonas_micra	Time_to_progression_grouped	>6	0.0138456	0.13362	90	20	0.917752	0.999942
s__Parvimonas_micra	Time_to_progression_grouped	1<2	-0.0255754	0.128111	90	20	0.842314	0.999942
s__Parvimonas_micra	Time_to_progression_grouped	2<3	-0.0470382	0.124168	90	20	0.705911	0.999942
s__Parvimonas_micra	Time_to_progression_grouped	3<4	-0.0490125	0.135191	90	20	0.717984	0.999942
s__Parvimonas_micra	Time_to_progression_grouped	4<6	-0.0850713	0.129913	90	20	0.514662	0.999942
s__Parvimonas_micra	Time_to_progression_grouped	NP	0.0656762	0.092779	90	20	0.481349	0.999942
s__Parvimonas_micra	patient_age	patient_age	-0.00130409	0.00216728	90	20	0.54928	0.999942
s__Parvimonas_micra	sex	male	-0.0224858	0.0462864	90	20	0.631153	0.999942
s__Parvimonas_micra	ethnicity_details	south asian	-0.135749	0.0953706	90	20	0.159625	0.999942
s__Parvimonas_micra	ethnicity_details	asian	-0.05907	0.0719344	90	20	0.417188	0.999942
s__Parvimonas_micra	ethnicity_details	other	-0.0459741	0.172158	90	20	0.790187	0.999942
s__Parvimonas_micra	TotalWeeklyAlcoholUnits	TotalWeeklyAlcoholUnits	0.00146232	0.00236811	90	20	0.540517	0.999942
s__Parvimonas_micra	smoking_status	never	0.0142276	0.050524	90	20	0.78029	0.999942
s__Parvimonas_micra	diagnosis	moderate dysplasia	0.0341027	0.0439638	90	20	0.440773	0.999942
s__Parvimonas_sp._HMT_110	Time_to_progression_grouped	>6	0.219369	0.0915554	90	10	0.0190718	0.999942
s__Parvimonas_sp._HMT_110	Time_to_progression_grouped	1<2	0.0608769	0.0877336	90	10	0.489905	0.999942
s__Parvimonas_sp._HMT_110	Time_to_progression_grouped	2<3	0.00150891	0.0851757	90	10	0.985913	0.999942
s__Parvimonas_sp._HMT_110	Time_to_progression_grouped	3<4	0.0164874	0.092603	90	10	0.859172	0.999942
s__Parvimonas_sp._HMT_110	Time_to_progression_grouped	4<6	-0.00904154	0.0889094	90	10	0.91928	0.999942
s__Parvimonas_sp._HMT_110	Time_to_progression_grouped	NP	0.0374454	0.0634456	90	10	0.556923	0.999942
s__Parvimonas_sp._HMT_110	patient_age	patient_age	0.000140789	0.00148321	90	10	0.92464	0.999942
s__Parvimonas_sp._HMT_110	sex	male	-0.00381272	0.0320053	90	10	0.906089	0.999942
s__Parvimonas_sp._HMT_110	ethnicity_details	south asian	-0.0193066	0.0656334	90	10	0.769604	0.999942
s__Parvimonas_sp._HMT_110	ethnicity_details	asian	-0.0157777	0.0497473	90	10	0.752987	0.999942
s__Parvimonas_sp._HMT_110	TotalWeeklyAlcoholUnits	TotalWeeklyAlcoholUnits	0.000854922	0.00163065	90	10	0.603013	0.999942
s__Parvimonas_sp._HMT_110	smoking_status	never	-0.0378892	0.0345821	90	10	0.282339	0.999942
s__Parvimonas_sp._HMT_110	diagnosis	moderate dysplasia	-0.00120825	0.0301468	90	10	0.968149	0.999942
s__Porphyromonas_catoniae	Time_to_progression_grouped	>6	0.126782	0.0926881	90	10	0.17569	0.999942
s__Porphyromonas_catoniae	Time_to_progression_grouped	1<2	-0.0523955	0.088804	90	10	0.557055	0.999942
s__Porphyromonas_catoniae	Time_to_progression_grouped	2<3	-0.0188939	0.0867897	90	10	0.828271	0.999942
s__Porphyromonas_catoniae	Time_to_progression_grouped	3<4	-0.0215731	0.0935563	90	10	0.818307	0.999942
s__Porphyromonas_catoniae	Time_to_progression_grouped	4<6	-0.027392	0.0892038	90	10	0.759756	0.999942
s__Porphyromonas_catoniae	Time_to_progression_grouped	NP	0.0260863	0.063559	90	10	0.682851	0.999942
s__Porphyromonas_catoniae	patient_age	patient_age	-0.000360228	0.00153093	90	10	0.81463	0.999942
s__Porphyromonas_catoniae	sex	male	0.0519779	0.0360205	90	10	0.163955	0.999942
s__Porphyromonas_catoniae	ethnicity_details	south asian	0.0184401	0.0689369	90	10	0.790001	0.999942
s__Porphyromonas_catoniae	ethnicity_details	asian	-0.0421968	0.0543842	90	10	0.443596	0.999942
s__Porphyromonas_catoniae	ethnicity_details	other	0.00687881	0.121006	90	10	0.954821	0.999942
s__Porphyromonas_catoniae	TotalWeeklyAlcoholUnits	TotalWeeklyAlcoholUnits	-0.00154044	0.00176796	90	10	0.389075	0.999942
s__Porphyromonas_catoniae	smoking_status	never	0.0129898	0.0383832	90	10	0.737876	0.999942
s__Porphyromonas_catoniae	diagnosis	moderate dysplasia	-0.0255826	0.0315129	90	10	0.419625	0.999942
s__Porphyromonas_endodontalis	Time_to_progression_grouped	>6	-0.205382	0.190016	90	26	0.283702	0.999942
s__Porphyromonas_endodontalis	Time_to_progression_grouped	1<2	-0.0176262	0.168536	90	26	0.917019	0.999942
s__Porphyromonas_endodontalis	Time_to_progression_grouped	2<3	0.0204437	0.178162	90	26	0.908984	0.999942
s__Porphyromonas_endodontalis	Time_to_progression_grouped	3<4	0.13002	0.183054	90	26	0.479981	0.999942
s__Porphyromonas_endodontalis	Time_to_progression_grouped	4<6	-0.236958	0.171514	90	26	0.171747	0.999942
s__Porphyromonas_endodontalis	Time_to_progression_grouped	NP	-0.0357813	0.122728	90	26	0.771541	0.999942
s__Porphyromonas_endodontalis	patient_age	patient_age	-0.00390517	0.00297532	90	26	0.193797	0.999942
s__Porphyromonas_endodontalis	sex	male	0.0269892	0.064972	90	26	0.679278	0.999942
s__Porphyromonas_endodontalis	ethnicity_details	south asian	-0.219647	0.126037	90	26	0.0859339	0.999942
s__Porphyromonas_endodontalis	ethnicity_details	asian	-0.177297	0.101906	90	26	0.0864199	0.999942
s__Porphyromonas_endodontalis	ethnicity_details	other	-0.423491	0.230311	90	26	0.070321	0.999942
s__Porphyromonas_endodontalis	TotalWeeklyAlcoholUnits	TotalWeeklyAlcoholUnits	-0.000543005	0.00346313	90	26	0.875872	0.999942
s__Porphyromonas_endodontalis	smoking_status	never	0.0941039	0.070011	90	26	0.183391	0.999942
s__Porphyromonas_endodontalis	diagnosis	moderate dysplasia	0.0285024	0.0620957	90	26	0.64772	0.999942
s__Porphyromonas_gingivalis	Time_to_progression_grouped	>6	0.0476365	0.102039	90	13	0.641993	0.999942
s__Porphyromonas_gingivalis	Time_to_progression_grouped	1<2	0.0890376	0.0976372	90	13	0.364799	0.999942
s__Porphyromonas_gingivalis	Time_to_progression_grouped	2<3	-0.0282519	0.0952078	90	13	0.767497	0.999942
s__Porphyromonas_gingivalis	Time_to_progression_grouped	4<6	0.151448	0.0989815	90	13	0.130337	0.999942
s__Porphyromonas_gingivalis	Time_to_progression_grouped	NP	0.111065	0.0708239	90	13	0.121166	0.999942
s__Porphyromonas_gingivalis	sex	male	-0.0415163	0.0360488	90	13	0.253482	0.999942
s__Porphyromonas_gingivalis	ethnicity_details	south asian	0.00600852	0.0727956	90	13	0.934442	0.999942
s__Porphyromonas_gingivalis	ethnicity_details	other	-0.236589	0.132442	90	13	0.0782083	0.999942
s__Porphyromonas_gingivalis	TotalWeeklyAlcoholUnits	TotalWeeklyAlcoholUnits	-0.00026596	0.00181515	90	13	0.883922	0.999942
s__Porphyromonas_gingivalis	smoking_status	never	-0.0644876	0.0384979	90	13	0.0982584	0.999942
s__Porphyromonas_gingivalis	diagnosis	moderate dysplasia	0.0540052	0.033847	90	13	0.114977	0.999942
s__Porphyromonas_pasteri	Time_to_progression_grouped	>6	-0.258177	0.261478	90	31	0.327232	0.999942
s__Porphyromonas_pasteri	Time_to_progression_grouped	1<2	-0.233803	0.262803	90	31	0.376998	0.999942
s__Porphyromonas_pasteri	Time_to_progression_grouped	2<3	-0.303483	0.256764	90	31	0.241626	0.999942
s__Porphyromonas_pasteri	Time_to_progression_grouped	3<4	-0.388918	0.264791	90	31	0.146825	0.999942
s__Porphyromonas_pasteri	Time_to_progression_grouped	4<6	-0.382399	0.289142	90	31	0.190792	0.999942
s__Porphyromonas_pasteri	Time_to_progression_grouped	NP	-0.118364	0.18179	90	31	0.517466	0.999942
s__Porphyromonas_pasteri	patient_age	patient_age	-0.00401434	0.00445651	90	31	0.37119	0.999942
s__Porphyromonas_pasteri	sex	male	-0.0399329	0.0997742	90	31	0.692794	0.999942
s__Porphyromonas_pasteri	ethnicity_details	south asian	-0.152552	0.208636	90	31	0.468406	0.999942
s__Porphyromonas_pasteri	ethnicity_details	asian	-0.106989	0.158949	90	31	0.507112	0.999942
s__Porphyromonas_pasteri	ethnicity_details	other	-0.0928905	0.435598	90	31	0.831812	0.999942
s__Porphyromonas_pasteri	TotalWeeklyAlcoholUnits	TotalWeeklyAlcoholUnits	0.000407877	0.00514661	90	31	0.93738	0.999942
s__Porphyromonas_pasteri	smoking_status	never	0.131852	0.104058	90	31	0.218619	0.999942
s__Porphyromonas_pasteri	diagnosis	moderate dysplasia	0.103039	0.0914467	90	31	0.265078	0.999942
s__Prevotella_buccae	Time_to_progression_grouped	>6	-0.0165082	0.0827792	90	10	0.84247	0.999942
s__Prevotella_buccae	Time_to_progression_grouped	1<2	-0.0145229	0.0793385	90	10	0.855253	0.999942
s__Prevotella_buccae	Time_to_progression_grouped	2<3	-0.00126936	0.0769106	90	10	0.986876	0.999942
s__Prevotella_buccae	Time_to_progression_grouped	3<4	0.016726	0.0837641	90	10	0.842271	0.999942
s__Prevotella_buccae	Time_to_progression_grouped	4<6	0.0104984	0.0805237	90	10	0.896617	0.999942
s__Prevotella_buccae	Time_to_progression_grouped	NP	0.0721092	0.0574929	90	10	0.213654	0.999942
s__Prevotella_buccae	patient_age	patient_age	-0.00167413	0.00133722	90	10	0.214478	0.999942
s__Prevotella_buccae	sex	male	-0.0485081	0.0284649	90	10	0.092496	0.999942
s__Prevotella_buccae	ethnicity_details	south asian	-0.0793316	0.0590178	90	10	0.182936	0.999942
s__Prevotella_buccae	ethnicity_details	asian	0.0286649	0.0444049	90	10	0.520551	0.999942
s__Prevotella_buccae	ethnicity_details	other	0.10688	0.106613	90	10	0.319321	0.999942
s__Prevotella_buccae	TotalWeeklyAlcoholUnits	TotalWeeklyAlcoholUnits	0.00199249	0.00145734	90	10	0.175643	0.999942
s__Prevotella_buccae	smoking_status	never	0.0599571	0.0307917	90	10	0.0552566	0.999942
s__Prevotella_buccae	diagnosis	moderate dysplasia	0.0148981	0.0271342	90	10	0.584602	0.999942
s__Prevotella_denticola	Time_to_progression_grouped	>6	0.026413	0.220827	90	25	0.905126	0.999942
s__Prevotella_denticola	Time_to_progression_grouped	1<2	0.210622	0.211383	90	25	0.322394	0.999942
s__Prevotella_denticola	Time_to_progression_grouped	2<3	0.00557215	0.206549	90	25	0.978552	0.999942
s__Prevotella_denticola	Time_to_progression_grouped	3<4	0.174062	0.217928	90	25	0.427083	0.999942
s__Prevotella_denticola	Time_to_progression_grouped	4<6	0.0396482	0.212514	90	25	0.852525	0.999942
s__Prevotella_denticola	Time_to_progression_grouped	NP	0.244222	0.161182	90	25	0.134102	0.999942
s__Prevotella_denticola	patient_age	patient_age	-0.00288982	0.00337333	90	25	0.394472	0.999942
s__Prevotella_denticola	sex	male	-0.0124371	0.0729043	90	25	0.865021	0.999942
s__Prevotella_denticola	ethnicity_details	south asian	-0.2961	0.147877	90	25	0.0490147	0.999942
s__Prevotella_denticola	ethnicity_details	asian	0.0843269	0.111445	90	25	0.451717	0.999942
s__Prevotella_denticola	ethnicity_details	other	-0.220854	0.266683	90	25	0.410322	0.999942
s__Prevotella_denticola	TotalWeeklyAlcoholUnits	TotalWeeklyAlcoholUnits	0.000411913	0.00408949	90	25	0.920049	0.999942
s__Prevotella_denticola	smoking_status	never	0.156849	0.078828	90	25	0.0504153	0.999942
s__Prevotella_denticola	diagnosis	moderate dysplasia	-0.0185941	0.0701348	90	25	0.791675	0.999942
s__Prevotella_histicola	Time_to_progression_grouped	>6	-0.364251	0.252044	90	38	0.153403	0.999942
s__Prevotella_histicola	Time_to_progression_grouped	1<2	-0.197103	0.222449	90	38	0.378956	0.999942
s__Prevotella_histicola	Time_to_progression_grouped	2<3	-0.259067	0.254038	90	38	0.311729	0.999942
s__Prevotella_histicola	Time_to_progression_grouped	3<4	-0.324913	0.253599	90	38	0.204836	0.999942
s__Prevotella_histicola	Time_to_progression_grouped	4<6	-0.274217	0.224631	90	38	0.226822	0.999942
s__Prevotella_histicola	Time_to_progression_grouped	NP	-0.0972866	0.159555	90	38	0.54428	0.999942
s__Prevotella_histicola	patient_age	patient_age	-0.000954908	0.00421146	90	38	0.821475	0.999942
s__Prevotella_histicola	sex	male	0.001151	0.0863112	90	38	0.989487	0.999942
s__Prevotella_histicola	ethnicity_details	south asian	-0.197519	0.167448	90	38	0.24394	0.999942
s__Prevotella_histicola	ethnicity_details	asian	-0.223421	0.142652	90	38	0.126928	0.999942
s__Prevotella_histicola	ethnicity_details	other	0.257597	0.320312	90	38	0.424355	0.999942
s__Prevotella_histicola	TotalWeeklyAlcoholUnits	TotalWeeklyAlcoholUnits	-0.00545476	0.00415232	90	38	0.199035	0.999942
s__Prevotella_histicola	smoking_status	never	-0.00363525	0.0930906	90	38	0.969202	0.999942
s__Prevotella_histicola	diagnosis	moderate dysplasia	-0.0802702	0.0829001	90	38	0.337399	0.999942
s__Prevotella_melaninogenica	Time_to_progression_grouped	>6	-0.029524	0.229878	90	50	0.898483	0.999942
s__Prevotella_melaninogenica	Time_to_progression_grouped	1<2	-0.0928748	0.266655	90	50	0.729682	0.999942
s__Prevotella_melaninogenica	Time_to_progression_grouped	2<3	-0.447601	0.230709	90	50	0.0591394	0.999942
s__Prevotella_melaninogenica	Time_to_progression_grouped	3<4	-0.345369	0.239537	90	50	0.157128	0.999942
s__Prevotella_melaninogenica	Time_to_progression_grouped	4<6	-0.0652424	0.285826	90	50	0.820712	0.999942
s__Prevotella_melaninogenica	Time_to_progression_grouped	NP	-0.18896	0.175668	90	50	0.288667	0.999942
s__Prevotella_melaninogenica	patient_age	patient_age	0.00584849	0.00518657	90	50	0.265647	0.999942
s__Prevotella_melaninogenica	sex	male	-0.123054	0.117596	90	50	0.307355	0.999942
s__Prevotella_melaninogenica	ethnicity_details	south asian	0.0879927	0.192488	90	50	0.650006	0.999942
s__Prevotella_melaninogenica	ethnicity_details	asian	-0.170591	0.175267	90	50	0.337098	0.999942
s__Prevotella_melaninogenica	ethnicity_details	other	-0.178217	0.371583	90	50	0.633978	0.999942
s__Prevotella_melaninogenica	TotalWeeklyAlcoholUnits	TotalWeeklyAlcoholUnits	-0.0102601	0.00684005	90	50	0.142709	0.999942
s__Prevotella_melaninogenica	smoking_status	never	-0.0105295	0.122634	90	50	0.932193	0.999942
s__Prevotella_melaninogenica	diagnosis	moderate dysplasia	-0.030367	0.0986125	90	50	0.759584	0.999942
s__Prevotella_nanceiensis	Time_to_progression_grouped	>6	0.0403477	0.212131	90	33	0.849758	0.999942
s__Prevotella_nanceiensis	Time_to_progression_grouped	1<2	0.391068	0.204786	90	33	0.0606648	0.999942
s__Prevotella_nanceiensis	Time_to_progression_grouped	2<3	-0.24537	0.209625	90	33	0.246106	0.999942
s__Prevotella_nanceiensis	Time_to_progression_grouped	3<4	0.0413159	0.215003	90	33	0.848231	0.999942
s__Prevotella_nanceiensis	Time_to_progression_grouped	4<6	-0.00676	0.219608	90	33	0.975544	0.999942
s__Prevotella_nanceiensis	Time_to_progression_grouped	NP	-0.0031155	0.145838	90	33	0.983027	0.999942
s__Prevotella_nanceiensis	patient_age	patient_age	0.00162994	0.00382684	90	33	0.671554	0.999942
s__Prevotella_nanceiensis	sex	male	0.0385898	0.0907858	90	33	0.674004	0.999942
s__Prevotella_nanceiensis	ethnicity_details	south asian	-0.0269024	0.16179	90	33	0.868509	0.999942
s__Prevotella_nanceiensis	ethnicity_details	asian	0.26295	0.134394	90	33	0.0592733	0.999942
s__Prevotella_nanceiensis	ethnicity_details	other	-0.165574	0.355972	90	33	0.643381	0.999942
s__Prevotella_nanceiensis	TotalWeeklyAlcoholUnits	TotalWeeklyAlcoholUnits	0.0045003	0.0043049	90	33	0.301684	0.999942
s__Prevotella_nanceiensis	smoking_status	never	0.115086	0.0964264	90	33	0.24212	0.999942
s__Prevotella_nanceiensis	diagnosis	moderate dysplasia	-0.054479	0.0763824	90	33	0.478232	0.999942
s__Prevotella_oralis	Time_to_progression_grouped	>6	-0.0190557	0.0824562	90	10	0.817883	0.999942
s__Prevotella_oralis	Time_to_progression_grouped	1<2	-0.0128816	0.0790124	90	10	0.870943	0.999942
s__Prevotella_oralis	Time_to_progression_grouped	2<3	-0.00531069	0.0819494	90	10	0.948507	0.999942
s__Prevotella_oralis	Time_to_progression_grouped	3<4	0.00028752	0.0834317	90	10	0.99726	0.999942
s__Prevotella_oralis	Time_to_progression_grouped	4<6	-0.00443893	0.0801377	90	10	0.955978	0.999942
s__Prevotella_oralis	Time_to_progression_grouped	NP	0.051231	0.0572438	90	10	0.373749	0.999942
s__Prevotella_oralis	patient_age	patient_age	-0.00223371	0.00133643	90	10	0.0989239	0.999942
s__Prevotella_oralis	sex	male	-0.0294859	0.0286893	90	10	0.307453	0.999942
s__Prevotella_oralis	ethnicity_details	south asian	-0.0740406	0.0587575	90	10	0.211645	0.999942
s__Prevotella_oralis	ethnicity_details	asian	0.0297258	0.0446963	90	10	0.508107	0.999942
s__Prevotella_oralis	ethnicity_details	other	-0.0175659	0.106116	90	10	0.86898	0.999942
s__Prevotella_oralis	TotalWeeklyAlcoholUnits	TotalWeeklyAlcoholUnits	0.000263175	0.00145653	90	10	0.857115	0.999942
s__Prevotella_oralis	smoking_status	never	0.0296192	0.0312957	90	10	0.347053	0.999942
s__Prevotella_oralis	diagnosis	moderate dysplasia	-0.0203501	0.0273142	90	10	0.45864	0.999942
s__Prevotella_oris	Time_to_progression_grouped	>6	-0.00306932	0.227459	90	38	0.989272	0.999942
s__Prevotella_oris	Time_to_progression_grouped	1<2	-0.00383579	0.217984	90	38	0.986011	0.999942
s__Prevotella_oris	Time_to_progression_grouped	2<3	-0.0735242	0.211077	90	38	0.728638	0.999942
s__Prevotella_oris	Time_to_progression_grouped	3<4	0.0678028	0.23004	90	38	0.769062	0.999942
s__Prevotella_oris	Time_to_progression_grouped	4<6	-0.189043	0.221092	90	38	0.395445	0.999942
s__Prevotella_oris	Time_to_progression_grouped	NP	0.15053	0.158219	90	38	0.344674	0.999942
s__Prevotella_oris	sex	male	-0.0535762	0.0805118	90	38	0.507952	0.999942
s__Prevotella_oris	ethnicity_details	south asian	-0.393032	0.162701	90	38	0.0183199	0.999942
s__Prevotella_oris	ethnicity_details	asian	-0.120133	0.122265	90	38	0.329205	0.999942
s__Prevotella_oris	ethnicity_details	other	-0.192342	0.292989	90	38	0.513667	0.999942
s__Prevotella_oris	TotalWeeklyAlcoholUnits	TotalWeeklyAlcoholUnits	-0.000659635	0.00407239	90	38	0.87179	0.999942
s__Prevotella_oris	smoking_status	never	0.0714599	0.0886062	90	38	0.422693	0.999942
s__Prevotella_oris	diagnosis	moderate dysplasia	0.0446909	0.0763469	90	38	0.560184	0.999942
s__Prevotella_oulorum	Time_to_progression_grouped	>6	0.169514	0.165406	90	26	0.308781	0.999942
s__Prevotella_oulorum	Time_to_progression_grouped	1<2	-0.0240043	0.158513	90	26	0.880045	0.999942
s__Prevotella_oulorum	Time_to_progression_grouped	2<3	-0.00256367	0.153653	90	26	0.986733	0.999942
s__Prevotella_oulorum	Time_to_progression_grouped	3<4	0.152197	0.167352	90	26	0.36607	0.999942
s__Prevotella_oulorum	Time_to_progression_grouped	4<6	-0.0409683	0.160879	90	26	0.799698	0.999942
s__Prevotella_oulorum	Time_to_progression_grouped	NP	0.166906	0.114862	90	26	0.150425	0.999942
s__Prevotella_oulorum	patient_age	patient_age	-0.00140008	0.00267601	90	26	0.602401	0.999942
s__Prevotella_oulorum	sex	male	-0.0134589	0.0571894	90	26	0.814595	0.999942
s__Prevotella_oulorum	ethnicity_details	south asian	-0.17589	0.129837	90	26	0.179635	0.999942
s__Prevotella_oulorum	ethnicity_details	asian	0.00434103	0.0887302	90	26	0.961112	0.999942
s__Prevotella_oulorum	ethnicity_details	other	-0.201215	0.213045	90	26	0.348002	0.999942
s__Prevotella_oulorum	TotalWeeklyAlcoholUnits	TotalWeeklyAlcoholUnits	-0.0022111	0.00291347	90	26	0.450309	0.999942
s__Prevotella_oulorum	smoking_status	never	-0.0251941	0.0615173	90	26	0.683322	0.999942
s__Prevotella_oulorum	diagnosis	moderate dysplasia	0.0770851	0.0544943	90	26	0.161393	0.999942
s__Prevotella_pallens	Time_to_progression_grouped	>6	-0.0290977	0.18461	90	34	0.875275	0.999942
s__Prevotella_pallens	Time_to_progression_grouped	1<2	0.233306	0.176913	90	34	0.192101	0.999942
s__Prevotella_pallens	Time_to_progression_grouped	2<3	0.0697428	0.1734	90	34	0.688769	0.999942
s__Prevotella_pallens	Time_to_progression_grouped	3<4	0.00973374	0.19219	90	34	0.959749	0.999942
s__Prevotella_pallens	Time_to_progression_grouped	4<6	0.360675	0.190756	90	34	0.0635663	0.999942
s__Prevotella_pallens	Time_to_progression_grouped	NP	0.146177	0.127925	90	34	0.257799	0.999942
s__Prevotella_pallens	patient_age	patient_age	0.0049264	0.0030159	90	34	0.107106	0.999942
s__Prevotella_pallens	sex	male	0.0159239	0.0677137	90	34	0.815138	0.999942
s__Prevotella_pallens	ethnicity_details	south asian	0.0075383	0.132308	90	34	0.954733	0.999942
s__Prevotella_pallens	ethnicity_details	asian	-0.0603579	0.101233	90	34	0.552917	0.999942
s__Prevotella_pallens	ethnicity_details	other	0.122785	0.242827	90	34	0.614648	0.999942
s__Prevotella_pallens	TotalWeeklyAlcoholUnits	TotalWeeklyAlcoholUnits	0.00126987	0.00343539	90	34	0.712747	0.999942
s__Prevotella_pallens	smoking_status	never	0.179085	0.0728373	90	34	0.0163512	0.999942
s__Prevotella_pallens	diagnosis	moderate dysplasia	-0.125132	0.0635876	90	34	0.0535942	0.999942
s__Prevotella_pleuritidis	Time_to_progression_grouped	>6	-0.0559935	0.182016	90	19	0.75934	0.999942
s__Prevotella_pleuritidis	Time_to_progression_grouped	1<2	0.0382411	0.160668	90	19	0.812602	0.999942
s__Prevotella_pleuritidis	Time_to_progression_grouped	2<3	-0.00421709	0.168074	90	19	0.98006	0.999942
s__Prevotella_pleuritidis	Time_to_progression_grouped	3<4	0.146194	0.170303	90	19	0.394183	0.999942
s__Prevotella_pleuritidis	Time_to_progression_grouped	4<6	-0.0428978	0.162418	90	19	0.792542	0.999942
s__Prevotella_pleuritidis	Time_to_progression_grouped	NP	0.0314814	0.116083	90	19	0.787118	0.999942
s__Prevotella_pleuritidis	patient_age	patient_age	0.00365303	0.00289	90	19	0.210773	0.999942
s__Prevotella_pleuritidis	sex	male	0.0152471	0.0646676	90	19	0.81529	0.999942
s__Prevotella_pleuritidis	ethnicity_details	south asian	-0.036463	0.122856	90	19	0.767695	0.999942
s__Prevotella_pleuritidis	ethnicity_details	asian	0.0428045	0.0965591	90	19	0.660106	0.999942
s__Prevotella_pleuritidis	ethnicity_details	other	-0.194005	0.218402	90	19	0.377636	0.999942
s__Prevotella_pleuritidis	TotalWeeklyAlcoholUnits	TotalWeeklyAlcoholUnits	0.00082269	0.00314613	90	19	0.795074	0.999942
s__Prevotella_pleuritidis	smoking_status	never	0.0241413	0.0688874	90	19	0.728315	0.999942
s__Prevotella_pleuritidis	diagnosis	moderate dysplasia	0.00267783	0.0590841	90	19	0.96399	0.999942
s__Prevotella_salivae	Time_to_progression_grouped	>6	0.132061	0.187047	90	33	0.48248	0.999942
s__Prevotella_salivae	Time_to_progression_grouped	1<2	0.103309	0.179292	90	33	0.566297	0.999942
s__Prevotella_salivae	Time_to_progression_grouped	2<3	0.187611	0.185623	90	33	0.315588	0.999942
s__Prevotella_salivae	Time_to_progression_grouped	3<4	0.130567	0.207855	90	33	0.531913	0.999942
s__Prevotella_salivae	Time_to_progression_grouped	NP	0.166782	0.129752	90	33	0.202833	0.999942
s__Prevotella_salivae	patient_age	patient_age	0.0023571	0.00306947	90	33	0.445082	0.999942
s__Prevotella_salivae	sex	male	0.0673347	0.0673161	90	33	0.320574	0.999942
s__Prevotella_salivae	ethnicity_details	south asian	0.140044	0.133282	90	33	0.296945	0.999942
s__Prevotella_salivae	ethnicity_details	asian	0.00229642	0.102668	90	33	0.982218	0.999942
s__Prevotella_salivae	ethnicity_details	other	-0.124976	0.258637	90	33	0.630434	0.999942
s__Prevotella_salivae	TotalWeeklyAlcoholUnits	TotalWeeklyAlcoholUnits	0.000237696	0.00339184	90	33	0.944328	0.999942
s__Prevotella_salivae	smoking_status	never	0.102073	0.0723707	90	33	0.162783	0.999942
s__Prevotella_salivae	diagnosis	moderate dysplasia	-0.0635805	0.0626602	90	33	0.313701	0.999942
s__Prevotella_sp._HMT_300	Time_to_progression_grouped	>6	0.196201	0.141607	90	12	0.170333	0.999942
s__Prevotella_sp._HMT_300	Time_to_progression_grouped	1<2	-0.0532652	0.135543	90	12	0.695548	0.999942
s__Prevotella_sp._HMT_300	Time_to_progression_grouped	2<3	-0.0536195	0.133513	90	12	0.689162	0.999942
s__Prevotella_sp._HMT_300	Time_to_progression_grouped	3<4	-0.0578326	0.147142	90	12	0.695496	0.999942
s__Prevotella_sp._HMT_300	Time_to_progression_grouped	4<6	-0.0732931	0.136493	90	12	0.593082	0.999942
s__Prevotella_sp._HMT_300	Time_to_progression_grouped	NP	0.064216	0.0974315	90	12	0.512134	0.999942
s__Prevotella_sp._HMT_300	patient_age	patient_age	-0.00478219	0.00231424	90	12	0.0426531	0.999942
s__Prevotella_sp._HMT_300	sex	male	0.100998	0.0533314	90	12	0.0700108	0.999942
s__Prevotella_sp._HMT_300	ethnicity_details	south asian	-0.128024	0.102796	90	12	0.21813	0.999942
s__Prevotella_sp._HMT_300	ethnicity_details	asian	0.115064	0.0797652	90	12	0.159208	0.999942
s__Prevotella_sp._HMT_300	ethnicity_details	other	-0.0191595	0.186987	90	12	0.918667	0.999942
s__Prevotella_sp._HMT_300	TotalWeeklyAlcoholUnits	TotalWeeklyAlcoholUnits	-0.00230273	0.00264846	90	12	0.390063	0.999942
s__Prevotella_sp._HMT_300	smoking_status	never	-0.00945546	0.0565349	90	12	0.868535	0.999942
s__Prevotella_sp._HMT_300	diagnosis	moderate dysplasia	0.00644802	0.0488104	90	12	0.895301	0.999942
s__Prevotella_sp._HMT_305	Time_to_progression_grouped	>6	0.019224	0.100471	90	19	0.848799	0.999942
s__Prevotella_sp._HMT_305	Time_to_progression_grouped	1<2	0.0580221	0.0961633	90	19	0.548167	0.999942
s__Prevotella_sp._HMT_305	Time_to_progression_grouped	2<3	0.108344	0.0943043	90	19	0.254318	0.999942
s__Prevotella_sp._HMT_305	Time_to_progression_grouped	3<4	-0.00759129	0.101341	90	19	0.940498	0.999942
s__Prevotella_sp._HMT_305	Time_to_progression_grouped	4<6	0.0405269	0.096449	90	19	0.675662	0.999942
s__Prevotella_sp._HMT_305	Time_to_progression_grouped	NP	0.120738	0.0686388	90	19	0.0830799	0.999942
s__Prevotella_sp._HMT_305	patient_age	patient_age	0.000922598	0.00166405	90	19	0.580934	0.999942
s__Prevotella_sp._HMT_305	sex	male	0.0392106	0.0403593	90	19	0.339437	0.999942
s__Prevotella_sp._HMT_305	ethnicity_details	south asian	-0.155871	0.0758028	90	19	0.0437208	0.999942
s__Prevotella_sp._HMT_305	ethnicity_details	asian	-0.000682362	0.0606515	90	19	0.991077	0.999942
s__Prevotella_sp._HMT_305	ethnicity_details	other	0.00791946	0.131922	90	19	0.95229	0.999942
s__Prevotella_sp._HMT_305	TotalWeeklyAlcoholUnits	TotalWeeklyAlcoholUnits	0.00139177	0.0019617	90	19	0.48135	0.999942
s__Prevotella_sp._HMT_305	smoking_status	never	0.0839639	0.0430021	90	19	0.0590499	0.999942
s__Prevotella_sp._HMT_305	diagnosis	moderate dysplasia	-0.0227817	0.034186	90	19	0.507218	0.999942
s__Prevotella_sp._HMT_306	Time_to_progression_grouped	>6	0.216737	0.172349	90	12	0.212564	0.999942
s__Prevotella_sp._HMT_306	Time_to_progression_grouped	1<2	-0.0434634	0.1663	90	12	0.794555	0.999942
s__Prevotella_sp._HMT_306	Time_to_progression_grouped	2<3	0.255712	0.1715	90	12	0.140263	0.999942
s__Prevotella_sp._HMT_306	Time_to_progression_grouped	3<4	-0.0573828	0.17432	90	12	0.742962	0.999942
s__Prevotella_sp._HMT_306	Time_to_progression_grouped	4<6	-0.0530957	0.168467	90	12	0.753532	0.999942
s__Prevotella_sp._HMT_306	Time_to_progression_grouped	NP	0.0617323	0.120011	90	12	0.608533	0.999942
s__Prevotella_sp._HMT_306	patient_age	patient_age	0.000847066	0.00289008	90	12	0.770282	0.999942
s__Prevotella_sp._HMT_306	sex	male	0.0508458	0.0597761	90	12	0.39777	0.999942
s__Prevotella_sp._HMT_306	ethnicity_details	south asian	-0.117416	0.123044	90	12	0.343101	0.999942
s__Prevotella_sp._HMT_306	ethnicity_details	asian	-0.150959	0.100252	90	12	0.136434	0.999942
s__Prevotella_sp._HMT_306	ethnicity_details	other	-0.0134336	0.222426	90	12	0.952006	0.999942
s__Prevotella_sp._HMT_306	TotalWeeklyAlcoholUnits	TotalWeeklyAlcoholUnits	-0.00465723	0.00303253	90	12	0.128921	0.999942
s__Prevotella_sp._HMT_306	smoking_status	never	-0.00452155	0.0653902	90	12	0.945062	0.999942
s__Prevotella_sp._HMT_306	diagnosis	moderate dysplasia	0.0360534	0.0572598	90	12	0.530892	0.999942
s__Prevotella_sp._HMT_313	Time_to_progression_grouped	>6	0.0712348	0.161284	90	17	0.660069	0.999942
s__Prevotella_sp._HMT_313	Time_to_progression_grouped	1<2	-0.165798	0.154769	90	17	0.287681	0.999942
s__Prevotella_sp._HMT_313	Time_to_progression_grouped	2<3	-0.0604519	0.149803	90	17	0.687762	0.999942
s__Prevotella_sp._HMT_313	Time_to_progression_grouped	3<4	-0.128466	0.163524	90	17	0.434711	0.999942
s__Prevotella_sp._HMT_313	Time_to_progression_grouped	4<6	-0.0136882	0.157301	90	17	0.930901	0.999942
s__Prevotella_sp._HMT_313	Time_to_progression_grouped	NP	-0.00371307	0.112253	90	17	0.973705	0.999942
s__Prevotella_sp._HMT_313	patient_age	patient_age	-0.00294271	0.00262885	90	17	0.266747	0.999942
s__Prevotella_sp._HMT_313	sex	male	0.0436048	0.0575043	90	17	0.450789	0.999942
s__Prevotella_sp._HMT_313	ethnicity_details	south asian	-0.0664461	0.115911	90	17	0.568285	0.999942
s__Prevotella_sp._HMT_313	ethnicity_details	asian	-0.124648	0.0872691	90	17	0.157584	0.999942
s__Prevotella_sp._HMT_313	ethnicity_details	other	-0.0533487	0.20787	90	17	0.798195	0.999942
s__Prevotella_sp._HMT_313	TotalWeeklyAlcoholUnits	TotalWeeklyAlcoholUnits	-0.000958883	0.0029189	90	17	0.743494	0.999942
s__Prevotella_sp._HMT_313	smoking_status	never	0.148252	0.0619612	90	17	0.0193753	0.999942
s__Prevotella_sp._HMT_313	diagnosis	moderate dysplasia	-0.0809043	0.0546698	90	17	0.143331	0.999942
s__Ralstonia_pickettii	Time_to_progression_grouped	>6	0.140794	0.120762	90	13	0.247522	0.999942
s__Ralstonia_pickettii	Time_to_progression_grouped	1<2	-0.0251181	0.115504	90	13	0.828462	0.999942
s__Ralstonia_pickettii	Time_to_progression_grouped	2<3	0.150014	0.113975	90	13	0.192237	0.999942
s__Ralstonia_pickettii	Time_to_progression_grouped	3<4	0.0114017	0.121002	90	13	0.925206	0.999942
s__Ralstonia_pickettii	Time_to_progression_grouped	4<6	-0.00545298	0.115248	90	13	0.962398	0.999942
s__Ralstonia_pickettii	Time_to_progression_grouped	NP	0.0433117	0.0875127	90	13	0.622229	0.999942
s__Ralstonia_pickettii	patient_age	patient_age	-0.0006946	0.00184356	90	13	0.707478	0.999942
s__Ralstonia_pickettii	sex	male	0.0214303	0.0418171	90	13	0.613135	0.999942
s__Ralstonia_pickettii	ethnicity_details	south asian	0.122821	0.0819938	90	13	0.13954	0.999942
s__Ralstonia_pickettii	ethnicity_details	asian	-0.02151	0.0634619	90	13	0.736835	0.999942
s__Ralstonia_pickettii	ethnicity_details	other	-0.0203885	0.148184	90	13	0.890946	0.999942
s__Ralstonia_pickettii	TotalWeeklyAlcoholUnits	TotalWeeklyAlcoholUnits	1.11674e-06	0.00228608	90	13	0.999612	0.999942
s__Ralstonia_pickettii	smoking_status	never	0.0290907	0.0450774	90	13	0.523983	0.999942
s__Ralstonia_pickettii	diagnosis	moderate dysplasia	-0.0346669	0.038991	90	13	0.377037	0.999942
s__Rothia_aeria	Time_to_progression_grouped	>6	-0.134839	0.2222	90	37	0.546407	0.999942
s__Rothia_aeria	Time_to_progression_grouped	1<2	-0.128768	0.213541	90	37	0.548851	0.999942
s__Rothia_aeria	Time_to_progression_grouped	2<3	-0.0786809	0.223464	90	37	0.726021	0.999942
s__Rothia_aeria	Time_to_progression_grouped	3<4	0.0278614	0.278845	90	37	0.920762	0.999942
s__Rothia_aeria	Time_to_progression_grouped	4<6	-0.272761	0.212312	90	37	0.204659	0.999942
s__Rothia_aeria	Time_to_progression_grouped	NP	-0.106394	0.151724	90	37	0.486278	0.999942
s__Rothia_aeria	patient_age	patient_age	-1.0234e-05	0.00386256	90	37	0.997894	0.999942
s__Rothia_aeria	sex	male	0.0129839	0.101364	90	37	0.899231	0.999942
s__Rothia_aeria	ethnicity_details	south asian	0.0559705	0.185199	90	37	0.763454	0.999942
s__Rothia_aeria	ethnicity_details	asian	-0.0459817	0.145048	90	37	0.753243	0.999942
s__Rothia_aeria	ethnicity_details	other	-0.426231	0.414275	90	37	0.307562	0.999942
s__Rothia_aeria	TotalWeeklyAlcoholUnits	TotalWeeklyAlcoholUnits	0.00317552	0.00460165	90	37	0.493905	0.999942
s__Rothia_aeria	smoking_status	never	0.225406	0.105667	90	37	0.0416682	0.999942
s__Rothia_aeria	diagnosis	moderate dysplasia	-0.107944	0.0826783	90	37	0.196303	0.999942
s__Rothia_mucilaginosa	Time_to_progression_grouped	3<4	-0.675955	0.539608	90	83	0.253424	0.999942
s__Rothia_mucilaginosa	Time_to_progression_grouped	4<6	-1.28375	0.650527	90	83	0.0903594	0.999942
s__Rothia_mucilaginosa	Time_to_progression_grouped	NP	0.126427	0.318351	90	83	0.70731	0.999942
s__Rothia_mucilaginosa	patient_age	patient_age	-0.00787592	0.0128591	90	83	0.56056	0.999942
s__Rothia_mucilaginosa	sex	male	0.892706	0.370488	90	83	0.0475265	0.999942
s__Rothia_mucilaginosa	ethnicity_details	asian	-0.408091	0.338217	90	83	0.268052	0.999942
s__Rothia_mucilaginosa	ethnicity_details	other	-0.26083	0.47277	90	83	0.599221	0.999942
s__Rothia_mucilaginosa	TotalWeeklyAlcoholUnits	TotalWeeklyAlcoholUnits	-0.00587557	0.0149781	90	83	0.708037	0.999942
s__Rothia_mucilaginosa	smoking_status	never	0.539033	0.323523	90	83	0.140692	0.999942
s__Rothia_mucilaginosa	diagnosis	moderate dysplasia	0.696057	0.30037	90	83	0.0659564	0.999942
s__Ruminococcaceae_.G.1._bacterium_HMT_075	Time_to_progression_grouped	>6	0.0365919	0.160629	90	24	0.820449	0.999942
s__Ruminococcaceae_.G.1._bacterium_HMT_075	Time_to_progression_grouped	1<2	0.0722793	0.153374	90	24	0.638897	0.999942
s__Ruminococcaceae_.G.1._bacterium_HMT_075	Time_to_progression_grouped	2<3	-0.0441031	0.149209	90	24	0.768406	0.999942
s__Ruminococcaceae_.G.1._bacterium_HMT_075	Time_to_progression_grouped	3<4	-0.0817543	0.163384	90	24	0.618505	0.999942
s__Ruminococcaceae_.G.1._bacterium_HMT_075	Time_to_progression_grouped	4<6	0.0607966	0.165849	90	24	0.715038	0.999942
s__Ruminococcaceae_.G.1._bacterium_HMT_075	Time_to_progression_grouped	NP	0.0626979	0.111356	90	24	0.575196	0.999942
s__Ruminococcaceae_.G.1._bacterium_HMT_075	patient_age	patient_age	0.00146748	0.00265721	90	24	0.582483	0.999942
s__Ruminococcaceae_.G.1._bacterium_HMT_075	sex	male	-0.0041551	0.0568983	90	24	0.942021	0.999942
s__Ruminococcaceae_.G.1._bacterium_HMT_075	ethnicity_details	south asian	0.186135	0.114056	90	24	0.107091	0.999942
s__Ruminococcaceae_.G.1._bacterium_HMT_075	ethnicity_details	asian	0.154647	0.0917792	90	24	0.0963426	0.999942
s__Ruminococcaceae_.G.1._bacterium_HMT_075	ethnicity_details	other	0.176224	0.207557	90	24	0.398788	0.999942
s__Ruminococcaceae_.G.1._bacterium_HMT_075	TotalWeeklyAlcoholUnits	TotalWeeklyAlcoholUnits	0.00165948	0.0028423	90	24	0.561325	0.999942
s__Ruminococcaceae_.G.1._bacterium_HMT_075	smoking_status	never	0.064917	0.0608681	90	24	0.289901	0.999942
s__Ruminococcaceae_.G.1._bacterium_HMT_075	diagnosis	moderate dysplasia	0.00950791	0.0534368	90	24	0.859295	0.999942
s__Ruminococcaceae_.G.2._bacterium_HMT_085	Time_to_progression_grouped	>6	-0.212293	0.111107	90	12	0.0598772	0.999942
s__Ruminococcaceae_.G.2._bacterium_HMT_085	Time_to_progression_grouped	1<2	-0.126003	0.106487	90	12	0.240456	0.999942
s__Ruminococcaceae_.G.2._bacterium_HMT_085	Time_to_progression_grouped	2<3	-0.224811	0.103251	90	12	0.0326408	0.999942
s__Ruminococcaceae_.G.2._bacterium_HMT_085	Time_to_progression_grouped	3<4	-0.242855	0.112484	90	12	0.0344614	0.999942
s__Ruminococcaceae_.G.2._bacterium_HMT_085	Time_to_progression_grouped	4<6	-0.246296	0.108074	90	12	0.0255464	0.999942
s__Ruminococcaceae_.G.2._bacterium_HMT_085	Time_to_progression_grouped	NP	-0.153341	0.0771648	90	12	0.0505805	0.999942
s__Ruminococcaceae_.G.2._bacterium_HMT_085	patient_age	patient_age	-0.00232345	0.00179479	90	12	0.199466	0.999942
s__Ruminococcaceae_.G.2._bacterium_HMT_085	sex	male	0.0046087	0.0382226	90	12	0.904382	0.999942
s__Ruminococcaceae_.G.2._bacterium_HMT_085	ethnicity_details	south asian	-0.0631305	0.0792131	90	12	0.427995	0.999942
s__Ruminococcaceae_.G.2._bacterium_HMT_085	ethnicity_details	asian	0.0604483	0.0596155	90	12	0.313933	0.999942
s__Ruminococcaceae_.G.2._bacterium_HMT_085	ethnicity_details	other	-0.00128847	0.143146	90	12	0.992843	0.999942
s__Ruminococcaceae_.G.2._bacterium_HMT_085	TotalWeeklyAlcoholUnits	TotalWeeklyAlcoholUnits	-0.00118337	0.00195699	90	12	0.54742	0.999942
s__Ruminococcaceae_.G.2._bacterium_HMT_085	smoking_status	never	-0.018603	0.0413483	90	12	0.65422	0.999942
s__Ruminococcaceae_.G.2._bacterium_HMT_085	diagnosis	moderate dysplasia	0.0402096	0.036429	90	12	0.273303	0.999942
s__Saccharibacteria_.TM7._.G.1._bacterium_HMT_346	Time_to_progression_grouped	>6	-0.0228687	0.164204	90	19	0.889615	0.999942
s__Saccharibacteria_.TM7._.G.1._bacterium_HMT_346	Time_to_progression_grouped	1<2	-0.0813255	0.144899	90	19	0.576318	0.999942
s__Saccharibacteria_.TM7._.G.1._bacterium_HMT_346	Time_to_progression_grouped	2<3	0.0289357	0.140464	90	19	0.837356	0.999942
s__Saccharibacteria_.TM7._.G.1._bacterium_HMT_346	Time_to_progression_grouped	3<4	0.0102237	0.152987	90	19	0.946899	0.999942
s__Saccharibacteria_.TM7._.G.1._bacterium_HMT_346	Time_to_progression_grouped	4<6	-0.12692	0.147086	90	19	0.390982	0.999942
s__Saccharibacteria_.TM7._.G.1._bacterium_HMT_346	Time_to_progression_grouped	NP	0.103666	0.105006	90	19	0.326739	0.999942
s__Saccharibacteria_.TM7._.G.1._bacterium_HMT_346	patient_age	patient_age	-0.00431362	0.00244329	90	19	0.081605	0.999942
s__Saccharibacteria_.TM7._.G.1._bacterium_HMT_346	sex	male	0.0421984	0.05201	90	19	0.419766	0.999942
s__Saccharibacteria_.TM7._.G.1._bacterium_HMT_346	ethnicity_details	south asian	-0.0695277	0.107838	90	19	0.521087	0.999942
s__Saccharibacteria_.TM7._.G.1._bacterium_HMT_346	ethnicity_details	asian	-0.143699	0.0810997	90	19	0.0805302	0.999942
s__Saccharibacteria_.TM7._.G.1._bacterium_HMT_346	ethnicity_details	other	-0.102049	0.194714	90	19	0.601778	0.999942
s__Saccharibacteria_.TM7._.G.1._bacterium_HMT_346	TotalWeeklyAlcoholUnits	TotalWeeklyAlcoholUnits	-0.00294125	0.00266441	90	19	0.273212	0.999942
s__Saccharibacteria_.TM7._.G.1._bacterium_HMT_346	smoking_status	never	-0.0803007	0.056547	90	19	0.159786	0.999942
s__Saccharibacteria_.TM7._.G.1._bacterium_HMT_346	diagnosis	moderate dysplasia	0.0595057	0.0500061	90	19	0.237863	0.999942
s__Saccharibacteria_.TM7._.G.1._bacterium_HMT_347	Time_to_progression_grouped	>6	0.008529	0.0957601	90	10	0.929276	0.999942
s__Saccharibacteria_.TM7._.G.1._bacterium_HMT_347	Time_to_progression_grouped	1<2	0.0237566	0.0917973	90	10	0.796533	0.999942
s__Saccharibacteria_.TM7._.G.1._bacterium_HMT_347	Time_to_progression_grouped	2<3	-0.00482647	0.0889443	90	10	0.956875	0.999942
s__Saccharibacteria_.TM7._.G.1._bacterium_HMT_347	Time_to_progression_grouped	3<4	0.154144	0.096864	90	10	0.115913	0.999942
s__Saccharibacteria_.TM7._.G.1._bacterium_HMT_347	Time_to_progression_grouped	4<6	0.0381786	0.093346	90	10	0.683753	0.999942
s__Saccharibacteria_.TM7._.G.1._bacterium_HMT_347	Time_to_progression_grouped	NP	0.0656072	0.0667628	90	10	0.32905	0.999942
s__Saccharibacteria_.TM7._.G.1._bacterium_HMT_347	patient_age	patient_age	0.000472832	0.00162041	90	10	0.77128	0.999942
s__Saccharibacteria_.TM7._.G.1._bacterium_HMT_347	sex	male	-0.000996988	0.0334712	90	10	0.97632	0.999942
s__Saccharibacteria_.TM7._.G.1._bacterium_HMT_347	ethnicity_details	south asian	-0.0488464	0.068362	90	10	0.477212	0.999942
s__Saccharibacteria_.TM7._.G.1._bacterium_HMT_347	ethnicity_details	asian	0.0431902	0.0538397	90	10	0.425077	0.999942
s__Saccharibacteria_.TM7._.G.1._bacterium_HMT_347	ethnicity_details	other	-0.106473	0.123305	90	10	0.390732	0.999942
s__Saccharibacteria_.TM7._.G.1._bacterium_HMT_347	TotalWeeklyAlcoholUnits	TotalWeeklyAlcoholUnits	0.00306029	0.00169022	90	10	0.0743769	0.999942
s__Saccharibacteria_.TM7._.G.1._bacterium_HMT_347	smoking_status	never	0.0186732	0.0361366	90	10	0.606923	0.999942
s__Saccharibacteria_.TM7._.G.1._bacterium_HMT_347	diagnosis	moderate dysplasia	-0.0503672	0.0321698	90	10	0.121811	0.999942
s__Saccharibacteria_.TM7._.G.1._bacterium_HMT_348	Time_to_progression_grouped	>6	0.169496	0.0881203	90	15	0.0586103	0.999942
s__Saccharibacteria_.TM7._.G.1._bacterium_HMT_348	Time_to_progression_grouped	1<2	-0.038007	0.0843055	90	15	0.653556	0.999942
s__Saccharibacteria_.TM7._.G.1._bacterium_HMT_348	Time_to_progression_grouped	2<3	-0.0127919	0.0830457	90	15	0.878022	0.999942
s__Saccharibacteria_.TM7._.G.1._bacterium_HMT_348	Time_to_progression_grouped	3<4	0.125773	0.0887816	90	15	0.161207	0.999942
s__Saccharibacteria_.TM7._.G.1._bacterium_HMT_348	Time_to_progression_grouped	4<6	-0.0406644	0.0841504	90	15	0.63058	0.999942
s__Saccharibacteria_.TM7._.G.1._bacterium_HMT_348	Time_to_progression_grouped	NP	0.0418404	0.0598444	90	15	0.487011	0.999942
s__Saccharibacteria_.TM7._.G.1._bacterium_HMT_348	patient_age	patient_age	0.00124715	0.00147683	90	15	0.401114	0.999942
s__Saccharibacteria_.TM7._.G.1._bacterium_HMT_348	sex	male	-0.026112	0.0385846	90	15	0.504808	0.999942
s__Saccharibacteria_.TM7._.G.1._bacterium_HMT_348	ethnicity_details	south asian	0.114443	0.0688085	90	15	0.101059	0.999942
s__Saccharibacteria_.TM7._.G.1._bacterium_HMT_348	ethnicity_details	asian	0.00956579	0.0566299	90	15	0.866701	0.999942
s__Saccharibacteria_.TM7._.G.1._bacterium_HMT_348	ethnicity_details	other	-0.095017	0.11726	90	15	0.420329	0.999942
s__Saccharibacteria_.TM7._.G.1._bacterium_HMT_348	TotalWeeklyAlcoholUnits	TotalWeeklyAlcoholUnits	0.00352899	0.00181134	90	15	0.0568284	0.999942
s__Saccharibacteria_.TM7._.G.1._bacterium_HMT_348	smoking_status	never	0.0213837	0.0406099	90	15	0.60208	0.999942
s__Saccharibacteria_.TM7._.G.1._bacterium_HMT_348	diagnosis	moderate dysplasia	0.0467487	0.0304748	90	15	0.129236	0.999942
s__Saccharibacteria_.TM7._.G.1._bacterium_HMT_349	Time_to_progression_grouped	>6	-0.0124423	0.0848113	90	10	0.883772	0.999942
s__Saccharibacteria_.TM7._.G.1._bacterium_HMT_349	Time_to_progression_grouped	1<2	-0.01344	0.0812575	90	10	0.869089	0.999942
s__Saccharibacteria_.TM7._.G.1._bacterium_HMT_349	Time_to_progression_grouped	2<3	0.00906253	0.0795833	90	10	0.909643	0.999942
s__Saccharibacteria_.TM7._.G.1._bacterium_HMT_349	Time_to_progression_grouped	3<4	-0.0215872	0.0880178	90	10	0.806936	0.999942
s__Saccharibacteria_.TM7._.G.1._bacterium_HMT_349	Time_to_progression_grouped	4<6	-0.0214158	0.0822562	90	10	0.79534	0.999942
s__Saccharibacteria_.TM7._.G.1._bacterium_HMT_349	Time_to_progression_grouped	NP	0.0451508	0.0587767	90	10	0.444913	0.999942
s__Saccharibacteria_.TM7._.G.1._bacterium_HMT_349	patient_age	patient_age	-0.00113792	0.00137188	90	10	0.409524	0.999942
s__Saccharibacteria_.TM7._.G.1._bacterium_HMT_349	sex	male	0.0103141	0.030157	90	10	0.733452	0.999942
s__Saccharibacteria_.TM7._.G.1._bacterium_HMT_349	ethnicity_details	south asian	-0.0547674	0.0605946	90	10	0.369014	0.999942
s__Saccharibacteria_.TM7._.G.1._bacterium_HMT_349	ethnicity_details	asian	0.0228572	0.0460756	90	10	0.621291	0.999942
s__Saccharibacteria_.TM7._.G.1._bacterium_HMT_349	ethnicity_details	other	0.135151	0.111241	90	10	0.228207	0.999942
s__Saccharibacteria_.TM7._.G.1._bacterium_HMT_349	TotalWeeklyAlcoholUnits	TotalWeeklyAlcoholUnits	-0.00105941	0.00152751	90	10	0.490115	0.999942
s__Saccharibacteria_.TM7._.G.1._bacterium_HMT_349	smoking_status	never	-0.016114	0.0322283	90	10	0.618544	0.999942
s__Saccharibacteria_.TM7._.G.1._bacterium_HMT_349	diagnosis	moderate dysplasia	0.0174855	0.0284395	90	10	0.540638	0.999942
s__Saccharibacteria_.TM7._.G.1._bacterium_HMT_352	Time_to_progression_grouped	>6	0.041361	0.129266	90	15	0.74997	0.999942
s__Saccharibacteria_.TM7._.G.1._bacterium_HMT_352	Time_to_progression_grouped	1<2	-0.0450144	0.12369	90	15	0.71704	0.999942
s__Saccharibacteria_.TM7._.G.1._bacterium_HMT_352	Time_to_progression_grouped	2<3	-0.0530545	0.121635	90	15	0.664035	0.999942
s__Saccharibacteria_.TM7._.G.1._bacterium_HMT_352	Time_to_progression_grouped	3<4	0.0689464	0.130293	90	15	0.598428	0.999942
s__Saccharibacteria_.TM7._.G.1._bacterium_HMT_352	Time_to_progression_grouped	4<6	-0.100039	0.124071	90	15	0.423004	0.999942
s__Saccharibacteria_.TM7._.G.1._bacterium_HMT_352	Time_to_progression_grouped	NP	0.0791355	0.0880097	90	15	0.371952	0.999942
s__Saccharibacteria_.TM7._.G.1._bacterium_HMT_352	patient_age	patient_age	-0.00269848	0.00215675	90	15	0.214825	0.999942
s__Saccharibacteria_.TM7._.G.1._bacterium_HMT_352	sex	male	0.128926	0.0548988	90	15	0.0269931	0.999942
[truncated: 760 more rows]

[truncated: 8 more sheets: S3E P_RA, S3F P_RA_M, S3G P_NP_CLR, S3H P_NP_CLR_M, S3I PG_NP_CLR, S3J PG_NP_CLR_M, S3K P_CLR, S3L P_CLR_M]
