# Supplementary material for: Exploring the microbiome of oral epithelial dysplasia as a predictor of malignant progression
Source: BMC Oral Health. 2023 Apr 6;23:206. doi: 10.1186/s12903-023-02911-5 (PMC10080811; doi:10.1186/s12903-023-02911-5)
Supplement: Supplementary file 5 — Additional file 5. Supplementary tables 4A-L showing MaAsLin2 differential abundance test results on PICRUSt2 predicted metagenomes at the pathway level. [file 12903_2023_2911_MOESM5_ESM.xlsx]

## Sheet: S4A P_NP_RA
Supplementary Table 4A. Results of MaAsLin2 differential abundance testing at the pathway level (on PICRUSt2 predicted metagenomes) with relative abundance data. The test was run with an AST transform, no additional normalisation, progression status as a fixed effect and matched progressor/non-progressor groupings as a random effect.
Pathway	Metadata	Value (metadata group)	Coefficient	Standard Error	N	N (not 0)	p-value	q-value
X1CMET2.PWY	Progression	progression	0.000828107	0.0156444	90	90	0.957905	0.998238
X3.HYDROXYPHENYLACETATE.DEGRADATION.PWY	Progression	progression	-0.0103837	0.0243082	90	52	0.6703	0.998238
AEROBACTINSYN.PWY	Progression	progression	-0.00353504	0.00640953	90	11	0.582669	0.998238
ALL.CHORISMATE.PWY	Progression	progression	0.0328876	0.0264248	90	72	0.21821	0.998238
ANAEROFRUCAT.PWY	Progression	progression	-0.00350722	0.0200643	90	90	0.861639	0.998238
ANAGLYCOLYSIS.PWY	Progression	progression	-0.00070287	0.0205569	90	90	0.972802	0.998238
ARG.POLYAMINE.SYN	Progression	progression	0.00376774	0.0184811	90	90	0.838926	0.998238
ARGORNPROST.PWY	Progression	progression	0.0276697	0.023489	90	88	0.241978	0.998238
ARGSYN.PWY	Progression	progression	0.000446011	0.0252872	90	90	0.985968	0.998238
ARGSYNBSUB.PWY	Progression	progression	0.0107523	0.0313498	90	90	0.732431	0.998238
ARO.PWY	Progression	progression	-0.015177	0.0195447	90	90	0.43952	0.998238
ASPASN.PWY	Progression	progression	0.000798246	0.0286711	90	90	0.977883	0.998238
AST.PWY	Progression	progression	-0.00018081	0.0119012	90	52	0.987913	0.998238
BIOTIN.BIOSYNTHESIS.PWY	Progression	progression	0.0341845	0.0394867	90	90	0.39015	0.998238
BRANCHED.CHAIN.AA.SYN.PWY	Progression	progression	-0.00659009	0.0199456	90	90	0.742265	0.998238
CALVIN.PWY	Progression	progression	0.0148505	0.0173821	90	90	0.396366	0.998238
CATECHOL.ORTHO.CLEAVAGE.PWY	Progression	progression	-0.00697825	0.0214956	90	54	0.746227	0.998238
CENTFERM.PWY	Progression	progression	-0.0214139	0.0175088	90	80	0.224582	0.998238
CHLOROPHYLL.SYN	Progression	progression	-0.0060584	0.00780992	90	16	0.441006	0.998238
COA.PWY	Progression	progression	-0.00500438	0.0185915	90	90	0.788424	0.998238
COBALSYN.PWY	Progression	progression	0.0214082	0.0352296	90	90	0.544968	0.998238
CODH.PWY	Progression	progression	0.0156899	0.0180482	90	71	0.387031	0.998238
COLANSYN.PWY	Progression	progression	-0.00462467	0.0309835	90	90	0.881688	0.998238
COMPLETE.ARO.PWY	Progression	progression	-0.0159829	0.0209828	90	90	0.448267	0.998238
CRNFORCAT.PWY	Progression	progression	0.00528358	0.013057	90	41	0.687194	0.998238
DAPLYSINESYN.PWY	Progression	progression	0.0112889	0.0153062	90	90	0.462757	0.998238
DENITRIFICATION.PWY	Progression	progression	0.0113661	0.0311417	90	89	0.716431	0.998238
DENOVOPURINE2.PWY	Progression	progression	-0.0291003	0.0197568	90	90	0.144338	0.998238
DTDPRHAMSYN.PWY	Progression	progression	0.00593659	0.0204405	90	90	0.772169	0.998238
ENTBACSYN.PWY	Progression	progression	-0.0307216	0.047023	90	88	0.51608	0.998238
FAO.PWY	Progression	progression	0.00494835	0.047457	90	87	0.917192	0.998238
FASYN.ELONG.PWY	Progression	progression	0.0223767	0.0350505	90	90	0.524863	0.998238
FASYN.INITIAL.PWY	Progression	progression	0.0315043	0.0490797	90	90	0.523423	0.998238
FERMENTATION.PWY	Progression	progression	-0.00651605	0.0161092	90	90	0.686832	0.998238
FOLSYN.PWY	Progression	progression	-0.00261355	0.0202802	90	90	0.897753	0.998238
FUC.RHAMCAT.PWY	Progression	progression	-0.0230433	0.0132566	90	79	0.0873838	0.998238
FUCCAT.PWY	Progression	progression	0.0250275	0.0221788	90	87	0.262201	0.998238
GALACT.GLUCUROCAT.PWY	Progression	progression	-0.0182788	0.0169423	90	83	0.283588	0.998238
GALACTARDEG.PWY	Progression	progression	0.00233061	0.0121464	90	53	0.848281	0.998238
GALACTUROCAT.PWY	Progression	progression	-0.0114521	0.0196069	90	85	0.560655	0.998238
GALLATE.DEGRADATION.I.PWY	Progression	progression	-0.00609552	0.0108684	90	39	0.576327	0.998238
GALLATE.DEGRADATION.II.PWY	Progression	progression	-0.00229579	0.0104052	90	32	0.825885	0.998238
GLCMANNANAUT.PWY	Progression	progression	-0.0178239	0.0357124	90	89	0.618957	0.998238
GLUCARDEG.PWY	Progression	progression	0.00197877	0.0140005	90	54	0.887928	0.998238
GLUCARGALACTSUPER.PWY	Progression	progression	0.00233061	0.0121464	90	53	0.848281	0.998238
GLUCONEO.PWY	Progression	progression	-0.00616808	0.0156951	90	90	0.695274	0.998238
GLUCOSE1PMETAB.PWY	Progression	progression	0.0054147	0.0205414	90	90	0.793007	0.998238
GLUCUROCAT.PWY	Progression	progression	-0.00890236	0.0181737	90	86	0.62546	0.998238
GLUTORN.PWY	Progression	progression	0.0140968	0.0342921	90	90	0.682013	0.998238
GLYCOCAT.PWY	Progression	progression	-0.00637767	0.024757	90	90	0.797309	0.998238
GLYCOGENSYNTH.PWY	Progression	progression	-0.00944415	0.0266697	90	90	0.7241	0.998238
GLYCOL.GLYOXDEG.PWY	Progression	progression	-0.00263573	0.0160862	90	76	0.870409	0.998238
GLYCOLYSIS	Progression	progression	0.00259417	0.0189322	90	90	0.891325	0.998238
GLYCOLYSIS.E.D	Progression	progression	0.012649	0.0273235	90	90	0.644553	0.998238
GLYCOLYSIS.TCA.GLYOX.BYPASS	Progression	progression	-0.00473683	0.0461791	90	77	0.918534	0.998238
GLYOXYLATE.BYPASS	Progression	progression	0.00667104	0.038454	90	77	0.862672	0.998238
GOLPDLCAT.PWY	Progression	progression	-0.0137676	0.011812	90	67	0.248462	0.998238
HCAMHPDEG.PWY	Progression	progression	-0.00544294	0.00768023	90	12	0.480387	0.998238
HEME.BIOSYNTHESIS.II	Progression	progression	0.00449283	0.0276384	90	90	0.871239	0.998238
HEMESYN2.PWY	Progression	progression	-0.014077	0.0289375	90	90	0.627848	0.998238
HEXITOLDEGSUPER.PWY	Progression	progression	-0.0108129	0.0313108	90	88	0.730662	0.998238
HISDEG.PWY	Progression	progression	0.023064	0.0302361	90	90	0.448624	0.998238
HISTSYN.PWY	Progression	progression	-0.000282441	0.0273926	90	90	0.991797	0.998238
HOMOSER.METSYN.PWY	Progression	progression	-0.0191631	0.0277186	90	90	0.49117	0.998238
HSERMETANA.PWY	Progression	progression	0.0251926	0.0238893	90	90	0.294514	0.998238
ILEUSYN.PWY	Progression	progression	-0.00224877	0.0242771	90	90	0.926512	0.998238
KDO.NAGLIPASYN.PWY	Progression	progression	0.0288067	0.0448493	90	84	0.523167	0.998238
KETOGLUCONMET.PWY	Progression	progression	-0.00672914	0.0172584	90	52	0.697548	0.998238
LACTOSECAT.PWY	Progression	progression	-0.079168	0.0442398	90	89	0.0769711	0.998238
LEU.DEG2.PWY	Progression	progression	-0.0101452	0.0324843	90	63	0.755544	0.998238
LIPASYN.PWY	Progression	progression	-0.00677666	0.00718958	90	10	0.349747	0.998238
MET.SAM.PWY	Progression	progression	-0.0186872	0.0245486	90	90	0.44955	0.998238
METHGLYUT.PWY	Progression	progression	-0.00101942	0.00559622	90	15	0.855874	0.998238
METHYLGALLATE.DEGRADATION.PWY	Progression	progression	-0.00647242	0.0117551	90	39	0.5833	0.998238
NAD.BIOSYNTHESIS.II	Progression	progression	0.00559121	0.0299933	90	90	0.852759	0.998238
NADSYN.PWY	Progression	progression	0.00371186	0.0128063	90	26	0.772616	0.998238
NAGLIPASYN.PWY	Progression	progression	0.0304828	0.0380191	90	90	0.424842	0.998238
NONMEVIPP.PWY	Progression	progression	0.0209498	0.0249622	90	90	0.403597	0.998238
NONOXIPENT.PWY	Progression	progression	0.0113454	0.0234209	90	90	0.629309	0.998238
OANTIGEN.PWY	Progression	progression	-0.00264483	0.0167885	90	90	0.875182	0.998238
P101.PWY	Progression	progression	0.00453609	0.0123158	90	43	0.713524	0.998238
P105.PWY	Progression	progression	-0.0117316	0.0505822	90	80	0.81713	0.998238
P108.PWY	Progression	progression	0.00566058	0.0324223	90	90	0.862	0.998238
P122.PWY	Progression	progression	-0.0250332	0.0239895	90	90	0.300971	0.998238
P124.PWY	Progression	progression	-0.0270766	0.0246022	90	90	0.27555	0.998238
P125.PWY	Progression	progression	0.0240513	0.032243	90	90	0.458667	0.998238
P161.PWY	Progression	progression	-0.0635114	0.0424861	90	90	0.138525	0.998238
P162.PWY	Progression	progression	0.019316	0.0302388	90	89	0.524625	0.998238
P163.PWY	Progression	progression	0.0345895	0.0294744	90	88	0.245294	0.998238
P164.PWY	Progression	progression	0.0176022	0.0221365	90	89	0.428657	0.998238
P184.PWY	Progression	progression	-0.00621878	0.0121004	90	37	0.608588	0.998238
P221.PWY	Progression	progression	-0.000748486	0.0279472	90	76	0.978694	0.998238
P23.PWY	Progression	progression	0.0302306	0.0339514	90	89	0.375674	0.998238
P281.PWY	Progression	progression	-0.00996488	0.0103058	90	26	0.336232	0.998238
P341.PWY	Progression	progression	-0.00757211	0.0116651	90	18	0.518777	0.998238
P381.PWY	Progression	progression	-0.0238516	0.0224134	90	53	0.290164	0.998238
P4.PWY	Progression	progression	-0.0145792	0.0144675	90	90	0.316353	0.998238
P42.PWY	Progression	progression	0.00654267	0.042469	90	90	0.877917	0.998238
P441.PWY	Progression	progression	-0.00968133	0.0269	90	89	0.720207	0.998238
P461.PWY	Progression	progression	-0.00461316	0.0252601	90	89	0.855511	0.998238
P562.PWY	Progression	progression	-0.00554101	0.0201304	90	90	0.783765	0.998238
P621.PWY	Progression	progression	0.00268307	0.0097234	90	23	0.783241	0.998238
PANTO.PWY	Progression	progression	0.0215131	0.0258076	90	90	0.406765	0.998238
PANTOSYN.PWY	Progression	progression	0.0245662	0.021808	90	90	0.264524	0.998238
PENTOSE.P.PWY	Progression	progression	0.0089243	0.0190939	90	90	0.641942	0.998238
PEPTIDOGLYCANSYN.PWY	Progression	progression	-0.00295897	0.0192685	90	90	0.878304	0.998238
PHOSLIPSYN.PWY	Progression	progression	-0.00621051	0.0234183	90	90	0.791484	0.998238
POLYAMINSYN3.PWY	Progression	progression	0.00220867	0.0166538	90	90	0.894944	0.998238
POLYAMSYN.PWY	Progression	progression	-0.0104233	0.0193637	90	90	0.591736	0.998238
POLYISOPRENSYN.PWY	Progression	progression	-0.0126965	0.017685	90	90	0.474705	0.998238
PPGPPMET.PWY	Progression	progression	0.0163232	0.0436238	90	90	0.70917	0.998238
PROTOCATECHUATE.ORTHO.CLEAVAGE.PWY	Progression	progression	-0.00232019	0.0334802	90	70	0.944908	0.998238
PRPP.PWY	Progression	progression	-0.0253754	0.0156446	90	90	0.110136	0.998238
PWY.1269	Progression	progression	0.0289309	0.0366989	90	90	0.432621	0.998238
PWY.181	Progression	progression	-0.007848	0.022845	90	40	0.732018	0.998238
PWY.1861	Progression	progression	-0.0234733	0.0181852	90	48	0.200158	0.998238
PWY.2941	Progression	progression	-0.031485	0.0313948	90	90	0.318672	0.998238
PWY.2942	Progression	progression	-0.00948679	0.0188049	90	90	0.615182	0.998238
PWY.3001	Progression	progression	0.000756991	0.0179444	90	90	0.966447	0.998238
PWY.3661	Progression	progression	-0.00604278	0.0136436	90	14	0.658922	0.998238
PWY.3781	Progression	progression	-0.00220037	0.0492834	90	90	0.964546	0.998238
PWY.4984	Progression	progression	0.0405901	0.0287574	90	80	0.161632	0.998238
PWY.5005	Progression	progression	-0.0127488	0.0200827	90	79	0.527196	0.998238
PWY.5022	Progression	progression	-0.00286608	0.0330805	90	90	0.931155	0.998238
PWY.5028	Progression	progression	-0.000368366	0.0193818	90	52	0.98488	0.998238
PWY.5088	Progression	progression	-0.0291909	0.0129362	90	44	0.0277567	0.998238
PWY.5097	Progression	progression	0.0156189	0.0161194	90	90	0.335225	0.998238
PWY.5100	Progression	progression	-0.00496046	0.0370659	90	90	0.893844	0.998238
PWY.5101	Progression	progression	-0.0378943	0.0258783	90	90	0.146751	0.998238
PWY.5103	Progression	progression	-0.00896248	0.0211748	90	90	0.673644	0.998238
PWY.5104	Progression	progression	-0.00289697	0.0473371	90	90	0.951408	0.998238
PWY.5121	Progression	progression	0.0208074	0.0216528	90	90	0.339207	0.998238
PWY.5154	Progression	progression	0.0070908	0.0301075	90	90	0.814356	0.998238
PWY.5177	Progression	progression	0.0138905	0.0189807	90	86	0.466221	0.998238
PWY.5178	Progression	progression	-0.00453981	0.015004	90	24	0.762929	0.998238
PWY.5180	Progression	progression	-0.0155847	0.023476	90	36	0.508518	0.998238
PWY.5181	Progression	progression	-0.00458687	0.0155254	90	31	0.768351	0.998238
PWY.5182	Progression	progression	-0.0155847	0.023476	90	36	0.508518	0.998238
PWY.5188	Progression	progression	0.0550961	0.0268781	90	90	0.0433556	0.998238
PWY.5189	Progression	progression	0.0553522	0.0269702	90	90	0.043107	0.998238
PWY.5265	Progression	progression	-0.0262927	0.02873	90	33	0.362606	0.998238
PWY.5304	Progression	progression	0.00054965	0.0258162	90	82	0.983062	0.998238
PWY.5345	Progression	progression	0.0437032	0.035219	90	90	0.219555	0.998238
PWY.5347	Progression	progression	-0.0153109	0.0186842	90	90	0.415822	0.998238
PWY.5384	Progression	progression	-0.028828	0.0292024	90	90	0.326263	0.998238
PWY.5415	Progression	progression	-0.00844153	0.0204567	90	36	0.681356	0.998238
PWY.5417	Progression	progression	-0.00754936	0.0214508	90	54	0.725725	0.998238
PWY.5419	Progression	progression	-0.00240544	0.019799	90	34	0.903577	0.998238
PWY.5420	Progression	progression	-0.00791404	0.0193684	90	26	0.683822	0.998238
PWY.5430	Progression	progression	-0.00775373	0.018536	90	22	0.676742	0.998238
PWY.5431	Progression	progression	-0.00754936	0.0214508	90	54	0.725725	0.998238
PWY.5484	Progression	progression	0.00091719	0.0207019	90	90	0.964762	0.998238
PWY.5499	Progression	progression	-0.00348267	0.00639719	90	11	0.587538	0.998238
PWY.5505	Progression	progression	0.0171255	0.0315109	90	86	0.588175	0.998238
PWY.5507	Progression	progression	-0.021998	0.0264071	90	56	0.407082	0.998238
PWY.5509	Progression	progression	0.0220697	0.0346835	90	90	0.526222	0.998238
PWY.5529	Progression	progression	-0.00381646	0.0088056	90	15	0.665776	0.998238
PWY.5531	Progression	progression	-0.00453765	0.0149454	90	35	0.762138	0.998238
PWY.5647	Progression	progression	0.00230115	0.00757045	90	15	0.762224	0.998238
PWY.5651	Progression	progression	0.00271133	0.0105598	90	26	0.797964	0.998238
PWY.5654	Progression	progression	0.00185942	0.00771696	90	16	0.810427	0.998238
PWY.5655	Progression	progression	-0.00317863	0.00916739	90	13	0.730026	0.998238
PWY.5659	Progression	progression	0.021543	0.019032	90	90	0.260736	0.998238
PWY.5667	Progression	progression	0.00341939	0.0302953	90	90	0.910432	0.998238
PWY.5676	Progression	progression	0.0272233	0.0373916	90	88	0.469457	0.998238
PWY.5677	Progression	progression	-0.000898894	0.0175947	90	75	0.959427	0.998238
PWY.5686	Progression	progression	-0.0144526	0.0229553	90	90	0.530607	0.998238
PWY.5695	Progression	progression	0.00864936	0.0276827	90	90	0.755803	0.998238
PWY.5705	Progression	progression	-0.00163327	0.0113028	90	51	0.885435	0.998238
PWY.5741	Progression	progression	0.00104459	0.00709197	90	12	0.883238	0.998238
PWY.5747	Progression	progression	0.0128013	0.0300026	90	87	0.67117	0.998238
PWY.5837	Progression	progression	4.84991e-05	0.0218721	90	90	0.998238	0.998238
PWY.5838	Progression	progression	0.00927209	0.0190417	90	90	0.628108	0.998238
PWY.5840	Progression	progression	0.0112736	0.0187256	90	90	0.549453	0.998238
PWY.5845	Progression	progression	0.0503559	0.0249827	90	75	0.0484009	0.998238
PWY.5850	Progression	progression	0.0503559	0.0249827	90	75	0.0484009	0.998238
PWY.5855	Progression	progression	0.0153252	0.0395203	90	89	0.699573	0.998238
PWY.5856	Progression	progression	0.0153252	0.0395203	90	89	0.699573	0.998238
PWY.5857	Progression	progression	0.0153252	0.0395203	90	89	0.699573	0.998238
PWY.5860	Progression	progression	0.04527	0.0216404	90	75	0.0407582	0.998238
PWY.5861	Progression	progression	0.000525969	0.0207687	90	90	0.979881	0.998238
PWY.5862	Progression	progression	0.04527	0.0216404	90	75	0.0407582	0.998238
PWY.5863	Progression	progression	0.000888872	0.0210744	90	90	0.966499	0.998238
PWY.5896	Progression	progression	0.0503559	0.0249827	90	75	0.0484009	0.998238
PWY.5897	Progression	progression	0.0119169	0.0197377	90	90	0.548315	0.998238
PWY.5898	Progression	progression	0.0119169	0.0197377	90	90	0.548315	0.998238
PWY.5899	Progression	progression	0.0119169	0.0197377	90	90	0.548315	0.998238
PWY.5910	Progression	progression	-0.0308303	0.0322713	90	90	0.342018	0.998238
PWY.5913	Progression	progression	0.00788076	0.016734	90	90	0.638846	0.998238
PWY.5918	Progression	progression	0.0222134	0.0247671	90	90	0.372223	0.998238
PWY.5920	Progression	progression	0.0222308	0.0314018	90	89	0.481766	0.998238
PWY.5941	Progression	progression	0.00241963	0.0167493	90	19	0.885466	0.998238
PWY.5971	Progression	progression	0.0307124	0.042317	90	89	0.470849	0.998238
PWY.5973	Progression	progression	-0.0162927	0.0224642	90	90	0.470207	0.998238
PWY.5989	Progression	progression	0.0257404	0.0474346	90	90	0.589415	0.998238
PWY.6071	Progression	progression	-0.0167034	0.00839168	90	15	0.0496422	0.998238
PWY.6107	Progression	progression	-0.00538868	0.0062528	90	11	0.391138	0.998238
PWY.6121	Progression	progression	-0.0185104	0.0227653	90	90	0.419478	0.998238
PWY.6122	Progression	progression	-0.0195034	0.0262138	90	90	0.459871	0.998238
PWY.6123	Progression	progression	-0.00386122	0.0185659	90	90	0.83573	0.998238
PWY.6125	Progression	progression	-0.0364628	0.0218032	90	90	0.0980058	0.998238
PWY.6126	Progression	progression	-0.0150532	0.0221806	90	90	0.499172	0.998238
PWY.6143	Progression	progression	0.00904387	0.0146946	90	70	0.54062	0.998238
PWY.6147	Progression	progression	-0.00890205	0.0176781	90	90	0.616443	0.998238
PWY.6151	Progression	progression	-0.00400296	0.0245966	90	90	0.871093	0.998238
PWY.6163	Progression	progression	-0.00519202	0.019817	90	90	0.793935	0.998238
PWY.6182	Progression	progression	-0.00648308	0.0160183	90	38	0.686659	0.998238
PWY.6185	Progression	progression	-0.00248313	0.0124335	90	31	0.842166	0.998238
PWY.621	Progression	progression	-0.0158061	0.0346306	90	90	0.649212	0.998238
PWY.6210	Progression	progression	-0.000912732	0.00657963	90	13	0.890143	0.998238
PWY.6263	Progression	progression	0.00720688	0.0271678	90	82	0.79142	0.998238
PWY.6269	Progression	progression	0.0216642	0.0346802	90	90	0.533794	0.998238
PWY.6277	Progression	progression	-0.0195034	0.0262138	90	90	0.459871	0.998238
PWY.6282	Progression	progression	0.0251629	0.0456646	90	90	0.583688	0.998238
PWY.6317	Progression	progression	-0.0212379	0.0349963	90	90	0.545505	0.998238
PWY.6338	Progression	progression	0.00182668	0.0106018	90	24	0.863598	0.998238
PWY.6353	Progression	progression	0.0159041	0.0356863	90	84	0.656935	0.998238
PWY.6383	Progression	progression	-0.0232938	0.0337667	90	90	0.492997	0.998238
PWY.6385	Progression	progression	-0.00418619	0.0186162	90	90	0.822604	0.998238
PWY.6386	Progression	progression	-0.00432057	0.0210614	90	90	0.837935	0.998238
PWY.6387	Progression	progression	-0.00391898	0.0198783	90	90	0.844166	0.998238
PWY.6396	Progression	progression	0.0141999	0.0217213	90	87	0.515825	0.998238
PWY.6397	Progression	progression	-0.00160273	0.0117091	90	57	0.891593	0.998238
PWY.6467	Progression	progression	0.0179977	0.0321252	90	90	0.576742	0.998238
PWY.6470	Progression	progression	-0.0159855	0.0411944	90	77	0.698915	0.998238
PWY.6471	Progression	progression	-0.0378424	0.0436306	90	90	0.388117	0.998238
PWY.6478	Progression	progression	-0.00579939	0.0144289	90	69	0.689188	0.998238
PWY.6505	Progression	progression	-0.00193476	0.00844531	90	13	0.819589	0.998238
PWY.6507	Progression	progression	-0.0238075	0.0161353	90	90	0.145398	0.998238
PWY.6519	Progression	progression	0.0342461	0.0428718	90	90	0.427609	0.998238
PWY.6545	Progression	progression	-0.00251356	0.03601	90	84	0.94451	0.998238
PWY.6562	Progression	progression	0.00669932	0.0330247	90	71	0.839715	0.998238
PWY.6572	Progression	progression	-0.0158326	0.00796465	90	48	0.0514747	0.998238
PWY.6588	Progression	progression	-0.0349715	0.0260624	90	90	0.184791	0.998238
PWY.6590	Progression	progression	-0.0241073	0.0196122	90	80	0.222274	0.998238
PWY.6608	Progression	progression	0.0129118	0.0320555	90	90	0.688075	0.998238
PWY.6609	Progression	progression	-0.0392932	0.0393272	90	90	0.322101	0.998238
PWY.6612	Progression	progression	-0.0188067	0.0196991	90	90	0.342376	0.998238
PWY.6628	Progression	progression	0.0152708	0.0250245	90	90	0.543279	0.998238
PWY.6630	Progression	progression	0.0147262	0.024683	90	90	0.552298	0.998238
PWY.6690	Progression	progression	-0.00544294	0.00768023	90	12	0.480387	0.998238
PWY.6700	Progression	progression	-0.0280625	0.0225901	90	90	0.217445	0.998238
PWY.6703	Progression	progression	-0.0344848	0.0243994	90	90	0.161082	0.998238
PWY.6708	Progression	progression	0.0153252	0.0395203	90	89	0.699573	0.998238
PWY.6728	Progression	progression	-0.00202908	0.00933493	90	16	0.828427	0.998238
PWY.6737	Progression	progression	-0.0192847	0.0233346	90	90	0.410788	0.998238
PWY.6749	Progression	progression	-0.0237753	0.0144195	90	68	0.104498	0.998238
PWY.6876	Progression	progression	0.0083477	0.0152661	90	53	0.58589	0.998238
PWY.6891	Progression	progression	0.0357088	0.0304814	90	90	0.244561	0.998238
PWY.6892	Progression	progression	0.0413536	0.0328418	90	90	0.212926	0.998238
PWY.6895	Progression	progression	0.036918	0.0360284	90	90	0.309692	0.998238
PWY.6897	Progression	progression	-0.0202521	0.0200553	90	90	0.316708	0.998238
PWY.6901	Progression	progression	-0.0376225	0.0359802	90	90	0.29999	0.998238
PWY.6969	Progression	progression	0.0337569	0.033774	90	90	0.320295	0.998238
PWY.6992	Progression	progression	-0.00542716	0.00959781	90	16	0.573201	0.998238
PWY.7003	Progression	progression	-0.0340135	0.0291542	90	84	0.246493	0.998238
PWY.7007	Progression	progression	0.00363219	0.0169973	90	57	0.831282	0.998238
PWY.7013	Progression	progression	0.039444	0.0413055	90	86	0.342227	0.998238
PWY.7031	Progression	progression	0.0111186	0.0171491	90	77	0.518447	0.998238
PWY.7046	Progression	progression	-0.00582189	0.00737095	90	10	0.432783	0.998238
PWY.7090	Progression	progression	-0.000243189	0.0109917	90	51	0.982398	0.998238
PWY.7094	Progression	progression	0.00631207	0.0395164	90	77	0.873462	0.998238
PWY.7097	Progression	progression	0.00182668	0.0106018	90	24	0.863598	0.998238
PWY.7098	Progression	progression	0.00194261	0.0110591	90	24	0.860966	0.998238
PWY.7111	Progression	progression	-0.0413506	0.0305635	90	90	0.179749	0.998238
PWY.7159	Progression	progression	-0.00453765	0.0149454	90	35	0.762138	0.998238
PWY.7184	Progression	progression	-0.0357348	0.0223376	90	90	0.113236	0.998238
PWY.7187	Progression	progression	-0.0283565	0.0185239	90	90	0.129404	0.998238
PWY.7196	Progression	progression	-0.0413204	0.0232864	90	90	0.0794484	0.998238
PWY.7197	Progression	progression	-0.0286466	0.0196865	90	90	0.149188	0.998238
PWY.7198	Progression	progression	-0.00200238	0.00621985	90	20	0.748641	0.998238
PWY.7199	Progression	progression	-0.0228574	0.0256316	90	90	0.374951	0.998238
PWY.7200	Progression	progression	-0.0299919	0.0207291	90	90	0.151492	0.998238
PWY.7208	Progression	progression	-0.0319803	0.0240161	90	90	0.188881	0.998238
PWY.7210	Progression	progression	0.00128301	0.00773898	90	21	0.868892	0.998238
PWY.7211	Progression	progression	0.00039667	0.014424	90	90	0.978153	0.998238
PWY.7219	Progression	progression	-0.0184461	0.022866	90	90	0.422037	0.998238
PWY.7220	Progression	progression	0.0088241	0.0325125	90	90	0.786786	0.998238
PWY.7221	Progression	progression	-0.0269804	0.0228307	90	90	0.240559	0.998238
PWY.7222	Progression	progression	0.0088241	0.0325125	90	90	0.786786	0.998238
PWY.7228	Progression	progression	-0.0363505	0.0225864	90	90	0.111111	0.998238
PWY.7229	Progression	progression	-0.0127351	0.0234036	90	90	0.587761	0.998238
PWY.7234	Progression	progression	-0.0123047	0.0245978	90	90	0.618159	0.998238
PWY.7237	Progression	progression	-0.00929985	0.0252386	90	90	0.713402	0.998238
PWY.7242	Progression	progression	-0.0310196	0.0185558	90	90	0.0998813	0.998238
PWY.7254	Progression	progression	0.0189227	0.0284684	90	90	0.508838	0.998238
PWY.7255	Progression	progression	0.000665265	0.00965667	90	15	0.945309	0.998238
PWY.7295	Progression	progression	-0.00778024	0.0186562	90	49	0.67767	0.998238
PWY.7315	Progression	progression	-0.00582034	0.00814849	90	16	0.477868	0.998238
PWY.7323	Progression	progression	-0.0086381	0.035188	90	90	0.806653	0.998238
PWY.7328	Progression	progression	0.000178052	0.0227836	90	90	0.993782	0.998238
PWY.7332	Progression	progression	-0.00790001	0.024199	90	74	0.745232	0.998238
PWY.7347	Progression	progression	-0.00973179	0.00613318	90	15	0.116157	0.998238
PWY.7371	Progression	progression	0.00143763	0.0189363	90	82	0.939656	0.998238
PWY.7373	Progression	progression	0.00666838	0.0180429	90	77	0.71258	0.998238
PWY.7374	Progression	progression	-0.0040204	0.00811707	90	27	0.622227	0.998238
PWY.7376	Progression	progression	-0.0109268	0.0226954	90	55	0.631391	0.998238
PWY.7377	Progression	progression	0.0322662	0.0317699	90	89	0.312594	0.998238
PWY.7391	Progression	progression	0.0300079	0.0159004	90	30	0.0624244	0.998238
PWY.7392	Progression	progression	0.000997044	0.014324	90	90	0.944742	0.998238
PWY.7400	Progression	progression	0.000891642	0.0254787	90	90	0.972163	0.998238
PWY.7431	Progression	progression	-0.0231386	0.0288214	90	63	0.425297	0.998238
PWY.7456	Progression	progression	-0.0425951	0.0260296	90	60	0.107078	0.998238
PWY.7539	Progression	progression	0.0292908	0.0212827	90	90	0.17223	0.998238
PWY.7560	Progression	progression	0.0209498	0.0249622	90	90	0.403597	0.998238
PWY.7616	Progression	progression	-0.00155389	0.0146165	90	50	0.915578	0.998238
PWY.7663	Progression	progression	-0.0350296	0.0300692	90	90	0.247218	0.998238
PWY.7664	Progression	progression	0.0154664	0.042597	90	90	0.717839	0.998238
PWY.841	Progression	progression	-0.0255166	0.0180268	90	90	0.160458	0.998238
PWY.922	Progression	progression	-0.0296515	0.0314685	90	90	0.348639	0.998238
PWY0.1061	Progression	progression	-0.0378272	0.0321938	90	90	0.243208	0.998238
PWY0.1241	Progression	progression	0.00439815	0.0236532	90	90	0.852917	0.998238
PWY0.1261	Progression	progression	0.0263211	0.0321936	90	90	0.416882	0.998238
PWY0.1277	Progression	progression	-0.00701068	0.0107102	90	12	0.514445	0.998238
PWY0.1296	Progression	progression	-0.0672198	0.0436361	90	90	0.127036	0.998238
PWY0.1297	Progression	progression	-0.0540281	0.0318501	90	90	0.0933592	0.998238
PWY0.1298	Progression	progression	-0.0431229	0.0303617	90	90	0.159052	0.998238
PWY0.1319	Progression	progression	0.00341939	0.0302953	90	90	0.910432	0.998238
PWY0.1415	Progression	progression	0.00790487	0.0229756	90	90	0.731626	0.998238
PWY0.1479	Progression	progression	0.0169442	0.0289091	90	90	0.560032	0.998238
PWY0.1533	Progression	progression	-0.0062368	0.0177378	90	40	0.725972	0.998238
PWY0.1586	Progression	progression	-0.0648893	0.0445669	90	90	0.149034	0.998238
PWY0.162	Progression	progression	-0.0272129	0.0182696	90	90	0.139927	0.998238
PWY0.166	Progression	progression	-0.0244644	0.0186193	90	90	0.192286	0.998238
PWY0.321	Progression	progression	-0.00706443	0.0137607	90	29	0.608973	0.998238
PWY0.41	Progression	progression	-0.0037345	0.00516433	90	18	0.472455	0.998238
PWY0.42	Progression	progression	-0.0111825	0.0214434	90	65	0.603337	0.998238
PWY0.781	Progression	progression	-0.00138036	0.018005	90	90	0.939064	0.998238
PWY0.845	Progression	progression	-0.0034055	0.0410899	90	81	0.934136	0.998238
PWY0.862	Progression	progression	-0.0278958	0.0344861	90	90	0.420756	0.998238
PWY1G.0	Progression	progression	-0.00216744	0.0352135	90	90	0.95106	0.998238
PWY490.3	Progression	progression	0.0298578	0.020689	90	89	0.154261	0.998238
PWY4FS.7	Progression	progression	-0.0140622	0.0226484	90	90	0.536293	0.998238
PWY4FS.8	Progression	progression	-0.0140622	0.0226484	90	90	0.536293	0.998238
PWYG.321	Progression	progression	0.0176839	0.0421664	90	90	0.676459	0.998238
PYRIDNUCSAL.PWY	Progression	progression	0.00119747	0.0244294	90	90	0.961016	0.998238
PYRIDNUCSYN.PWY	Progression	progression	0.0114844	0.03181	90	90	0.719367	0.998238
PYRIDOXSYN.PWY	Progression	progression	0.0101249	0.0400096	90	81	0.80081	0.998238
REDCITCYC	Progression	progression	0.0304126	0.0282636	90	90	0.286294	0.998238
RHAMCAT.PWY	Progression	progression	-0.0274933	0.014324	90	83	0.0581752	0.998238
RIBOSYN2.PWY	Progression	progression	0.0367952	0.0223692	90	90	0.103557	0.998238
RUMP.PWY	Progression	progression	-0.0199601	0.0154018	90	48	0.198381	0.998238
SALVADEHYPOX.PWY	Progression	progression	0.0146437	0.038747	90	84	0.706391	0.998238
SER.GLYSYN.PWY	Progression	progression	0.0027996	0.0210595	90	90	0.894695	0.998238
SO4ASSIM.PWY	Progression	progression	0.0401681	0.0370161	90	90	0.282267	0.998238
SUCSYN.PWY	Progression	progression	-0.0171011	0.0105783	90	15	0.109538	0.998238
SULFATE.CYS.PWY	Progression	progression	0.0446764	0.0366917	90	90	0.228217	0.998238
TCA	Progression	progression	0.038525	0.0336725	90	90	0.255681	0.998238
TCA.GLYOX.BYPASS	Progression	progression	0.000270245	0.042415	90	77	0.994931	0.998238
TEICHOICACID.PWY	Progression	progression	0.0331542	0.0171918	90	90	0.0570178	0.998238
THISYN.PWY	Progression	progression	0.0276163	0.0303977	90	90	0.367312	0.998238
THREOCAT.PWY	Progression	progression	-0.0208152	0.00974851	90	20	0.0369056	0.998238
THRESYN.PWY	Progression	progression	0.0027077	0.0183847	90	90	0.883248	0.998238
TRNA.CHARGING.PWY	Progression	progression	-0.000328086	0.0172863	90	90	0.9849	0.998238
TRPSYN.PWY	Progression	progression	-0.0228794	0.0276253	90	90	0.409796	0.998238
TYRFUMCAT.PWY	Progression	progression	0.000119168	0.0261609	90	86	0.996376	0.998238
UBISYN.PWY	Progression	progression	0.0174895	0.0382575	90	89	0.649241	0.998238
UDPNAGSYN.PWY	Progression	progression	-0.00536495	0.0218225	90	90	0.806375	0.998238
VALSYN.PWY	Progression	progression	-0.00224877	0.0242771	90	90	0.926512	0.998238

## Sheet: S4B P_NP_RA_M
Supplementary Table 4B. Results of MaAsLin2 differential abundance testing at the pathway level (on PICRUSt2 predicted metagenomes) with relative abundance data. The test was run with an AST transform, no additional normalisation, progression status, age, sex, ethnicity, total weekly alcohol units, smoking status and diagnosis as fixed effects and matched progressor/non-progressor groupings and a…
Pathway	Metadata	Value (metadata group)	Coefficient	Standard Error	N	N (not 0)	p-value	q-value
X1CMET2.PWY	Progression	progression	-3.30223e-05	0.0169215	90	90	0.998448	0.999629
X1CMET2.PWY	patient_age	patient_age	0.00022004	0.000742748	90	90	0.767827	0.999629
X1CMET2.PWY	sex	male	-0.0242078	0.0161923	90	90	0.145231	0.999629
X1CMET2.PWY	ethnicity_details	south asian	0.0269248	0.0345897	90	90	0.438695	0.999629
X1CMET2.PWY	ethnicity_details	asian	0.0222029	0.0247864	90	90	0.373087	0.999629
X1CMET2.PWY	ethnicity_details	other	0.000195128	0.0529194	90	90	0.997068	0.999629
X1CMET2.PWY	TotalWeeklyAlcoholUnits	TotalWeeklyAlcoholUnits	0.00134626	0.000836683	90	90	0.113431	0.999629
X1CMET2.PWY	smoking_status	never	0.0109041	0.017989	90	90	0.546341	0.999629
X1CMET2.PWY	diagnosis	moderate dysplasia	0.0012367	0.0158774	90	90	0.938144	0.999629
X3.HYDROXYPHENYLACETATE.DEGRADATION.PWY	Progression	progression	0.000344233	0.0264007	90	52	0.989629	0.999629
X3.HYDROXYPHENYLACETATE.DEGRADATION.PWY	patient_age	patient_age	1.83949e-05	0.00115631	90	52	0.987347	0.999629
X3.HYDROXYPHENYLACETATE.DEGRADATION.PWY	sex	male	0.0154543	0.0247599	90	52	0.534294	0.999629
X3.HYDROXYPHENYLACETATE.DEGRADATION.PWY	ethnicity_details	south asian	0.0230855	0.0538619	90	52	0.669361	0.999629
X3.HYDROXYPHENYLACETATE.DEGRADATION.PWY	ethnicity_details	asian	-0.00884176	0.0385208	90	52	0.819041	0.999629
X3.HYDROXYPHENYLACETATE.DEGRADATION.PWY	ethnicity_details	other	0.0042998	0.0825498	90	52	0.958589	0.999629
X3.HYDROXYPHENYLACETATE.DEGRADATION.PWY	TotalWeeklyAlcoholUnits	TotalWeeklyAlcoholUnits	-0.000100938	0.00128469	90	52	0.937571	0.999629
X3.HYDROXYPHENYLACETATE.DEGRADATION.PWY	smoking_status	never	-0.0419068	0.0277558	90	52	0.135023	0.999629
X3.HYDROXYPHENYLACETATE.DEGRADATION.PWY	diagnosis	moderate dysplasia	-0.026172	0.0245507	90	52	0.289612	0.999629
AEROBACTINSYN.PWY	Progression	progression	-0.00439653	0.00697717	90	11	0.531095	0.999629
AEROBACTINSYN.PWY	patient_age	patient_age	-7.09721e-05	0.000308055	90	11	0.818449	0.999629
AEROBACTINSYN.PWY	sex	male	-0.00863181	0.00666184	90	11	0.207744	0.999629
AEROBACTINSYN.PWY	ethnicity_details	south asian	0.00816376	0.0143605	90	11	0.571618	0.999629
AEROBACTINSYN.PWY	ethnicity_details	asian	3.01815e-05	0.0103327	90	11	0.997687	0.999629
AEROBACTINSYN.PWY	ethnicity_details	other	0.0182465	0.0219487	90	11	0.408299	0.999629
AEROBACTINSYN.PWY	TotalWeeklyAlcoholUnits	TotalWeeklyAlcoholUnits	-8.41669e-05	0.000344269	90	11	0.808188	0.999629
AEROBACTINSYN.PWY	smoking_status	never	-0.00727084	0.00745361	90	11	0.337359	0.999629
AEROBACTINSYN.PWY	diagnosis	moderate dysplasia	0.00282818	0.00654172	90	11	0.666822	0.999629
ALL.CHORISMATE.PWY	Progression	progression	0.0355764	0.0282409	90	72	0.212903	0.999629
ALL.CHORISMATE.PWY	patient_age	patient_age	-0.000385233	0.00134758	90	72	0.775726	0.999629
ALL.CHORISMATE.PWY	sex	male	-0.0110551	0.0328395	90	72	0.73933	0.999629
ALL.CHORISMATE.PWY	ethnicity_details	south asian	-0.00337263	0.0640318	90	72	0.958149	0.999629
ALL.CHORISMATE.PWY	ethnicity_details	asian	0.00647476	0.0490324	90	72	0.895652	0.999629
ALL.CHORISMATE.PWY	ethnicity_details	other	-0.0883452	0.0949175	90	72	0.3548	0.999629
ALL.CHORISMATE.PWY	TotalWeeklyAlcoholUnits	TotalWeeklyAlcoholUnits	0.00167825	0.00160942	90	72	0.302475	0.999629
ALL.CHORISMATE.PWY	smoking_status	never	0.0166051	0.0358416	90	72	0.646278	0.999629
ALL.CHORISMATE.PWY	diagnosis	moderate dysplasia	-0.00340575	0.0286686	90	72	0.905739	0.999629
ANAEROFRUCAT.PWY	Progression	progression	-0.0118396	0.021758	90	90	0.587853	0.999629
ANAEROFRUCAT.PWY	patient_age	patient_age	-0.00106831	0.000952964	90	90	0.265626	0.999629
ANAEROFRUCAT.PWY	sex	male	-0.0191447	0.0204057	90	90	0.350962	0.999629
ANAEROFRUCAT.PWY	ethnicity_details	south asian	-0.00733415	0.0443899	90	90	0.869187	0.999629
ANAEROFRUCAT.PWY	ethnicity_details	asian	-0.00505254	0.0317467	90	90	0.87395	0.999629
ANAEROFRUCAT.PWY	ethnicity_details	other	0.0952048	0.0680328	90	90	0.16556	0.999629
ANAEROFRUCAT.PWY	TotalWeeklyAlcoholUnits	TotalWeeklyAlcoholUnits	0.000860396	0.00105877	90	90	0.418838	0.999629
ANAEROFRUCAT.PWY	smoking_status	never	-0.00178553	0.0228747	90	90	0.937978	0.999629
ANAEROFRUCAT.PWY	diagnosis	moderate dysplasia	-0.00359486	0.0202333	90	90	0.859431	0.999629
ANAGLYCOLYSIS.PWY	Progression	progression	-0.00451668	0.0222991	90	90	0.840001	0.999629
ANAGLYCOLYSIS.PWY	patient_age	patient_age	4.01678e-05	0.000976665	90	90	0.967297	0.999629
ANAGLYCOLYSIS.PWY	sex	male	-0.0353082	0.0209132	90	90	0.0952439	0.999629
ANAGLYCOLYSIS.PWY	ethnicity_details	south asian	-0.00354417	0.0454939	90	90	0.938099	0.999629
ANAGLYCOLYSIS.PWY	ethnicity_details	asian	0.0414054	0.0325362	90	90	0.206848	0.999629
ANAGLYCOLYSIS.PWY	ethnicity_details	other	0.0313898	0.0697248	90	90	0.653787	0.999629
ANAGLYCOLYSIS.PWY	TotalWeeklyAlcoholUnits	TotalWeeklyAlcoholUnits	0.00123043	0.0010851	90	90	0.260211	0.999629
ANAGLYCOLYSIS.PWY	smoking_status	never	0.00649757	0.0234436	90	90	0.782374	0.999629
ANAGLYCOLYSIS.PWY	diagnosis	moderate dysplasia	-0.00742914	0.0207365	90	90	0.72109	0.999629
ARG.POLYAMINE.SYN	Progression	progression	0.0136104	0.0198779	90	90	0.495512	0.999629
ARG.POLYAMINE.SYN	patient_age	patient_age	0.000651332	0.00087062	90	90	0.456579	0.999629
ARG.POLYAMINE.SYN	sex	male	0.0157952	0.0186425	90	90	0.399371	0.999629
ARG.POLYAMINE.SYN	ethnicity_details	south asian	0.0154566	0.0405542	90	90	0.704114	0.999629
ARG.POLYAMINE.SYN	ethnicity_details	asian	-0.0535623	0.0290035	90	90	0.0684806	0.999629
ARG.POLYAMINE.SYN	ethnicity_details	other	-0.0441428	0.0621542	90	90	0.479636	0.999629
ARG.POLYAMINE.SYN	TotalWeeklyAlcoholUnits	TotalWeeklyAlcoholUnits	-0.000391728	0.000967283	90	90	0.686575	0.999629
ARG.POLYAMINE.SYN	smoking_status	never	0.00571336	0.0208982	90	90	0.785258	0.999629
ARG.POLYAMINE.SYN	diagnosis	moderate dysplasia	-0.0109807	0.018485	90	90	0.554164	0.999629
ARGORNPROST.PWY	Progression	progression	0.0216905	0.0245938	90	88	0.380446	0.999629
ARGORNPROST.PWY	patient_age	patient_age	-0.000705283	0.00107717	90	88	0.514504	0.999629
ARGORNPROST.PWY	sex	male	-0.0227933	0.0230653	90	88	0.32603	0.999629
ARGORNPROST.PWY	ethnicity_details	south asian	0.0564726	0.0501755	90	88	0.263741	0.999629
ARGORNPROST.PWY	ethnicity_details	asian	-0.0380113	0.0358844	90	88	0.292665	0.999629
ARGORNPROST.PWY	ethnicity_details	other	0.17058	0.0769	90	88	0.0293755	0.999629
ARGORNPROST.PWY	TotalWeeklyAlcoholUnits	TotalWeeklyAlcoholUnits	-0.00125796	0.00119677	90	88	0.296361	0.999629
ARGORNPROST.PWY	smoking_status	never	-0.037905	0.0258561	90	88	0.146569	0.999629
ARGORNPROST.PWY	diagnosis	moderate dysplasia	0.0128971	0.0228704	90	88	0.574385	0.999629
ARGSYN.PWY	Progression	progression	0.012326	0.0274303	90	90	0.654388	0.999629
ARGSYN.PWY	patient_age	patient_age	-0.00052888	0.0012014	90	90	0.660966	0.999629
ARGSYN.PWY	sex	male	0.03629	0.0257254	90	90	0.16222	0.999629
ARGSYN.PWY	ethnicity_details	south asian	0.0451262	0.0559623	90	90	0.422422	0.999629
ARGSYN.PWY	ethnicity_details	asian	-0.0191432	0.040023	90	90	0.633738	0.999629
ARGSYN.PWY	ethnicity_details	other	0.0121279	0.0857689	90	90	0.887908	0.999629
ARGSYN.PWY	TotalWeeklyAlcoholUnits	TotalWeeklyAlcoholUnits	-0.00159788	0.00133479	90	90	0.234802	0.999629
ARGSYN.PWY	smoking_status	never	-0.0310744	0.0288382	90	90	0.284475	0.999629
ARGSYN.PWY	diagnosis	moderate dysplasia	-0.0212297	0.0255081	90	90	0.407733	0.999629
ARGSYNBSUB.PWY	Progression	progression	0.0258669	0.0338824	90	90	0.447451	0.999629
ARGSYNBSUB.PWY	patient_age	patient_age	-0.000189331	0.00148399	90	90	0.8988	0.999629
ARGSYNBSUB.PWY	sex	male	0.0536085	0.0317765	90	90	0.0954903	0.999629
ARGSYNBSUB.PWY	ethnicity_details	south asian	0.0718906	0.0691257	90	90	0.301474	0.999629
ARGSYNBSUB.PWY	ethnicity_details	asian	-0.00248415	0.0494371	90	90	0.960049	0.999629
ARGSYNBSUB.PWY	ethnicity_details	other	0.0170609	0.105943	90	90	0.872469	0.999629
ARGSYNBSUB.PWY	TotalWeeklyAlcoholUnits	TotalWeeklyAlcoholUnits	-0.00202152	0.00164876	90	90	0.223763	0.999629
ARGSYNBSUB.PWY	smoking_status	never	-0.0388543	0.0356214	90	90	0.278655	0.999629
ARGSYNBSUB.PWY	diagnosis	moderate dysplasia	-0.023214	0.0315081	90	90	0.463421	0.999629
ARO.PWY	Progression	progression	-0.0173552	0.0212252	90	90	0.415975	0.999629
ARO.PWY	patient_age	patient_age	-0.000298916	0.000929631	90	90	0.748637	0.999629
ARO.PWY	sex	male	-0.0342036	0.0199061	90	90	0.0896193	0.999629
ARO.PWY	ethnicity_details	south asian	-0.00984351	0.043303	90	90	0.820757	0.999629
ARO.PWY	ethnicity_details	asian	0.028872	0.0309693	90	90	0.353999	0.999629
ARO.PWY	ethnicity_details	other	-0.0232601	0.066367	90	90	0.726902	0.999629
ARO.PWY	TotalWeeklyAlcoholUnits	TotalWeeklyAlcoholUnits	0.00114242	0.00103285	90	90	0.272004	0.999629
ARO.PWY	smoking_status	never	0.0041574	0.0223146	90	90	0.852675	0.999629
ARO.PWY	diagnosis	moderate dysplasia	-0.000657612	0.0197379	90	90	0.973505	0.999629
ASPASN.PWY	Progression	progression	0.000467026	0.0311648	90	90	0.988081	0.999629
ASPASN.PWY	patient_age	patient_age	-5.797e-05	0.00136497	90	90	0.96623	0.999629
ASPASN.PWY	sex	male	0.0465023	0.0292279	90	90	0.115548	0.999629
ASPASN.PWY	ethnicity_details	south asian	-0.034709	0.0635813	90	90	0.586654	0.999629
ASPASN.PWY	ethnicity_details	asian	-0.068505	0.045472	90	90	0.135869	0.999629
ASPASN.PWY	ethnicity_details	other	-0.131576	0.097446	90	90	0.180744	0.999629
ASPASN.PWY	TotalWeeklyAlcoholUnits	TotalWeeklyAlcoholUnits	-0.00185312	0.00151652	90	90	0.225312	0.999629
ASPASN.PWY	smoking_status	never	0.029093	0.0327644	90	90	0.377231	0.999629
ASPASN.PWY	diagnosis	moderate dysplasia	0.0376774	0.0289809	90	90	0.197309	0.999629
AST.PWY	Progression	progression	0.00526514	0.0129691	90	52	0.685844	0.999629
AST.PWY	patient_age	patient_age	-0.000122133	0.000568024	90	52	0.830303	0.999629
AST.PWY	sex	male	0.00115755	0.012163	90	52	0.924418	0.999629
AST.PWY	ethnicity_details	south asian	0.0157359	0.0264591	90	52	0.553705	0.999629
AST.PWY	ethnicity_details	asian	-0.00946715	0.0189229	90	52	0.618237	0.999629
AST.PWY	ethnicity_details	other	-0.00939968	0.0405517	90	52	0.817289	0.999629
AST.PWY	TotalWeeklyAlcoholUnits	TotalWeeklyAlcoholUnits	-0.000132673	0.000631091	90	52	0.834025	0.999629
AST.PWY	smoking_status	never	-0.02145	0.0136347	90	52	0.119622	0.999629
AST.PWY	diagnosis	moderate dysplasia	-0.00841236	0.0120603	90	52	0.487496	0.999629
BIOTIN.BIOSYNTHESIS.PWY	Progression	progression	0.0390824	0.0430179	90	90	0.367447	0.999629
BIOTIN.BIOSYNTHESIS.PWY	patient_age	patient_age	8.9371e-05	0.00189353	90	90	0.962489	0.999629
BIOTIN.BIOSYNTHESIS.PWY	sex	male	0.0717657	0.0407932	90	90	0.0922407	0.999629
BIOTIN.BIOSYNTHESIS.PWY	ethnicity_details	south asian	0.0215028	0.0882422	90	90	0.808238	0.999629
BIOTIN.BIOSYNTHESIS.PWY	ethnicity_details	asian	-0.0150997	0.0633459	90	90	0.813113	0.999629
BIOTIN.BIOSYNTHESIS.PWY	ethnicity_details	other	-0.125406	0.135012	90	90	0.355801	0.999629
BIOTIN.BIOSYNTHESIS.PWY	TotalWeeklyAlcoholUnits	TotalWeeklyAlcoholUnits	-0.00145462	0.00211138	90	90	0.49526	0.999629
BIOTIN.BIOSYNTHESIS.PWY	smoking_status	never	0.0240272	0.0456753	90	90	0.603016	0.999629
BIOTIN.BIOSYNTHESIS.PWY	diagnosis	moderate dysplasia	0.0264002	0.0402075	90	90	0.513606	0.999629
BRANCHED.CHAIN.AA.SYN.PWY	Progression	progression	-0.00606887	0.0211354	90	90	0.774746	0.999629
BRANCHED.CHAIN.AA.SYN.PWY	patient_age	patient_age	-0.00110802	0.000925696	90	90	0.234855	0.999629
BRANCHED.CHAIN.AA.SYN.PWY	sex	male	-0.0384797	0.0198218	90	90	0.055745	0.999629
BRANCHED.CHAIN.AA.SYN.PWY	ethnicity_details	south asian	0.0468462	0.0431197	90	90	0.280555	0.999629
BRANCHED.CHAIN.AA.SYN.PWY	ethnicity_details	asian	0.0398035	0.0308382	90	90	0.200519	0.999629
BRANCHED.CHAIN.AA.SYN.PWY	ethnicity_details	other	0.0168424	0.0660861	90	90	0.799488	0.999629
BRANCHED.CHAIN.AA.SYN.PWY	TotalWeeklyAlcoholUnits	TotalWeeklyAlcoholUnits	0.00127287	0.00102847	90	90	0.219474	0.999629
BRANCHED.CHAIN.AA.SYN.PWY	smoking_status	never	-0.0110753	0.0222202	90	90	0.619547	0.999629
BRANCHED.CHAIN.AA.SYN.PWY	diagnosis	moderate dysplasia	-0.00656819	0.0196543	90	90	0.739114	0.999629
CALVIN.PWY	Progression	progression	0.00288964	0.0183347	90	90	0.875175	0.999629
CALVIN.PWY	patient_age	patient_age	-0.000609409	0.000803703	90	90	0.450541	0.999629
CALVIN.PWY	sex	male	-0.0199483	0.0173367	90	90	0.254705	0.999629
CALVIN.PWY	ethnicity_details	south asian	-0.0550399	0.0374318	90	90	0.145403	0.999629
CALVIN.PWY	ethnicity_details	asian	0.0406409	0.0267991	90	90	0.133334	0.999629
CALVIN.PWY	ethnicity_details	other	0.0227429	0.0573356	90	90	0.692698	0.999629
CALVIN.PWY	TotalWeeklyAlcoholUnits	TotalWeeklyAlcoholUnits	0.000782189	0.000898764	90	90	0.387376	0.999629
CALVIN.PWY	smoking_status	never	0.0305787	0.0193759	90	90	0.118816	0.999629
CALVIN.PWY	diagnosis	moderate dysplasia	0.00457876	0.0171092	90	90	0.789706	0.999629
CATECHOL.ORTHO.CLEAVAGE.PWY	Progression	progression	0.00378492	0.023187	90	54	0.870745	0.999629
CATECHOL.ORTHO.CLEAVAGE.PWY	patient_age	patient_age	0.000284974	0.00101555	90	54	0.779734	0.999629
CATECHOL.ORTHO.CLEAVAGE.PWY	sex	male	0.0139398	0.0217459	90	54	0.523333	0.999629
CATECHOL.ORTHO.CLEAVAGE.PWY	ethnicity_details	south asian	0.0140096	0.0473053	90	54	0.76788	0.999629
CATECHOL.ORTHO.CLEAVAGE.PWY	ethnicity_details	asian	-0.0174961	0.0338317	90	54	0.606477	0.999629
CATECHOL.ORTHO.CLEAVAGE.PWY	ethnicity_details	other	-0.00265984	0.072501	90	54	0.970826	0.999629
CATECHOL.ORTHO.CLEAVAGE.PWY	TotalWeeklyAlcoholUnits	TotalWeeklyAlcoholUnits	-0.000149556	0.00112831	90	54	0.894883	0.999629
CATECHOL.ORTHO.CLEAVAGE.PWY	smoking_status	never	-0.039917	0.0243771	90	54	0.105458	0.999629
CATECHOL.ORTHO.CLEAVAGE.PWY	diagnosis	moderate dysplasia	-0.0250809	0.0215622	90	54	0.24821	0.999629
CENTFERM.PWY	Progression	progression	-0.0328765	0.0189784	90	80	0.087072	0.999629
CENTFERM.PWY	patient_age	patient_age	0.000356948	0.000831223	90	80	0.668768	0.999629
CENTFERM.PWY	sex	male	0.0166346	0.0177989	90	80	0.352812	0.999629
CENTFERM.PWY	ethnicity_details	south asian	-0.0490202	0.0387191	90	80	0.20917	0.999629
CENTFERM.PWY	ethnicity_details	asian	0.0015165	0.027691	90	80	0.956462	0.999629
CENTFERM.PWY	ethnicity_details	other	0.0667504	0.0593416	90	80	0.264017	0.999629
CENTFERM.PWY	TotalWeeklyAlcoholUnits	TotalWeeklyAlcoholUnits	0.000293769	0.000923513	90	80	0.751238	0.999629
CENTFERM.PWY	smoking_status	never	9.31768e-06	0.0199525	90	80	0.999629	0.999629
CENTFERM.PWY	diagnosis	moderate dysplasia	0.0118077	0.0176485	90	80	0.505389	0.999629
CHLOROPHYLL.SYN	Progression	progression	-0.00451209	0.00852056	90	16	0.597888	0.999629
CHLOROPHYLL.SYN	patient_age	patient_age	5.59516e-05	0.000373186	90	16	0.881198	0.999629
CHLOROPHYLL.SYN	sex	male	-0.00552949	0.00799099	90	16	0.490962	0.999629
CHLOROPHYLL.SYN	ethnicity_details	south asian	-0.0122593	0.0173833	90	16	0.482712	0.999629
CHLOROPHYLL.SYN	ethnicity_details	asian	-0.0163592	0.0124322	90	16	0.191975	0.999629
CHLOROPHYLL.SYN	ethnicity_details	other	-0.00715314	0.026642	90	16	0.789013	0.999629
CHLOROPHYLL.SYN	TotalWeeklyAlcoholUnits	TotalWeeklyAlcoholUnits	-0.00034458	0.000414621	90	16	0.408406	0.999629
CHLOROPHYLL.SYN	smoking_status	never	-0.0115467	0.00895788	90	16	0.201112	0.999629
CHLOROPHYLL.SYN	diagnosis	moderate dysplasia	-0.00175605	0.00792348	90	16	0.82517	0.999629
COA.PWY	Progression	progression	-0.011841	0.0199833	90	90	0.555158	0.999629
COA.PWY	patient_age	patient_age	0.000400381	0.000875234	90	90	0.648583	0.999629
COA.PWY	sex	male	-0.0277058	0.0187413	90	90	0.143246	0.999629
COA.PWY	ethnicity_details	south asian	-0.0233825	0.0407692	90	90	0.567891	0.999629
COA.PWY	ethnicity_details	asian	0.0352006	0.0291572	90	90	0.230886	0.999629
COA.PWY	ethnicity_details	other	-0.0241404	0.0624836	90	90	0.700265	0.999629
COA.PWY	TotalWeeklyAlcoholUnits	TotalWeeklyAlcoholUnits	0.00156089	0.00097241	90	90	0.112395	0.999629
COA.PWY	smoking_status	never	0.0271998	0.0210089	90	90	0.199155	0.999629
COA.PWY	diagnosis	moderate dysplasia	0.00966815	0.0185829	90	90	0.604312	0.999629
COBALSYN.PWY	Progression	progression	0.0133427	0.0378602	90	90	0.725451	0.999629
COBALSYN.PWY	patient_age	patient_age	-0.000155541	0.00165821	90	90	0.925502	0.999629
COBALSYN.PWY	sex	male	0.0100054	0.0355071	90	90	0.778835	0.999629
COBALSYN.PWY	ethnicity_details	south asian	0.0111187	0.077241	90	90	0.885904	0.999629
COBALSYN.PWY	ethnicity_details	asian	-0.00108955	0.0552411	90	90	0.984313	0.999629
COBALSYN.PWY	ethnicity_details	other	0.206938	0.118381	90	90	0.0842895	0.999629
COBALSYN.PWY	TotalWeeklyAlcoholUnits	TotalWeeklyAlcoholUnits	-0.00310367	0.00184232	90	90	0.0959542	0.999629
COBALSYN.PWY	smoking_status	never	-0.0643198	0.0398034	90	90	0.110045	0.999629
COBALSYN.PWY	diagnosis	moderate dysplasia	0.00943366	0.0352071	90	90	0.789429	0.999629
CODH.PWY	Progression	progression	0.0170979	0.0196758	90	71	0.387459	0.999629
CODH.PWY	patient_age	patient_age	-0.000264078	0.00086177	90	71	0.760068	0.999629
CODH.PWY	sex	male	0.0244171	0.018453	90	71	0.189535	0.999629
CODH.PWY	ethnicity_details	south asian	-0.0227027	0.040142	90	71	0.573276	0.999629
CODH.PWY	ethnicity_details	asian	-0.00116656	0.0287086	90	71	0.967688	0.999629
CODH.PWY	ethnicity_details	other	0.0175014	0.0615224	90	71	0.776783	0.999629
CODH.PWY	TotalWeeklyAlcoholUnits	TotalWeeklyAlcoholUnits	7.04003e-05	0.000957451	90	71	0.941569	0.999629
CODH.PWY	smoking_status	never	-0.0163316	0.0206857	90	71	0.432147	0.999629
CODH.PWY	diagnosis	moderate dysplasia	-0.0161928	0.0182971	90	71	0.378813	0.999629
COLANSYN.PWY	Progression	progression	-0.00953242	0.0335349	90	90	0.77695	0.999629
COLANSYN.PWY	patient_age	patient_age	0.00152631	0.00146877	90	90	0.301856	0.999629
COLANSYN.PWY	sex	male	0.033208	0.0314506	90	90	0.294202	0.999629
COLANSYN.PWY	ethnicity_details	south asian	-0.054537	0.0684167	90	90	0.427735	0.999629
COLANSYN.PWY	ethnicity_details	asian	-0.00329572	0.0489301	90	90	0.946467	0.999629
COLANSYN.PWY	ethnicity_details	other	-0.0312387	0.104857	90	90	0.766538	0.999629
COLANSYN.PWY	TotalWeeklyAlcoholUnits	TotalWeeklyAlcoholUnits	-0.0018155	0.00163185	90	90	0.269238	0.999629
COLANSYN.PWY	smoking_status	never	0.0121014	0.0352561	90	90	0.732316	0.999629
COLANSYN.PWY	diagnosis	moderate dysplasia	0.0253705	0.0311849	90	90	0.418317	0.999629
COMPLETE.ARO.PWY	Progression	progression	-0.0174514	0.0227864	90	90	0.446009	0.999629
COMPLETE.ARO.PWY	patient_age	patient_age	-0.000289657	0.000998007	90	90	0.772388	0.999629
COMPLETE.ARO.PWY	sex	male	-0.0382198	0.0213702	90	90	0.077487	0.999629
COMPLETE.ARO.PWY	ethnicity_details	south asian	-0.00418111	0.046488	90	90	0.92856	0.999629
COMPLETE.ARO.PWY	ethnicity_details	asian	0.0287272	0.0332472	90	90	0.390144	0.999629
COMPLETE.ARO.PWY	ethnicity_details	other	-0.027632	0.0712485	90	90	0.699175	0.999629
COMPLETE.ARO.PWY	TotalWeeklyAlcoholUnits	TotalWeeklyAlcoholUnits	0.00118893	0.00110881	90	90	0.28683	0.999629
COMPLETE.ARO.PWY	smoking_status	never	0.00306502	0.0239559	90	90	0.898514	0.999629
COMPLETE.ARO.PWY	diagnosis	moderate dysplasia	-0.0004042	0.0211897	90	90	0.984828	0.999629
CRNFORCAT.PWY	Progression	progression	0.0106319	0.0140555	90	41	0.45241	0.999629
CRNFORCAT.PWY	patient_age	patient_age	0.000991109	0.000669778	90	41	0.142913	0.999629
CRNFORCAT.PWY	sex	male	0.0151144	0.01628	90	41	0.361747	0.999629
CRNFORCAT.PWY	ethnicity_details	south asian	0.0354155	0.0318074	90	41	0.269386	0.999629
CRNFORCAT.PWY	ethnicity_details	asian	-0.023063	0.0243281	90	41	0.348856	0.999629
CRNFORCAT.PWY	ethnicity_details	other	0.0340194	0.0471784	90	41	0.472977	0.999629
CRNFORCAT.PWY	TotalWeeklyAlcoholUnits	TotalWeeklyAlcoholUnits	-0.000389425	0.000798841	90	41	0.628112	0.999629
CRNFORCAT.PWY	smoking_status	never	0.0230957	0.0177784	90	41	0.202535	0.999629
CRNFORCAT.PWY	diagnosis	moderate dysplasia	-0.0129799	0.0142484	90	41	0.365093	0.999629
DAPLYSINESYN.PWY	Progression	progression	0.00954501	0.0158752	90	90	0.549448	0.999629
DAPLYSINESYN.PWY	patient_age	patient_age	-0.000716072	0.00070257	90	90	0.311231	0.999629
DAPLYSINESYN.PWY	sex	male	-0.0179545	0.0161628	90	90	0.270246	0.999629
DAPLYSINESYN.PWY	ethnicity_details	south asian	-0.00221958	0.0327619	90	90	0.946157	0.999629
DAPLYSINESYN.PWY	ethnicity_details	asian	0.0204024	0.0234143	90	90	0.386239	0.999629
DAPLYSINESYN.PWY	ethnicity_details	other	0.0223584	0.0496016	90	90	0.653443	0.999629
DAPLYSINESYN.PWY	TotalWeeklyAlcoholUnits	TotalWeeklyAlcoholUnits	0.00116378	0.000805749	90	90	0.152563	0.999629
DAPLYSINESYN.PWY	smoking_status	never	-0.00442852	0.017164	90	90	0.797069	0.999629
DAPLYSINESYN.PWY	diagnosis	moderate dysplasia	-0.0114574	0.0153833	90	90	0.458584	0.999629
DENITRIFICATION.PWY	Progression	progression	0.0218869	0.0335456	90	89	0.515981	0.999629
DENITRIFICATION.PWY	patient_age	patient_age	0.00112712	0.00146924	90	89	0.445256	0.999629
DENITRIFICATION.PWY	sex	male	0.0833112	0.0314607	90	89	0.00974796	0.999629
DENITRIFICATION.PWY	ethnicity_details	south asian	0.0447325	0.0684386	90	89	0.515234	0.999629
DENITRIFICATION.PWY	ethnicity_details	asian	0.0361598	0.0489458	90	89	0.462207	0.999629
DENITRIFICATION.PWY	ethnicity_details	other	-0.117474	0.10489	90	89	0.266079	0.999629
DENITRIFICATION.PWY	TotalWeeklyAlcoholUnits	TotalWeeklyAlcoholUnits	-0.000628044	0.00163237	90	89	0.701448	0.999629
DENITRIFICATION.PWY	smoking_status	never	0.00747896	0.0352674	90	89	0.832596	0.999629
DENITRIFICATION.PWY	diagnosis	moderate dysplasia	0.0070342	0.0311949	90	89	0.822172	0.999629
DENOVOPURINE2.PWY	Progression	progression	-0.0280594	0.0215342	90	90	0.196396	0.999629
DENOVOPURINE2.PWY	patient_age	patient_age	0.000565	0.00094597	90	90	0.552023	0.999629
DENOVOPURINE2.PWY	sex	male	-0.0219654	0.0207442	90	90	0.293667	0.999629
DENOVOPURINE2.PWY	ethnicity_details	south asian	0.00807674	0.0440539	90	90	0.854999	0.999629
DENOVOPURINE2.PWY	ethnicity_details	asian	-0.013778	0.0315754	90	90	0.663759	0.999629
DENOVOPURINE2.PWY	ethnicity_details	other	-0.0213121	0.067344	90	90	0.752493	0.999629
DENOVOPURINE2.PWY	TotalWeeklyAlcoholUnits	TotalWeeklyAlcoholUnits	0.00150227	0.00106907	90	90	0.164021	0.999629
DENOVOPURINE2.PWY	smoking_status	never	0.0148346	0.0229549	90	90	0.519985	0.999629
DENOVOPURINE2.PWY	diagnosis	moderate dysplasia	-0.00193841	0.0202711	90	90	0.924065	0.999629
DTDPRHAMSYN.PWY	Progression	progression	0.0115139	0.0219927	90	90	0.602077	0.999629
DTDPRHAMSYN.PWY	patient_age	patient_age	0.0013472	0.000963856	90	90	0.166075	0.999629
DTDPRHAMSYN.PWY	sex	male	5.55314e-05	0.0207553	90	90	0.997874	0.999629
DTDPRHAMSYN.PWY	ethnicity_details	south asian	0.0596249	0.044892	90	90	0.187913	0.999629
DTDPRHAMSYN.PWY	ethnicity_details	asian	0.0604016	0.0321332	90	90	0.0637866	0.999629
DTDPRHAMSYN.PWY	ethnicity_details	other	0.00911798	0.0687735	90	90	0.894863	0.999629
DTDPRHAMSYN.PWY	TotalWeeklyAlcoholUnits	TotalWeeklyAlcoholUnits	0.000237122	0.00107633	90	90	0.826298	0.999629
DTDPRHAMSYN.PWY	smoking_status	never	-0.0176159	0.0232153	90	90	0.450353	0.999629
DTDPRHAMSYN.PWY	diagnosis	moderate dysplasia	-0.00363826	0.0205053	90	90	0.85963	0.999629
ENTBACSYN.PWY	Progression	progression	-0.0344367	0.0510929	90	88	0.502254	0.999629
ENTBACSYN.PWY	patient_age	patient_age	-0.00150742	0.00223779	90	88	0.502494	0.999629
ENTBACSYN.PWY	sex	male	-0.0940678	0.0479174	90	88	0.0531072	0.999629
ENTBACSYN.PWY	ethnicity_details	south asian	0.0190293	0.104238	90	88	0.855608	0.999629
ENTBACSYN.PWY	ethnicity_details	asian	0.105732	0.0745487	90	88	0.159988	0.999629
ENTBACSYN.PWY	ethnicity_details	other	-0.0603523	0.159757	90	88	0.706598	0.999629
ENTBACSYN.PWY	TotalWeeklyAlcoholUnits	TotalWeeklyAlcoholUnits	0.00334596	0.00248624	90	88	0.182172	0.999629
ENTBACSYN.PWY	smoking_status	never	0.00338484	0.0537153	90	88	0.949912	0.999629
ENTBACSYN.PWY	diagnosis	moderate dysplasia	-0.00305971	0.0475126	90	88	0.948814	0.999629
FAO.PWY	Progression	progression	0.0160074	0.0512088	90	87	0.755404	0.999629
FAO.PWY	patient_age	patient_age	-0.000249693	0.00224286	90	87	0.911635	0.999629
FAO.PWY	sex	male	0.0497734	0.048026	90	87	0.303146	0.999629
FAO.PWY	ethnicity_details	south asian	0.0249274	0.104474	90	87	0.812027	0.999629
FAO.PWY	ethnicity_details	asian	-0.00354466	0.0747177	90	87	0.96228	0.999629
FAO.PWY	ethnicity_details	other	0.12968	0.160119	90	87	0.420401	0.999629
FAO.PWY	TotalWeeklyAlcoholUnits	TotalWeeklyAlcoholUnits	0.000236973	0.00249188	90	87	0.924475	0.999629
FAO.PWY	smoking_status	never	-0.0743151	0.0538371	90	87	0.171317	0.999629
FAO.PWY	diagnosis	moderate dysplasia	-0.0577291	0.0476203	90	87	0.228974	0.999629
FASYN.ELONG.PWY	Progression	progression	0.0353228	0.037618	90	90	0.350564	0.999629
FASYN.ELONG.PWY	patient_age	patient_age	0.00011055	0.00164761	90	90	0.946672	0.999629
FASYN.ELONG.PWY	sex	male	0.0622269	0.03528	90	90	0.081583	0.999629
FASYN.ELONG.PWY	ethnicity_details	south asian	-0.0343252	0.0767469	90	90	0.655902	0.999629
FASYN.ELONG.PWY	ethnicity_details	asian	-0.0653056	0.0548877	90	90	0.237642	0.999629
FASYN.ELONG.PWY	ethnicity_details	other	-0.153621	0.117624	90	90	0.195285	0.999629
FASYN.ELONG.PWY	TotalWeeklyAlcoholUnits	TotalWeeklyAlcoholUnits	-0.00252018	0.00183054	90	90	0.172432	0.999629
FASYN.ELONG.PWY	smoking_status	never	0.00534609	0.0395488	90	90	0.892811	0.999629
FASYN.ELONG.PWY	diagnosis	moderate dysplasia	-0.000690117	0.0349819	90	90	0.98431	0.999629
FASYN.INITIAL.PWY	Progression	progression	0.0507665	0.0531838	90	90	0.342681	0.999629
FASYN.INITIAL.PWY	patient_age	patient_age	-0.0007073	0.00232936	90	90	0.762186	0.999629
FASYN.INITIAL.PWY	sex	male	0.0970522	0.0498783	90	90	0.055193	0.999629
FASYN.INITIAL.PWY	ethnicity_details	south asian	0.0187514	0.108504	90	90	0.863231	0.999629
FASYN.INITIAL.PWY	ethnicity_details	asian	-0.0587261	0.0775994	90	90	0.451401	0.999629
FASYN.INITIAL.PWY	ethnicity_details	other	-0.276626	0.166295	90	90	0.100132	0.999629
FASYN.INITIAL.PWY	TotalWeeklyAlcoholUnits	TotalWeeklyAlcoholUnits	-0.00300477	0.00258799	90	90	0.249076	0.999629
FASYN.INITIAL.PWY	smoking_status	never	0.00844594	0.0559134	90	90	0.880314	0.999629
FASYN.INITIAL.PWY	diagnosis	moderate dysplasia	0.0213522	0.0494569	90	90	0.667096	0.999629
FERMENTATION.PWY	Progression	progression	-0.0045642	0.0174502	90	90	0.794384	0.999629
FERMENTATION.PWY	patient_age	patient_age	0.000768049	0.000766637	90	90	0.31949	0.999629
FERMENTATION.PWY	sex	male	0.016324	0.0168236	90	90	0.337075	0.999629
FERMENTATION.PWY	ethnicity_details	south asian	0.0337741	0.0357025	90	90	0.347047	0.999629
FERMENTATION.PWY	ethnicity_details	asian	-0.0083291	0.02559	90	90	0.745674	0.999629
FERMENTATION.PWY	ethnicity_details	other	0.0180401	0.0545717	90	90	0.741893	0.999629
FERMENTATION.PWY	TotalWeeklyAlcoholUnits	TotalWeeklyAlcoholUnits	-0.00049546	0.000866709	90	90	0.569385	0.999629
FERMENTATION.PWY	smoking_status	never	0.00708368	0.018607	90	90	0.704462	0.999629
FERMENTATION.PWY	diagnosis	moderate dysplasia	0.00495867	0.0164332	90	90	0.763698	0.999629
FOLSYN.PWY	Progression	progression	-0.00461055	0.0218684	90	90	0.833555	0.999629
FOLSYN.PWY	patient_age	patient_age	0.000497432	0.000957801	90	90	0.604952	0.999629
FOLSYN.PWY	sex	male	-0.0355062	0.0205093	90	90	0.0872663	0.999629
FOLSYN.PWY	ethnicity_details	south asian	0.0054184	0.0446152	90	90	0.903641	0.999629
FOLSYN.PWY	ethnicity_details	asian	0.0356157	0.0319078	90	90	0.267676	0.999629
FOLSYN.PWY	ethnicity_details	other	-0.0347618	0.0683781	90	90	0.612589	0.999629
FOLSYN.PWY	TotalWeeklyAlcoholUnits	TotalWeeklyAlcoholUnits	0.00174941	0.00106414	90	90	0.104108	0.999629
FOLSYN.PWY	smoking_status	never	0.023414	0.0229908	90	90	0.311555	0.999629
FOLSYN.PWY	diagnosis	moderate dysplasia	0.00295044	0.020336	90	90	0.885009	0.999629
FUC.RHAMCAT.PWY	Progression	progression	-0.0214839	0.014148	90	79	0.133056	0.999629
FUC.RHAMCAT.PWY	patient_age	patient_age	-0.000786474	0.000626906	90	79	0.213403	0.999629
FUC.RHAMCAT.PWY	sex	male	-0.000906744	0.0145258	90	79	0.950392	0.999629
FUC.RHAMCAT.PWY	ethnicity_details	south asian	-0.0367983	0.0292446	90	79	0.212021	0.999629
FUC.RHAMCAT.PWY	ethnicity_details	asian	-0.0220264	0.0208804	90	79	0.294785	0.999629
FUC.RHAMCAT.PWY	ethnicity_details	other	-0.0475901	0.0441954	90	79	0.285009	0.999629
FUC.RHAMCAT.PWY	TotalWeeklyAlcoholUnits	TotalWeeklyAlcoholUnits	-0.000452306	0.000719807	90	79	0.53157	0.999629
FUC.RHAMCAT.PWY	smoking_status	never	0.0149794	0.0153202	90	79	0.33121	0.999629
FUC.RHAMCAT.PWY	diagnosis	moderate dysplasia	-0.00756998	0.0137715	90	79	0.584068	0.999629
FUCCAT.PWY	Progression	progression	0.0409717	0.0234932	90	87	0.0850038	0.999629
FUCCAT.PWY	patient_age	patient_age	-0.000856489	0.00102896	90	87	0.407672	0.999629
FUCCAT.PWY	sex	male	0.00925683	0.022033	90	87	0.675514	0.999629
FUCCAT.PWY	ethnicity_details	south asian	0.0492178	0.04793	90	87	0.307577	0.999629
FUCCAT.PWY	ethnicity_details	asian	-0.0653562	0.0342785	90	87	0.0601596	0.999629
FUCCAT.PWY	ethnicity_details	other	-0.142394	0.0734584	90	87	0.0560986	0.999629
FUCCAT.PWY	TotalWeeklyAlcoholUnits	TotalWeeklyAlcoholUnits	-0.000424862	0.00114321	90	87	0.711143	0.999629
FUCCAT.PWY	smoking_status	never	-0.000547191	0.024699	90	87	0.98238	0.999629
FUCCAT.PWY	diagnosis	moderate dysplasia	-0.00278323	0.0218469	90	87	0.898946	0.999629
GALACT.GLUCUROCAT.PWY	Progression	progression	-0.0172556	0.0182235	90	83	0.346663	0.999629
GALACT.GLUCUROCAT.PWY	patient_age	patient_age	-0.000890803	0.000801545	90	83	0.269776	0.999629
GALACT.GLUCUROCAT.PWY	sex	male	-0.00294072	0.0177345	90	83	0.86887	0.999629
GALACT.GLUCUROCAT.PWY	ethnicity_details	south asian	-0.0343836	0.0373309	90	83	0.359816	0.999629
GALACT.GLUCUROCAT.PWY	ethnicity_details	asian	-0.0249413	0.0267577	90	83	0.35411	0.999629
GALACT.GLUCUROCAT.PWY	ethnicity_details	other	-0.0287556	0.0569859	90	83	0.615282	0.999629
GALACT.GLUCUROCAT.PWY	TotalWeeklyAlcoholUnits	TotalWeeklyAlcoholUnits	-0.00114113	0.000909548	90	83	0.213399	0.999629
GALACT.GLUCUROCAT.PWY	smoking_status	never	-0.0197947	0.019494	90	83	0.312973	0.999629
GALACT.GLUCUROCAT.PWY	diagnosis	moderate dysplasia	0.000808376	0.0172425	90	83	0.962729	0.999629
GALACTARDEG.PWY	Progression	progression	0.00592852	0.0131923	90	53	0.654364	0.999629
GALACTARDEG.PWY	patient_age	patient_age	-0.000336766	0.000577801	90	53	0.56164	0.999629
GALACTARDEG.PWY	sex	male	-0.000829963	0.0123724	90	53	0.946684	0.999629
GALACTARDEG.PWY	ethnicity_details	south asian	0.0203218	0.0269145	90	53	0.452436	0.999629
GALACTARDEG.PWY	ethnicity_details	asian	-0.00637492	0.0192486	90	53	0.741368	0.999629
GALACTARDEG.PWY	ethnicity_details	other	0.00505399	0.0412496	90	53	0.902793	0.999629
GALACTARDEG.PWY	TotalWeeklyAlcoholUnits	TotalWeeklyAlcoholUnits	2.91784e-05	0.000641953	90	53	0.96386	0.999629
GALACTARDEG.PWY	smoking_status	never	-0.0230397	0.0138694	90	53	0.10059	0.999629
GALACTARDEG.PWY	diagnosis	moderate dysplasia	-0.00541559	0.0122679	90	53	0.660081	0.999629
GALACTUROCAT.PWY	Progression	progression	-0.00989333	0.0213314	90	85	0.644099	0.999629
GALACTUROCAT.PWY	patient_age	patient_age	-0.00098207	0.000938713	90	85	0.298652	0.999629
GALACTUROCAT.PWY	sex	male	-0.01004	0.0208404	90	85	0.631655	0.999629
GALACTUROCAT.PWY	ethnicity_details	south asian	0.00563377	0.0437216	90	85	0.897798	0.999629
GALACTUROCAT.PWY	ethnicity_details	asian	-0.00707028	0.0313362	90	85	0.822073	0.999629
GALACTUROCAT.PWY	ethnicity_details	other	-0.0168494	0.0667017	90	85	0.801242	0.999629
GALACTUROCAT.PWY	TotalWeeklyAlcoholUnits	TotalWeeklyAlcoholUnits	-0.000780136	0.00106663	90	85	0.46671	0.999629
GALACTUROCAT.PWY	smoking_status	never	-0.018893	0.0228458	90	85	0.41071	0.999629
GALACTUROCAT.PWY	diagnosis	moderate dysplasia	0.00387854	0.0202237	90	85	0.848415	0.999629
GALLATE.DEGRADATION.I.PWY	Progression	progression	-0.00256683	0.0118922	90	39	0.82966	0.999629
GALLATE.DEGRADATION.I.PWY	patient_age	patient_age	0.000187229	0.000520857	90	39	0.720195	0.999629
GALLATE.DEGRADATION.I.PWY	sex	male	0.00520821	0.011153	90	39	0.641786	0.999629
GALLATE.DEGRADATION.I.PWY	ethnicity_details	south asian	0.0115313	0.024262	90	39	0.635881	0.999629
GALLATE.DEGRADATION.I.PWY	ethnicity_details	asian	0.00502308	0.0173516	90	39	0.772957	0.999629
GALLATE.DEGRADATION.I.PWY	ethnicity_details	other	0.0283695	0.0371844	90	39	0.447741	0.999629
GALLATE.DEGRADATION.I.PWY	TotalWeeklyAlcoholUnits	TotalWeeklyAlcoholUnits	7.60065e-05	0.000578687	90	39	0.895834	0.999629
GALLATE.DEGRADATION.I.PWY	smoking_status	never	-0.00900311	0.0125025	90	39	0.47356	0.999629
GALLATE.DEGRADATION.I.PWY	diagnosis	moderate dysplasia	-0.0161333	0.0110588	90	39	0.148518	0.999629
GALLATE.DEGRADATION.II.PWY	Progression	progression	0.00232603	0.0113565	90	32	0.838233	0.999629
GALLATE.DEGRADATION.II.PWY	patient_age	patient_age	0.00020191	0.000497397	90	32	0.685875	0.999629
GALLATE.DEGRADATION.II.PWY	sex	male	0.00565226	0.0106507	90	32	0.597101	0.999629
GALLATE.DEGRADATION.II.PWY	ethnicity_details	south asian	0.0171393	0.0231692	90	32	0.461618	0.999629
GALLATE.DEGRADATION.II.PWY	ethnicity_details	asian	0.00914214	0.0165701	90	32	0.582674	0.999629
GALLATE.DEGRADATION.II.PWY	ethnicity_details	other	0.0173374	0.0355095	90	32	0.626711	0.999629
GALLATE.DEGRADATION.II.PWY	TotalWeeklyAlcoholUnits	TotalWeeklyAlcoholUnits	3.09927e-06	0.000552622	90	32	0.995539	0.999629
GALLATE.DEGRADATION.II.PWY	smoking_status	never	-0.0103453	0.0119394	90	32	0.388816	0.999629
GALLATE.DEGRADATION.II.PWY	diagnosis	moderate dysplasia	-0.0155125	0.0105607	90	32	0.145784	0.999629
GLCMANNANAUT.PWY	Progression	progression	-0.0279187	0.0387818	90	89	0.47369	0.999629
GLCMANNANAUT.PWY	patient_age	patient_age	-0.00012351	0.00169858	90	89	0.942216	0.999629
GLCMANNANAUT.PWY	sex	male	-0.0323961	0.0363714	90	89	0.37576	0.999629
GLCMANNANAUT.PWY	ethnicity_details	south asian	0.014162	0.0791212	90	89	0.858398	0.999629
GLCMANNANAUT.PWY	ethnicity_details	asian	-0.0707039	0.0565857	90	89	0.215125	0.999629
GLCMANNANAUT.PWY	ethnicity_details	other	-0.0235611	0.121263	90	89	0.846435	0.999629
GLCMANNANAUT.PWY	TotalWeeklyAlcoholUnits	TotalWeeklyAlcoholUnits	9.51259e-05	0.00188717	90	89	0.959924	0.999629
GLCMANNANAUT.PWY	smoking_status	never	0.0276639	0.0407723	90	89	0.499414	0.999629
GLCMANNANAUT.PWY	diagnosis	moderate dysplasia	0.0541299	0.0360641	90	89	0.137309	0.999629
GLUCARDEG.PWY	Progression	progression	0.00568936	0.0152402	90	54	0.709903	0.999629
GLUCARDEG.PWY	patient_age	patient_age	-0.000400913	0.000667496	90	54	0.549789	0.999629
GLUCARDEG.PWY	sex	male	-0.0029186	0.014293	90	54	0.838718	0.999629
GLUCARDEG.PWY	ethnicity_details	south asian	0.0255858	0.0310925	90	54	0.413015	0.999629
GLUCARDEG.PWY	ethnicity_details	asian	-0.00580891	0.0222367	90	54	0.794586	0.999629
GLUCARDEG.PWY	ethnicity_details	other	0.00666625	0.047653	90	54	0.889097	0.999629
GLUCARDEG.PWY	TotalWeeklyAlcoholUnits	TotalWeeklyAlcoholUnits	2.07144e-05	0.000741607	90	54	0.977786	0.999629
GLUCARDEG.PWY	smoking_status	never	-0.0258109	0.0160224	90	54	0.111134	0.999629
GLUCARDEG.PWY	diagnosis	moderate dysplasia	-0.00435194	0.0141722	90	54	0.759584	0.999629
GLUCARGALACTSUPER.PWY	Progression	progression	0.00592852	0.0131923	90	53	0.654364	0.999629
GLUCARGALACTSUPER.PWY	patient_age	patient_age	-0.000336766	0.000577801	90	53	0.56164	0.999629
GLUCARGALACTSUPER.PWY	sex	male	-0.000829963	0.0123724	90	53	0.946684	0.999629
GLUCARGALACTSUPER.PWY	ethnicity_details	south asian	0.0203218	0.0269145	90	53	0.452436	0.999629
GLUCARGALACTSUPER.PWY	ethnicity_details	asian	-0.00637492	0.0192486	90	53	0.741368	0.999629
GLUCARGALACTSUPER.PWY	ethnicity_details	other	0.00505399	0.0412496	90	53	0.902793	0.999629
GLUCARGALACTSUPER.PWY	TotalWeeklyAlcoholUnits	TotalWeeklyAlcoholUnits	2.91784e-05	0.000641953	90	53	0.96386	0.999629
GLUCARGALACTSUPER.PWY	smoking_status	never	-0.0230397	0.0138694	90	53	0.10059	0.999629
GLUCARGALACTSUPER.PWY	diagnosis	moderate dysplasia	-0.00541559	0.0122679	90	53	0.660081	0.999629
GLUCONEO.PWY	Progression	progression	-0.0118903	0.0171371	90	90	0.489796	0.999629
GLUCONEO.PWY	patient_age	patient_age	-9.17145e-05	0.000750578	90	90	0.903054	0.999629
GLUCONEO.PWY	sex	male	0.0155231	0.016072	90	90	0.337031	0.999629
GLUCONEO.PWY	ethnicity_details	south asian	-0.0380315	0.0349625	90	90	0.279959	0.999629
GLUCONEO.PWY	ethnicity_details	asian	-0.0213947	0.0250044	90	90	0.394754	0.999629
GLUCONEO.PWY	ethnicity_details	other	0.0324737	0.0535843	90	90	0.546211	0.999629
GLUCONEO.PWY	TotalWeeklyAlcoholUnits	TotalWeeklyAlcoholUnits	-0.000688456	0.000833913	90	90	0.411502	0.999629
GLUCONEO.PWY	smoking_status	never	0.00858679	0.0180167	90	90	0.634945	0.999629
GLUCONEO.PWY	diagnosis	moderate dysplasia	0.00585869	0.0159362	90	90	0.714117	0.999629
GLUCOSE1PMETAB.PWY	Progression	progression	0.00650629	0.0221972	90	90	0.770482	0.999629
GLUCOSE1PMETAB.PWY	patient_age	patient_age	-0.000949734	0.00103635	90	90	0.362286	0.999629
GLUCOSE1PMETAB.PWY	sex	male	0.0411628	0.0242946	90	90	0.102847	0.999629
GLUCOSE1PMETAB.PWY	ethnicity_details	south asian	-0.0575406	0.0488573	90	90	0.243019	0.999629
GLUCOSE1PMETAB.PWY	ethnicity_details	asian	-0.0657076	0.0367337	90	90	0.0818278	0.999629
GLUCOSE1PMETAB.PWY	ethnicity_details	other	-0.141734	0.0731095	90	90	0.0561012	0.999629
GLUCOSE1PMETAB.PWY	TotalWeeklyAlcoholUnits	TotalWeeklyAlcoholUnits	-0.00131662	0.0012124	90	90	0.283374	0.999629
GLUCOSE1PMETAB.PWY	smoking_status	never	0.0248311	0.0267391	90	90	0.359999	0.999629
GLUCOSE1PMETAB.PWY	diagnosis	moderate dysplasia	0.0200771	0.0220354	90	90	0.365072	0.999629
GLUCUROCAT.PWY	Progression	progression	-0.00594408	0.0195654	90	86	0.762088	0.999629
GLUCUROCAT.PWY	patient_age	patient_age	-0.000785859	0.000860947	90	86	0.36412	0.999629
GLUCUROCAT.PWY	sex	male	-0.00986243	0.0191067	90	86	0.60751	0.999629
GLUCUROCAT.PWY	ethnicity_details	south asian	-0.0182099	0.0400993	90	86	0.650979	0.999629
GLUCUROCAT.PWY	ethnicity_details	asian	-0.0221234	0.0287403	90	86	0.443724	0.999629
GLUCUROCAT.PWY	ethnicity_details	other	-0.011396	0.0611797	90	86	0.85272	0.999629
GLUCUROCAT.PWY	TotalWeeklyAlcoholUnits	TotalWeeklyAlcoholUnits	-0.0012722	0.000978123	90	86	0.197179	0.999629
GLUCUROCAT.PWY	smoking_status	never	-0.0139941	0.0209516	90	86	0.506107	0.999629
GLUCUROCAT.PWY	diagnosis	moderate dysplasia	-0.00646458	0.0185452	90	86	0.728344	0.999629
GLUTORN.PWY	Progression	progression	0.0283204	0.0367809	90	90	0.443582	0.999629
GLUTORN.PWY	patient_age	patient_age	-0.000532141	0.00161094	90	90	0.742015	0.999629
GLUTORN.PWY	sex	male	0.0588546	0.0344949	90	90	0.0918539	0.999629
GLUTORN.PWY	ethnicity_details	south asian	0.0635491	0.0750391	90	90	0.399588	0.999629
GLUTORN.PWY	ethnicity_details	asian	0.015984	0.0536663	90	90	0.766598	0.999629
GLUTORN.PWY	ethnicity_details	other	0.0580297	0.115006	90	90	0.615243	0.999629
GLUTORN.PWY	TotalWeeklyAlcoholUnits	TotalWeeklyAlcoholUnits	-0.00178926	0.0017898	90	90	0.320472	0.999629
GLUTORN.PWY	smoking_status	never	-0.0611885	0.0386687	90	90	0.117509	0.999629
GLUTORN.PWY	diagnosis	moderate dysplasia	-0.0343671	0.0342035	90	90	0.318031	0.999629
GLYCOCAT.PWY	Progression	progression	-0.00147736	0.0262829	90	90	0.95532	0.999629
GLYCOCAT.PWY	patient_age	patient_age	-0.00115614	0.00115123	90	90	0.318304	0.999629
GLYCOCAT.PWY	sex	male	0.0458911	0.024666	90	90	0.0691003	0.999629
GLYCOCAT.PWY	ethnicity_details	south asian	0.0150412	0.0536243	90	90	0.779833	0.999629
GLYCOCAT.PWY	ethnicity_details	asian	-0.0657905	0.0383549	90	90	0.0901672	0.999629
GLYCOCAT.PWY	ethnicity_details	other	-0.000376105	0.0821825	90	90	0.99636	0.999629
GLYCOCAT.PWY	TotalWeeklyAlcoholUnits	TotalWeeklyAlcoholUnits	-0.00245443	0.0012798	90	90	0.0610311	0.999629
GLYCOCAT.PWY	smoking_status	never	-0.0117322	0.0276448	90	90	0.672724	0.999629
GLYCOCAT.PWY	diagnosis	moderate dysplasia	0.00362016	0.0244478	90	90	0.882674	0.999629
GLYCOGENSYNTH.PWY	Progression	progression	-0.0128743	0.0289336	90	90	0.657551	0.999629
GLYCOGENSYNTH.PWY	patient_age	patient_age	0.000544083	0.00126724	90	90	0.668827	0.999629
GLYCOGENSYNTH.PWY	sex	male	-0.00768549	0.0271353	90	90	0.777733	0.999629
GLYCOGENSYNTH.PWY	ethnicity_details	south asian	0.0644158	0.0590292	90	90	0.278438	0.999629
GLYCOGENSYNTH.PWY	ethnicity_details	asian	-0.0490066	0.0422164	90	90	0.249158	0.999629
GLYCOGENSYNTH.PWY	ethnicity_details	other	0.0396344	0.0904693	90	90	0.662496	0.999629
GLYCOGENSYNTH.PWY	TotalWeeklyAlcoholUnits	TotalWeeklyAlcoholUnits	-0.000616492	0.00140794	90	90	0.662662	0.999629
GLYCOGENSYNTH.PWY	smoking_status	never	-0.00487972	0.0304186	90	90	0.872955	0.999629
GLYCOGENSYNTH.PWY	diagnosis	moderate dysplasia	0.0382336	0.026906	90	90	0.159202	0.999629
GLYCOL.GLYOXDEG.PWY	Progression	progression	-0.00153378	0.0169287	90	76	0.928112	0.999629
GLYCOL.GLYOXDEG.PWY	patient_age	patient_age	5.90142e-05	0.000750045	90	76	0.937503	0.999629
GLYCOL.GLYOXDEG.PWY	sex	male	0.027388	0.0162918	90	76	0.104989	0.999629
GLYCOL.GLYOXDEG.PWY	ethnicity_details	south asian	0.0570277	0.0349783	90	76	0.107656	0.999629
GLYCOL.GLYOXDEG.PWY	ethnicity_details	asian	-0.0244243	0.0252344	90	76	0.339574	0.999629
GLYCOL.GLYOXDEG.PWY	ethnicity_details	other	0.115472	0.0533963	90	76	0.0335983	0.999629
GLYCOL.GLYOXDEG.PWY	TotalWeeklyAlcoholUnits	TotalWeeklyAlcoholUnits	0.000144308	0.000840399	90	76	0.864521	0.999629
GLYCOL.GLYOXDEG.PWY	smoking_status	never	0.0286154	0.0182124	90	76	0.12612	0.999629
GLYCOL.GLYOXDEG.PWY	diagnosis	moderate dysplasia	-0.0191151	0.0159288	90	76	0.234069	0.999629
GLYCOLYSIS	Progression	progression	-0.00533861	0.0203479	90	90	0.793713	0.999629
GLYCOLYSIS	patient_age	patient_age	-0.000667805	0.000891204	90	90	0.455857	0.999629
GLYCOLYSIS	sex	male	-0.0296215	0.0190832	90	90	0.124555	0.999629
GLYCOLYSIS	ethnicity_details	south asian	-0.0341699	0.041513	90	90	0.412891	0.999629
GLYCOLYSIS	ethnicity_details	asian	0.0300324	0.0296892	90	90	0.314798	0.999629
GLYCOLYSIS	ethnicity_details	other	0.0513468	0.0636237	90	90	0.422037	0.999629
GLYCOLYSIS	TotalWeeklyAlcoholUnits	TotalWeeklyAlcoholUnits	0.00130566	0.000990153	90	90	0.191051	0.999629
GLYCOLYSIS	smoking_status	never	0.0125839	0.0213922	90	90	0.558025	0.999629
GLYCOLYSIS	diagnosis	moderate dysplasia	-0.0102695	0.018922	90	90	0.588827	0.999629
GLYCOLYSIS.E.D	Progression	progression	0.012734	0.0296274	90	90	0.668492	0.999629
GLYCOLYSIS.E.D	patient_age	patient_age	0.00110632	0.00129763	90	90	0.396444	0.999629
GLYCOLYSIS.E.D	sex	male	0.0350415	0.027786	90	90	0.21093	0.999629
GLYCOLYSIS.E.D	ethnicity_details	south asian	0.0522153	0.0604448	90	90	0.390252	0.999629
GLYCOLYSIS.E.D	ethnicity_details	asian	-0.00707766	0.0432288	90	90	0.87036	0.999629
GLYCOLYSIS.E.D	ethnicity_details	other	0.122855	0.0926389	90	90	0.188556	0.999629
GLYCOLYSIS.E.D	TotalWeeklyAlcoholUnits	TotalWeeklyAlcoholUnits	-0.00059988	0.00144171	90	90	0.678458	0.999629
GLYCOLYSIS.E.D	smoking_status	never	-0.026333	0.031148	90	90	0.400401	0.999629
GLYCOLYSIS.E.D	diagnosis	moderate dysplasia	-0.000546495	0.0275513	90	90	0.984224	0.999629
GLYCOLYSIS.TCA.GLYOX.BYPASS	Progression	progression	0.0099279	0.0490426	90	77	0.840091	0.999629
GLYCOLYSIS.TCA.GLYOX.BYPASS	patient_age	patient_age	0.00132458	0.00214798	90	77	0.539209	0.999629
GLYCOLYSIS.TCA.GLYOX.BYPASS	sex	male	0.0409388	0.0459945	90	77	0.376091	0.999629
GLYCOLYSIS.TCA.GLYOX.BYPASS	ethnicity_details	south asian	0.0797113	0.100055	90	77	0.427998	0.999629
GLYCOLYSIS.TCA.GLYOX.BYPASS	ethnicity_details	asian	-0.0270783	0.0715571	90	77	0.706124	0.999629
GLYCOLYSIS.TCA.GLYOX.BYPASS	ethnicity_details	other	0.247658	0.153346	90	77	0.110242	0.999629
GLYCOLYSIS.TCA.GLYOX.BYPASS	TotalWeeklyAlcoholUnits	TotalWeeklyAlcoholUnits	0.000682728	0.00238647	90	77	0.775554	0.999629
GLYCOLYSIS.TCA.GLYOX.BYPASS	smoking_status	never	0.0166076	0.0515597	90	77	0.748214	0.999629
GLYCOLYSIS.TCA.GLYOX.BYPASS	diagnosis	moderate dysplasia	-0.0945636	0.0456059	90	77	0.0413444	0.999629
GLYOXYLATE.BYPASS	Progression	progression	0.019395	0.0415127	90	77	0.641621	0.999629
GLYOXYLATE.BYPASS	patient_age	patient_age	0.000945964	0.00181819	90	77	0.604306	0.999629
GLYOXYLATE.BYPASS	sex	male	0.0183169	0.0389326	90	77	0.639295	0.999629
GLYOXYLATE.BYPASS	ethnicity_details	south asian	0.0489863	0.0846927	90	77	0.564619	0.999629
GLYOXYLATE.BYPASS	ethnicity_details	asian	-0.0131685	0.0605703	90	77	0.828444	0.999629
GLYOXYLATE.BYPASS	ethnicity_details	other	0.176337	0.129802	90	77	0.17812	0.999629
GLYOXYLATE.BYPASS	TotalWeeklyAlcoholUnits	TotalWeeklyAlcoholUnits	-1.07231e-05	0.00202006	90	77	0.995778	0.999629
GLYOXYLATE.BYPASS	smoking_status	never	-0.00699884	0.0436433	90	77	0.872998	0.999629
GLYOXYLATE.BYPASS	diagnosis	moderate dysplasia	-0.0734528	0.0386037	90	77	0.0606723	0.999629
GOLPDLCAT.PWY	Progression	progression	-0.0110154	0.0128714	90	67	0.394732	0.999629
GOLPDLCAT.PWY	patient_age	patient_age	0.000212202	0.000566837	90	67	0.709134	0.999629
GOLPDLCAT.PWY	sex	male	-0.00334138	0.012647	90	67	0.792435	0.999629
GOLPDLCAT.PWY	ethnicity_details	south asian	0.0253576	0.0264036	90	67	0.339772	0.999629
GOLPDLCAT.PWY	ethnicity_details	asian	-0.00035265	0.0189207	90	67	0.985176	0.999629
GOLPDLCAT.PWY	ethnicity_details	other	0.0165848	0.0402447	90	67	0.681401	0.999629
GOLPDLCAT.PWY	TotalWeeklyAlcoholUnits	TotalWeeklyAlcoholUnits	-0.0001587	0.000645215	90	67	0.806346	0.999629
GOLPDLCAT.PWY	smoking_status	never	-0.0005846	0.0138073	90	67	0.966333	0.999629
GOLPDLCAT.PWY	diagnosis	moderate dysplasia	-0.00486909	0.0122391	90	67	0.691838	0.999629
HCAMHPDEG.PWY	Progression	progression	-0.00570608	0.00849613	90	12	0.503767	0.999629
HCAMHPDEG.PWY	patient_age	patient_age	-0.000130488	0.000372116	90	12	0.726761	0.999629
HCAMHPDEG.PWY	sex	male	-0.00801452	0.00796808	90	12	0.317531	0.999629
HCAMHPDEG.PWY	ethnicity_details	south asian	-0.000493839	0.0173335	90	12	0.977342	0.999629
HCAMHPDEG.PWY	ethnicity_details	asian	0.0062381	0.0123965	90	12	0.616197	0.999629
HCAMHPDEG.PWY	ethnicity_details	other	-0.00342061	0.0265657	90	12	0.89787	0.999629
HCAMHPDEG.PWY	TotalWeeklyAlcoholUnits	TotalWeeklyAlcoholUnits	5.36775e-05	0.000413432	90	12	0.897024	0.999629
HCAMHPDEG.PWY	smoking_status	never	-0.00387467	0.00893219	90	12	0.665611	0.999629
HCAMHPDEG.PWY	diagnosis	moderate dysplasia	0.0007794	0.00790076	90	12	0.921664	0.999629
HEME.BIOSYNTHESIS.II	Progression	progression	-0.00318297	0.0303127	90	90	0.916635	0.999629
HEME.BIOSYNTHESIS.II	patient_age	patient_age	0.000570003	0.00132765	90	90	0.668835	0.999629
HEME.BIOSYNTHESIS.II	sex	male	-0.00401629	0.0284288	90	90	0.888007	0.999629
HEME.BIOSYNTHESIS.II	ethnicity_details	south asian	-0.0246161	0.061843	90	90	0.691659	0.999629
HEME.BIOSYNTHESIS.II	ethnicity_details	asian	0.0644033	0.0442287	90	90	0.149267	0.999629
HEME.BIOSYNTHESIS.II	ethnicity_details	other	0.0270018	0.0947818	90	90	0.776469	0.999629
HEME.BIOSYNTHESIS.II	TotalWeeklyAlcoholUnits	TotalWeeklyAlcoholUnits	0.00167873	0.00147506	90	90	0.258483	0.999629
HEME.BIOSYNTHESIS.II	smoking_status	never	0.0205089	0.0318686	90	90	0.521711	0.999629
HEME.BIOSYNTHESIS.II	diagnosis	moderate dysplasia	-0.00332105	0.0281886	90	90	0.906509	0.999629
HEMESYN2.PWY	Progression	progression	-0.00666833	0.0315963	90	90	0.833387	0.999629
HEMESYN2.PWY	patient_age	patient_age	0.000109259	0.00138387	90	90	0.937268	0.999629
HEMESYN2.PWY	sex	male	0.00225186	0.0296326	90	90	0.939615	0.999629
HEMESYN2.PWY	ethnicity_details	south asian	0.0555584	0.0644617	90	90	0.391328	0.999629
HEMESYN2.PWY	ethnicity_details	asian	-0.0338738	0.0461016	90	90	0.464632	0.999629
HEMESYN2.PWY	ethnicity_details	other	-0.00405569	0.0987953	90	90	0.967357	0.999629
HEMESYN2.PWY	TotalWeeklyAlcoholUnits	TotalWeeklyAlcoholUnits	-0.000376255	0.00153752	90	90	0.807303	0.999629
HEMESYN2.PWY	smoking_status	never	-0.0543445	0.033218	90	90	0.10577	0.999629
HEMESYN2.PWY	diagnosis	moderate dysplasia	0.00791459	0.0293822	90	90	0.788341	0.999629
HEXITOLDEGSUPER.PWY	Progression	progression	-0.033036	0.0332966	90	88	0.324105	0.999629
HEXITOLDEGSUPER.PWY	patient_age	patient_age	-0.00102433	0.00145834	90	88	0.484471	0.999629
HEXITOLDEGSUPER.PWY	sex	male	-0.0338657	0.0312272	90	88	0.281404	0.999629
HEXITOLDEGSUPER.PWY	ethnicity_details	south asian	-0.018132	0.0679306	90	88	0.790218	0.999629
HEXITOLDEGSUPER.PWY	ethnicity_details	asian	-0.0443718	0.0485825	90	88	0.363814	0.999629
HEXITOLDEGSUPER.PWY	ethnicity_details	other	0.202709	0.104112	90	88	0.0550403	0.999629
HEXITOLDEGSUPER.PWY	TotalWeeklyAlcoholUnits	TotalWeeklyAlcoholUnits	0.0016179	0.00162026	90	88	0.321026	0.999629
HEXITOLDEGSUPER.PWY	smoking_status	never	-0.00261046	0.0350056	90	88	0.940741	0.999629
HEXITOLDEGSUPER.PWY	diagnosis	moderate dysplasia	0.0213229	0.0309634	90	88	0.493035	0.999629
HISDEG.PWY	Progression	progression	0.0107128	0.0325075	90	90	0.742917	0.999629
HISDEG.PWY	patient_age	patient_age	-0.000464734	0.00150185	90	90	0.757874	0.999629
HISDEG.PWY	sex	male	0.0169241	0.0360629	90	90	0.642785	0.999629
HISDEG.PWY	ethnicity_details	south asian	-0.0800794	0.0705309	90	90	0.260506	0.999629
HISDEG.PWY	ethnicity_details	asian	0.00467274	0.0524023	90	90	0.929516	0.999629
HISDEG.PWY	ethnicity_details	other	0.0071309	0.105522	90	90	0.94631	0.999629
HISDEG.PWY	TotalWeeklyAlcoholUnits	TotalWeeklyAlcoholUnits	-0.00160445	0.00177665	90	90	0.371575	0.999629
HISDEG.PWY	smoking_status	never	-0.0160399	0.0385542	90	90	0.680453	0.999629
HISDEG.PWY	diagnosis	moderate dysplasia	0.0294789	0.032504	90	90	0.367246	0.999629
HISTSYN.PWY	Progression	progression	0.0129238	0.0291969	90	90	0.659219	0.999629
HISTSYN.PWY	patient_age	patient_age	-0.00116935	0.00127878	90	90	0.363239	0.999629
HISTSYN.PWY	sex	male	0.0453461	0.0273823	90	90	0.101631	0.999629
HISTSYN.PWY	ethnicity_details	south asian	0.0134152	0.0595665	90	90	0.822388	0.999629
HISTSYN.PWY	ethnicity_details	asian	-0.00688844	0.0426007	90	90	0.871951	0.999629
HISTSYN.PWY	ethnicity_details	other	0.0340824	0.0912928	90	90	0.70989	0.999629
HISTSYN.PWY	TotalWeeklyAlcoholUnits	TotalWeeklyAlcoholUnits	-0.0018904	0.00142076	90	90	0.187115	0.999629
HISTSYN.PWY	smoking_status	never	-0.035437	0.0306955	90	90	0.251744	0.999629
HISTSYN.PWY	diagnosis	moderate dysplasia	-0.0455052	0.0271509	90	90	0.0976407	0.999629
HOMOSER.METSYN.PWY	Progression	progression	-0.0258964	0.0302765	90	90	0.394923	0.999629
HOMOSER.METSYN.PWY	patient_age	patient_age	-0.000304844	0.00132606	90	90	0.818766	0.999629
HOMOSER.METSYN.PWY	sex	male	-0.0465258	0.0283947	90	90	0.105237	0.999629
HOMOSER.METSYN.PWY	ethnicity_details	south asian	0.0180522	0.061769	90	90	0.77085	0.999629
HOMOSER.METSYN.PWY	ethnicity_details	asian	-0.0245537	0.0441758	90	90	0.579887	0.999629
HOMOSER.METSYN.PWY	ethnicity_details	other	0.0298075	0.0946683	90	90	0.753686	0.999629
HOMOSER.METSYN.PWY	TotalWeeklyAlcoholUnits	TotalWeeklyAlcoholUnits	0.000392733	0.00147329	90	90	0.790487	0.999629
HOMOSER.METSYN.PWY	smoking_status	never	0.0144762	0.0318304	90	90	0.650491	0.999629
HOMOSER.METSYN.PWY	diagnosis	moderate dysplasia	0.0217117	0.0281548	90	90	0.442887	0.999629
HSERMETANA.PWY	Progression	progression	0.0238107	0.0258153	90	90	0.359263	0.999629
HSERMETANA.PWY	patient_age	patient_age	-0.001266	0.00113542	90	90	0.268227	0.999629
HSERMETANA.PWY	sex	male	-0.00679877	0.0251145	90	90	0.787631	0.999629
HSERMETANA.PWY	ethnicity_details	south asian	-0.0136152	0.0528804	90	90	0.797482	0.999629
HSERMETANA.PWY	ethnicity_details	asian	0.0482174	0.0379033	90	90	0.207063	0.999629
HSERMETANA.PWY	ethnicity_details	other	-0.0342504	0.0807263	90	90	0.672564	0.999629
HSERMETANA.PWY	TotalWeeklyAlcoholUnits	TotalWeeklyAlcoholUnits	0.000989929	0.00128826	90	90	0.4446	0.999629
HSERMETANA.PWY	smoking_status	never	0.00571985	0.0276123	90	90	0.836422	0.999629
HSERMETANA.PWY	diagnosis	moderate dysplasia	-0.00928829	0.0244216	90	90	0.704763	0.999629
ILEUSYN.PWY	Progression	progression	-0.000502979	0.0255774	90	90	0.98436	0.999629
ILEUSYN.PWY	patient_age	patient_age	-0.00132965	0.00112025	90	90	0.23877	0.999629
ILEUSYN.PWY	sex	male	-0.0490695	0.0239877	90	90	0.0440807	0.999629
ILEUSYN.PWY	ethnicity_details	south asian	0.0504815	0.052182	90	90	0.336254	0.999629
ILEUSYN.PWY	ethnicity_details	asian	0.0528323	0.0373194	90	90	0.160751	0.999629
ILEUSYN.PWY	ethnicity_details	other	0.0222032	0.0799752	90	90	0.782015	0.999629
ILEUSYN.PWY	TotalWeeklyAlcoholUnits	TotalWeeklyAlcoholUnits	0.00170927	0.00124462	90	90	0.173489	0.999629
ILEUSYN.PWY	smoking_status	never	-0.0128801	0.0268901	90	90	0.633253	0.999629
ILEUSYN.PWY	diagnosis	moderate dysplasia	-0.0165273	0.023785	90	90	0.489154	0.999629
KDO.NAGLIPASYN.PWY	Progression	progression	0.0334696	0.0467605	90	84	0.477051	0.999629
KDO.NAGLIPASYN.PWY	patient_age	patient_age	-0.00139706	0.00213806	90	84	0.515546	0.999629
KDO.NAGLIPASYN.PWY	sex	male	0.0138921	0.0491045	90	84	0.779669	0.999629
KDO.NAGLIPASYN.PWY	ethnicity_details	south asian	-0.0427477	0.100199	90	84	0.671111	0.999629
KDO.NAGLIPASYN.PWY	ethnicity_details	asian	-0.0259493	0.0741112	90	84	0.728601	0.999629
KDO.NAGLIPASYN.PWY	ethnicity_details	other	-0.407107	0.151091	90	84	0.00868157	0.999629
KDO.NAGLIPASYN.PWY	TotalWeeklyAlcoholUnits	TotalWeeklyAlcoholUnits	0.00073707	0.00248068	90	84	0.767844	0.999629
KDO.NAGLIPASYN.PWY	smoking_status	never	0.106119	0.0540525	90	84	0.0592163	0.999629
KDO.NAGLIPASYN.PWY	diagnosis	moderate dysplasia	0.0467162	0.0456558	90	84	0.309476	0.999629
KETOGLUCONMET.PWY	Progression	progression	0.000234644	0.0186013	90	52	0.989967	0.999629
KETOGLUCONMET.PWY	patient_age	patient_age	-0.0002351	0.000814704	90	52	0.773656	0.999629
KETOGLUCONMET.PWY	sex	male	0.00640204	0.0174452	90	52	0.714602	0.999629
KETOGLUCONMET.PWY	ethnicity_details	south asian	0.0009933	0.0379496	90	52	0.979184	0.999629
KETOGLUCONMET.PWY	ethnicity_details	asian	-0.0177252	0.0271407	90	52	0.515573	0.999629
KETOGLUCONMET.PWY	ethnicity_details	other	0.0130269	0.0581623	90	52	0.823348	0.999629
KETOGLUCONMET.PWY	TotalWeeklyAlcoholUnits	TotalWeeklyAlcoholUnits	-0.000529348	0.00090516	90	52	0.56032	0.999629
KETOGLUCONMET.PWY	smoking_status	never	-0.0359922	0.019556	90	52	0.0694071	0.999629
KETOGLUCONMET.PWY	diagnosis	moderate dysplasia	-0.0198546	0.0172978	90	52	0.254466	0.999629
LACTOSECAT.PWY	Progression	progression	-0.0796471	0.0478833	90	89	0.100154	0.999629
LACTOSECAT.PWY	patient_age	patient_age	-1.7721e-05	0.00209721	90	89	0.993279	0.999629
LACTOSECAT.PWY	sex	male	-0.0595335	0.0449073	90	89	0.188712	0.999629
LACTOSECAT.PWY	ethnicity_details	south asian	0.0970174	0.0976898	90	89	0.323647	0.999629
LACTOSECAT.PWY	ethnicity_details	asian	-0.100016	0.0698656	90	89	0.156166	0.999629
LACTOSECAT.PWY	ethnicity_details	other	0.0868025	0.149721	90	89	0.563706	0.999629
LACTOSECAT.PWY	TotalWeeklyAlcoholUnits	TotalWeeklyAlcoholUnits	0.000996709	0.00233006	90	89	0.669974	0.999629
LACTOSECAT.PWY	smoking_status	never	-0.0179421	0.0503409	90	89	0.72247	0.999629
LACTOSECAT.PWY	diagnosis	moderate dysplasia	0.0226572	0.0445279	90	89	0.612271	0.999629
LEU.DEG2.PWY	Progression	progression	0.00361404	0.0353472	90	63	0.918819	0.999629
LEU.DEG2.PWY	patient_age	patient_age	-0.000114468	0.00154815	90	63	0.941244	0.999629
LEU.DEG2.PWY	sex	male	0.0065727	0.0331503	90	63	0.843337	0.999629
LEU.DEG2.PWY	ethnicity_details	south asian	0.0361645	0.0721141	90	63	0.617404	0.999629
LEU.DEG2.PWY	ethnicity_details	asian	-0.00193057	0.0515744	90	63	0.970233	0.999629
LEU.DEG2.PWY	ethnicity_details	other	0.0657688	0.110524	90	63	0.553479	0.999629
LEU.DEG2.PWY	TotalWeeklyAlcoholUnits	TotalWeeklyAlcoholUnits	-0.00023279	0.00172004	90	63	0.892683	0.999629
LEU.DEG2.PWY	smoking_status	never	-0.0428982	0.0371614	90	63	0.251783	0.999629
LEU.DEG2.PWY	diagnosis	moderate dysplasia	-0.0510455	0.0328703	90	63	0.124385	0.999629
LIPASYN.PWY	Progression	progression	-0.00918192	0.00772114	90	10	0.237882	0.999629
LIPASYN.PWY	patient_age	patient_age	-0.000139672	0.000338173	90	10	0.680698	0.999629
LIPASYN.PWY	sex	male	0.00281022	0.00724125	90	10	0.698984	0.999629
LIPASYN.PWY	ethnicity_details	south asian	0.0129815	0.0157524	90	10	0.412336	0.999629
LIPASYN.PWY	ethnicity_details	asian	0.0275021	0.0112658	90	10	0.0168455	0.999629
LIPASYN.PWY	ethnicity_details	other	0.0298148	0.0241424	90	10	0.220462	0.999629
LIPASYN.PWY	TotalWeeklyAlcoholUnits	TotalWeeklyAlcoholUnits	0.000304353	0.00037572	90	10	0.420313	0.999629
LIPASYN.PWY	smoking_status	never	0.0023065	0.00811743	90	10	0.777036	0.999629
LIPASYN.PWY	diagnosis	moderate dysplasia	-0.000470973	0.00718008	90	10	0.947864	0.999629
MET.SAM.PWY	Progression	progression	-0.0247917	0.0271145	90	90	0.364557	0.999629
MET.SAM.PWY	patient_age	patient_age	-0.000361451	0.00119214	90	90	0.76265	0.999629
MET.SAM.PWY	sex	male	-0.0381417	0.0256467	90	90	0.152295	0.999629
MET.SAM.PWY	ethnicity_details	south asian	0.00828055	0.05555	90	90	0.881969	0.999629
MET.SAM.PWY	ethnicity_details	asian	-0.0188194	0.039843	90	90	0.640147	0.999629
MET.SAM.PWY	ethnicity_details	other	0.0207429	0.0850259	90	90	0.807897	0.999629
MET.SAM.PWY	TotalWeeklyAlcoholUnits	TotalWeeklyAlcoholUnits	9.0509e-05	0.00132819	90	90	0.946075	0.999629
MET.SAM.PWY	smoking_status	never	0.0115046	0.028724	90	90	0.69209	0.999629
MET.SAM.PWY	diagnosis	moderate dysplasia	0.0194934	0.0253135	90	90	0.443912	0.999629
METHGLYUT.PWY	Progression	progression	0.00087026	0.00593581	90	15	0.883807	0.999629
METHGLYUT.PWY	patient_age	patient_age	0.000309314	0.000259979	90	15	0.237657	0.999629
METHGLYUT.PWY	sex	male	0.00940039	0.00556689	90	15	0.0951859	0.999629
METHGLYUT.PWY	ethnicity_details	south asian	-0.00270482	0.01211	90	15	0.82383	0.999629
METHGLYUT.PWY	ethnicity_details	asian	-0.00343766	0.00866082	90	15	0.692483	0.999629
METHGLYUT.PWY	ethnicity_details	other	0.0116652	0.0185601	90	15	0.531458	0.999629
METHGLYUT.PWY	TotalWeeklyAlcoholUnits	TotalWeeklyAlcoholUnits	-0.000106062	0.000288844	90	15	0.714442	0.999629
METHGLYUT.PWY	smoking_status	never	-0.00820603	0.00624047	90	15	0.192277	0.999629
METHGLYUT.PWY	diagnosis	moderate dysplasia	-0.00729889	0.00551986	90	15	0.189838	0.999629
METHYLGALLATE.DEGRADATION.PWY	Progression	progression	-0.00276394	0.0128681	90	39	0.830478	0.999629
METHYLGALLATE.DEGRADATION.PWY	patient_age	patient_age	0.000192242	0.000563602	90	39	0.733926	0.999629
METHYLGALLATE.DEGRADATION.PWY	sex	male	0.0051062	0.0120683	90	39	0.673352	0.999629
METHYLGALLATE.DEGRADATION.PWY	ethnicity_details	south asian	0.0131235	0.026253	90	39	0.618529	0.999629
METHYLGALLATE.DEGRADATION.PWY	ethnicity_details	asian	0.00574501	0.0187756	90	39	0.760412	0.999629
METHYLGALLATE.DEGRADATION.PWY	ethnicity_details	other	0.0313701	0.0402359	90	39	0.437895	0.999629
METHYLGALLATE.DEGRADATION.PWY	TotalWeeklyAlcoholUnits	TotalWeeklyAlcoholUnits	0.000114069	0.000626177	90	39	0.855913	0.999629
METHYLGALLATE.DEGRADATION.PWY	smoking_status	never	-0.00914041	0.0135286	90	39	0.501219	0.999629
METHYLGALLATE.DEGRADATION.PWY	diagnosis	moderate dysplasia	-0.0173664	0.0119664	90	39	0.150617	0.999629
NAD.BIOSYNTHESIS.II	Progression	progression	0.0103778	0.0332277	90	90	0.755641	0.999629
NAD.BIOSYNTHESIS.II	patient_age	patient_age	-0.000780413	0.00146905	90	90	0.596752	0.999629
NAD.BIOSYNTHESIS.II	sex	male	0.00805698	0.0335965	90	90	0.811157	0.999629
NAD.BIOSYNTHESIS.II	ethnicity_details	south asian	0.0268984	0.0684852	90	90	0.695552	0.999629
NAD.BIOSYNTHESIS.II	ethnicity_details	asian	-0.0238503	0.0489798	90	90	0.627665	0.999629
NAD.BIOSYNTHESIS.II	ethnicity_details	other	-0.0153049	0.103836	90	90	0.883209	0.999629
NAD.BIOSYNTHESIS.II	TotalWeeklyAlcoholUnits	TotalWeeklyAlcoholUnits	-0.0022351	0.00168295	90	90	0.18793	0.999629
NAD.BIOSYNTHESIS.II	smoking_status	never	0.00751613	0.0358774	90	90	0.8346	0.999629
NAD.BIOSYNTHESIS.II	diagnosis	moderate dysplasia	0.00336052	0.0320789	90	90	0.916832	0.999629
NADSYN.PWY	Progression	progression	0.00801099	0.0138121	90	26	0.563547	0.999629
NADSYN.PWY	patient_age	patient_age	1.31271e-05	0.000604949	90	26	0.982742	0.999629
NADSYN.PWY	sex	male	-0.00932093	0.0129537	90	26	0.473894	0.999629
NADSYN.PWY	ethnicity_details	south asian	0.0273985	0.0281791	90	26	0.333832	0.999629
NADSYN.PWY	ethnicity_details	asian	0.00221702	0.020153	90	26	0.912678	0.999629
NADSYN.PWY	ethnicity_details	other	-0.0189008	0.0431878	90	26	0.662825	0.999629
NADSYN.PWY	TotalWeeklyAlcoholUnits	TotalWeeklyAlcoholUnits	0.000287431	0.000672116	90	26	0.670054	0.999629
NADSYN.PWY	smoking_status	never	-0.0262618	0.0145211	90	26	0.0742814	0.999629
NADSYN.PWY	diagnosis	moderate dysplasia	0.000478239	0.0128443	90	26	0.970391	0.999629
NAGLIPASYN.PWY	Progression	progression	0.0298878	0.0408631	90	90	0.466664	0.999629
NAGLIPASYN.PWY	patient_age	patient_age	0.000610213	0.00178974	90	90	0.734034	0.999629
NAGLIPASYN.PWY	sex	male	0.071679	0.0383234	90	90	0.0650894	0.999629
NAGLIPASYN.PWY	ethnicity_details	south asian	-0.0430818	0.0833675	90	90	0.606743	0.999629
NAGLIPASYN.PWY	ethnicity_details	asian	0.00640899	0.0596226	90	90	0.914667	0.999629
NAGLIPASYN.PWY	ethnicity_details	other	-0.0711619	0.127771	90	90	0.579117	0.999629
NAGLIPASYN.PWY	TotalWeeklyAlcoholUnits	TotalWeeklyAlcoholUnits	-0.00278631	0.00198845	90	90	0.165007	0.999629
NAGLIPASYN.PWY	smoking_status	never	0.022488	0.0429604	90	90	0.602103	0.999629
NAGLIPASYN.PWY	diagnosis	moderate dysplasia	0.0195883	0.0379996	90	90	0.607635	0.999629
NONMEVIPP.PWY	Progression	progression	0.0152512	0.0259745	90	90	0.558775	0.999629
NONMEVIPP.PWY	patient_age	patient_age	-0.000391111	0.00113875	90	90	0.73216	0.999629
NONMEVIPP.PWY	sex	male	0.0101875	0.0245926	90	90	0.68008	0.999629
NONMEVIPP.PWY	ethnicity_details	south asian	-0.101053	0.0530356	90	90	0.0603409	0.999629
NONMEVIPP.PWY	ethnicity_details	asian	0.0815665	0.0379755	90	90	0.0347501	0.999629
NONMEVIPP.PWY	ethnicity_details	other	-0.110571	0.0812276	90	90	0.177313	0.999629
NONMEVIPP.PWY	TotalWeeklyAlcoholUnits	TotalWeeklyAlcoholUnits	9.57916e-05	0.0012746	90	90	0.940306	0.999629
NONMEVIPP.PWY	smoking_status	never	0.0310419	0.0274696	90	90	0.261999	0.999629
NONMEVIPP.PWY	diagnosis	moderate dysplasia	-0.00103231	0.0242523	90	90	0.966156	0.999629
NONOXIPENT.PWY	Progression	progression	-0.00404033	0.025243	90	90	0.873244	0.999629
NONOXIPENT.PWY	patient_age	patient_age	-0.000250081	0.00110692	90	90	0.821844	0.999629
NONOXIPENT.PWY	sex	male	-0.0220104	0.0238002	90	90	0.357887	0.999629
NONOXIPENT.PWY	ethnicity_details	south asian	-0.0519931	0.0567037	90	90	0.361972	0.999629
NONOXIPENT.PWY	ethnicity_details	asian	0.0421133	0.0368219	90	90	0.2562	0.999629
NONOXIPENT.PWY	ethnicity_details	other	0.0968528	0.0789086	90	90	0.223316	0.999629
NONOXIPENT.PWY	TotalWeeklyAlcoholUnits	TotalWeeklyAlcoholUnits	-0.000115235	0.00122874	90	90	0.925519	0.999629
NONOXIPENT.PWY	smoking_status	never	0.000668475	0.0265303	90	90	0.979962	0.999629
NONOXIPENT.PWY	diagnosis	moderate dysplasia	0.0167246	0.0235914	90	90	0.480457	0.999629
OANTIGEN.PWY	Progression	progression	-0.00484338	0.0180825	90	90	0.789505	0.999629
OANTIGEN.PWY	patient_age	patient_age	0.000408084	0.000791985	90	90	0.607788	0.999629
OANTIGEN.PWY	sex	male	-0.0187236	0.0169587	90	90	0.272871	0.999629
OANTIGEN.PWY	ethnicity_details	south asian	0.0429201	0.0368914	90	90	0.248117	0.999629
OANTIGEN.PWY	ethnicity_details	asian	0.0411663	0.0263839	90	90	0.122641	0.999629
OANTIGEN.PWY	ethnicity_details	other	0.0300631	0.0565404	90	90	0.596401	0.999629
OANTIGEN.PWY	TotalWeeklyAlcoholUnits	TotalWeeklyAlcoholUnits	0.00127278	0.000879918	90	90	0.151951	0.999629
OANTIGEN.PWY	smoking_status	never	-0.00840595	0.0190106	90	90	0.659559	0.999629
OANTIGEN.PWY	diagnosis	moderate dysplasia	0.00665548	0.0168154	90	90	0.693308	0.999629
P101.PWY	Progression	progression	0.0123868	0.0130999	90	43	0.347218	0.999629
P101.PWY	patient_age	patient_age	-3.64035e-05	0.000573756	90	43	0.949568	0.999629
P101.PWY	sex	male	-0.00513939	0.0122858	90	43	0.676833	0.999629
P101.PWY	ethnicity_details	south asian	0.0223519	0.026726	90	43	0.405459	0.999629
P101.PWY	ethnicity_details	asian	-0.0297778	0.0191139	90	43	0.123201	0.999629
P101.PWY	ethnicity_details	other	-0.0308647	0.0409609	90	43	0.453351	0.999629
P101.PWY	TotalWeeklyAlcoholUnits	TotalWeeklyAlcoholUnits	-0.000318432	0.000637459	90	43	0.618775	0.999629
P101.PWY	smoking_status	never	-0.0270121	0.0137723	90	43	0.0533192	0.999629
P101.PWY	diagnosis	moderate dysplasia	-0.00485086	0.012182	90	43	0.691543	0.999629
P105.PWY	Progression	progression	0.00222619	0.0546183	90	80	0.967592	0.999629
P105.PWY	patient_age	patient_age	0.00102026	0.00239331	90	80	0.671043	0.999629
P105.PWY	sex	male	0.0258936	0.0514621	90	80	0.616777	0.999629
P105.PWY	ethnicity_details	south asian	0.0592557	0.111472	90	80	0.596505	0.999629
P105.PWY	ethnicity_details	asian	-0.00437564	0.079775	90	80	0.956395	0.999629
P105.PWY	ethnicity_details	other	0.210717	0.170794	90	80	0.220979	0.999629
P105.PWY	TotalWeeklyAlcoholUnits	TotalWeeklyAlcoholUnits	0.000993787	0.00266931	90	80	0.710935	0.999629
P105.PWY	smoking_status	never	0.0285618	0.0575978	90	80	0.621487	0.999629
P105.PWY	diagnosis	moderate dysplasia	-0.0973542	0.0508891	90	80	0.0594345	0.999629
P108.PWY	Progression	progression	-0.00267453	0.0349283	90	90	0.939158	0.999629
P108.PWY	patient_age	patient_age	0.00100437	0.00153094	90	90	0.513683	0.999629
P108.PWY	sex	male	-0.0203542	0.0329983	90	90	0.539507	0.999629
P108.PWY	ethnicity_details	south asian	-0.0830783	0.0713033	90	90	0.247439	0.999629
P108.PWY	ethnicity_details	asian	0.0542765	0.0510443	90	90	0.290836	0.999629
P108.PWY	ethnicity_details	other	0.125688	0.109226	90	90	0.253321	0.999629
P108.PWY	TotalWeeklyAlcoholUnits	TotalWeeklyAlcoholUnits	-0.00104684	0.00171095	90	90	0.542625	0.999629
P108.PWY	smoking_status	never	-0.0116533	0.0368933	90	90	0.752972	0.999629
P108.PWY	diagnosis	moderate dysplasia	-0.0219976	0.0325812	90	90	0.501559	0.999629
P122.PWY	Progression	progression	-0.050074	0.025229	90	90	0.0518293	0.999629
P122.PWY	patient_age	patient_age	-0.00122925	0.00119398	90	90	0.306382	0.999629
P122.PWY	sex	male	-0.0501492	0.0286561	90	90	0.091953	0.999629
P122.PWY	ethnicity_details	south asian	-0.100011	0.0565491	90	90	0.0813974	0.999629
P122.PWY	ethnicity_details	asian	0.000195153	0.0429997	90	90	0.996402	0.999629
P122.PWY	ethnicity_details	other	0.124094	0.0841323	90	90	0.144168	0.999629
P122.PWY	TotalWeeklyAlcoholUnits	TotalWeeklyAlcoholUnits	0.00214461	0.00141457	90	90	0.136134	0.999629
P122.PWY	smoking_status	never	0.00972747	0.0313804	90	90	0.758457	0.999629
P122.PWY	diagnosis	moderate dysplasia	0.0139962	0.0253955	90	90	0.583117	0.999629
P124.PWY	Progression	progression	-0.0525145	0.0258182	90	90	0.0464846	0.999629
P124.PWY	patient_age	patient_age	-0.00126477	0.00124163	90	90	0.311468	0.999629
P124.PWY	sex	male	-0.0462766	0.0307196	90	90	0.144076	0.999629
P124.PWY	ethnicity_details	south asian	-0.105888	0.059199	90	90	0.0780473	0.999629
P124.PWY	ethnicity_details	asian	-0.00381487	0.0456391	90	90	0.933799	0.999629
P124.PWY	ethnicity_details	other	0.125167	0.0874414	90	90	0.156223	0.999629
P124.PWY	TotalWeeklyAlcoholUnits	TotalWeeklyAlcoholUnits	0.00190682	0.00149456	90	90	0.20795	0.999629
P124.PWY	smoking_status	never	0.00672009	0.0334153	90	90	0.841786	0.999629
P124.PWY	diagnosis	moderate dysplasia	0.0155508	0.0264198	90	90	0.557802	0.999629
P125.PWY	Progression	progression	0.0175902	0.033484	90	90	0.600839	0.999629
P125.PWY	patient_age	patient_age	-0.00067403	0.00147663	90	90	0.649301	0.999629
P125.PWY	sex	male	-0.0175236	0.0332427	90	90	0.599738	0.999629
P125.PWY	ethnicity_details	south asian	0.0593792	0.068798	90	90	0.390678	0.999629
P125.PWY	ethnicity_details	asian	0.0885728	0.0492749	90	90	0.0760653	0.999629
P125.PWY	ethnicity_details	other	0.111265	0.104676	90	90	0.291091	0.999629
P125.PWY	TotalWeeklyAlcoholUnits	TotalWeeklyAlcoholUnits	0.00193142	0.0016854	90	90	0.25523	0.999629
P125.PWY	smoking_status	never	-0.014597	0.0360126	90	90	0.686318	0.999629
P125.PWY	diagnosis	moderate dysplasia	-0.00666963	0.032013	90	90	0.835499	0.999629
P161.PWY	Progression	progression	-0.0647058	0.0456018	90	90	0.159803	0.999629
P161.PWY	patient_age	patient_age	0.000494386	0.00199728	90	90	0.805133	0.999629
P161.PWY	sex	male	-0.000694456	0.0427676	90	90	0.987085	0.999629
P161.PWY	ethnicity_details	south asian	0.138432	0.0930351	90	90	0.140695	0.999629
P161.PWY	ethnicity_details	asian	-0.0829238	0.0665367	90	90	0.216296	0.999629
P161.PWY	ethnicity_details	other	0.0284879	0.142588	90	90	0.84215	0.999629
P161.PWY	TotalWeeklyAlcoholUnits	TotalWeeklyAlcoholUnits	0.00135937	0.00221904	90	90	0.541883	0.999629
P161.PWY	smoking_status	never	-0.0206193	0.0479423	90	90	0.668289	0.999629
P161.PWY	diagnosis	moderate dysplasia	0.0538746	0.0424062	90	90	0.20761	0.999629
P162.PWY	Progression	progression	0.0110149	0.031944	90	89	0.731173	0.999629
P162.PWY	patient_age	patient_age	-0.000486299	0.001412	90	89	0.731461	0.999629
P162.PWY	sex	male	0.0289092	0.0322514	90	89	0.373083	0.999629
P162.PWY	ethnicity_details	south asian	0.0170792	0.065822	90	89	0.795942	0.999629
P162.PWY	ethnicity_details	asian	0.0250471	0.0470816	90	89	0.596242	0.999629
P162.PWY	ethnicity_details	other	-0.0138649	0.0998276	90	89	0.889904	0.999629
P162.PWY	TotalWeeklyAlcoholUnits	TotalWeeklyAlcoholUnits	-0.00193791	0.00161718	90	89	0.234331	0.999629
P162.PWY	smoking_status	never	-0.00867376	0.0344813	90	89	0.80204	0.999629
P162.PWY	diagnosis	moderate dysplasia	0.0487286	0.0308155	90	89	0.117789	0.999629
P163.PWY	Progression	progression	0.0320684	0.0314401	90	88	0.310948	0.999629
P163.PWY	patient_age	patient_age	-0.000148847	0.00138709	90	88	0.914816	0.999629
P163.PWY	sex	male	0.0329965	0.0313119	90	88	0.295843	0.999629
P163.PWY	ethnicity_details	south asian	0.0218918	0.0646317	90	88	0.73572	0.999629
P163.PWY	ethnicity_details	asian	0.0339883	0.0462814	90	88	0.464908	0.999629
P163.PWY	ethnicity_details	other	-0.0592725	0.098281	90	88	0.54824	0.999629
P163.PWY	TotalWeeklyAlcoholUnits	TotalWeeklyAlcoholUnits	-0.00164333	0.00158436	90	88	0.302759	0.999629
P163.PWY	smoking_status	never	0.00880626	0.033839	90	88	0.79535	0.999629
P163.PWY	diagnosis	moderate dysplasia	0.0348291	0.0301091	90	88	0.250889	0.999629
P164.PWY	Progression	progression	0.00923276	0.0239233	90	89	0.700572	0.999629
P164.PWY	patient_age	patient_age	5.13046e-05	0.0010478	90	89	0.96107	0.999629
P164.PWY	sex	male	-0.0225755	0.0224365	90	89	0.317354	0.999629
P164.PWY	ethnicity_details	south asian	-0.00461307	0.0488076	90	89	0.924936	0.999629
P164.PWY	ethnicity_details	asian	-0.0188764	0.0349061	90	89	0.590164	0.999629
P164.PWY	ethnicity_details	other	0.154317	0.0748034	90	89	0.0423602	0.999629
P164.PWY	TotalWeeklyAlcoholUnits	TotalWeeklyAlcoholUnits	0.000534618	0.00116414	90	89	0.647308	0.999629
P164.PWY	smoking_status	never	0.000457057	0.0251512	90	89	0.985547	0.999629
P164.PWY	diagnosis	moderate dysplasia	-0.00935212	0.0222469	90	89	0.675336	0.999629
P184.PWY	Progression	progression	-0.00264372	0.0132843	90	37	0.842759	0.999629
P184.PWY	patient_age	patient_age	0.000144625	0.000581832	90	37	0.804332	0.999629
P184.PWY	sex	male	0.0042129	0.0124587	90	37	0.736137	0.999629
P184.PWY	ethnicity_details	south asian	0.0135476	0.0271022	90	37	0.618538	0.999629
P184.PWY	ethnicity_details	asian	0.00629058	0.0193829	90	37	0.746375	0.999629
P184.PWY	ethnicity_details	other	0.0295825	0.0415374	90	37	0.478419	0.999629
P184.PWY	TotalWeeklyAlcoholUnits	TotalWeeklyAlcoholUnits	0.000136884	0.000646432	90	37	0.832839	0.999629
P184.PWY	smoking_status	never	-0.00890885	0.0139662	90	37	0.525368	0.999629
P184.PWY	diagnosis	moderate dysplasia	-0.0167025	0.0123534	90	37	0.180169	0.999629
P221.PWY	Progression	progression	0.00408511	0.0307434	90	76	0.894624	0.999629
P221.PWY	patient_age	patient_age	-0.000453023	0.00134651	90	76	0.737419	0.999629
P221.PWY	sex	male	0.0042748	0.0288327	90	76	0.882509	0.999629
P221.PWY	ethnicity_details	south asian	-0.00715498	0.0627216	90	76	0.909464	0.999629
P221.PWY	ethnicity_details	asian	-0.0156142	0.0448571	90	76	0.728689	0.999629
P221.PWY	ethnicity_details	other	-0.0201886	0.0961284	90	76	0.834188	0.999629
P221.PWY	TotalWeeklyAlcoholUnits	TotalWeeklyAlcoholUnits	-0.000338838	0.00149601	90	76	0.821395	0.999629
P221.PWY	smoking_status	never	-0.0441283	0.0323213	90	76	0.175986	0.999629
P221.PWY	diagnosis	moderate dysplasia	-0.00599105	0.0285891	90	76	0.834546	0.999629
P23.PWY	Progression	progression	0.0231284	0.0372615	90	89	0.536559	0.999629
P23.PWY	patient_age	patient_age	0.00174746	0.00163199	90	89	0.2875	0.999629
P23.PWY	sex	male	0.00982777	0.0349456	90	89	0.77926	0.999629
P23.PWY	ethnicity_details	south asian	0.00251201	0.0760196	90	89	0.973722	0.999629
P23.PWY	ethnicity_details	asian	0.0494651	0.0543676	90	89	0.365646	0.999629
P23.PWY	ethnicity_details	other	0.0530151	0.116509	90	89	0.650321	0.999629
P23.PWY	TotalWeeklyAlcoholUnits	TotalWeeklyAlcoholUnits	-0.000475402	0.00181319	90	89	0.793848	0.999629
P23.PWY	smoking_status	never	0.0159097	0.039174	90	89	0.685732	0.999629
P23.PWY	diagnosis	moderate dysplasia	0.0169496	0.0346504	90	89	0.626067	0.999629
P281.PWY	Progression	progression	-0.00537005	0.01113	90	26	0.631236	0.999629
P281.PWY	patient_age	patient_age	0.00030508	0.000487989	90	26	0.533767	0.999629
P281.PWY	sex	male	-0.00547716	0.0105447	90	26	0.612396	0.999629
P281.PWY	ethnicity_details	south asian	0.000753152	0.0227271	90	26	0.973654	0.999629
P281.PWY	ethnicity_details	asian	-0.00898917	0.0162745	90	26	0.582252	0.999629
P281.PWY	ethnicity_details	other	0.0161463	0.0348062	90	26	0.644386	0.999629
P281.PWY	TotalWeeklyAlcoholUnits	TotalWeeklyAlcoholUnits	-4.72596e-05	0.000546441	90	26	0.931901	0.999629
P281.PWY	smoking_status	never	-0.0116939	0.0117749	90	26	0.326541	0.999629
P281.PWY	diagnosis	moderate dysplasia	-0.0170577	0.0103951	90	26	0.106684	0.999629
P341.PWY	Progression	progression	-0.00795723	0.0123243	90	18	0.520395	0.999629
P341.PWY	patient_age	patient_age	-0.000494585	0.000543268	90	18	0.365371	0.999629
P341.PWY	sex	male	0.00137629	0.0121972	90	18	0.910481	0.999629
P341.PWY	ethnicity_details	south asian	0.0130039	0.0253096	90	18	0.608819	0.999629
P341.PWY	ethnicity_details	asian	0.028946	0.0181307	90	18	0.114352	0.999629
P341.PWY	ethnicity_details	other	0.0545756	0.03853	90	18	0.160627	0.999629
P341.PWY	TotalWeeklyAlcoholUnits	TotalWeeklyAlcoholUnits	-0.000365562	0.000619602	90	18	0.556861	0.999629
P341.PWY	smoking_status	never	-0.00917945	0.0132451	90	18	0.490289	0.999629
P341.PWY	diagnosis	moderate dysplasia	-0.0113396	0.0117634	90	18	0.338007	0.999629
P381.PWY	Progression	progression	-0.0305965	0.0235384	90	53	0.197384	0.999629
P381.PWY	patient_age	patient_age	-0.00126601	0.00103094	90	53	0.223045	0.999629
P381.PWY	sex	male	-0.00457951	0.0220755	90	53	0.836187	0.999629
P381.PWY	ethnicity_details	south asian	0.0382707	0.0480222	90	53	0.427847	0.999629
P381.PWY	ethnicity_details	asian	-0.0255728	0.0343444	90	53	0.458696	0.999629
P381.PWY	ethnicity_details	other	0.163105	0.0735999	90	53	0.0295249	0.999629
P381.PWY	TotalWeeklyAlcoholUnits	TotalWeeklyAlcoholUnits	-0.000287577	0.00114541	90	53	0.802404	0.999629
P381.PWY	smoking_status	never	-0.0408923	0.0247465	90	53	0.102363	0.999629
P381.PWY	diagnosis	moderate dysplasia	0.00276258	0.021889	90	53	0.899883	0.999629
P4.PWY	Progression	progression	-0.0216436	0.0149078	90	90	0.150508	0.999629
P4.PWY	patient_age	patient_age	-0.00124555	0.000653195	90	90	0.060138	0.999629
P4.PWY	sex	male	0.00989479	0.0140362	90	90	0.48333	0.999629
P4.PWY	ethnicity_details	south asian	-0.0101476	0.030424	90	90	0.739604	0.999629
P4.PWY	ethnicity_details	asian	-0.0570278	0.0217709	90	90	0.0105339	0.999629
P4.PWY	ethnicity_details	other	-0.00397391	0.0466169	90	90	0.932281	0.999629
P4.PWY	TotalWeeklyAlcoholUnits	TotalWeeklyAlcoholUnits	-0.000274284	0.000728105	90	90	0.707551	0.999629
P4.PWY	smoking_status	never	0.00947128	0.0157139	90	90	0.548502	0.999629
P4.PWY	diagnosis	moderate dysplasia	0.0266129	0.0138857	90	90	0.0589262	0.999629
P42.PWY	Progression	progression	-0.0163503	0.0448573	90	90	0.716517	0.999629
P42.PWY	patient_age	patient_age	0.000689403	0.0019788	90	90	0.728479	0.999629
P42.PWY	sex	male	0.023694	0.0446363	90	90	0.597527	0.999629
P42.PWY	ethnicity_details	south asian	-0.17671	0.0922006	90	90	0.0589172	0.999629
P42.PWY	ethnicity_details	asian	0.0283391	0.0660267	90	90	0.668964	0.999629
P42.PWY	ethnicity_details	other	-0.0169026	0.140225	90	90	0.904382	0.999629
P42.PWY	TotalWeeklyAlcoholUnits	TotalWeeklyAlcoholUnits	-0.00166591	0.00225979	90	90	0.463165	0.999629
P42.PWY	smoking_status	never	0.0415077	0.0482705	90	90	0.392427	0.999629
P42.PWY	diagnosis	moderate dysplasia	0.0375145	0.0429388	90	90	0.385005	0.999629
P441.PWY	Progression	progression	-0.0176383	0.0290389	90	89	0.54536	0.999629
P441.PWY	patient_age	patient_age	-0.000260864	0.00127819	90	89	0.838808	0.999629
P441.PWY	sex	male	0.00217241	0.0284232	90	89	0.939315	0.999629
P441.PWY	ethnicity_details	south asian	0.0156382	0.059535	90	89	0.793483	0.999629
P441.PWY	ethnicity_details	asian	-0.0750402	0.042668	90	89	0.08249	0.999629
P441.PWY	ethnicity_details	other	0.069863	0.0908002	90	89	0.443993	0.999629
P441.PWY	TotalWeeklyAlcoholUnits	TotalWeeklyAlcoholUnits	-0.000718452	0.00145324	90	89	0.622413	0.999629
P441.PWY	smoking_status	never	0.0185542	0.0311172	90	89	0.55268	0.999629
P441.PWY	diagnosis	moderate dysplasia	0.0271545	0.0275573	90	89	0.327496	0.999629
P461.PWY	Progression	progression	-0.0243478	0.0268576	90	89	0.367366	0.999629
P461.PWY	patient_age	patient_age	-0.000762884	0.00117632	90	89	0.518495	0.999629
P461.PWY	sex	male	-0.0173457	0.0251883	90	89	0.493041	0.999629
P461.PWY	ethnicity_details	south asian	-0.0474174	0.0547939	90	89	0.389419	0.999629
P461.PWY	ethnicity_details	asian	-0.0341888	0.0391873	90	89	0.385577	0.999629
P461.PWY	ethnicity_details	other	0.147363	0.0839782	90	89	0.083126	0.999629
P461.PWY	TotalWeeklyAlcoholUnits	TotalWeeklyAlcoholUnits	0.00132414	0.00130692	90	89	0.314032	0.999629
P461.PWY	smoking_status	never	-0.00924732	0.028236	90	89	0.744145	0.999629
P461.PWY	diagnosis	moderate dysplasia	0.019254	0.0249755	90	89	0.443029	0.999629
P562.PWY	Progression	progression	-0.00165941	0.0221289	90	90	0.940438	0.999629
P562.PWY	patient_age	patient_age	-0.000275248	0.000972877	90	90	0.777993	0.999629
P562.PWY	sex	male	-0.00560395	0.0214572	90	90	0.795578	0.999629
P562.PWY	ethnicity_details	south asian	0.0136096	0.0453088	90	90	0.764694	0.999629
P562.PWY	ethnicity_details	asian	-0.024195	0.0324768	90	90	0.458525	0.999629
P562.PWY	ethnicity_details	other	-0.0403466	0.0692007	90	90	0.561763	0.999629
P562.PWY	TotalWeeklyAlcoholUnits	TotalWeeklyAlcoholUnits	-0.00101257	0.00110248	90	90	0.361632	0.999629
P562.PWY	smoking_status	never	-0.0135529	0.0236439	90	90	0.568143	0.999629
P562.PWY	diagnosis	moderate dysplasia	0.00963931	0.0208992	90	90	0.646097	0.999629
P621.PWY	Progression	progression	0.00537151	0.0105702	90	23	0.612728	0.999629
P621.PWY	patient_age	patient_age	-5.64723e-05	0.000462956	90	23	0.903219	0.999629
P621.PWY	sex	male	0.00109935	0.00991321	90	23	0.911975	0.999629
P621.PWY	ethnicity_details	south asian	0.0318401	0.0215649	90	23	0.143741	0.999629
P621.PWY	ethnicity_details	asian	0.0190132	0.0154227	90	23	0.221259	0.999629
P621.PWY	ethnicity_details	other	0.0119668	0.0330508	90	23	0.718252	0.999629
P621.PWY	TotalWeeklyAlcoholUnits	TotalWeeklyAlcoholUnits	0.00044898	0.000514357	90	23	0.385332	0.999629
P621.PWY	smoking_status	never	-0.00219868	0.0111127	90	23	0.843662	0.999629
P621.PWY	diagnosis	moderate dysplasia	-0.00810054	0.00982947	90	23	0.412329	0.999629
PANTO.PWY	Progression	progression	0.0211354	0.0275628	90	90	0.445452	0.999629
PANTO.PWY	patient_age	patient_age	0.000947419	0.00120721	90	90	0.434887	0.999629
PANTO.PWY	sex	male	0.0109533	0.0258497	90	90	0.672901	0.999629
PANTO.PWY	ethnicity_details	south asian	-0.0552083	0.0562327	90	90	0.329167	0.999629
PANTO.PWY	ethnicity_details	asian	0.0897386	0.0402163	90	90	0.0284534	0.999629
PANTO.PWY	ethnicity_details	other	-0.0243343	0.0861833	90	90	0.778401	0.999629
PANTO.PWY	TotalWeeklyAlcoholUnits	TotalWeeklyAlcoholUnits	0.00080238	0.00134124	90	90	0.551371	0.999629
PANTO.PWY	smoking_status	never	0.00774892	0.0289775	90	90	0.78984	0.999629
PANTO.PWY	diagnosis	moderate dysplasia	-0.0232374	0.0256313	90	90	0.36734	0.999629
PANTOSYN.PWY	Progression	progression	0.0235614	0.0233565	90	90	0.317254	0.999629
PANTOSYN.PWY	patient_age	patient_age	0.00113869	0.00106102	90	90	0.286622	0.999629
PANTOSYN.PWY	sex	male	0.0220244	0.0238394	90	90	0.364607	0.999629
PANTOSYN.PWY	ethnicity_details	south asian	-0.0448884	0.0496756	90	90	0.369409	0.999629
PANTOSYN.PWY	ethnicity_details	asian	0.0591431	0.0365361	90	90	0.114314	0.999629
PANTOSYN.PWY	ethnicity_details	other	-0.027617	0.0751458	90	90	0.714218	0.999629
PANTOSYN.PWY	TotalWeeklyAlcoholUnits	TotalWeeklyAlcoholUnits	0.000237154	0.00121231	90	90	0.845867	0.999629
PANTOSYN.PWY	smoking_status	never	0.014135	0.0264705	90	90	0.59715	0.999629
PANTOSYN.PWY	diagnosis	moderate dysplasia	-0.0096197	0.0225455	90	90	0.670848	0.999629
PENTOSE.P.PWY	Progression	progression	0.00819553	0.020096	90	90	0.684538	0.999629
PENTOSE.P.PWY	patient_age	patient_age	3.43896e-05	0.000889059	90	90	0.969243	0.999629
PENTOSE.P.PWY	sex	male	-0.0330229	0.0204115	90	90	0.109961	0.999629
PENTOSE.P.PWY	ethnicity_details	south asian	0.00968349	0.0414541	90	90	0.815902	0.999629
PENTOSE.P.PWY	ethnicity_details	asian	0.0289045	0.0296339	90	90	0.332381	0.999629
PENTOSE.P.PWY	ethnicity_details	other	0.00697236	0.0627929	90	90	0.911877	0.999629
PENTOSE.P.PWY	TotalWeeklyAlcoholUnits	TotalWeeklyAlcoholUnits	0.00167849	0.00101926	90	90	0.103536	0.999629
PENTOSE.P.PWY	smoking_status	never	-0.00279487	0.0217177	90	90	0.897929	0.999629
PENTOSE.P.PWY	diagnosis	moderate dysplasia	-0.00772832	0.0194485	90	90	0.692155	0.999629
PEPTIDOGLYCANSYN.PWY	Progression	progression	-0.00928621	0.020882	90	90	0.657738	0.999629
PEPTIDOGLYCANSYN.PWY	patient_age	patient_age	0.000338162	0.000914599	90	90	0.712555	0.999629
PEPTIDOGLYCANSYN.PWY	sex	male	-0.0331378	0.0195842	90	90	0.0945245	0.999629
PEPTIDOGLYCANSYN.PWY	ethnicity_details	south asian	-0.0129485	0.0426028	90	90	0.761967	0.999629
PEPTIDOGLYCANSYN.PWY	ethnicity_details	asian	0.0365447	0.0304686	90	90	0.233904	0.999629
PEPTIDOGLYCANSYN.PWY	ethnicity_details	other	0.00526566	0.0652939	90	90	0.935925	0.999629
PEPTIDOGLYCANSYN.PWY	TotalWeeklyAlcoholUnits	TotalWeeklyAlcoholUnits	0.00110632	0.00101615	90	90	0.279537	0.999629
PEPTIDOGLYCANSYN.PWY	smoking_status	never	0.0151199	0.0219538	90	90	0.492995	0.999629
PEPTIDOGLYCANSYN.PWY	diagnosis	moderate dysplasia	0.00758923	0.0194187	90	90	0.696969	0.999629
PHOSLIPSYN.PWY	Progression	progression	-0.00937674	0.0256765	90	90	0.715947	0.999629
PHOSLIPSYN.PWY	patient_age	patient_age	1.0385e-05	0.00110798	90	90	0.992545	0.999629
PHOSLIPSYN.PWY	sex	male	-0.0156461	0.0237667	90	90	0.512246	0.999629
PHOSLIPSYN.PWY	ethnicity_details	south asian	0.0352053	0.0515996	90	90	0.497058	0.999629
PHOSLIPSYN.PWY	ethnicity_details	asian	-0.0274486	0.0385984	90	90	0.479096	0.999629
PHOSLIPSYN.PWY	ethnicity_details	other	-0.0543918	0.079105	90	90	0.493725	0.999629
PHOSLIPSYN.PWY	TotalWeeklyAlcoholUnits	TotalWeeklyAlcoholUnits	-0.000234951	0.0012324	90	90	0.849292	0.999629
PHOSLIPSYN.PWY	smoking_status	never	0.00187917	0.0267049	90	90	0.944079	0.999629
PHOSLIPSYN.PWY	diagnosis	moderate dysplasia	0.0383478	0.0238983	90	90	0.112567	0.999629
POLYAMINSYN3.PWY	Progression	progression	0.000809714	0.0177853	90	90	0.963843	0.999629
POLYAMINSYN3.PWY	patient_age	patient_age	-6.29847e-06	0.00088369	90	90	0.994331	0.999629
POLYAMINSYN3.PWY	sex	male	-0.0211953	0.0235084	90	90	0.375491	0.999629
POLYAMINSYN3.PWY	ethnicity_details	south asian	0.0352101	0.0429161	90	90	0.414746	0.999629
POLYAMINSYN3.PWY	ethnicity_details	asian	-0.03887	0.0340839	90	90	0.260465	0.999629
POLYAMINSYN3.PWY	ethnicity_details	other	-0.00305612	0.0623728	90	90	0.961044	0.999629
POLYAMINSYN3.PWY	TotalWeeklyAlcoholUnits	TotalWeeklyAlcoholUnits	0.00139506	0.00110241	90	90	0.210994	0.999629
POLYAMINSYN3.PWY	smoking_status	never	0.0350082	0.0251456	90	90	0.172229	0.999629
POLYAMINSYN3.PWY	diagnosis	moderate dysplasia	0.00890188	0.0188198	90	90	0.637497	0.999629
POLYAMSYN.PWY	Progression	progression	0.00165307	0.0205598	90	90	0.936117	0.999629
POLYAMSYN.PWY	patient_age	patient_age	0.000793635	0.000900483	90	90	0.380772	0.999629
POLYAMSYN.PWY	sex	male	0.0197792	0.0192819	90	90	0.308083	0.999629
POLYAMSYN.PWY	ethnicity_details	south asian	0.00921862	0.0419453	90	90	0.826604	0.999629
POLYAMSYN.PWY	ethnicity_details	asian	-0.0616648	0.0299983	90	90	0.0430825	0.999629
POLYAMSYN.PWY	ethnicity_details	other	-0.0451807	0.0642862	90	90	0.484217	0.999629
POLYAMSYN.PWY	TotalWeeklyAlcoholUnits	TotalWeeklyAlcoholUnits	-0.000723836	0.00100046	90	90	0.471482	0.999629
POLYAMSYN.PWY	smoking_status	never	0.00716739	0.021615	90	90	0.741063	0.999629
POLYAMSYN.PWY	diagnosis	moderate dysplasia	-0.0184274	0.019119	90	90	0.338039	0.999629
POLYISOPRENSYN.PWY	Progression	progression	-0.0108936	0.0189224	90	90	0.566462	0.999629
POLYISOPRENSYN.PWY	patient_age	patient_age	0.00167637	0.000830266	90	90	0.0468417	0.999629
POLYISOPRENSYN.PWY	sex	male	-0.0102163	0.0180486	90	90	0.573323	0.999629
POLYISOPRENSYN.PWY	ethnicity_details	south asian	0.0286036	0.0386658	90	90	0.461618	0.999629
POLYISOPRENSYN.PWY	ethnicity_details	asian	0.000838616	0.0277025	90	90	0.975925	0.999629
POLYISOPRENSYN.PWY	ethnicity_details	other	0.0140183	0.0591768	90	90	0.813359	0.999629
POLYISOPRENSYN.PWY	TotalWeeklyAlcoholUnits	TotalWeeklyAlcoholUnits	-0.000858352	0.000933617	90	90	0.360891	0.999629
POLYISOPRENSYN.PWY	smoking_status	never	-0.00601941	0.0200869	90	90	0.765227	0.999629
POLYISOPRENSYN.PWY	diagnosis	moderate dysplasia	0.0129545	0.0177277	90	90	0.467118	0.999629
PPGPPMET.PWY	Progression	progression	0.0273673	0.0468004	90	90	0.560379	0.999629
PPGPPMET.PWY	patient_age	patient_age	-0.00139127	0.00205167	90	90	0.499663	0.999629
PPGPPMET.PWY	sex	male	0.0555767	0.0442871	90	90	0.214141	0.999629
PPGPPMET.PWY	ethnicity_details	south asian	-0.00451109	0.0955539	90	90	0.962464	0.999629
PPGPPMET.PWY	ethnicity_details	asian	-0.0109886	0.0684167	90	90	0.872803	0.999629
PPGPPMET.PWY	ethnicity_details	other	-0.27415	0.146354	90	90	0.0647508	0.999629
PPGPPMET.PWY	TotalWeeklyAlcoholUnits	TotalWeeklyAlcoholUnits	-0.0024464	0.00229558	90	90	0.290253	0.999629
PPGPPMET.PWY	smoking_status	never	0.0330479	0.0494797	90	90	0.506219	0.999629
PPGPPMET.PWY	diagnosis	moderate dysplasia	0.0280041	0.0436871	90	90	0.52339	0.999629
PROTOCATECHUATE.ORTHO.CLEAVAGE.PWY	Progression	progression	0.00805491	0.0356681	90	70	0.821979	0.999629
PROTOCATECHUATE.ORTHO.CLEAVAGE.PWY	patient_age	patient_age	0.00117286	0.00156662	90	70	0.456319	0.999629
PROTOCATECHUATE.ORTHO.CLEAVAGE.PWY	sex	male	0.0289426	0.0343174	90	70	0.404917	0.999629
PROTOCATECHUATE.ORTHO.CLEAVAGE.PWY	ethnicity_details	south asian	0.0305287	0.0729573	90	70	0.67677	0.999629
PROTOCATECHUATE.ORTHO.CLEAVAGE.PWY	ethnicity_details	asian	-0.033655	0.0522902	90	70	0.52169	0.999629
PROTOCATECHUATE.ORTHO.CLEAVAGE.PWY	ethnicity_details	other	0.142614	0.111545	90	70	0.205215	0.999629
PROTOCATECHUATE.ORTHO.CLEAVAGE.PWY	TotalWeeklyAlcoholUnits	TotalWeeklyAlcoholUnits	-0.000314636	0.00176949	90	70	0.859448	0.999629
PROTOCATECHUATE.ORTHO.CLEAVAGE.PWY	smoking_status	never	-0.0277549	0.0380032	90	70	0.467445	0.999629
PROTOCATECHUATE.ORTHO.CLEAVAGE.PWY	diagnosis	moderate dysplasia	-0.0515421	0.0335556	90	70	0.129094	0.999629
PRPP.PWY	Progression	progression	-0.0217134	0.0168702	90	90	0.201778	0.999629
PRPP.PWY	patient_age	patient_age	-0.000577786	0.000738888	90	90	0.436542	0.999629
PRPP.PWY	sex	male	0.00767195	0.0158217	90	90	0.629072	0.999629
PRPP.PWY	ethnicity_details	south asian	0.0326092	0.034418	90	90	0.346265	0.999629
PRPP.PWY	ethnicity_details	asian	-0.0543655	0.024615	90	90	0.0300617	0.999629
PRPP.PWY	ethnicity_details	other	0.0342321	0.0527498	90	90	0.518228	0.999629
PRPP.PWY	TotalWeeklyAlcoholUnits	TotalWeeklyAlcoholUnits	0.000230752	0.000820926	90	90	0.779369	0.999629
PRPP.PWY	smoking_status	never	-0.00353207	0.0177361	90	90	0.842654	0.999629
PRPP.PWY	diagnosis	moderate dysplasia	-0.00918326	0.015688	90	90	0.559949	0.999629
PWY.1269	Progression	progression	0.0277522	0.0395512	90	90	0.484916	0.999629
PWY.1269	patient_age	patient_age	0.000370993	0.00173228	90	90	0.830963	0.999629
PWY.1269	sex	male	0.0678349	0.037093	90	90	0.0711598	0.999629
PWY.1269	ethnicity_details	south asian	-0.0375534	0.080691	90	90	0.642911	0.999629
PWY.1269	ethnicity_details	asian	0.00821644	0.0577084	90	90	0.887139	0.999629
PWY.1269	ethnicity_details	other	-0.0650374	0.123669	90	90	0.600412	0.999629
PWY.1269	TotalWeeklyAlcoholUnits	TotalWeeklyAlcoholUnits	-0.00276928	0.00192461	90	90	0.154086	0.999629
PWY.1269	smoking_status	never	0.0158517	0.0415812	90	90	0.704049	0.999629
PWY.1269	diagnosis	moderate dysplasia	0.0218832	0.0367797	90	90	0.553535	0.999629
PWY.181	Progression	progression	-0.00772454	0.0251025	90	40	0.759095	0.999629
PWY.181	patient_age	patient_age	-0.000674285	0.00109945	90	40	0.541421	0.999629
PWY.181	sex	male	-0.0213039	0.0235423	90	40	0.368225	0.999629
PWY.181	ethnicity_details	south asian	0.0437475	0.0512132	90	40	0.395532	0.999629
PWY.181	ethnicity_details	asian	0.00156447	0.0366265	90	40	0.966036	0.999629
PWY.181	ethnicity_details	other	0.0672148	0.0784904	90	40	0.394365	0.999629
PWY.181	TotalWeeklyAlcoholUnits	TotalWeeklyAlcoholUnits	0.000326929	0.00122152	90	40	0.789664	0.999629
PWY.181	smoking_status	never	-0.00672773	0.0263909	90	40	0.799434	0.999629
PWY.181	diagnosis	moderate dysplasia	-0.00794184	0.0233434	90	40	0.734584	0.999629
PWY.1861	Progression	progression	-0.0211266	0.0195417	90	48	0.282899	0.999629
PWY.1861	patient_age	patient_age	-0.00170029	0.000855893	90	48	0.0503944	0.999629
PWY.1861	sex	male	-0.00464912	0.0183271	90	48	0.800398	0.999629
PWY.1861	ethnicity_details	south asian	-0.0128611	0.0398682	90	48	0.747847	0.999629
PWY.1861	ethnicity_details	asian	0.0021098	0.0285129	90	48	0.941199	0.999629
PWY.1861	ethnicity_details	other	-0.0535125	0.0611028	90	48	0.383773	0.999629
PWY.1861	TotalWeeklyAlcoholUnits	TotalWeeklyAlcoholUnits	0.000875861	0.000950922	90	48	0.359786	0.999629
PWY.1861	smoking_status	never	0.00167927	0.0205447	90	48	0.935059	0.999629
PWY.1861	diagnosis	moderate dysplasia	-0.013516	0.0181723	90	48	0.459194	0.999629
PWY.2941	Progression	progression	-0.0327272	0.0337643	90	90	0.335324	0.999629
PWY.2941	patient_age	patient_age	-0.00158088	0.00147882	90	90	0.288279	0.999629
PWY.2941	sex	male	-0.027179	0.0316657	90	90	0.393286	0.999629
PWY.2941	ethnicity_details	south asian	0.0415171	0.0688846	90	90	0.54841	0.999629
PWY.2941	ethnicity_details	asian	-0.0727964	0.0492648	90	90	0.143426	0.999629
PWY.2941	ethnicity_details	other	0.108171	0.105574	90	90	0.308641	0.999629
PWY.2941	TotalWeeklyAlcoholUnits	TotalWeeklyAlcoholUnits	0.000828021	0.00164301	90	90	0.615671	0.999629
PWY.2941	smoking_status	never	0.0100661	0.0354972	90	90	0.777469	0.999629
PWY.2941	diagnosis	moderate dysplasia	-0.0149643	0.0313982	90	90	0.634948	0.999629
PWY.2942	Progression	progression	-0.0121345	0.0206572	90	90	0.558713	0.999629
PWY.2942	patient_age	patient_age	-0.000318954	0.00090509	90	90	0.725481	0.999629
PWY.2942	sex	male	-0.0253717	0.0194461	90	90	0.201172	0.999629
PWY.2942	ethnicity_details	south asian	-0.0109818	0.0421567	90	90	0.795165	0.999629
PWY.2942	ethnicity_details	asian	0.00100058	0.0301659	90	90	0.973622	0.999629
PWY.2942	ethnicity_details	other	0.0110733	0.0645949	90	90	0.864352	0.999629
PWY.2942	TotalWeeklyAlcoholUnits	TotalWeeklyAlcoholUnits	0.00109987	0.00100876	90	90	0.282512	0.999629
PWY.2942	smoking_status	never	0.000521212	0.0217719	90	90	0.980987	0.999629
PWY.2942	diagnosis	moderate dysplasia	-0.00375039	0.0192395	90	90	0.845999	0.999629
PWY.3001	Progression	progression	0.000328381	0.0192107	90	90	0.986404	0.999629
PWY.3001	patient_age	patient_age	-0.000944476	0.000841396	90	90	0.265003	0.999629
PWY.3001	sex	male	-0.0346631	0.0180167	90	90	0.0579181	0.999629
PWY.3001	ethnicity_details	south asian	0.0322934	0.0391929	90	90	0.412412	0.999629
PWY.3001	ethnicity_details	asian	0.0212555	0.0280299	90	90	0.45049	0.999629
PWY.3001	ethnicity_details	other	-0.00292036	0.0600679	90	90	0.961345	0.999629
PWY.3001	TotalWeeklyAlcoholUnits	TotalWeeklyAlcoholUnits	0.00105024	0.000934815	90	90	0.264596	0.999629
PWY.3001	smoking_status	never	-0.00107996	0.0201967	90	90	0.957489	0.999629
PWY.3001	diagnosis	moderate dysplasia	0.000155759	0.0178645	90	90	0.993065	0.999629
PWY.3661	Progression	progression	-0.00546111	0.0148452	90	14	0.713941	0.999629
PWY.3661	patient_age	patient_age	-3.43127e-05	0.000650195	90	14	0.958044	0.999629
PWY.3661	sex	male	-0.0202989	0.0139225	90	14	0.148759	0.999629
PWY.3661	ethnicity_details	south asian	0.0190483	0.0302867	90	14	0.531184	0.999629
PWY.3661	ethnicity_details	asian	-0.00170894	0.0216603	90	14	0.937311	0.999629
PWY.3661	ethnicity_details	other	0.0468511	0.0464179	90	14	0.315858	0.999629
PWY.3661	TotalWeeklyAlcoholUnits	TotalWeeklyAlcoholUnits	-0.000310796	0.000722386	90	14	0.668181	0.999629
PWY.3661	smoking_status	never	-0.0148341	0.0156071	90	14	0.344736	0.999629
PWY.3661	diagnosis	moderate dysplasia	-0.00380761	0.0138049	90	14	0.783401	0.999629
PWY.3781	Progression	progression	-0.0180045	0.0556677	90	90	0.747394	0.999629
PWY.3781	patient_age	patient_age	0.00202034	0.00228438	90	90	0.3795	0.999629
PWY.3781	sex	male	0.0922559	0.0525591	90	90	0.0842911	0.999629
PWY.3781	ethnicity_details	south asian	0.186929	0.104871	90	90	0.0789993	0.999629
PWY.3781	ethnicity_details	asian	0.0287284	0.0786897	90	90	0.716169	0.999629
PWY.3781	ethnicity_details	other	0.350225	0.159164	90	90	0.0312929	0.999629
PWY.3781	TotalWeeklyAlcoholUnits	TotalWeeklyAlcoholUnits	-0.00251362	0.0028324	90	90	0.377803	0.999629
PWY.3781	smoking_status	never	-0.0544032	0.0573216	90	90	0.345774	0.999629
PWY.3781	diagnosis	moderate dysplasia	0.0265287	0.0531557	90	90	0.619249	0.999629
PWY.4984	Progression	progression	0.0377138	0.0310252	90	80	0.227803	0.999629
PWY.4984	patient_age	patient_age	0.000340974	0.00136176	90	80	0.802929	0.999629
PWY.4984	sex	male	0.0117705	0.0296781	90	80	0.693034	0.999629
PWY.4984	ethnicity_details	south asian	0.00188945	0.0634169	90	80	0.976306	0.999629
PWY.4984	ethnicity_details	asian	-0.0414271	0.0454428	90	80	0.364705	0.999629
PWY.4984	ethnicity_details	other	0.16547	0.0970265	90	80	0.0920898	0.999629
PWY.4984	TotalWeeklyAlcoholUnits	TotalWeeklyAlcoholUnits	-0.00096463	0.0015337	90	80	0.531332	0.999629
PWY.4984	smoking_status	never	-2.09359e-05	0.0329776	90	80	0.999495	0.999629
PWY.4984	diagnosis	moderate dysplasia	-0.0195744	0.029106	90	80	0.503253	0.999629
PWY.5005	Progression	progression	-0.020418	0.0214567	90	79	0.344173	0.999629
PWY.5005	patient_age	patient_age	-0.000173605	0.00093977	90	79	0.853908	0.999629
PWY.5005	sex	male	-0.022533	0.0201232	90	79	0.26617	0.999629
PWY.5005	ethnicity_details	south asian	-0.0416992	0.0437753	90	79	0.343675	0.999629
PWY.5005	ethnicity_details	asian	-0.0383134	0.0313071	90	79	0.224623	0.999629
PWY.5005	ethnicity_details	other	0.104774	0.0670909	90	79	0.122311	0.999629
PWY.5005	TotalWeeklyAlcoholUnits	TotalWeeklyAlcoholUnits	-0.00103689	0.00104411	90	79	0.323662	0.999629
PWY.5005	smoking_status	never	-0.00942427	0.022558	90	79	0.677228	0.999629
PWY.5005	diagnosis	moderate dysplasia	0.00042198	0.0199532	90	79	0.98318	0.999629
PWY.5022	Progression	progression	0.0107612	0.0357585	90	90	0.764241	0.999629
PWY.5022	patient_age	patient_age	0.00180539	0.00156616	90	90	0.252447	0.999629
PWY.5022	sex	male	-0.00240566	0.033536	90	90	0.942993	0.999629
PWY.5022	ethnicity_details	south asian	0.0420823	0.0729532	90	90	0.565668	0.999629
PWY.5022	ethnicity_details	asian	0.0354808	0.0521745	90	90	0.498441	0.999629
PWY.5022	ethnicity_details	other	0.0858951	0.111809	90	90	0.444614	0.999629
PWY.5022	TotalWeeklyAlcoholUnits	TotalWeeklyAlcoholUnits	0.00117647	0.00174005	90	90	0.500917	0.999629
PWY.5022	smoking_status	never	-0.0130264	0.0375938	90	90	0.729874	0.999629
PWY.5022	diagnosis	moderate dysplasia	-0.0623476	0.0332527	90	90	0.0644468	0.999629
PWY.5028	Progression	progression	0.00459102	0.0209805	90	52	0.827345	0.999629
PWY.5028	patient_age	patient_age	-0.000422643	0.000918913	90	52	0.646809	0.999629
PWY.5028	sex	male	0.00180138	0.0196766	90	52	0.927285	0.999629
PWY.5028	ethnicity_details	south asian	0.0212204	0.0428038	90	52	0.621422	0.999629
PWY.5028	ethnicity_details	asian	-0.0202782	0.0306123	90	52	0.509605	0.999629
PWY.5028	ethnicity_details	other	0.0445189	0.0656019	90	52	0.499336	0.999629
PWY.5028	TotalWeeklyAlcoholUnits	TotalWeeklyAlcoholUnits	-0.000178759	0.00102094	90	52	0.861449	0.999629
PWY.5028	smoking_status	never	-0.0367051	0.0220574	90	52	0.100011	0.999629
PWY.5028	diagnosis	moderate dysplasia	-0.0158441	0.0195103	90	52	0.41915	0.999629
PWY.5088	Progression	progression	-0.0387492	0.0135561	90	44	0.00592475	0.999629
PWY.5088	patient_age	patient_age	-0.000757622	0.000619916	90	44	0.225562	0.999629
PWY.5088	sex	male	0.00970235	0.0143139	90	44	0.504422	0.999629
PWY.5088	ethnicity_details	south asian	-0.0472724	0.0290492	90	44	0.108555	0.999629
PWY.5088	ethnicity_details	asian	0.0102902	0.021483	90	44	0.635141	0.999629
PWY.5088	ethnicity_details	other	0.0280816	0.0437801	90	44	0.523182	0.999629
PWY.5088	TotalWeeklyAlcoholUnits	TotalWeeklyAlcoholUnits	8.26534e-05	0.000721473	90	44	0.909341	0.999629
PWY.5088	smoking_status	never	0.0223933	0.0156961	90	44	0.164033	0.999629
PWY.5088	diagnosis	moderate dysplasia	0.00475391	0.0132673	90	44	0.72111	0.999629
PWY.5097	Progression	progression	0.0147899	0.0171205	90	90	0.390361	0.999629
PWY.5097	patient_age	patient_age	-0.00122544	0.000752423	90	90	0.107359	0.999629
PWY.5097	sex	male	-0.00900662	0.016554	90	90	0.588625	0.999629
PWY.5097	ethnicity_details	south asian	-0.0308846	0.0350411	90	90	0.380776	0.999629
PWY.5097	ethnicity_details	asian	0.0269082	0.0251168	90	90	0.287273	0.999629
PWY.5097	ethnicity_details	other	0.00667463	0.0535397	90	90	0.901115	0.999629
PWY.5097	TotalWeeklyAlcoholUnits	TotalWeeklyAlcoholUnits	0.000450918	0.000851697	90	90	0.598077	0.999629
PWY.5097	smoking_status	never	0.00181665	0.0182748	90	90	0.921066	0.999629
PWY.5097	diagnosis	moderate dysplasia	-0.0214802	0.0161461	90	90	0.187393	0.999629
PWY.5100	Progression	progression	-0.0240364	0.0404397	90	90	0.553937	0.999629
PWY.5100	patient_age	patient_age	-0.000213946	0.00177119	90	90	0.904159	0.999629
PWY.5100	sex	male	-0.0545512	0.0379263	90	90	0.154236	0.999629
PWY.5100	ethnicity_details	south asian	-0.0351131	0.0825036	90	90	0.671546	0.999629
PWY.5100	ethnicity_details	asian	0.0336773	0.0590048	90	90	0.569765	0.999629
PWY.5100	ethnicity_details	other	0.036152	0.126447	90	90	0.775689	0.999629
PWY.5100	TotalWeeklyAlcoholUnits	TotalWeeklyAlcoholUnits	0.00143987	0.00196784	90	90	0.466492	0.999629
PWY.5100	smoking_status	never	0.0209467	0.0425153	90	90	0.623584	0.999629
PWY.5100	diagnosis	moderate dysplasia	0.0375342	0.0376059	90	90	0.321244	0.999629
PWY.5101	Progression	progression	-0.042909	0.0274895	90	90	0.12259	0.999629
PWY.5101	patient_age	patient_age	-0.00153245	0.00116648	90	90	0.192786	0.999629
PWY.5101	sex	male	-0.046848	0.0249961	90	90	0.0646459	0.999629
PWY.5101	ethnicity_details	south asian	0.0618845	0.0542763	90	90	0.257702	0.999629
PWY.5101	ethnicity_details	asian	-0.00899595	0.0407181	90	90	0.825722	0.999629
PWY.5101	ethnicity_details	other	0.0336422	0.0831968	90	90	0.687048	0.999629
PWY.5101	TotalWeeklyAlcoholUnits	TotalWeeklyAlcoholUnits	-0.000367674	0.00142753	90	90	0.797425	0.999629
PWY.5101	smoking_status	never	-0.0451921	0.0282043	90	90	0.113129	0.999629
PWY.5101	diagnosis	moderate dysplasia	0.0288271	0.0257871	90	90	0.267047	0.999629
PWY.5103	Progression	progression	-0.00796756	0.022395	90	90	0.722947	0.999629
PWY.5103	patient_age	patient_age	-0.00117706	0.000980866	90	90	0.233672	0.999629
PWY.5103	sex	male	-0.0400221	0.0210032	90	90	0.060304	0.999629
PWY.5103	ethnicity_details	south asian	0.0533342	0.0456896	90	90	0.24655	0.999629
PWY.5103	ethnicity_details	asian	0.0379439	0.0326762	90	90	0.24901	0.999629
PWY.5103	ethnicity_details	other	0.00727323	0.0700248	90	90	0.917535	0.999629
PWY.5103	TotalWeeklyAlcoholUnits	TotalWeeklyAlcoholUnits	0.00130666	0.00108977	90	90	0.234058	0.999629
PWY.5103	smoking_status	never	-0.00965836	0.0235445	90	90	0.682743	0.999629
PWY.5103	diagnosis	moderate dysplasia	-0.00432253	0.0208257	90	90	0.836102	0.999629
PWY.5104	Progression	progression	-0.0213826	0.0510485	90	90	0.676498	0.999629
PWY.5104	patient_age	patient_age	0.000536383	0.00225347	90	90	0.812481	0.999629
PWY.5104	sex	male	0.0370668	0.0510527	90	90	0.470427	0.999629
PWY.5104	ethnicity_details	south asian	-0.0725395	0.105014	90	90	0.491741	0.999629
PWY.5104	ethnicity_details	asian	0.00276025	0.0751757	90	90	0.970804	0.999629
PWY.5104	ethnicity_details	other	0.0834391	0.159563	90	90	0.602565	0.999629
PWY.5104	TotalWeeklyAlcoholUnits	TotalWeeklyAlcoholUnits	-0.00366524	0.00257627	90	90	0.158714	0.999629
PWY.5104	smoking_status	never	-0.0173179	0.0549945	90	90	0.75366	0.999629
PWY.5104	diagnosis	moderate dysplasia	0.0528262	0.0489958	90	90	0.284267	0.999629
PWY.5121	Progression	progression	0.0141462	0.0225063	90	90	0.531482	0.999629
PWY.5121	patient_age	patient_age	-0.000516953	0.000988071	90	90	0.602293	0.999629
PWY.5121	sex	male	-0.00148396	0.0215712	90	90	0.945378	0.999629
PWY.5121	ethnicity_details	south asian	-0.0917963	0.0460142	90	90	0.0494722	0.999629
PWY.5121	ethnicity_details	asian	0.0656381	0.0329754	90	90	0.0499561	0.999629
PWY.5121	ethnicity_details	other	-0.0775025	0.0703848	90	90	0.274227	0.999629
PWY.5121	TotalWeeklyAlcoholUnits	TotalWeeklyAlcoholUnits	0.000374131	0.00111396	90	90	0.737929	0.999629
PWY.5121	smoking_status	never	0.0323848	0.0239426	90	90	0.180069	0.999629
PWY.5121	diagnosis	moderate dysplasia	-0.0031896	0.0211339	90	90	0.880429	0.999629
PWY.5154	Progression	progression	0.0199216	0.0329661	90	90	0.54735	0.999629
PWY.5154	patient_age	patient_age	-0.000594776	0.00144386	90	90	0.681489	0.999629
PWY.5154	sex	male	-0.00234515	0.0309172	90	90	0.939726	0.999629
PWY.5154	ethnicity_details	south asian	0.0556425	0.0672563	90	90	0.410517	0.999629
PWY.5154	ethnicity_details	asian	-0.000235509	0.0481002	90	90	0.996106	0.999629
PWY.5154	ethnicity_details	other	-0.00478894	0.103078	90	90	0.96306	0.999629
PWY.5154	TotalWeeklyAlcoholUnits	TotalWeeklyAlcoholUnits	0.000611736	0.00160417	90	90	0.703961	0.999629
PWY.5154	smoking_status	never	-0.030188	0.0346581	90	90	0.386348	0.999629
PWY.5154	diagnosis	moderate dysplasia	-0.0317687	0.030656	90	90	0.303186	0.999629
PWY.5177	Progression	progression	0.00748069	0.0199921	90	86	0.709641	0.999629
PWY.5177	patient_age	patient_age	-0.000180223	0.00089408	90	86	0.840811	0.999629
PWY.5177	sex	male	0.0104406	0.0196579	90	86	0.600335	0.999629
PWY.5177	ethnicity_details	south asian	-0.0131729	0.0417468	90	86	0.753335	0.999629
PWY.5177	ethnicity_details	asian	0.0164517	0.0303332	90	86	0.591109	0.999629
PWY.5177	ethnicity_details	other	0.135985	0.0635178	90	86	0.0353647	0.999629
PWY.5177	TotalWeeklyAlcoholUnits	TotalWeeklyAlcoholUnits	0.00116259	0.00100893	90	86	0.256254	0.999629
PWY.5177	smoking_status	never	0.00495059	0.0219227	90	86	0.822895	0.999629
PWY.5177	diagnosis	moderate dysplasia	-0.025298	0.0189916	90	86	0.187034	0.999629
PWY.5178	Progression	progression	0.00384739	0.0161097	90	24	0.811853	0.999629
PWY.5178	patient_age	patient_age	0.000375631	0.000705579	90	24	0.595944	0.999629
PWY.5178	sex	male	-0.00971692	0.0151085	90	24	0.52197	0.999629
PWY.5178	ethnicity_details	south asian	0.00120105	0.0328665	90	24	0.97094	0.999629
PWY.5178	ethnicity_details	asian	-0.0101339	0.0235054	90	24	0.667534	0.999629
PWY.5178	ethnicity_details	other	-0.005505	0.0503718	90	24	0.913248	0.999629
PWY.5178	TotalWeeklyAlcoholUnits	TotalWeeklyAlcoholUnits	0.000204975	0.000783918	90	24	0.794398	0.999629
PWY.5178	smoking_status	never	-0.0216628	0.0169366	90	24	0.204574	0.999629
PWY.5178	diagnosis	moderate dysplasia	-0.0251273	0.0149808	90	24	0.0973878	0.999629
PWY.5180	Progression	progression	-0.00342481	0.0251137	90	36	0.89187	0.999629
PWY.5180	patient_age	patient_age	0.000488724	0.00109994	90	36	0.658012	0.999629
PWY.5180	sex	male	-0.0111211	0.0235528	90	36	0.638087	0.999629
PWY.5180	ethnicity_details	south asian	0.000997766	0.0512361	90	36	0.984512	0.999629
PWY.5180	ethnicity_details	asian	-0.0246926	0.0366429	90	36	0.502337	0.999629
PWY.5180	ethnicity_details	other	0.0199644	0.0785255	90	36	0.799961	0.999629
PWY.5180	TotalWeeklyAlcoholUnits	TotalWeeklyAlcoholUnits	-0.000237216	0.00122206	90	36	0.846581	0.999629
PWY.5180	smoking_status	never	-0.0435829	0.0264027	90	36	0.102721	0.999629
PWY.5180	diagnosis	moderate dysplasia	-0.0378199	0.0233539	90	36	0.109291	0.999629
PWY.5181	Progression	progression	0.00311431	0.0168021	90	31	0.853422	0.999629
PWY.5181	patient_age	patient_age	0.000186962	0.000735906	90	31	0.800103	0.999629
PWY.5181	sex	male	0.00665659	0.0157579	90	31	0.673845	0.999629
PWY.5181	ethnicity_details	south asian	0.0283122	0.0342791	90	31	0.411299	0.999629
PWY.5181	ethnicity_details	asian	0.0102533	0.0245157	90	31	0.676897	0.999629
PWY.5181	ethnicity_details	other	0.0239806	0.0525369	90	31	0.649302	0.999629
PWY.5181	TotalWeeklyAlcoholUnits	TotalWeeklyAlcoholUnits	3.57855e-05	0.000817613	90	31	0.965198	0.999629
PWY.5181	smoking_status	never	-0.0240831	0.0176645	90	31	0.176593	0.999629
PWY.5181	diagnosis	moderate dysplasia	-0.0235288	0.0156247	90	31	0.136039	0.999629
PWY.5182	Progression	progression	-0.00342481	0.0251137	90	36	0.89187	0.999629
PWY.5182	patient_age	patient_age	0.000488724	0.00109994	90	36	0.658012	0.999629
PWY.5182	sex	male	-0.0111211	0.0235528	90	36	0.638087	0.999629
PWY.5182	ethnicity_details	south asian	0.000997766	0.0512361	90	36	0.984512	0.999629
PWY.5182	ethnicity_details	asian	-0.0246926	0.0366429	90	36	0.502337	0.999629
PWY.5182	ethnicity_details	other	0.0199644	0.0785255	90	36	0.799961	0.999629
PWY.5182	TotalWeeklyAlcoholUnits	TotalWeeklyAlcoholUnits	-0.000237216	0.00122206	90	36	0.846581	0.999629
PWY.5182	smoking_status	never	-0.0435829	0.0264027	90	36	0.102721	0.999629
PWY.5182	diagnosis	moderate dysplasia	-0.0378199	0.0233539	90	36	0.109291	0.999629
PWY.5188	Progression	progression	0.0628259	0.0286825	90	90	0.0314461	0.999629
PWY.5188	patient_age	patient_age	-0.0008079	0.00125878	90	90	0.522836	0.999629
PWY.5188	sex	male	0.0124463	0.0274088	90	90	0.651196	0.999629
PWY.5188	ethnicity_details	south asian	-0.0019111	0.0586215	90	90	0.974074	0.999629
PWY.5188	ethnicity_details	asian	0.0769054	0.0420043	90	90	0.070843	0.999629
PWY.5188	ethnicity_details	other	-0.00743057	0.0897001	90	90	0.93419	0.999629
PWY.5188	TotalWeeklyAlcoholUnits	TotalWeeklyAlcoholUnits	-0.00113052	0.00141694	90	90	0.42744	0.999629
PWY.5188	smoking_status	never	-0.0215944	0.0304735	90	90	0.480646	0.999629
PWY.5188	diagnosis	moderate dysplasia	-0.0337246	0.0268951	90	90	0.213585	0.999629
PWY.5189	Progression	progression	0.0609747	0.0284935	90	90	0.0354478	0.999629
PWY.5189	patient_age	patient_age	-0.000708345	0.00125123	90	90	0.572901	0.999629
PWY.5189	sex	male	0.00898548	0.027365	90	90	0.743636	0.999629
PWY.5189	ethnicity_details	south asian	-0.0138661	0.0582693	90	90	0.812518	0.999629
PWY.5189	ethnicity_details	asian	0.0780319	0.0417608	90	90	0.0653522	0.999629
PWY.5189	ethnicity_details	other	0.0398636	0.0891087	90	90	0.655842	0.999629
PWY.5189	TotalWeeklyAlcoholUnits	TotalWeeklyAlcoholUnits	-0.00139453	0.00141205	90	90	0.326442	0.999629
PWY.5189	smoking_status	never	-0.0268618	0.0303373	90	90	0.378596	0.999629
PWY.5189	diagnosis	moderate dysplasia	-0.0390711	0.0267823	90	90	0.148595	0.999629
PWY.5265	Progression	progression	-0.0447874	0.0294621	90	33	0.13241	0.999629
PWY.5265	patient_age	patient_age	-0.00191241	0.00129039	90	33	0.142257	0.999629
PWY.5265	sex	male	0.0122239	0.0276309	90	33	0.659394	0.999629
PWY.5265	ethnicity_details	south asian	0.00156934	0.0601075	90	33	0.979235	0.999629
PWY.5265	ethnicity_details	asian	0.088838	0.0429875	90	33	0.0420069	0.999629
PWY.5265	ethnicity_details	other	0.260385	0.0921219	90	33	0.00594152	0.999629
PWY.5265	TotalWeeklyAlcoholUnits	TotalWeeklyAlcoholUnits	-0.000262208	0.00143366	90	33	0.855344	0.999629
PWY.5265	smoking_status	never	-0.0173916	0.0309742	90	33	0.576035	0.999629
PWY.5265	diagnosis	moderate dysplasia	-0.0118683	0.0273975	90	33	0.666043	0.999629
PWY.5304	Progression	progression	0.0177583	0.0282431	90	82	0.531294	0.999629
PWY.5304	patient_age	patient_age	1.35307e-06	0.001237	90	82	0.99913	0.999629
PWY.5304	sex	male	0.00294665	0.0264877	90	82	0.9117	0.999629
PWY.5304	ethnicity_details	south asian	0.0868944	0.0576205	90	82	0.135482	0.999629
PWY.5304	ethnicity_details	asian	-0.00692955	0.0412089	90	82	0.866885	0.999629
PWY.5304	ethnicity_details	other	-0.0602794	0.0883104	90	82	0.496841	0.999629
PWY.5304	TotalWeeklyAlcoholUnits	TotalWeeklyAlcoholUnits	-0.000368746	0.00137434	90	82	0.789154	0.999629
PWY.5304	smoking_status	never	-0.0136289	0.0296927	90	82	0.647481	0.999629
PWY.5304	diagnosis	moderate dysplasia	-0.0181841	0.026264	90	82	0.490716	0.999629
PWY.5345	Progression	progression	0.0616424	0.038328	90	90	0.111928	0.999629
PWY.5345	patient_age	patient_age	0.000560603	0.00168368	90	90	0.740044	0.999629
PWY.5345	sex	male	0.0463954	0.0369184	90	90	0.21473	0.999629
PWY.5345	ethnicity_details	south asian	0.108206	0.0784089	90	90	0.17147	0.999629
PWY.5345	ethnicity_details	asian	0.032403	0.056199	90	90	0.565857	0.999629
PWY.5345	ethnicity_details	other	-0.0244829	0.119863	90	90	0.8387	0.999629
PWY.5345	TotalWeeklyAlcoholUnits	TotalWeeklyAlcoholUnits	-0.00188435	0.00190269	90	90	0.325336	0.999629
PWY.5345	smoking_status	never	-0.0151678	0.040855	90	90	0.711449	0.999629
PWY.5345	diagnosis	moderate dysplasia	-0.0175404	0.0360781	90	90	0.628263	0.999629
PWY.5347	Progression	progression	-0.0215384	0.0204797	90	90	0.297264	0.999629
PWY.5347	patient_age	patient_age	-0.000898116	0.000967058	90	90	0.355888	0.999629
PWY.5347	sex	male	0.00201843	0.0231173	90	90	0.931108	0.999629
PWY.5347	ethnicity_details	south asian	-0.0280417	0.0457642	90	90	0.542075	0.999629
PWY.5347	ethnicity_details	asian	-0.0705466	0.0347336	90	90	0.0491763	0.999629
PWY.5347	ethnicity_details	other	-0.023411	0.0681528	90	90	0.732124	0.999629
PWY.5347	TotalWeeklyAlcoholUnits	TotalWeeklyAlcoholUnits	-0.000790336	0.0011433	90	90	0.492821	0.999629
PWY.5347	smoking_status	never	0.0187251	0.025337	90	90	0.465036	0.999629
PWY.5347	diagnosis	moderate dysplasia	0.0269793	0.0205679	90	90	0.19346	0.999629
PWY.5384	Progression	progression	-0.0234953	0.0315917	90	90	0.459227	0.999629
PWY.5384	patient_age	patient_age	-8.56838e-05	0.00138367	90	90	0.950777	0.999629
PWY.5384	sex	male	-0.00513047	0.0296282	90	90	0.862962	0.999629
PWY.5384	ethnicity_details	south asian	0.00747238	0.0644523	90	90	0.907993	0.999629
PWY.5384	ethnicity_details	asian	-0.0907508	0.0460949	90	90	0.052441	0.999629
PWY.5384	ethnicity_details	other	-0.107571	0.0987809	90	90	0.27943	0.999629
PWY.5384	TotalWeeklyAlcoholUnits	TotalWeeklyAlcoholUnits	-0.000924204	0.00153729	90	90	0.549413	0.999629
PWY.5384	smoking_status	never	-0.016826	0.0332132	90	90	0.613826	0.999629
PWY.5384	diagnosis	moderate dysplasia	0.029763	0.0293779	90	90	0.314062	0.999629
PWY.5415	Progression	progression	0.00213779	0.0220975	90	36	0.923172	0.999629
PWY.5415	patient_age	patient_age	0.000315592	0.000967832	90	36	0.745214	0.999629
PWY.5415	sex	male	-0.0070027	0.0207241	90	36	0.736322	0.999629
PWY.5415	ethnicity_details	south asian	0.00376159	0.0450824	90	36	0.933712	0.999629
PWY.5415	ethnicity_details	asian	-0.0197818	0.032242	90	36	0.541259	0.999629
PWY.5415	ethnicity_details	other	0.0205796	0.0690943	90	36	0.766591	0.999629
PWY.5415	TotalWeeklyAlcoholUnits	TotalWeeklyAlcoholUnits	-6.57827e-05	0.00107529	90	36	0.951371	0.999629
PWY.5415	smoking_status	never	-0.037003	0.0232316	90	36	0.115152	0.999629
PWY.5415	diagnosis	moderate dysplasia	-0.0345213	0.020549	90	36	0.0968678	0.999629
PWY.5417	Progression	progression	0.00305654	0.0231649	90	54	0.895357	0.999629
PWY.5417	patient_age	patient_age	0.000265669	0.00101458	90	54	0.79411	0.999629
PWY.5417	sex	male	0.0144497	0.0217252	90	54	0.50789	0.999629
PWY.5417	ethnicity_details	south asian	0.0137355	0.0472602	90	54	0.772082	0.999629
PWY.5417	ethnicity_details	asian	-0.0151628	0.0337994	90	54	0.654925	0.999629
PWY.5417	ethnicity_details	other	-0.000797818	0.0724319	90	54	0.991239	0.999629
PWY.5417	TotalWeeklyAlcoholUnits	TotalWeeklyAlcoholUnits	-0.000142293	0.00112723	90	54	0.899865	0.999629
PWY.5417	smoking_status	never	-0.0387987	0.0243538	90	54	0.115076	0.999629
PWY.5417	diagnosis	moderate dysplasia	-0.0257135	0.0215416	90	54	0.236136	0.999629
PWY.5419	Progression	progression	0.00919368	0.0213976	90	34	0.668598	0.999629
PWY.5419	patient_age	patient_age	0.00035171	0.000937179	90	34	0.708441	0.999629
PWY.5419	sex	male	0.00111082	0.0200677	90	34	0.955995	0.999629
PWY.5419	ethnicity_details	south asian	0.0234908	0.0436546	90	34	0.591998	0.999629
PWY.5419	ethnicity_details	asian	-0.0238956	0.0312208	90	34	0.446301	0.999629
PWY.5419	ethnicity_details	other	-0.0173591	0.0669059	90	34	0.79595	0.999629
PWY.5419	TotalWeeklyAlcoholUnits	TotalWeeklyAlcoholUnits	0.000223783	0.00104123	90	34	0.830375	0.999629
PWY.5419	smoking_status	never	-0.0293028	0.0224958	90	34	0.196453	0.999629
PWY.5419	diagnosis	moderate dysplasia	-0.0242453	0.0198981	90	34	0.226626	0.999629
PWY.5420	Progression	progression	0.00332429	0.0209278	90	26	0.874191	0.999629
PWY.5420	patient_age	patient_age	0.000551175	0.000916605	90	26	0.549325	0.999629
PWY.5420	sex	male	0.000114176	0.0196271	90	26	0.995373	0.999629
PWY.5420	ethnicity_details	south asian	0.0128309	0.0426962	90	26	0.764563	0.999629
PWY.5420	ethnicity_details	asian	-0.0161991	0.0305354	90	26	0.597233	0.999629
PWY.5420	ethnicity_details	other	-0.00606075	0.0654371	90	26	0.926437	0.999629
PWY.5420	TotalWeeklyAlcoholUnits	TotalWeeklyAlcoholUnits	0.000285246	0.00101837	90	26	0.780124	0.999629
PWY.5420	smoking_status	never	-0.0245993	0.022002	90	26	0.266893	0.999629
PWY.5420	diagnosis	moderate dysplasia	-0.0306224	0.0194613	90	26	0.119549	0.999629
PWY.5430	Progression	progression	0.000969623	0.0201671	90	22	0.961773	0.999629
PWY.5430	patient_age	patient_age	0.000499461	0.000883284	90	22	0.573344	0.999629
PWY.5430	sex	male	0.0033737	0.0189136	90	22	0.85888	0.999629
PWY.5430	ethnicity_details	south asian	0.0119408	0.0411441	90	22	0.772399	0.999629
PWY.5430	ethnicity_details	asian	-0.0111718	0.0294254	90	22	0.705199	0.999629
PWY.5430	ethnicity_details	other	-0.00304471	0.0630583	90	22	0.96161	0.999629
PWY.5430	TotalWeeklyAlcoholUnits	TotalWeeklyAlcoholUnits	0.000371793	0.000981353	90	22	0.705797	0.999629
PWY.5430	smoking_status	never	-0.0226364	0.0212021	90	22	0.288891	0.999629
PWY.5430	diagnosis	moderate dysplasia	-0.0234543	0.0187538	90	22	0.214711	0.999629
PWY.5431	Progression	progression	0.00305654	0.0231649	90	54	0.895357	0.999629
PWY.5431	patient_age	patient_age	0.000265669	0.00101458	90	54	0.79411	0.999629
PWY.5431	sex	male	0.0144497	0.0217252	90	54	0.50789	0.999629
PWY.5431	ethnicity_details	south asian	0.0137355	0.0472602	90	54	0.772082	0.999629
PWY.5431	ethnicity_details	asian	-0.0151628	0.0337994	90	54	0.654925	0.999629
PWY.5431	ethnicity_details	other	-0.000797818	0.0724319	90	54	0.991239	0.999629
PWY.5431	TotalWeeklyAlcoholUnits	TotalWeeklyAlcoholUnits	-0.000142293	0.00112723	90	54	0.899865	0.999629
PWY.5431	smoking_status	never	-0.0387987	0.0243538	90	54	0.115076	0.999629
PWY.5431	diagnosis	moderate dysplasia	-0.0257135	0.0215416	90	54	0.236136	0.999629
PWY.5484	Progression	progression	-0.00473999	0.0220918	90	90	0.830657	0.999629
PWY.5484	patient_age	patient_age	-0.000791412	0.000967585	90	90	0.41583	0.999629
PWY.5484	sex	male	-0.0360119	0.0207188	90	90	0.0860359	0.999629
PWY.5484	ethnicity_details	south asian	-0.0283838	0.0450709	90	90	0.530647	0.999629
PWY.5484	ethnicity_details	asian	0.029533	0.0322337	90	90	0.362309	0.999629
PWY.5484	ethnicity_details	other	0.0722665	0.0690766	90	90	0.298629	0.999629
PWY.5484	TotalWeeklyAlcoholUnits	TotalWeeklyAlcoholUnits	0.00118657	0.00107501	90	90	0.273	0.999629
PWY.5484	smoking_status	never	0.00404987	0.0232257	90	90	0.862015	0.999629
PWY.5484	diagnosis	moderate dysplasia	-0.0212608	0.0205437	90	90	0.303832	0.999629
PWY.5499	Progression	progression	-0.00433609	0.00696261	90	11	0.535888	0.999629
PWY.5499	patient_age	patient_age	-6.79058e-05	0.000307453	90	11	0.825827	0.999629
PWY.5499	sex	male	-0.00859281	0.00664992	90	11	0.208926	0.999629
PWY.5499	ethnicity_details	south asian	0.00823403	0.0143326	90	11	0.56757	0.999629
PWY.5499	ethnicity_details	asian	-0.0002799	0.0103137	90	11	0.978511	0.999629
PWY.5499	ethnicity_details	other	0.0182159	0.0219051	90	11	0.408152	0.999629
PWY.5499	TotalWeeklyAlcoholUnits	TotalWeeklyAlcoholUnits	-8.63657e-05	0.00034363	90	11	0.802923	0.999629
PWY.5499	smoking_status	never	-0.00735451	0.00744004	90	11	0.331037	0.999629
PWY.5499	diagnosis	moderate dysplasia	0.00291314	0.00652896	90	11	0.656829	0.999629
PWY.5505	Progression	progression	0.0119276	0.03386	90	86	0.725584	0.999629
PWY.5505	patient_age	patient_age	0.00124048	0.00148637	90	86	0.406453	0.999629
PWY.5505	sex	male	0.00757961	0.032424	90	86	0.815893	0.999629
PWY.5505	ethnicity_details	south asian	-0.0209218	0.0692198	90	86	0.763247	0.999629
PWY.5505	ethnicity_details	asian	-0.0189635	0.0496034	90	86	0.703251	0.999629
PWY.5505	ethnicity_details	other	0.178121	0.105892	90	86	0.0965181	0.999629
PWY.5505	TotalWeeklyAlcoholUnits	TotalWeeklyAlcoholUnits	-0.0019686	0.00167497	90	86	0.24357	0.999629
PWY.5505	smoking_status	never	-0.0162046	0.0360072	90	86	0.653918	0.999629
PWY.5505	diagnosis	moderate dysplasia	-0.0110195	0.0317815	90	86	0.729728	0.999629
PWY.5507	Progression	progression	-0.0221595	0.0277048	90	56	0.42617	0.999629
PWY.5507	patient_age	patient_age	-0.00105139	0.00121343	90	56	0.388827	0.999629
PWY.5507	sex	male	0.00142773	0.0259829	90	56	0.956316	0.999629
PWY.5507	ethnicity_details	south asian	0.0379776	0.0565224	90	56	0.50358	0.999629
PWY.5507	ethnicity_details	asian	-0.0456829	0.0404236	90	56	0.261808	0.999629
PWY.5507	ethnicity_details	other	0.166829	0.0866273	90	56	0.0576789	0.999629
PWY.5507	TotalWeeklyAlcoholUnits	TotalWeeklyAlcoholUnits	-0.000665168	0.00134815	90	56	0.623086	0.999629
PWY.5507	smoking_status	never	-0.058774	0.0291268	90	56	0.0469572	0.999629
PWY.5507	diagnosis	moderate dysplasia	-0.0152852	0.0257634	90	56	0.55466	0.999629
PWY.5509	Progression	progression	0.0136647	0.0372839	90	90	0.714958	0.999629
PWY.5509	patient_age	patient_age	-0.000140098	0.00163297	90	90	0.931845	0.999629
PWY.5509	sex	male	0.0101733	0.0349667	90	90	0.771849	0.999629
PWY.5509	ethnicity_details	south asian	0.0145691	0.0760654	90	90	0.848592	0.999629
PWY.5509	ethnicity_details	asian	0.00376943	0.0544003	90	90	0.944931	0.999629
PWY.5509	ethnicity_details	other	0.207874	0.116579	90	90	0.078361	0.999629
PWY.5509	TotalWeeklyAlcoholUnits	TotalWeeklyAlcoholUnits	-0.00299711	0.00181428	90	90	0.102464	0.999629
PWY.5509	smoking_status	never	-0.0608635	0.0391975	90	90	0.124433	0.999629
PWY.5509	diagnosis	moderate dysplasia	0.00986889	0.0346713	90	90	0.776654	0.999629
PWY.5529	Progression	progression	-0.000424035	0.00955596	90	15	0.964717	0.999629
PWY.5529	patient_age	patient_age	0.000135673	0.000418535	90	15	0.746662	0.999629
PWY.5529	sex	male	-0.00180732	0.00896204	90	15	0.840692	0.999629
PWY.5529	ethnicity_details	south asian	-0.0140743	0.0194957	90	15	0.47245	0.999629
PWY.5529	ethnicity_details	asian	-0.0169969	0.0139429	90	15	0.226412	0.999629
PWY.5529	ethnicity_details	other	-0.00823412	0.0298795	90	15	0.783583	0.999629
PWY.5529	TotalWeeklyAlcoholUnits	TotalWeeklyAlcoholUnits	-0.000435121	0.000465005	90	15	0.352226	0.999629
PWY.5529	smoking_status	never	-0.00918015	0.0100464	90	15	0.363582	0.999629
PWY.5529	diagnosis	moderate dysplasia	-0.00895054	0.00888632	90	15	0.316863	0.999629
PWY.5531	Progression	progression	0.00018011	0.0164898	90	35	0.991312	0.999629
PWY.5531	patient_age	patient_age	-1.26498e-06	0.000722224	90	35	0.998607	0.999629
PWY.5531	sex	male	-0.000773086	0.0154649	90	35	0.960255	0.999629
PWY.5531	ethnicity_details	south asian	0.0237655	0.0336418	90	35	0.481974	0.999629
PWY.5531	ethnicity_details	asian	0.00774453	0.0240599	90	35	0.748379	0.999629
PWY.5531	ethnicity_details	other	0.0121093	0.0515601	90	35	0.81492	0.999629
PWY.5531	TotalWeeklyAlcoholUnits	TotalWeeklyAlcoholUnits	-1.07189e-06	0.000802412	90	35	0.998937	0.999629
PWY.5531	smoking_status	never	-0.0180269	0.0173361	90	35	0.301545	0.999629
PWY.5531	diagnosis	moderate dysplasia	-0.0116065	0.0153342	90	35	0.451334	0.999629
PWY.5647	Progression	progression	0.00463205	0.00818909	90	15	0.573782	0.999629
PWY.5647	patient_age	patient_age	5.27151e-05	0.00036208	90	15	0.884651	0.999629
PWY.5647	sex	male	-0.00656678	0.00784424	90	15	0.410501	0.999629
PWY.5647	ethnicity_details	south asian	0.0184402	0.0168816	90	15	0.278575	0.999629
PWY.5647	ethnicity_details	asian	-0.00602402	0.0121599	90	15	0.623402	0.999629
PWY.5647	ethnicity_details	other	-0.00828945	0.0257892	90	15	0.748733	0.999629
PWY.5647	TotalWeeklyAlcoholUnits	TotalWeeklyAlcoholUnits	4.51288e-05	0.000405075	90	15	0.911857	0.999629
PWY.5647	smoking_status	never	-0.015881	0.00877347	90	15	0.0800477	0.999629
PWY.5647	diagnosis	moderate dysplasia	0.00304834	0.00768922	90	15	0.692961	0.999629
PWY.5651	Progression	progression	0.00607882	0.011391	90	26	0.595062	0.999629
PWY.5651	patient_age	patient_age	6.40116e-06	0.000498907	90	26	0.989795	0.999629
PWY.5651	sex	male	-0.00795861	0.010683	90	26	0.458469	0.999629
PWY.5651	ethnicity_details	south asian	0.022523	0.0232395	90	26	0.335382	0.999629
PWY.5651	ethnicity_details	asian	0.0014239	0.0166204	90	26	0.931941	0.999629
PWY.5651	ethnicity_details	other	-0.0151464	0.0356174	90	26	0.671793	0.999629
PWY.5651	TotalWeeklyAlcoholUnits	TotalWeeklyAlcoholUnits	0.000238004	0.0005543	90	26	0.668802	0.999629
PWY.5651	smoking_status	never	-0.0216044	0.0119757	90	26	0.074991	0.999629
PWY.5651	diagnosis	moderate dysplasia	0.000979684	0.0105928	90	26	0.926543	0.999629
PWY.5654	Progression	progression	0.00418229	0.00834445	90	16	0.618088	0.999629
PWY.5654	patient_age	patient_age	8.23953e-05	0.000367991	90	16	0.823466	0.999629
PWY.5654	sex	male	-0.00576963	0.00794636	90	16	0.474601	0.999629
PWY.5654	ethnicity_details	south asian	0.0179505	0.0171524	90	16	0.299052	0.999629
PWY.5654	ethnicity_details	asian	-0.00656135	0.0123306	90	16	0.598008	0.999629
PWY.5654	ethnicity_details	other	-0.00866427	0.0262266	90	16	0.742	0.999629
PWY.5654	TotalWeeklyAlcoholUnits	TotalWeeklyAlcoholUnits	2.54824e-05	0.000410897	90	16	0.950865	0.999629
PWY.5654	smoking_status	never	-0.0158315	0.00889334	90	16	0.0849591	0.999629
PWY.5654	diagnosis	moderate dysplasia	0.00333757	0.00781432	90	16	0.670591	0.999629
PWY.5655	Progression	progression	-0.000395862	0.0100058	90	13	0.968577	0.999629
PWY.5655	patient_age	patient_age	0.000154079	0.000447545	90	13	0.731627	0.999629
PWY.5655	sex	male	-0.00695068	0.00984204	90	13	0.486902	0.999629
PWY.5655	ethnicity_details	south asian	0.0192416	0.0208975	90	13	0.360482	0.999629
PWY.5655	ethnicity_details	asian	-0.00488856	0.0151859	90	13	0.749467	0.999629
PWY.5655	ethnicity_details	other	-0.00371249	0.0317938	90	13	0.90734	0.999629
PWY.5655	TotalWeeklyAlcoholUnits	TotalWeeklyAlcoholUnits	1.14022e-05	0.000505092	90	13	0.982104	0.999629
PWY.5655	smoking_status	never	-0.014611	0.0109755	90	13	0.193148	0.999629
PWY.5655	diagnosis	moderate dysplasia	0.000588623	0.00950657	90	13	0.950799	0.999629
PWY.5659	Progression	progression	0.0191514	0.0200679	90	90	0.34279	0.999629
PWY.5659	patient_age	patient_age	-0.000300816	0.000878939	90	90	0.733061	0.999629
PWY.5659	sex	male	-0.00966895	0.0188206	90	90	0.608848	0.999629
PWY.5659	ethnicity_details	south asian	-0.0419866	0.0409417	90	90	0.308208	0.999629
PWY.5659	ethnicity_details	asian	0.068365	0.0292806	90	90	0.0220605	0.999629
PWY.5659	ethnicity_details	other	0.029577	0.0627481	90	90	0.638666	0.999629
PWY.5659	TotalWeeklyAlcoholUnits	TotalWeeklyAlcoholUnits	0.00102612	0.000976526	90	90	0.296521	0.999629
PWY.5659	smoking_status	never	0.0138057	0.0210978	90	90	0.514753	0.999629
PWY.5659	diagnosis	moderate dysplasia	-0.0311976	0.0186616	90	90	0.0984801	0.999629
PWY.5667	Progression	progression	-0.00242982	0.0343497	90	90	0.943814	0.999629
PWY.5667	patient_age	patient_age	0.000216673	0.0015366	90	90	0.888281	0.999629
PWY.5667	sex	male	-0.0150492	0.0311442	90	90	0.630498	0.999629
PWY.5667	ethnicity_details	south asian	-0.0232856	0.0706469	90	90	0.742711	0.999629
PWY.5667	ethnicity_details	asian	-0.0112291	0.0482295	90	90	0.816595	0.999629
PWY.5667	ethnicity_details	other	-0.0478839	0.0984444	90	90	0.628244	0.999629
PWY.5667	TotalWeeklyAlcoholUnits	TotalWeeklyAlcoholUnits	0.000883576	0.00182473	90	90	0.629784	0.999629
PWY.5667	smoking_status	never	0.0334203	0.0355431	90	90	0.350405	0.999629
PWY.5667	diagnosis	moderate dysplasia	0.0151056	0.0320937	90	90	0.639382	0.999629
PWY.5676	Progression	progression	0.0210713	0.0398885	90	88	0.598849	0.999629
PWY.5676	patient_age	patient_age	-0.000464006	0.00176491	90	88	0.793311	0.999629
PWY.5676	sex	male	0.0464422	0.0405494	90	88	0.255808	0.999629
PWY.5676	ethnicity_details	south asian	0.0432818	0.082295	90	88	0.600407	0.999629
PWY.5676	ethnicity_details	asian	0.0052341	0.0588243	90	88	0.929328	0.999629
PWY.5676	ethnicity_details	other	0.0158414	0.124635	90	88	0.899194	0.999629
PWY.5676	TotalWeeklyAlcoholUnits	TotalWeeklyAlcoholUnits	-0.00167705	0.00202363	90	88	0.409728	0.999629
PWY.5676	smoking_status	never	-0.0184724	0.0431143	90	88	0.669489	0.999629
PWY.5676	diagnosis	moderate dysplasia	0.0442799	0.038621	90	88	0.255011	0.999629
PWY.5677	Progression	progression	-0.0077201	0.0184074	90	75	0.676106	0.999629
PWY.5677	patient_age	patient_age	0.000360311	0.000815544	90	75	0.659853	0.999629
PWY.5677	sex	male	0.0159492	0.0188836	90	75	0.401008	0.999629
PWY.5677	ethnicity_details	south asian	-0.0604698	0.038043	90	75	0.115962	0.999629
PWY.5677	ethnicity_details	asian	0.0207083	0.027165	90	75	0.448197	0.999629
PWY.5677	ethnicity_details	other	-0.00884992	0.0575021	90	75	0.878094	0.999629
PWY.5677	TotalWeeklyAlcoholUnits	TotalWeeklyAlcoholUnits	0.000151038	0.000936302	90	75	0.872257	0.999629
PWY.5677	smoking_status	never	0.0204467	0.0199296	90	75	0.308072	0.999629
PWY.5677	diagnosis	moderate dysplasia	0.00371328	0.0179098	90	75	0.836277	0.999629
PWY.5686	Progression	progression	-0.0255956	0.0250059	90	90	0.309155	0.999629
PWY.5686	patient_age	patient_age	0.00115291	0.00107904	90	90	0.288569	0.999629
PWY.5686	sex	male	-0.0203839	0.023146	90	90	0.381171	0.999629
PWY.5686	ethnicity_details	south asian	0.0130873	0.0502519	90	90	0.795207	0.999629
PWY.5686	ethnicity_details	asian	0.0267009	0.0375904	90	90	0.479602	0.999629
PWY.5686	ethnicity_details	other	0.106009	0.077039	90	90	0.172696	0.999629
PWY.5686	TotalWeeklyAlcoholUnits	TotalWeeklyAlcoholUnits	0.00102449	0.00120021	90	90	0.395914	0.999629
PWY.5686	smoking_status	never	-0.0105596	0.0260075	90	90	0.685826	0.999629
PWY.5686	diagnosis	moderate dysplasia	0.0191892	0.0232741	90	90	0.412145	0.999629
PWY.5695	Progression	progression	0.00642285	0.0300814	90	90	0.831661	0.999629
PWY.5695	patient_age	patient_age	-0.00162536	0.00134912	90	90	0.232144	0.999629
PWY.5695	sex	male	0.0261694	0.0297757	90	90	0.387852	0.999629
PWY.5695	ethnicity_details	south asian	-0.0883351	0.0630205	90	90	0.16558	0.999629
PWY.5695	ethnicity_details	asian	-0.109716	0.0458909	90	90	0.0221966	0.999629
PWY.5695	ethnicity_details	other	-0.0259536	0.0957875	90	90	0.787136	0.999629
PWY.5695	TotalWeeklyAlcoholUnits	TotalWeeklyAlcoholUnits	-0.00205184	0.00152577	90	90	0.186132	0.999629
PWY.5695	smoking_status	never	0.0112278	0.0331811	90	90	0.737336	0.999629
PWY.5695	diagnosis	moderate dysplasia	0.00117722	0.028659	90	90	0.967347	0.999629
PWY.5705	Progression	progression	0.000901416	0.0123119	90	51	0.941818	0.999629
PWY.5705	patient_age	patient_age	-0.000132802	0.000539241	90	51	0.8061	0.999629
PWY.5705	sex	male	-0.00701452	0.0115467	90	51	0.545245	0.999629
PWY.5705	ethnicity_details	south asian	0.0160933	0.0251183	90	51	0.523548	0.999629
PWY.5705	ethnicity_details	asian	-0.0116377	0.0179641	90	51	0.518948	0.999629
PWY.5705	ethnicity_details	other	0.0284583	0.0384968	90	51	0.461926	0.999629
PWY.5705	TotalWeeklyAlcoholUnits	TotalWeeklyAlcoholUnits	0.000416113	0.000599112	90	51	0.48935	0.999629
PWY.5705	smoking_status	never	-0.00826761	0.0129438	90	51	0.524823	0.999629
PWY.5705	diagnosis	moderate dysplasia	-0.0120548	0.0114491	90	51	0.295556	0.999629
PWY.5741	Progression	progression	0.00298039	0.00771152	90	12	0.700163	0.999629
PWY.5741	patient_age	patient_age	-0.000226125	0.000337752	90	12	0.505105	0.999629
PWY.5741	sex	male	-0.0071021	0.00723223	90	12	0.329057	0.999629
PWY.5741	ethnicity_details	south asian	-0.000749616	0.0157328	90	12	0.962116	0.999629
PWY.5741	ethnicity_details	asian	0.00849543	0.0112517	90	12	0.452446	0.999629
PWY.5741	ethnicity_details	other	-0.00989949	0.0241124	90	12	0.682495	0.999629
PWY.5741	TotalWeeklyAlcoholUnits	TotalWeeklyAlcoholUnits	0.000124688	0.000375252	90	12	0.740548	0.999629
PWY.5741	smoking_status	never	0.00585698	0.00810732	90	12	0.472136	0.999629
PWY.5741	diagnosis	moderate dysplasia	-0.00949553	0.00717113	90	12	0.18923	0.999629
PWY.5747	Progression	progression	0.0139436	0.0327337	90	87	0.671749	0.999629
PWY.5747	patient_age	patient_age	0.00136024	0.00155033	90	87	0.38312	0.999629
PWY.5747	sex	male	0.0621971	0.0383107	90	87	0.117627	0.999629
PWY.5747	ethnicity_details	south asian	0.0760544	0.0733886	90	87	0.304187	0.999629
PWY.5747	ethnicity_details	asian	0.0127452	0.0557953	90	87	0.820899	0.999629
PWY.5747	ethnicity_details	other	-0.0314006	0.108902	90	87	0.773935	0.999629
PWY.5747	TotalWeeklyAlcoholUnits	TotalWeeklyAlcoholUnits	0.000461984	0.00186846	90	87	0.805854	0.999629
PWY.5747	smoking_status	never	0.00534676	0.0411177	90	87	0.897477	0.999629
PWY.5747	diagnosis	moderate dysplasia	0.0310208	0.0333246	90	87	0.354783	0.999629
PWY.5837	Progression	progression	-0.00329764	0.023503	90	90	0.888896	0.999629
PWY.5837	patient_age	patient_age	-0.0015567	0.00110193	90	90	0.161868	0.999629
PWY.5837	sex	male	-0.0329906	0.0265998	90	90	0.225873	0.999629
PWY.5837	ethnicity_details	south asian	-0.118014	0.0519843	90	90	0.0265615	0.999629
PWY.5837	ethnicity_details	asian	-0.069547	0.0392151	90	90	0.0851493	0.999629
PWY.5837	ethnicity_details	other	-0.107299	0.0775264	90	90	0.170491	0.999629
PWY.5837	TotalWeeklyAlcoholUnits	TotalWeeklyAlcoholUnits	0.000285221	0.00131309	90	90	0.828986	0.999629
PWY.5837	smoking_status	never	0.0459529	0.028808	90	90	0.120599	0.999629
PWY.5837	diagnosis	moderate dysplasia	-0.00687477	0.0236307	90	90	0.771882	0.999629
PWY.5838	Progression	progression	0.00487365	0.0202557	90	90	0.810703	0.999629
PWY.5838	patient_age	patient_age	-0.000721464	0.000928049	90	90	0.439394	0.999629
PWY.5838	sex	male	-0.0133849	0.0213628	90	90	0.53661	0.999629
PWY.5838	ethnicity_details	south asian	-0.106682	0.0435134	90	90	0.016911	0.999629
PWY.5838	ethnicity_details	asian	-0.0252742	0.0322369	90	90	0.438466	0.999629
PWY.5838	ethnicity_details	other	-0.0878593	0.0655668	90	90	0.184192	0.999629
PWY.5838	TotalWeeklyAlcoholUnits	TotalWeeklyAlcoholUnits	0.000310179	0.00107805	90	90	0.77493	0.999629
PWY.5838	smoking_status	never	0.0399	0.0235127	90	90	0.0996438	0.999629
PWY.5838	diagnosis	moderate dysplasia	-0.00454814	0.0198114	90	90	0.819043	0.999629
PWY.5840	Progression	progression	0.00553952	0.0198921	90	90	0.781615	0.999629
PWY.5840	patient_age	patient_age	-0.000830449	0.000898661	90	90	0.358467	0.999629
PWY.5840	sex	male	-0.0243348	0.0202494	90	90	0.240467	0.999629
PWY.5840	ethnicity_details	south asian	-0.104176	0.0420152	90	90	0.0157167	0.999629
PWY.5840	ethnicity_details	asian	-0.00973505	0.0307841	90	90	0.753709	0.999629
PWY.5840	ethnicity_details	other	-0.0803151	0.063653	90	90	0.210827	0.999629
PWY.5840	TotalWeeklyAlcoholUnits	TotalWeeklyAlcoholUnits	0.00060786	0.00103142	90	90	0.558749	0.999629
PWY.5840	smoking_status	never	0.0426303	0.0223958	90	90	0.0660395	0.999629
PWY.5840	diagnosis	moderate dysplasia	-0.00514505	0.0191739	90	90	0.789184	0.999629
PWY.5845	Progression	progression	0.050226	0.0270508	90	75	0.0685958	0.999629
PWY.5845	patient_age	patient_age	-0.000517658	0.00125106	90	75	0.680198	0.999629
PWY.5845	sex	male	-0.0148604	0.0288803	90	75	0.611873	0.999629
PWY.5845	ethnicity_details	south asian	-0.0196555	0.0588186	90	75	0.739303	0.999629
PWY.5845	ethnicity_details	asian	-0.0173459	0.0438832	90	75	0.695092	0.999629
PWY.5845	ethnicity_details	other	-0.038937	0.0883566	90	75	0.660646	0.999629
PWY.5845	TotalWeeklyAlcoholUnits	TotalWeeklyAlcoholUnits	0.000911571	0.00145129	90	75	0.533433	0.999629
PWY.5845	smoking_status	never	0.00813079	0.0318894	90	75	0.800516	0.999629
PWY.5845	diagnosis	moderate dysplasia	-0.00248906	0.0265947	90	75	0.92568	0.999629
PWY.5850	Progression	progression	0.050226	0.0270508	90	75	0.0685958	0.999629
PWY.5850	patient_age	patient_age	-0.000517658	0.00125106	90	75	0.680198	0.999629
PWY.5850	sex	male	-0.0148604	0.0288803	90	75	0.611873	0.999629
PWY.5850	ethnicity_details	south asian	-0.0196555	0.0588186	90	75	0.739303	0.999629
PWY.5850	ethnicity_details	asian	-0.0173459	0.0438832	90	75	0.695092	0.999629
PWY.5850	ethnicity_details	other	-0.038937	0.0883566	90	75	0.660646	0.999629
PWY.5850	TotalWeeklyAlcoholUnits	TotalWeeklyAlcoholUnits	0.000911571	0.00145129	90	75	0.533433	0.999629
PWY.5850	smoking_status	never	0.00813079	0.0318894	90	75	0.800516	0.999629
PWY.5850	diagnosis	moderate dysplasia	-0.00248906	0.0265947	90	75	0.92568	0.999629
PWY.5855	Progression	progression	0.0258388	0.0430236	90	89	0.549822	0.999629
PWY.5855	patient_age	patient_age	0.00169154	0.00188436	90	89	0.372054	0.999629
PWY.5855	sex	male	0.0671505	0.0403496	90	89	0.0999814	0.999629
PWY.5855	ethnicity_details	south asian	0.0726541	0.0877752	90	89	0.410286	0.999629
PWY.5855	ethnicity_details	asian	0.045426	0.0627749	90	89	0.471402	0.999629
PWY.5855	ethnicity_details	other	0.0466008	0.134526	90	89	0.729946	0.999629
PWY.5855	TotalWeeklyAlcoholUnits	TotalWeeklyAlcoholUnits	8.91717e-06	0.00209358	90	89	0.996612	0.999629
PWY.5855	smoking_status	never	-0.017287	0.0452318	90	89	0.703337	0.999629
PWY.5855	diagnosis	moderate dysplasia	-0.0241024	0.0400087	90	89	0.548592	0.999629
PWY.5856	Progression	progression	0.0258388	0.0430236	90	89	0.549822	0.999629
PWY.5856	patient_age	patient_age	0.00169154	0.00188436	90	89	0.372054	0.999629
PWY.5856	sex	male	0.0671505	0.0403496	90	89	0.0999814	0.999629
PWY.5856	ethnicity_details	south asian	0.0726541	0.0877752	90	89	0.410286	0.999629
PWY.5856	ethnicity_details	asian	0.045426	0.0627749	90	89	0.471402	0.999629
PWY.5856	ethnicity_details	other	0.0466008	0.134526	90	89	0.729946	0.999629
PWY.5856	TotalWeeklyAlcoholUnits	TotalWeeklyAlcoholUnits	8.91717e-06	0.00209358	90	89	0.996612	0.999629
PWY.5856	smoking_status	never	-0.017287	0.0452318	90	89	0.703337	0.999629
PWY.5856	diagnosis	moderate dysplasia	-0.0241024	0.0400087	90	89	0.548592	0.999629
PWY.5857	Progression	progression	0.0258388	0.0430236	90	89	0.549822	0.999629
PWY.5857	patient_age	patient_age	0.00169154	0.00188436	90	89	0.372054	0.999629
PWY.5857	sex	male	0.0671505	0.0403496	90	89	0.0999814	0.999629
PWY.5857	ethnicity_details	south asian	0.0726541	0.0877752	90	89	0.410286	0.999629
PWY.5857	ethnicity_details	asian	0.045426	0.0627749	90	89	0.471402	0.999629
PWY.5857	ethnicity_details	other	0.0466008	0.134526	90	89	0.729946	0.999629
PWY.5857	TotalWeeklyAlcoholUnits	TotalWeeklyAlcoholUnits	8.91717e-06	0.00209358	90	89	0.996612	0.999629
PWY.5857	smoking_status	never	-0.017287	0.0452318	90	89	0.703337	0.999629
PWY.5857	diagnosis	moderate dysplasia	-0.0241024	0.0400087	90	89	0.548592	0.999629
PWY.5860	Progression	progression	0.0455323	0.0234291	90	75	0.0569767	0.999629
PWY.5860	patient_age	patient_age	-0.000474836	0.00108794	90	75	0.663731	0.999629
PWY.5860	sex	male	-0.0144031	0.0252773	90	75	0.574411	0.999629
PWY.5860	ethnicity_details	south asian	-0.0186387	0.0512065	90	75	0.717019	0.999629
PWY.5860	ethnicity_details	asian	-0.0169134	0.0383293	90	75	0.661768	0.999629
PWY.5860	ethnicity_details	other	-0.0385111	0.0767964	90	75	0.617431	0.999629
PWY.5860	TotalWeeklyAlcoholUnits	TotalWeeklyAlcoholUnits	0.00078117	0.00126656	90	75	0.540765	0.999629
PWY.5860	smoking_status	never	0.0087262	0.0278732	90	75	0.75641	0.999629
PWY.5860	diagnosis	moderate dysplasia	-0.0030951	0.0231293	90	75	0.8939	0.999629
PWY.5861	Progression	progression	-0.00362301	0.0221809	90	90	0.870814	0.999629
PWY.5861	patient_age	patient_age	-0.00121643	0.00105706	90	90	0.25339	0.999629
PWY.5861	sex	male	-0.026324	0.0260366	90	90	0.321274	0.999629
PWY.5861	ethnicity_details	south asian	-0.129097	0.0501795	90	90	0.0123961	0.999629
PWY.5861	ethnicity_details	asian	-0.0574088	0.0384007	90	90	0.143753	0.999629
PWY.5861	ethnicity_details	other	-0.101445	0.0743746	90	90	0.176625	0.999629
PWY.5861	TotalWeeklyAlcoholUnits	TotalWeeklyAlcoholUnits	0.000327725	0.0012732	90	90	0.79794	0.999629
PWY.5861	smoking_status	never	0.0484951	0.0282173	90	90	0.094972	0.999629
PWY.5861	diagnosis	moderate dysplasia	-0.00949928	0.0225862	90	90	0.675209	0.999629
PWY.5862	Progression	progression	0.0455323	0.0234291	90	75	0.0569767	0.999629
PWY.5862	patient_age	patient_age	-0.000474836	0.00108794	90	75	0.663731	0.999629
PWY.5862	sex	male	-0.0144031	0.0252773	90	75	0.574411	0.999629
PWY.5862	ethnicity_details	south asian	-0.0186387	0.0512065	90	75	0.717019	0.999629
PWY.5862	ethnicity_details	asian	-0.0169134	0.0383293	90	75	0.661768	0.999629
PWY.5862	ethnicity_details	other	-0.0385111	0.0767964	90	75	0.617431	0.999629
PWY.5862	TotalWeeklyAlcoholUnits	TotalWeeklyAlcoholUnits	0.00078117	0.00126656	90	75	0.540765	0.999629
PWY.5862	smoking_status	never	0.0087262	0.0278732	90	75	0.75641	0.999629
PWY.5862	diagnosis	moderate dysplasia	-0.0030951	0.0231293	90	75	0.8939	0.999629
PWY.5863	Progression	progression	-0.0035344	0.0226085	90	90	0.876308	0.999629
PWY.5863	patient_age	patient_age	-0.00155765	0.00107557	90	90	0.15164	0.999629
PWY.5863	sex	male	-0.034316	0.0264777	90	90	0.206221	0.999629
PWY.5863	ethnicity_details	south asian	-0.12007	0.0510184	90	90	0.0216605	0.999629
PWY.5863	ethnicity_details	asian	-0.0687781	0.0389809	90	90	0.0863425	0.999629
PWY.5863	ethnicity_details	other	-0.10594	0.0756592	90	90	0.165572	0.999629
PWY.5863	TotalWeeklyAlcoholUnits	TotalWeeklyAlcoholUnits	0.000404625	0.00129524	90	90	0.756061	0.999629
PWY.5863	smoking_status	never	0.0502459	0.0286591	90	90	0.088817	0.999629
PWY.5863	diagnosis	moderate dysplasia	-0.00521293	0.0230048	90	90	0.821322	0.999629
PWY.5896	Progression	progression	0.050226	0.0270508	90	75	0.0685958	0.999629
PWY.5896	patient_age	patient_age	-0.000517658	0.00125106	90	75	0.680198	0.999629
PWY.5896	sex	male	-0.0148604	0.0288803	90	75	0.611873	0.999629
PWY.5896	ethnicity_details	south asian	-0.0196555	0.0588186	90	75	0.739303	0.999629
PWY.5896	ethnicity_details	asian	-0.0173459	0.0438832	90	75	0.695092	0.999629
PWY.5896	ethnicity_details	other	-0.038937	0.0883566	90	75	0.660646	0.999629
PWY.5896	TotalWeeklyAlcoholUnits	TotalWeeklyAlcoholUnits	0.000911571	0.00145129	90	75	0.533433	0.999629
PWY.5896	smoking_status	never	0.00813079	0.0318894	90	75	0.800516	0.999629
PWY.5896	diagnosis	moderate dysplasia	-0.00248906	0.0265947	90	75	0.92568	0.999629
PWY.5897	Progression	progression	0.00797084	0.021045	90	90	0.706232	0.999629
PWY.5897	patient_age	patient_age	-0.000804603	0.000944732	90	90	0.397219	0.999629
PWY.5897	sex	male	-0.019019	0.0212577	90	90	0.379359	0.999629
PWY.5897	ethnicity_details	south asian	-0.108272	0.0441147	90	90	0.016791	0.999629
PWY.5897	ethnicity_details	asian	-0.0199831	0.032153	90	90	0.538504	0.999629
PWY.5897	ethnicity_details	other	-0.0926994	0.0669432	90	90	0.170158	0.999629
PWY.5897	TotalWeeklyAlcoholUnits	TotalWeeklyAlcoholUnits	0.000343881	0.00108372	90	90	0.752589	0.999629
PWY.5897	smoking_status	never	0.0386012	0.02343	90	90	0.109652	0.999629
PWY.5897	diagnosis	moderate dysplasia	-0.00665414	0.0202231	90	90	0.743057	0.999629
PWY.5898	Progression	progression	0.00797084	0.021045	90	90	0.706232	0.999629
PWY.5898	patient_age	patient_age	-0.000804603	0.000944732	90	90	0.397219	0.999629
PWY.5898	sex	male	-0.019019	0.0212577	90	90	0.379359	0.999629
PWY.5898	ethnicity_details	south asian	-0.108272	0.0441147	90	90	0.016791	0.999629
PWY.5898	ethnicity_details	asian	-0.0199831	0.032153	90	90	0.538504	0.999629
PWY.5898	ethnicity_details	other	-0.0926994	0.0669432	90	90	0.170158	0.999629
PWY.5898	TotalWeeklyAlcoholUnits	TotalWeeklyAlcoholUnits	0.000343881	0.00108372	90	90	0.752589	0.999629
PWY.5898	smoking_status	never	0.0386012	0.02343	90	90	0.109652	0.999629
PWY.5898	diagnosis	moderate dysplasia	-0.00665414	0.0202231	90	90	0.743057	0.999629
PWY.5899	Progression	progression	0.00797084	0.021045	90	90	0.706232	0.999629
PWY.5899	patient_age	patient_age	-0.000804603	0.000944732	90	90	0.397219	0.999629
PWY.5899	sex	male	-0.019019	0.0212577	90	90	0.379359	0.999629
PWY.5899	ethnicity_details	south asian	-0.108272	0.0441147	90	90	0.016791	0.999629
PWY.5899	ethnicity_details	asian	-0.0199831	0.032153	90	90	0.538504	0.999629
PWY.5899	ethnicity_details	other	-0.0926994	0.0669432	90	90	0.170158	0.999629
PWY.5899	TotalWeeklyAlcoholUnits	TotalWeeklyAlcoholUnits	0.000343881	0.00108372	90	90	0.752589	0.999629
PWY.5899	smoking_status	never	0.0386012	0.02343	90	90	0.109652	0.999629
PWY.5899	diagnosis	moderate dysplasia	-0.00665414	0.0202231	90	90	0.743057	0.999629
PWY.5910	Progression	progression	-0.0373934	0.0345609	90	90	0.282522	0.999629
PWY.5910	patient_age	patient_age	0.000354602	0.00151371	90	90	0.815381	0.999629
PWY.5910	sex	male	-0.0261887	0.0324129	90	90	0.421503	0.999629
PWY.5910	ethnicity_details	south asian	0.0820701	0.0705099	90	90	0.247904	0.999629
PWY.5910	ethnicity_details	asian	-0.0715004	0.0504271	90	90	0.160105	0.999629
PWY.5910	ethnicity_details	other	0.173815	0.108065	90	90	0.111681	0.999629
PWY.5910	TotalWeeklyAlcoholUnits	TotalWeeklyAlcoholUnits	0.000244547	0.00168178	90	90	0.884753	0.999629
PWY.5910	smoking_status	never	-0.0149103	0.0363348	90	90	0.68264	0.999629
PWY.5910	diagnosis	moderate dysplasia	0.020324	0.032139	90	90	0.528944	0.999629
PWY.5913	Progression	progression	0.0125124	0.0182634	90	90	0.495436	0.999629
PWY.5913	patient_age	patient_age	0.000362333	0.000805744	90	90	0.654187	0.999629
PWY.5913	sex	male	0.00552966	0.0181878	90	90	0.762244	0.999629
PWY.5913	ethnicity_details	south asian	0.040997	0.0375438	90	90	0.278186	0.999629
PWY.5913	ethnicity_details	asian	-0.00479986	0.0268844	90	90	0.858772	0.999629
PWY.5913	ethnicity_details	other	0.0115817	0.0570909	90	90	0.839809	0.999629
PWY.5913	TotalWeeklyAlcoholUnits	TotalWeeklyAlcoholUnits	-0.000217316	0.000920322	90	90	0.813936	0.999629
PWY.5913	smoking_status	never	-0.00127755	0.0196566	90	90	0.948342	0.999629
PWY.5913	diagnosis	moderate dysplasia	-0.00401545	0.0174896	90	90	0.819022	0.999629
PWY.5918	Progression	progression	0.0191714	0.0269897	90	90	0.4796	0.999629
PWY.5918	patient_age	patient_age	0.000161391	0.00118249	90	90	0.891782	0.999629
PWY.5918	sex	male	0.000299428	0.0253942	90	90	0.990629	0.999629
PWY.5918	ethnicity_details	south asian	-0.0167088	0.0550776	90	90	0.762401	0.999629
PWY.5918	ethnicity_details	asian	0.0762886	0.0394089	90	90	0.0564231	0.999629
PWY.5918	ethnicity_details	other	0.0122629	0.0843962	90	90	0.884843	0.999629
PWY.5918	TotalWeeklyAlcoholUnits	TotalWeeklyAlcoholUnits	0.00081264	0.00131737	90	90	0.539418	0.999629
PWY.5918	smoking_status	never	0.0135347	0.0284366	90	90	0.635501	0.999629
PWY.5918	diagnosis	moderate dysplasia	-0.0130167	0.0251319	90	90	0.60596	0.999629
PWY.5920	Progression	progression	0.0265518	0.0345667	90	89	0.445481	0.999629
PWY.5920	patient_age	patient_age	0.00214301	0.00155073	90	89	0.17116	0.999629
PWY.5920	sex	male	0.0335237	0.0342388	90	89	0.336998	0.999629
PWY.5920	ethnicity_details	south asian	0.0753104	0.0724416	90	89	0.302233	0.999629
PWY.5920	ethnicity_details	asian	0.0958346	0.0527631	90	89	0.077755	0.999629
PWY.5920	ethnicity_details	other	0.101423	0.110095	90	89	0.359729	0.999629
PWY.5920	TotalWeeklyAlcoholUnits	TotalWeeklyAlcoholUnits	-7.43518e-05	0.00175418	90	89	0.966399	0.999629
PWY.5920	smoking_status	never	0.00247617	0.0381517	90	89	0.948666	0.999629
PWY.5920	diagnosis	moderate dysplasia	-0.020948	0.0329421	90	89	0.526827	0.999629
PWY.5941	Progression	progression	0.00122159	0.017859	90	19	0.945637	0.999629
PWY.5941	patient_age	patient_age	-0.000476356	0.000782196	90	19	0.544251	0.999629
PWY.5941	sex	male	-0.0127908	0.016749	90	19	0.44731	0.999629
PWY.5941	ethnicity_details	south asian	0.0422317	0.0364353	90	19	0.24987	0.999629
PWY.5941	ethnicity_details	asian	0.0403684	0.0260577	90	19	0.125283	0.999629
PWY.5941	ethnicity_details	other	0.0869578	0.0558415	90	19	0.123365	0.999629
PWY.5941	TotalWeeklyAlcoholUnits	TotalWeeklyAlcoholUnits	0.000845101	0.000869042	90	19	0.333757	0.999629
PWY.5941	smoking_status	never	0.00454871	0.0187756	90	19	0.809194	0.999629
PWY.5941	diagnosis	moderate dysplasia	-0.0175708	0.0166075	90	19	0.293239	0.999629
PWY.5971	Progression	progression	0.0400324	0.0461458	90	89	0.389176	0.999629
PWY.5971	patient_age	patient_age	-0.00119019	0.00207424	90	89	0.567907	0.999629
PWY.5971	sex	male	0.054491	0.0466639	90	89	0.253759	0.999629
PWY.5971	ethnicity_details	south asian	0.0204108	0.0968813	90	89	0.833805	0.999629
PWY.5971	ethnicity_details	asian	-0.0865608	0.0706928	90	89	0.22958	0.999629
PWY.5971	ethnicity_details	other	-0.209291	0.146976	90	89	0.158573	0.999629
PWY.5971	TotalWeeklyAlcoholUnits	TotalWeeklyAlcoholUnits	-0.0015008	0.00237924	90	89	0.531611	0.999629
PWY.5971	smoking_status	never	0.0502653	0.0514911	90	89	0.336649	0.999629
PWY.5971	diagnosis	moderate dysplasia	0.0285801	0.0443606	90	89	0.521396	0.999629
PWY.5973	Progression	progression	-0.0179313	0.0233446	90	90	0.444762	0.999629
PWY.5973	patient_age	patient_age	0.00144303	0.00103034	90	90	0.165265	0.999629
PWY.5973	sex	male	0.0179081	0.0233179	90	90	0.445113	0.999629
PWY.5973	ethnicity_details	south asian	0.0206727	0.0480132	90	90	0.667954	0.999629
PWY.5973	ethnicity_details	asian	-0.0355833	0.0343741	90	90	0.303761	0.999629
PWY.5973	ethnicity_details	other	0.0413703	0.0729706	90	90	0.572403	0.999629
PWY.5973	TotalWeeklyAlcoholUnits	TotalWeeklyAlcoholUnits	-0.00139921	0.00117763	90	90	0.238288	0.999629
PWY.5973	smoking_status	never	0.00345455	0.0251424	90	90	0.891061	0.999629
PWY.5973	diagnosis	moderate dysplasia	0.021396	0.0223913	90	90	0.342221	0.999629
PWY.5989	Progression	progression	0.045457	0.0506677	90	90	0.372326	0.999629
PWY.5989	patient_age	patient_age	-0.000561979	0.00221916	90	90	0.800733	0.999629
PWY.5989	sex	male	0.108561	0.0475186	90	90	0.024986	0.999629
PWY.5989	ethnicity_details	south asian	-0.00826736	0.10337	90	90	0.936454	0.999629
PWY.5989	ethnicity_details	asian	-0.0657495	0.0739282	90	90	0.376471	0.999629
PWY.5989	ethnicity_details	other	-0.254589	0.158428	90	90	0.112001	0.999629
PWY.5989	TotalWeeklyAlcoholUnits	TotalWeeklyAlcoholUnits	-0.00366464	0.00246555	90	90	0.14112	0.999629
PWY.5989	smoking_status	never	-0.000190587	0.0532682	90	90	0.997154	0.999629
PWY.5989	diagnosis	moderate dysplasia	0.0115694	0.0471172	90	90	0.806664	0.999629
PWY.6071	Progression	progression	-0.0157589	0.0092153	90	15	0.092448	0.999629
PWY.6071	patient_age	patient_age	-5.44631e-05	0.00040551	90	15	0.893534	0.999629
PWY.6071	sex	male	0.00628757	0.00873289	90	15	0.47812	0.999629
PWY.6071	ethnicity_details	south asian	0.00345737	0.018897	90	15	0.855377	0.999629
PWY.6071	ethnicity_details	asian	0.00301713	0.0135625	90	15	0.825227	0.999629
PWY.6071	ethnicity_details	other	0.00228073	0.0289158	90	15	0.937332	0.999629
PWY.6071	TotalWeeklyAlcoholUnits	TotalWeeklyAlcoholUnits	0.000100517	0.000452066	90	15	0.82518	0.999629
PWY.6071	smoking_status	never	-0.0101209	0.00977874	90	15	0.308613	0.999629
PWY.6071	diagnosis	moderate dysplasia	-0.00242801	0.00861063	90	15	0.77878	0.999629
PWY.6107	Progression	progression	-0.00668589	0.00664868	90	11	0.317803	0.999629
PWY.6107	patient_age	patient_age	5.50966e-05	0.000293127	90	11	0.85139	0.999629
PWY.6107	sex	male	0.00343686	0.00658805	90	11	0.603772	0.999629
PWY.6107	ethnicity_details	south asian	-0.00773052	0.0136565	90	11	0.57295	0.999629
PWY.6107	ethnicity_details	asian	-0.00584956	0.00978226	90	11	0.551584	0.999629
PWY.6107	ethnicity_details	other	0.0337011	0.0207855	90	11	0.109108	0.999629
PWY.6107	TotalWeeklyAlcoholUnits	TotalWeeklyAlcoholUnits	-0.000265898	0.000334415	90	11	0.428911	0.999629
PWY.6107	smoking_status	never	-0.00505958	0.00714748	90	11	0.481079	0.999629
PWY.6107	diagnosis	moderate dysplasia	-0.00288698	0.00635011	90	11	0.650644	0.999629
PWY.6121	Progression	progression	-0.0323536	0.0246472	90	90	0.193245	0.999629
PWY.6121	patient_age	patient_age	-0.000595166	0.00104314	90	90	0.569987	0.999629
PWY.6121	sex	male	-0.0473441	0.0223602	90	90	0.0375027	0.999629
PWY.6121	ethnicity_details	south asian	-0.0295371	0.0483618	90	90	0.543185	0.999629
PWY.6121	ethnicity_details	asian	-0.0177404	0.0402969	90	90	0.661011	0.999629
PWY.6121	ethnicity_details	other	0.0326973	0.0740531	90	90	0.660077	0.999629
PWY.6121	TotalWeeklyAlcoholUnits	TotalWeeklyAlcoholUnits	0.000699578	0.00127757	90	90	0.585583	0.999629
PWY.6121	smoking_status	never	0.0262387	0.0257089	90	90	0.310679	0.999629
PWY.6121	diagnosis	moderate dysplasia	0.0216977	0.0233884	90	90	0.356495	0.999629
PWY.6122	Progression	progression	-0.0363713	0.0284741	90	90	0.205369	0.999629
PWY.6122	patient_age	patient_age	-0.000495237	0.00120511	90	90	0.682267	0.999629
PWY.6122	sex	male	-0.0532149	0.0258321	90	90	0.0428191	0.999629
PWY.6122	ethnicity_details	south asian	-0.0374188	0.0558708	90	90	0.505055	0.999629
PWY.6122	ethnicity_details	asian	-0.0268467	0.0465537	90	90	0.565858	0.999629
PWY.6122	ethnicity_details	other	0.0459159	0.0855512	90	90	0.593038	0.999629
PWY.6122	TotalWeeklyAlcoholUnits	TotalWeeklyAlcoholUnits	0.000602663	0.00147594	90	90	0.684183	0.999629
PWY.6122	smoking_status	never	0.0224377	0.0297007	90	90	0.452307	0.999629
PWY.6122	diagnosis	moderate dysplasia	0.028288	0.0270199	90	90	0.298448	0.999629
PWY.6123	Progression	progression	-0.0120372	0.0201385	90	90	0.551714	0.999629
PWY.6123	patient_age	patient_age	0.000412853	0.000882033	90	90	0.641007	0.999629
PWY.6123	sex	male	-0.0246375	0.0188868	90	90	0.195811	0.999629
PWY.6123	ethnicity_details	south asian	-0.0285382	0.0410858	90	90	0.489319	0.999629
PWY.6123	ethnicity_details	asian	0.0326898	0.0293837	90	90	0.269249	0.999629
PWY.6123	ethnicity_details	other	0.000837095	0.062969	90	90	0.989427	0.999629
PWY.6123	TotalWeeklyAlcoholUnits	TotalWeeklyAlcoholUnits	0.00106968	0.000979963	90	90	0.278305	0.999629
PWY.6123	smoking_status	never	0.020714	0.0211721	90	90	0.330844	0.999629
PWY.6123	diagnosis	moderate dysplasia	0.0109468	0.0187273	90	90	0.560503	0.999629
PWY.6125	Progression	progression	-0.0282332	0.0227689	90	90	0.21868	0.999629
PWY.6125	patient_age	patient_age	0.000876919	0.00100213	90	90	0.384177	0.999629
PWY.6125	sex	male	-0.0136486	0.0222721	90	90	0.542024	0.999629
PWY.6125	ethnicity_details	south asian	0.0222758	0.0466762	90	90	0.634497	0.999629
PWY.6125	ethnicity_details	asian	-0.0334514	0.0334528	90	90	0.320364	0.999629
PWY.6125	ethnicity_details	other	-0.0576975	0.0711956	90	90	0.420164	0.999629
PWY.6125	TotalWeeklyAlcoholUnits	TotalWeeklyAlcoholUnits	0.00252329	0.00113914	90	90	0.0296286	0.999629
PWY.6125	smoking_status	never	0.0157227	0.0243941	90	90	0.521075	0.999629
PWY.6125	diagnosis	moderate dysplasia	-0.0175991	0.0216002	90	90	0.417672	0.999629
PWY.6126	Progression	progression	-0.0202628	0.0245136	90	90	0.41099	0.999629
PWY.6126	patient_age	patient_age	0.000565344	0.00105295	90	90	0.592856	0.999629
PWY.6126	sex	male	-0.015271	0.0228149	90	90	0.505253	0.999629
PWY.6126	ethnicity_details	south asian	-0.00936258	0.0489804	90	90	0.848905	0.999629
PWY.6126	ethnicity_details	asian	-0.0238631	0.0366548	90	90	0.516944	0.999629
PWY.6126	ethnicity_details	other	-0.0218996	0.0750927	90	90	0.771341	0.999629
PWY.6126	TotalWeeklyAlcoholUnits	TotalWeeklyAlcoholUnits	0.00123447	0.00117651	90	90	0.297295	0.999629
PWY.6126	smoking_status	never	0.0292757	0.0254424	90	90	0.253386	0.999629
PWY.6126	diagnosis	moderate dysplasia	0.0129618	0.0228939	90	90	0.572906	0.999629
PWY.6143	Progression	progression	-0.000538904	0.0156019	90	70	0.972532	0.999629
PWY.6143	patient_age	patient_age	0.000303996	0.000683335	90	70	0.657615	0.999629
PWY.6143	sex	male	0.00603882	0.0146322	90	70	0.680924	0.999629
PWY.6143	ethnicity_details	south asian	-0.045566	0.0318303	90	70	0.156174	0.999629
PWY.6143	ethnicity_details	asian	-0.0094423	0.0227644	90	70	0.67941	0.999629
PWY.6143	ethnicity_details	other	-0.0132422	0.0487838	90	70	0.786746	0.999629
PWY.6143	TotalWeeklyAlcoholUnits	TotalWeeklyAlcoholUnits	-0.00062251	0.000759205	90	70	0.414681	0.999629
PWY.6143	smoking_status	never	0.0227454	0.0164026	90	70	0.169387	0.999629
PWY.6143	diagnosis	moderate dysplasia	0.0282657	0.0145086	90	70	0.0548967	0.999629
PWY.6147	Progression	progression	-0.0134136	0.0194014	90	90	0.491331	0.999629
PWY.6147	patient_age	patient_age	0.000667259	0.000849748	90	90	0.434631	0.999629
PWY.6147	sex	male	-0.0314602	0.0181955	90	90	0.087665	0.999629
PWY.6147	ethnicity_details	south asian	-0.0219137	0.039582	90	90	0.581377	0.999629
PWY.6147	ethnicity_details	asian	0.0470529	0.0283082	90	90	0.100393	0.999629
PWY.6147	ethnicity_details	other	-0.0528962	0.0606642	90	90	0.385844	0.999629
PWY.6147	TotalWeeklyAlcoholUnits	TotalWeeklyAlcoholUnits	0.00186948	0.000944094	90	90	0.0511204	0.999629
PWY.6147	smoking_status	never	0.0269035	0.0203972	90	90	0.190938	0.999629
PWY.6147	diagnosis	moderate dysplasia	0.00675899	0.0180418	90	90	0.708928	0.999629
PWY.6151	Progression	progression	-0.00977118	0.0271084	90	90	0.719462	0.999629
PWY.6151	patient_age	patient_age	-4.76707e-05	0.0011873	90	90	0.968073	0.999629
PWY.6151	sex	male	-0.021762	0.0254236	90	90	0.394566	0.999629
PWY.6151	ethnicity_details	south asian	0.0212732	0.0553056	90	90	0.701519	0.999629
PWY.6151	ethnicity_details	asian	0.0129523	0.0395534	90	90	0.744173	0.999629
PWY.6151	ethnicity_details	other	0.00426816	0.0847625	90	90	0.959966	0.999629
PWY.6151	TotalWeeklyAlcoholUnits	TotalWeeklyAlcoholUnits	0.00163716	0.00131913	90	90	0.218198	0.999629
PWY.6151	smoking_status	never	0.0169389	0.0284998	90	90	0.553954	0.999629
PWY.6151	diagnosis	moderate dysplasia	0.0149858	0.0252088	90	90	0.553876	0.999629
PWY.6163	Progression	progression	-0.00961282	0.0213988	90	90	0.654485	0.999629
PWY.6163	patient_age	patient_age	-0.000175397	0.000937231	90	90	0.852022	0.999629
PWY.6163	sex	male	-0.0307773	0.0200688	90	90	0.129075	0.999629
PWY.6163	ethnicity_details	south asian	-0.0280224	0.043657	90	90	0.522788	0.999629
PWY.6163	ethnicity_details	asian	0.0424207	0.0312225	90	90	0.178073	0.999629
PWY.6163	ethnicity_details	other	-0.0370978	0.0669096	90	90	0.580819	0.999629
PWY.6163	TotalWeeklyAlcoholUnits	TotalWeeklyAlcoholUnits	0.000979202	0.00104129	90	90	0.349857	0.999629
PWY.6163	smoking_status	never	0.0145374	0.0224971	90	90	0.520004	0.999629
PWY.6163	diagnosis	moderate dysplasia	0.00356854	0.0198992	90	90	0.858132	0.999629
PWY.6182	Progression	progression	0.00103788	0.017461	90	38	0.95275	0.999629
PWY.6182	patient_age	patient_age	0.000145962	0.000764761	90	38	0.849119	0.999629
PWY.6182	sex	male	0.00154439	0.0163757	90	38	0.925099	0.999629
PWY.6182	ethnicity_details	south asian	0.0249287	0.0356232	90	38	0.48609	0.999629
PWY.6182	ethnicity_details	asian	-0.0034108	0.0254769	90	38	0.893835	0.999629
PWY.6182	ethnicity_details	other	0.00729936	0.0545969	90	38	0.893979	0.999629
PWY.6182	TotalWeeklyAlcoholUnits	TotalWeeklyAlcoholUnits	-4.50574e-05	0.000849671	90	38	0.957841	0.999629
PWY.6182	smoking_status	never	-0.0271763	0.0183571	90	38	0.142689	0.999629
PWY.6182	diagnosis	moderate dysplasia	-0.016832	0.0162374	90	38	0.303037	0.999629
PWY.6185	Progression	progression	0.00425631	0.0134464	90	31	0.752417	0.999629
PWY.6185	patient_age	patient_age	0.000207068	0.000588928	90	31	0.726061	0.999629
PWY.6185	sex	male	0.00681044	0.0126106	90	31	0.590659	0.999629
PWY.6185	ethnicity_details	south asian	0.0242336	0.0274328	90	31	0.379677	0.999629
PWY.6185	ethnicity_details	asian	0.00377071	0.0196193	90	31	0.848077	0.999629
PWY.6185	ethnicity_details	other	0.00978241	0.042044	90	31	0.816611	0.999629
PWY.6185	TotalWeeklyAlcoholUnits	TotalWeeklyAlcoholUnits	-1.76859e-05	0.000654316	90	31	0.978503	0.999629
PWY.6185	smoking_status	never	-0.0214662	0.0141365	90	31	0.132832	0.999629
PWY.6185	diagnosis	moderate dysplasia	-0.0165262	0.0125041	90	31	0.190048	0.999629
PWY.621	Progression	progression	-0.0199581	0.037757	90	90	0.598552	0.999629
PWY.621	patient_age	patient_age	-0.000979579	0.0016537	90	90	0.555282	0.999629
PWY.621	sex	male	-0.0590748	0.0354104	90	90	0.0991676	0.999629
PWY.621	ethnicity_details	south asian	0.0344892	0.0770306	90	90	0.655556	0.999629
PWY.621	ethnicity_details	asian	0.0312426	0.0550905	90	90	0.572225	0.999629
PWY.621	ethnicity_details	other	0.0370886	0.118059	90	90	0.754222	0.999629
PWY.621	TotalWeeklyAlcoholUnits	TotalWeeklyAlcoholUnits	0.00185672	0.0018373	90	90	0.31527	0.999629
PWY.621	smoking_status	never	0.0102429	0.0396949	90	90	0.797039	0.999629
PWY.621	diagnosis	moderate dysplasia	-0.00294119	0.0351112	90	90	0.93345	0.999629
PWY.6210	Progression	progression	0.00052573	0.00709992	90	13	0.941227	0.999629
PWY.6210	patient_age	patient_age	8.79184e-05	0.000328161	90	13	0.789486	0.999629
PWY.6210	sex	male	-0.00808048	0.00756821	90	13	0.2961	0.999629
PWY.6210	ethnicity_details	south asian	0.017391	0.015426	90	13	0.263566	0.999629
PWY.6210	ethnicity_details	asian	-0.00459925	0.0115033	90	13	0.691624	0.999629
PWY.6210	ethnicity_details	other	-0.00291811	0.0231784	90	13	0.900132	0.999629
PWY.6210	TotalWeeklyAlcoholUnits	TotalWeeklyAlcoholUnits	0.000125129	0.000380481	90	13	0.743851	0.999629
PWY.6210	smoking_status	never	-0.00862088	0.00835843	90	13	0.310178	0.999629
PWY.6210	diagnosis	moderate dysplasia	0.00295329	0.00697587	90	13	0.673229	0.999629
PWY.6263	Progression	progression	-0.0041846	0.0284059	90	82	0.883268	0.999629
PWY.6263	patient_age	patient_age	-0.00038467	0.00125615	90	82	0.760238	0.999629
PWY.6263	sex	male	0.0151062	0.0287663	90	82	0.601081	0.999629
PWY.6263	ethnicity_details	south asian	-0.0824868	0.0585637	90	82	0.162899	0.999629
PWY.6263	ethnicity_details	asian	0.021538	0.0418775	90	82	0.608487	0.999629
PWY.6263	ethnicity_details	other	-0.0551884	0.0887645	90	82	0.535956	0.999629
PWY.6263	TotalWeeklyAlcoholUnits	TotalWeeklyAlcoholUnits	-0.000746924	0.00143943	90	82	0.605262	0.999629
PWY.6263	smoking_status	never	0.0292359	0.0306805	90	82	0.343531	0.999629
PWY.6263	diagnosis	moderate dysplasia	0.0260241	0.0274469	90	82	0.345918	0.999629
PWY.6269	Progression	progression	0.0132882	0.0372687	90	90	0.722366	0.999629
PWY.6269	patient_age	patient_age	-0.000131981	0.00163231	90	90	0.935759	0.999629
PWY.6269	sex	male	0.0099575	0.0349524	90	90	0.776467	0.999629
PWY.6269	ethnicity_details	south asian	0.0140579	0.0760344	90	90	0.853784	0.999629
PWY.6269	ethnicity_details	asian	0.00284989	0.0543781	90	90	0.958334	0.999629
PWY.6269	ethnicity_details	other	0.209281	0.116532	90	90	0.0762842	0.999629
PWY.6269	TotalWeeklyAlcoholUnits	TotalWeeklyAlcoholUnits	-0.00299532	0.00181354	90	90	0.102528	0.999629
PWY.6269	smoking_status	never	-0.0613213	0.0391816	90	90	0.121517	0.999629
PWY.6269	diagnosis	moderate dysplasia	0.00945392	0.0346571	90	90	0.785722	0.999629
PWY.6277	Progression	progression	-0.0363713	0.0284741	90	90	0.205369	0.999629
PWY.6277	patient_age	patient_age	-0.000495237	0.00120511	90	90	0.682267	0.999629
PWY.6277	sex	male	-0.0532149	0.0258321	90	90	0.0428191	0.999629
PWY.6277	ethnicity_details	south asian	-0.0374188	0.0558708	90	90	0.505055	0.999629
PWY.6277	ethnicity_details	asian	-0.0268467	0.0465537	90	90	0.565858	0.999629
PWY.6277	ethnicity_details	other	0.0459159	0.0855512	90	90	0.593038	0.999629
PWY.6277	TotalWeeklyAlcoholUnits	TotalWeeklyAlcoholUnits	0.000602663	0.00147594	90	90	0.684183	0.999629
PWY.6277	smoking_status	never	0.0224377	0.0297007	90	90	0.452307	0.999629
PWY.6277	diagnosis	moderate dysplasia	0.028288	0.0270199	90	90	0.298448	0.999629
PWY.6282	Progression	progression	0.0443555	0.0488046	90	90	0.366165	0.999629
PWY.6282	patient_age	patient_age	-0.000591451	0.00213756	90	90	0.782729	0.999629
PWY.6282	sex	male	0.103386	0.0457713	90	90	0.0266213	0.999629
PWY.6282	ethnicity_details	south asian	0.000924603	0.0995695	90	90	0.992614	0.999629
PWY.6282	ethnicity_details	asian	-0.0753614	0.0712099	90	90	0.293104	0.999629
PWY.6282	ethnicity_details	other	-0.241482	0.152602	90	90	0.117497	0.999629
PWY.6282	TotalWeeklyAlcoholUnits	TotalWeeklyAlcoholUnits	-0.00342797	0.00237489	90	90	0.152806	0.999629
PWY.6282	smoking_status	never	-0.000561199	0.0513096	90	90	0.991301	0.999629
PWY.6282	diagnosis	moderate dysplasia	0.0131822	0.0453846	90	90	0.77222	0.999629
PWY.6317	Progression	progression	-0.0249322	0.0377672	90	90	0.511051	0.999629
PWY.6317	patient_age	patient_age	0.000540726	0.00165414	90	90	0.744603	0.999629
PWY.6317	sex	male	-0.051531	0.0354199	90	90	0.14962	0.999629
PWY.6317	ethnicity_details	south asian	0.0125249	0.0770513	90	90	0.871281	0.999629
PWY.6317	ethnicity_details	asian	-0.0714556	0.0551054	90	90	0.198459	0.999629
PWY.6317	ethnicity_details	other	-0.0622529	0.11809	90	90	0.599539	0.999629
PWY.6317	TotalWeeklyAlcoholUnits	TotalWeeklyAlcoholUnits	0.000310676	0.0018378	90	90	0.866186	0.999629
PWY.6317	smoking_status	never	0.0387386	0.0397056	90	90	0.332181	0.999629
PWY.6317	diagnosis	moderate dysplasia	0.0385013	0.0351207	90	90	0.276256	0.999629
PWY.6338	Progression	progression	0.00646808	0.011514	90	24	0.57585	0.999629
PWY.6338	patient_age	patient_age	0.000201783	0.000504293	90	24	0.690126	0.999629
PWY.6338	sex	male	0.00219603	0.0107984	90	24	0.839365	0.999629
PWY.6338	ethnicity_details	south asian	0.0265999	0.0234904	90	24	0.260859	0.999629
PWY.6338	ethnicity_details	asian	0.0153533	0.0167998	90	24	0.363516	0.999629
PWY.6338	ethnicity_details	other	0.0177308	0.0360018	90	24	0.623717	0.999629
PWY.6338	TotalWeeklyAlcoholUnits	TotalWeeklyAlcoholUnits	0.000268136	0.000560284	90	24	0.633549	0.999629
PWY.6338	smoking_status	never	-0.0104035	0.0121049	90	24	0.392662	0.999629
PWY.6338	diagnosis	moderate dysplasia	-0.0147641	0.0107071	90	24	0.171769	0.999629
PWY.6353	Progression	progression	0.0108162	0.0384564	90	84	0.779237	0.999629
PWY.6353	patient_age	patient_age	-0.00109745	0.00168432	90	84	0.516547	0.999629
PWY.6353	sex	male	0.0183434	0.0360662	90	84	0.61243	0.999629
PWY.6353	ethnicity_details	south asian	0.020185	0.0784573	90	84	0.797628	0.999629
PWY.6353	ethnicity_details	asian	-0.0404606	0.0561109	90	84	0.472961	0.999629
PWY.6353	ethnicity_details	other	0.23762	0.120245	90	84	0.0515868	0.999629
PWY.6353	TotalWeeklyAlcoholUnits	TotalWeeklyAlcoholUnits	-0.000981074	0.00187133	90	84	0.601544	0.999629
PWY.6353	smoking_status	never	-0.01293	0.0404301	90	84	0.749946	0.999629
PWY.6353	diagnosis	moderate dysplasia	-0.0288192	0.0357615	90	84	0.422706	0.999629
PWY.6383	Progression	progression	-0.0251888	0.0368324	90	90	0.49603	0.999629
PWY.6383	patient_age	patient_age	-0.00145194	0.0016132	90	90	0.370802	0.999629
PWY.6383	sex	male	-0.0403235	0.0345432	90	90	0.246543	0.999629
PWY.6383	ethnicity_details	south asian	0.0177874	0.0751442	90	90	0.813486	0.999629
PWY.6383	ethnicity_details	asian	0.0488804	0.0537415	90	90	0.365793	0.999629
PWY.6383	ethnicity_details	other	0.0802956	0.115168	90	90	0.487695	0.999629
PWY.6383	TotalWeeklyAlcoholUnits	TotalWeeklyAlcoholUnits	-2.67502e-06	0.00179231	90	90	0.998813	0.999629
PWY.6383	smoking_status	never	-0.00705808	0.0387229	90	90	0.855831	0.999629
PWY.6383	diagnosis	moderate dysplasia	-0.0205543	0.0342514	90	90	0.550135	0.999629
PWY.6385	Progression	progression	-0.0102276	0.0201821	90	90	0.613712	0.999629
PWY.6385	patient_age	patient_age	0.000286585	0.000883942	90	90	0.746623	0.999629
PWY.6385	sex	male	-0.0323825	0.0189277	90	90	0.0909841	0.999629
PWY.6385	ethnicity_details	south asian	-0.013551	0.0411747	90	90	0.742933	0.999629
PWY.6385	ethnicity_details	asian	0.0331658	0.0294473	90	90	0.263415	0.999629
PWY.6385	ethnicity_details	other	0.0017314	0.0631052	90	90	0.97818	0.999629
PWY.6385	TotalWeeklyAlcoholUnits	TotalWeeklyAlcoholUnits	0.00100803	0.000982084	90	90	0.30779	0.999629
PWY.6385	smoking_status	never	0.0156761	0.0212179	90	90	0.462182	0.999629
PWY.6385	diagnosis	moderate dysplasia	0.00777924	0.0187678	90	90	0.679618	0.999629
PWY.6386	Progression	progression	-0.010521	0.0228486	90	90	0.646431	0.999629
PWY.6386	patient_age	patient_age	0.000414353	0.00100073	90	90	0.679945	0.999629
PWY.6386	sex	male	-0.0365046	0.0214285	90	90	0.0923466	0.999629
PWY.6386	ethnicity_details	south asian	-0.0113449	0.0466149	90	90	0.808337	0.999629
PWY.6386	ethnicity_details	asian	0.0387321	0.0333379	90	90	0.248771	0.999629
PWY.6386	ethnicity_details	other	0.00318929	0.0714429	90	90	0.964505	0.999629
PWY.6386	TotalWeeklyAlcoholUnits	TotalWeeklyAlcoholUnits	0.00118628	0.00111184	90	90	0.289203	0.999629
PWY.6386	smoking_status	never	0.0154325	0.0240213	90	90	0.522417	0.999629
PWY.6386	diagnosis	moderate dysplasia	0.00778892	0.0212475	90	90	0.714899	0.999629
PWY.6387	Progression	progression	-0.00994237	0.0215629	90	90	0.645987	0.999629
PWY.6387	patient_age	patient_age	0.0003457	0.000944418	90	90	0.715297	0.999629
PWY.6387	sex	male	-0.0339502	0.0202227	90	90	0.0970903	0.999629
PWY.6387	ethnicity_details	south asian	-0.0133234	0.0439918	90	90	0.762782	0.999629
PWY.6387	ethnicity_details	asian	0.03749	0.031462	90	90	0.236943	0.999629
PWY.6387	ethnicity_details	other	0.00182518	0.0674227	90	90	0.978471	0.999629
PWY.6387	TotalWeeklyAlcoholUnits	TotalWeeklyAlcoholUnits	0.00108459	0.00104928	90	90	0.304412	0.999629
PWY.6387	smoking_status	never	0.014473	0.0226696	90	90	0.525015	0.999629
PWY.6387	diagnosis	moderate dysplasia	0.00732407	0.0200519	90	90	0.715884	0.999629
PWY.6396	Progression	progression	0.00692764	0.0238063	90	87	0.772075	0.999629
PWY.6396	patient_age	patient_age	-0.000458059	0.00110098	90	87	0.678535	0.999629
PWY.6396	sex	male	-0.0231701	0.0254149	90	87	0.370559	0.999629
PWY.6396	ethnicity_details	south asian	-0.0067233	0.0517623	90	87	0.897038	0.999629
PWY.6396	ethnicity_details	asian	0.0355549	0.038618	90	87	0.363112	0.999629
PWY.6396	ethnicity_details	other	0.022425	0.0777575	90	87	0.773795	0.999629
PWY.6396	TotalWeeklyAlcoholUnits	TotalWeeklyAlcoholUnits	0.00085705	0.00127717	90	87	0.505691	0.999629
PWY.6396	smoking_status	never	-0.0103648	0.028063	90	87	0.714265	0.999629
PWY.6396	diagnosis	moderate dysplasia	0.0112728	0.0234043	90	87	0.631432	0.999629
[truncated: 1,233 more rows]

## Sheet: S4C PG_NP_RA
Supplementary Table 4C. Results of MaAsLin2 differential abundance testing at the pathway level (on PICRUSt2 predicted metagenomes) with relative abundance data. The test was run with an AST transform, no additional normalisation, progression status (with time to progression grouped to <1, 1-2, 2-3, 3-4, 4-6 or 6+ years) as a fixed effect and matched progressor/non-progressor groupings as a rando…
Pathway	Metadata	Value (metadata group)	Coefficient	Standard Error	N	N (not 0)	p-value	q-value
PWY.7090	Time_to_progression_grouped	>6	0.106955	0.0308865	90	51	0.00084762	0.912887
PWY.7391	Time_to_progression_grouped	3<4	0.145998	0.0399817	90	30	0.000454812	0.912887
X1CMET2.PWY	Time_to_progression_grouped	>6	-0.0406357	0.0472964	90	90	0.392721	1
X1CMET2.PWY	Time_to_progression_grouped	1<2	-0.0084	0.0445915	90	90	0.851041	1
X1CMET2.PWY	Time_to_progression_grouped	2<3	0.0369177	0.0445915	90	90	0.410096	1
X1CMET2.PWY	Time_to_progression_grouped	3<4	-0.0259251	0.0426931	90	90	0.545348	1
X1CMET2.PWY	Time_to_progression_grouped	4<6	-0.0265436	0.0445915	90	90	0.553288	1
X1CMET2.PWY	Time_to_progression_grouped	NP	-0.0111022	0.0328184	90	90	0.735998	1
X3.HYDROXYPHENYLACETATE.DEGRADATION.PWY	Time_to_progression_grouped	>6	0.0471345	0.0745113	90	52	0.528746	1
X3.HYDROXYPHENYLACETATE.DEGRADATION.PWY	Time_to_progression_grouped	1<2	-0.0359308	0.07025	90	52	0.610379	1
X3.HYDROXYPHENYLACETATE.DEGRADATION.PWY	Time_to_progression_grouped	2<3	-0.00513742	0.07025	90	52	0.941878	1
X3.HYDROXYPHENYLACETATE.DEGRADATION.PWY	Time_to_progression_grouped	3<4	-0.0109642	0.0672592	90	52	0.870903	1
X3.HYDROXYPHENYLACETATE.DEGRADATION.PWY	Time_to_progression_grouped	4<6	-0.00528437	0.07025	90	52	0.940219	1
X3.HYDROXYPHENYLACETATE.DEGRADATION.PWY	Time_to_progression_grouped	NP	0.00675	0.0517026	90	52	0.896444	1
AEROBACTINSYN.PWY	Time_to_progression_grouped	>6	-7.09843e-18	0.0196799	90	11	1	1
AEROBACTINSYN.PWY	Time_to_progression_grouped	1<2	-6.39502e-18	0.0185544	90	11	1	1
AEROBACTINSYN.PWY	Time_to_progression_grouped	2<3	0.00363728	0.0185544	90	11	0.845063	1
AEROBACTINSYN.PWY	Time_to_progression_grouped	3<4	0.00659541	0.0177645	90	11	0.711383	1
AEROBACTINSYN.PWY	Time_to_progression_grouped	4<6	0.0150441	0.0185544	90	11	0.419794	1
AEROBACTINSYN.PWY	Time_to_progression_grouped	NP	0.00796768	0.0136557	90	11	0.561158	1
ALL.CHORISMATE.PWY	Time_to_progression_grouped	>6	0.0576446	0.0821323	90	72	0.48474	1
ALL.CHORISMATE.PWY	Time_to_progression_grouped	1<2	-0.045151	0.0774351	90	72	0.561422	1
ALL.CHORISMATE.PWY	Time_to_progression_grouped	2<3	-0.0356963	0.0774351	90	72	0.646018	1
ALL.CHORISMATE.PWY	Time_to_progression_grouped	3<4	-0.0678533	0.0741385	90	72	0.36273	1
ALL.CHORISMATE.PWY	Time_to_progression_grouped	4<6	-0.0959301	0.0774351	90	72	0.218902	1
ALL.CHORISMATE.PWY	Time_to_progression_grouped	NP	-0.0682352	0.0567748	90	72	0.232969	1
ANAEROFRUCAT.PWY	Time_to_progression_grouped	>6	-0.0634736	0.0602809	90	90	0.295414	1
ANAEROFRUCAT.PWY	Time_to_progression_grouped	1<2	0.00425046	0.0568334	90	90	0.940563	1
ANAEROFRUCAT.PWY	Time_to_progression_grouped	2<3	0.0583157	0.0568334	90	90	0.307834	1
ANAEROFRUCAT.PWY	Time_to_progression_grouped	3<4	0.00652576	0.0544138	90	90	0.90483	1
ANAEROFRUCAT.PWY	Time_to_progression_grouped	4<6	-0.0314758	0.0568334	90	90	0.581187	1
ANAEROFRUCAT.PWY	Time_to_progression_grouped	NP	0.00153097	0.0418282	90	90	0.970891	1
ANAGLYCOLYSIS.PWY	Time_to_progression_grouped	>6	-0.0644782	0.0608076	90	90	0.292054	1
ANAGLYCOLYSIS.PWY	Time_to_progression_grouped	1<2	-0.0167732	0.0573299	90	90	0.770578	1
ANAGLYCOLYSIS.PWY	Time_to_progression_grouped	2<3	0.0761522	0.0573299	90	90	0.187715	1
ANAGLYCOLYSIS.PWY	Time_to_progression_grouped	3<4	-0.0292959	0.0548892	90	90	0.594956	1
ANAGLYCOLYSIS.PWY	Time_to_progression_grouped	4<6	-0.0552458	0.0573299	90	90	0.338023	1
ANAGLYCOLYSIS.PWY	Time_to_progression_grouped	NP	-0.0130645	0.0421937	90	90	0.757616	1
ARG.POLYAMINE.SYN	Time_to_progression_grouped	>6	0.100632	0.0555798	90	90	0.0738224	1
ARG.POLYAMINE.SYN	Time_to_progression_grouped	1<2	0.0591016	0.0524011	90	90	0.262625	1
ARG.POLYAMINE.SYN	Time_to_progression_grouped	2<3	0.0255427	0.0524011	90	90	0.627228	1
ARG.POLYAMINE.SYN	Time_to_progression_grouped	3<4	0.0744097	0.0501702	90	90	0.141823	1
ARG.POLYAMINE.SYN	Time_to_progression_grouped	4<6	0.0707801	0.0524011	90	90	0.180451	1
ARG.POLYAMINE.SYN	Time_to_progression_grouped	NP	0.0504359	0.0385662	90	90	0.19456	1
ARGORNPROST.PWY	Time_to_progression_grouped	>6	0.074235	0.0700609	90	88	0.29241	1
ARGORNPROST.PWY	Time_to_progression_grouped	1<2	0.0521789	0.066054	90	88	0.431813	1
ARGORNPROST.PWY	Time_to_progression_grouped	2<3	0.0361356	0.066054	90	88	0.585805	1
ARGORNPROST.PWY	Time_to_progression_grouped	3<4	0.143604	0.0632419	90	88	0.0257544	1
ARGORNPROST.PWY	Time_to_progression_grouped	4<6	0.0410113	0.066054	90	88	0.536383	1
ARGORNPROST.PWY	Time_to_progression_grouped	NP	0.0325034	0.0486144	90	88	0.505609	1
ARGSYN.PWY	Time_to_progression_grouped	>6	0.0942057	0.0761372	90	90	0.219459	1
ARGSYN.PWY	Time_to_progression_grouped	1<2	0.0649298	0.0717829	90	90	0.368332	1
ARGSYN.PWY	Time_to_progression_grouped	2<3	0.00516563	0.0717829	90	90	0.942805	1
ARGSYN.PWY	Time_to_progression_grouped	3<4	0.108024	0.0687269	90	90	0.119805	1
ARGSYN.PWY	Time_to_progression_grouped	4<6	0.090223	0.0717829	90	90	0.21232	1
ARGSYN.PWY	Time_to_progression_grouped	NP	0.0604393	0.0528308	90	90	0.255905	1
ARGSYNBSUB.PWY	Time_to_progression_grouped	>6	0.10256	0.0948559	90	90	0.282734	1
ARGSYNBSUB.PWY	Time_to_progression_grouped	1<2	0.0789846	0.089431	90	90	0.379684	1
ARGSYNBSUB.PWY	Time_to_progression_grouped	2<3	-0.00408481	0.089431	90	90	0.963679	1
ARGSYNBSUB.PWY	Time_to_progression_grouped	3<4	0.115667	0.0856237	90	90	0.180407	1
ARGSYNBSUB.PWY	Time_to_progression_grouped	4<6	0.0902034	0.089431	90	90	0.31608	1
ARGSYNBSUB.PWY	Time_to_progression_grouped	NP	0.0535729	0.0658195	90	90	0.41801	1
ARO.PWY	Time_to_progression_grouped	>6	-0.0771691	0.0591163	90	90	0.195371	1
ARO.PWY	Time_to_progression_grouped	1<2	-0.0445096	0.0557354	90	90	0.426809	1
ARO.PWY	Time_to_progression_grouped	2<3	0.00777262	0.0557354	90	90	0.889428	1
ARO.PWY	Time_to_progression_grouped	3<4	-0.0605208	0.0533626	90	90	0.259999	1
ARO.PWY	Time_to_progression_grouped	4<6	-0.0496696	0.0557354	90	90	0.375416	1
ARO.PWY	Time_to_progression_grouped	NP	-0.0216175	0.0410201	90	90	0.599601	1
ASPASN.PWY	Time_to_progression_grouped	>6	-0.0216665	0.0889806	90	90	0.808222	1
ASPASN.PWY	Time_to_progression_grouped	1<2	0.0303957	0.0838917	90	90	0.718034	1
ASPASN.PWY	Time_to_progression_grouped	2<3	-0.0853714	0.0838917	90	90	0.31181	1
ASPASN.PWY	Time_to_progression_grouped	3<4	-0.0204954	0.0803202	90	90	0.799223	1
ASPASN.PWY	Time_to_progression_grouped	4<6	0.0698108	0.0838917	90	90	0.407712	1
ASPASN.PWY	Time_to_progression_grouped	NP	-0.00531366	0.0615498	90	90	0.931418	1
AST.PWY	Time_to_progression_grouped	>6	0.0458081	0.0362449	90	52	0.209823	1
AST.PWY	Time_to_progression_grouped	1<2	-0.00310503	0.034172	90	52	0.927819	1
AST.PWY	Time_to_progression_grouped	2<3	0.01512	0.034172	90	52	0.659303	1
AST.PWY	Time_to_progression_grouped	3<4	0.0112628	0.0327172	90	52	0.731531	1
AST.PWY	Time_to_progression_grouped	4<6	0.0233776	0.034172	90	52	0.495808	1
AST.PWY	Time_to_progression_grouped	NP	0.0144399	0.0251499	90	52	0.567418	1
BIOTIN.BIOSYNTHESIS.PWY	Time_to_progression_grouped	>6	-0.0390913	0.117826	90	90	0.740898	1
BIOTIN.BIOSYNTHESIS.PWY	Time_to_progression_grouped	1<2	0.0150998	0.111087	90	90	0.892208	1
BIOTIN.BIOSYNTHESIS.PWY	Time_to_progression_grouped	2<3	-0.220783	0.111087	90	90	0.0501675	1
BIOTIN.BIOSYNTHESIS.PWY	Time_to_progression_grouped	3<4	-0.0896159	0.106358	90	90	0.401881	1
BIOTIN.BIOSYNTHESIS.PWY	Time_to_progression_grouped	4<6	0.0434634	0.111087	90	90	0.696612	1
BIOTIN.BIOSYNTHESIS.PWY	Time_to_progression_grouped	NP	-0.0843565	0.0817581	90	90	0.305171	1
BRANCHED.CHAIN.AA.SYN.PWY	Time_to_progression_grouped	>6	-0.034767	0.0617021	90	90	0.574637	1
BRANCHED.CHAIN.AA.SYN.PWY	Time_to_progression_grouped	1<2	-0.016759	0.0581733	90	90	0.773999	1
BRANCHED.CHAIN.AA.SYN.PWY	Time_to_progression_grouped	2<3	0.0102734	0.0581733	90	90	0.860253	1
BRANCHED.CHAIN.AA.SYN.PWY	Time_to_progression_grouped	3<4	-0.0128542	0.0556967	90	90	0.818047	1
BRANCHED.CHAIN.AA.SYN.PWY	Time_to_progression_grouped	4<6	-0.0223431	0.0581733	90	90	0.701903	1
BRANCHED.CHAIN.AA.SYN.PWY	Time_to_progression_grouped	NP	-0.00542112	0.0427682	90	90	0.899449	1
CALVIN.PWY	Time_to_progression_grouped	>6	-0.0803896	0.0522534	90	90	0.127741	1
CALVIN.PWY	Time_to_progression_grouped	1<2	-0.0410187	0.049265	90	90	0.407452	1
CALVIN.PWY	Time_to_progression_grouped	2<3	-0.0241652	0.049265	90	90	0.625065	1
CALVIN.PWY	Time_to_progression_grouped	3<4	-0.0870157	0.0471676	90	90	0.068631	1
CALVIN.PWY	Time_to_progression_grouped	4<6	-0.0382188	0.049265	90	90	0.440083	1
CALVIN.PWY	Time_to_progression_grouped	NP	-0.060206	0.0362581	90	90	0.10059	1
CATECHOL.ORTHO.CLEAVAGE.PWY	Time_to_progression_grouped	>6	0.0424295	0.0658842	90	54	0.521351	1
CATECHOL.ORTHO.CLEAVAGE.PWY	Time_to_progression_grouped	1<2	-0.0300829	0.0621163	90	54	0.629449	1
CATECHOL.ORTHO.CLEAVAGE.PWY	Time_to_progression_grouped	2<3	0.00451609	0.0621163	90	54	0.942217	1
CATECHOL.ORTHO.CLEAVAGE.PWY	Time_to_progression_grouped	3<4	-0.0114448	0.0594718	90	54	0.847867	1
CATECHOL.ORTHO.CLEAVAGE.PWY	Time_to_progression_grouped	4<6	0.00118191	0.0621163	90	54	0.984865	1
CATECHOL.ORTHO.CLEAVAGE.PWY	Time_to_progression_grouped	NP	0.00628241	0.0457163	90	54	0.89103	1
CENTFERM.PWY	Time_to_progression_grouped	>6	-0.0525422	0.053028	90	80	0.324644	1
CENTFERM.PWY	Time_to_progression_grouped	1<2	-0.0299357	0.0499953	90	80	0.550957	1
CENTFERM.PWY	Time_to_progression_grouped	2<3	-0.0243422	0.0499953	90	80	0.62762	1
CENTFERM.PWY	Time_to_progression_grouped	3<4	0.030811	0.0478668	90	80	0.521556	1
CENTFERM.PWY	Time_to_progression_grouped	4<6	-0.0193107	0.0499953	90	80	0.7003	1
CENTFERM.PWY	Time_to_progression_grouped	NP	0.00830573	0.0367955	90	80	0.821969	1
CHLOROPHYLL.SYN	Time_to_progression_grouped	>6	-0.00253025	0.0240558	90	16	0.916486	1
CHLOROPHYLL.SYN	Time_to_progression_grouped	1<2	0.00453416	0.0226801	90	16	0.842035	1
CHLOROPHYLL.SYN	Time_to_progression_grouped	2<3	0.0218827	0.0226801	90	16	0.337434	1
CHLOROPHYLL.SYN	Time_to_progression_grouped	3<4	0.00622027	0.0217145	90	16	0.775244	1
CHLOROPHYLL.SYN	Time_to_progression_grouped	4<6	0.0120316	0.0226801	90	16	0.59719	1
CHLOROPHYLL.SYN	Time_to_progression_grouped	NP	0.0133732	0.0166279	90	16	0.42365	1
COA.PWY	Time_to_progression_grouped	>6	-0.077128	0.0549207	90	90	0.163945	1
COA.PWY	Time_to_progression_grouped	1<2	-0.0305481	0.0517797	90	90	0.556818	1
COA.PWY	Time_to_progression_grouped	2<3	0.0577189	0.0517797	90	90	0.268196	1
COA.PWY	Time_to_progression_grouped	3<4	-0.0468964	0.0495753	90	90	0.346913	1
COA.PWY	Time_to_progression_grouped	4<6	-0.0396697	0.0517797	90	90	0.445775	1
COA.PWY	Time_to_progression_grouped	NP	-0.0167418	0.0381088	90	90	0.661575	1
COBALSYN.PWY	Time_to_progression_grouped	>6	0.000162237	0.107558	90	90	0.9988	1
COBALSYN.PWY	Time_to_progression_grouped	1<2	-0.0806415	0.101407	90	90	0.42875	1
COBALSYN.PWY	Time_to_progression_grouped	2<3	-0.0118643	0.101407	90	90	0.907145	1
COBALSYN.PWY	Time_to_progression_grouped	3<4	0.0545429	0.0970898	90	90	0.575781	1
COBALSYN.PWY	Time_to_progression_grouped	4<6	-0.0129705	0.101407	90	90	0.898533	1
COBALSYN.PWY	Time_to_progression_grouped	NP	-0.0280573	0.0746335	90	90	0.707925	1
CODH.PWY	Time_to_progression_grouped	>6	0.0316087	0.0553176	90	71	0.56927	1
CODH.PWY	Time_to_progression_grouped	1<2	0.0413088	0.0521539	90	71	0.430586	1
CODH.PWY	Time_to_progression_grouped	2<3	0.00910486	0.0521539	90	71	0.861837	1
CODH.PWY	Time_to_progression_grouped	3<4	0.00897932	0.0499336	90	71	0.857728	1
CODH.PWY	Time_to_progression_grouped	4<6	0.0438791	0.0521539	90	71	0.402576	1
CODH.PWY	Time_to_progression_grouped	NP	0.00603594	0.0383843	90	71	0.875429	1
COLANSYN.PWY	Time_to_progression_grouped	>6	-0.00870017	0.0948186	90	90	0.927113	1
COLANSYN.PWY	Time_to_progression_grouped	1<2	-0.0951818	0.0893958	90	90	0.290089	1
COLANSYN.PWY	Time_to_progression_grouped	2<3	-0.0210268	0.0893958	90	90	0.814625	1
COLANSYN.PWY	Time_to_progression_grouped	3<4	-0.0074378	0.08559	90	90	0.93096	1
COLANSYN.PWY	Time_to_progression_grouped	4<6	-0.014314	0.0893958	90	90	0.873176	1
COLANSYN.PWY	Time_to_progression_grouped	NP	-0.0197767	0.0657935	90	90	0.764481	1
COMPLETE.ARO.PWY	Time_to_progression_grouped	>6	-0.0748257	0.0635092	90	90	0.242089	1
COMPLETE.ARO.PWY	Time_to_progression_grouped	1<2	-0.0423158	0.059877	90	90	0.481725	1
COMPLETE.ARO.PWY	Time_to_progression_grouped	2<3	0.0212921	0.059877	90	90	0.723045	1
COMPLETE.ARO.PWY	Time_to_progression_grouped	3<4	-0.0537516	0.0573279	90	90	0.351162	1
COMPLETE.ARO.PWY	Time_to_progression_grouped	4<6	-0.0456008	0.059877	90	90	0.448473	1
COMPLETE.ARO.PWY	Time_to_progression_grouped	NP	-0.0158482	0.0440683	90	90	0.720038	1
CRNFORCAT.PWY	Time_to_progression_grouped	>6	-0.00190662	0.0415739	90	41	0.963536	1
CRNFORCAT.PWY	Time_to_progression_grouped	1<2	-0.00316075	0.0391963	90	41	0.935932	1
CRNFORCAT.PWY	Time_to_progression_grouped	2<3	0.0327271	0.0391963	90	41	0.406248	1
CRNFORCAT.PWY	Time_to_progression_grouped	3<4	0.0821081	0.0375276	90	41	0.0316135	1
CRNFORCAT.PWY	Time_to_progression_grouped	4<6	-0.00534213	0.0391963	90	41	0.891936	1
CRNFORCAT.PWY	Time_to_progression_grouped	NP	0.0149212	0.0284254	90	41	0.601177	1
DAPLYSINESYN.PWY	Time_to_progression_grouped	>6	0.00075265	0.0471547	90	90	0.987304	1
DAPLYSINESYN.PWY	Time_to_progression_grouped	1<2	0.0111243	0.0444578	90	90	0.803035	1
DAPLYSINESYN.PWY	Time_to_progression_grouped	2<3	-0.00211608	0.0444578	90	90	0.962151	1
DAPLYSINESYN.PWY	Time_to_progression_grouped	3<4	-0.0114734	0.0425651	90	90	0.788176	1
DAPLYSINESYN.PWY	Time_to_progression_grouped	4<6	-0.0146358	0.0444578	90	90	0.742829	1
DAPLYSINESYN.PWY	Time_to_progression_grouped	NP	-0.0144212	0.0327201	90	90	0.660544	1
DENITRIFICATION.PWY	Time_to_progression_grouped	>6	-0.00359627	0.0952449	90	89	0.969972	1
DENITRIFICATION.PWY	Time_to_progression_grouped	1<2	0.0429725	0.0897978	90	89	0.633528	1
DENITRIFICATION.PWY	Time_to_progression_grouped	2<3	-0.123367	0.0897978	90	89	0.173219	1
DENITRIFICATION.PWY	Time_to_progression_grouped	3<4	-0.0913478	0.0859748	90	89	0.291115	1
DENITRIFICATION.PWY	Time_to_progression_grouped	4<6	0.0136518	0.0897978	90	89	0.879537	1
DENITRIFICATION.PWY	Time_to_progression_grouped	NP	-0.041239	0.0656707	90	89	0.531844	1
DENOVOPURINE2.PWY	Time_to_progression_grouped	>6	-0.0248679	0.059726	90	90	0.678217	1
DENOVOPURINE2.PWY	Time_to_progression_grouped	1<2	0.0269338	0.0563102	90	90	0.633686	1
DENOVOPURINE2.PWY	Time_to_progression_grouped	2<3	0.0750974	0.0563102	90	90	0.185971	1
DENOVOPURINE2.PWY	Time_to_progression_grouped	3<4	0.0158243	0.0539129	90	90	0.76986	1
DENOVOPURINE2.PWY	Time_to_progression_grouped	4<6	-0.00857215	0.0563102	90	90	0.879374	1
DENOVOPURINE2.PWY	Time_to_progression_grouped	NP	0.044526	0.0414432	90	90	0.285764	1
DTDPRHAMSYN.PWY	Time_to_progression_grouped	>6	-0.0865858	0.0616356	90	90	0.163812	1
DTDPRHAMSYN.PWY	Time_to_progression_grouped	1<2	-0.0455691	0.0581106	90	90	0.435168	1
DTDPRHAMSYN.PWY	Time_to_progression_grouped	2<3	0.0102459	0.0581106	90	90	0.860474	1
DTDPRHAMSYN.PWY	Time_to_progression_grouped	3<4	-0.0409418	0.0556367	90	90	0.46388	1
DTDPRHAMSYN.PWY	Time_to_progression_grouped	4<6	-0.0727099	0.0581106	90	90	0.214365	1
DTDPRHAMSYN.PWY	Time_to_progression_grouped	NP	-0.0436752	0.0427683	90	90	0.310124	1
ENTBACSYN.PWY	Time_to_progression_grouped	>6	-0.033556	0.141487	90	88	0.813116	1
ENTBACSYN.PWY	Time_to_progression_grouped	1<2	-0.0615166	0.133395	90	88	0.645898	1
ENTBACSYN.PWY	Time_to_progression_grouped	2<3	0.0577955	0.133395	90	88	0.665954	1
ENTBACSYN.PWY	Time_to_progression_grouped	3<4	-0.179212	0.127716	90	88	0.164311	1
ENTBACSYN.PWY	Time_to_progression_grouped	4<6	-0.241731	0.133395	90	88	0.073604	1
ENTBACSYN.PWY	Time_to_progression_grouped	NP	-0.0505035	0.0975402	90	88	0.606059	1
FAO.PWY	Time_to_progression_grouped	>6	0.14842	0.144069	90	87	0.305909	1
FAO.PWY	Time_to_progression_grouped	1<2	-0.0593588	0.13583	90	87	0.66324	1
FAO.PWY	Time_to_progression_grouped	2<3	0.014556	0.13583	90	87	0.914918	1
FAO.PWY	Time_to_progression_grouped	3<4	0.102402	0.130047	90	87	0.433279	1
FAO.PWY	Time_to_progression_grouped	4<6	0.0723201	0.13583	90	87	0.59585	1
FAO.PWY	Time_to_progression_grouped	NP	0.0399075	0.0999681	90	87	0.690769	1
FASYN.ELONG.PWY	Time_to_progression_grouped	>6	0.134729	0.102815	90	90	0.193675	1
FASYN.ELONG.PWY	Time_to_progression_grouped	1<2	0.0387589	0.0969348	90	90	0.690298	1
FASYN.ELONG.PWY	Time_to_progression_grouped	2<3	-0.105364	0.0969348	90	90	0.280204	1
FASYN.ELONG.PWY	Time_to_progression_grouped	3<4	-0.0279424	0.0928081	90	90	0.764109	1
FASYN.ELONG.PWY	Time_to_progression_grouped	4<6	0.133186	0.0969348	90	90	0.173149	1
FASYN.ELONG.PWY	Time_to_progression_grouped	NP	0.00109557	0.0713421	90	90	0.987785	1
FASYN.INITIAL.PWY	Time_to_progression_grouped	>6	0.0448745	0.146772	90	90	0.760566	1
FASYN.INITIAL.PWY	Time_to_progression_grouped	1<2	0.0646561	0.138378	90	90	0.641551	1
FASYN.INITIAL.PWY	Time_to_progression_grouped	2<3	-0.238083	0.138378	90	90	0.0890643	1
FASYN.INITIAL.PWY	Time_to_progression_grouped	3<4	-0.106404	0.132486	90	90	0.424193	1
FASYN.INITIAL.PWY	Time_to_progression_grouped	4<6	0.070792	0.138378	90	90	0.6103	1
FASYN.INITIAL.PWY	Time_to_progression_grouped	NP	-0.0639078	0.10161	90	90	0.531176	1
FERMENTATION.PWY	Time_to_progression_grouped	>6	-0.0673021	0.0473716	90	90	0.159142	1
FERMENTATION.PWY	Time_to_progression_grouped	1<2	0.0555969	0.0446623	90	90	0.216698	1
FERMENTATION.PWY	Time_to_progression_grouped	2<3	0.0310154	0.0446623	90	90	0.489344	1
FERMENTATION.PWY	Time_to_progression_grouped	3<4	0.0290992	0.0427609	90	90	0.498075	1
FERMENTATION.PWY	Time_to_progression_grouped	4<6	0.0442993	0.0446623	90	90	0.324143	1
FERMENTATION.PWY	Time_to_progression_grouped	NP	0.0251809	0.0328706	90	90	0.445813	1
FOLSYN.PWY	Time_to_progression_grouped	>6	-0.0843565	0.0601615	90	90	0.164594	1
FOLSYN.PWY	Time_to_progression_grouped	1<2	-0.041619	0.0567209	90	90	0.465168	1
FOLSYN.PWY	Time_to_progression_grouped	2<3	0.0503425	0.0567209	90	90	0.377348	1
FOLSYN.PWY	Time_to_progression_grouped	3<4	-0.0634169	0.0543061	90	90	0.246244	1
FOLSYN.PWY	Time_to_progression_grouped	4<6	-0.0384143	0.0567209	90	90	0.500129	1
FOLSYN.PWY	Time_to_progression_grouped	NP	-0.0262658	0.0417454	90	90	0.530952	1
FUC.RHAMCAT.PWY	Time_to_progression_grouped	>6	-0.0185034	0.0409584	90	79	0.652622	1
FUC.RHAMCAT.PWY	Time_to_progression_grouped	1<2	-0.00341129	0.0386159	90	79	0.92982	1
FUC.RHAMCAT.PWY	Time_to_progression_grouped	2<3	0.0242458	0.0386159	90	79	0.531814	1
FUC.RHAMCAT.PWY	Time_to_progression_grouped	3<4	1.1193e-05	0.0369719	90	79	0.999759	1
FUC.RHAMCAT.PWY	Time_to_progression_grouped	4<6	0.0353877	0.0386159	90	79	0.362114	1
FUC.RHAMCAT.PWY	Time_to_progression_grouped	NP	0.0299489	0.0283258	90	79	0.293555	1
FUCCAT.PWY	Time_to_progression_grouped	>6	-0.00163701	0.0670605	90	87	0.980583	1
FUCCAT.PWY	Time_to_progression_grouped	1<2	0.0391587	0.0632253	90	87	0.537381	1
FUCCAT.PWY	Time_to_progression_grouped	2<3	-0.0405222	0.0632253	90	87	0.523342	1
FUCCAT.PWY	Time_to_progression_grouped	3<4	0.0107843	0.0605336	90	87	0.859036	1
FUCCAT.PWY	Time_to_progression_grouped	4<6	0.0709818	0.0632253	90	87	0.26481	1
FUCCAT.PWY	Time_to_progression_grouped	NP	-0.0114858	0.0465325	90	87	0.805646	1
GALACT.GLUCUROCAT.PWY	Time_to_progression_grouped	>6	0.0614923	0.051836	90	83	0.238894	1
GALACT.GLUCUROCAT.PWY	Time_to_progression_grouped	1<2	0.0112783	0.0488714	90	83	0.818058	1
GALACT.GLUCUROCAT.PWY	Time_to_progression_grouped	2<3	0.0311047	0.0488714	90	83	0.526228	1
GALACT.GLUCUROCAT.PWY	Time_to_progression_grouped	3<4	0.0260627	0.0467908	90	83	0.579023	1
GALACT.GLUCUROCAT.PWY	Time_to_progression_grouped	4<6	0.0225594	0.0488714	90	83	0.64557	1
GALACT.GLUCUROCAT.PWY	Time_to_progression_grouped	NP	0.0425141	0.0359684	90	83	0.240587	1
GALACTARDEG.PWY	Time_to_progression_grouped	>6	0.0519475	0.0367806	90	53	0.161582	1
GALACTARDEG.PWY	Time_to_progression_grouped	1<2	-0.00986423	0.0346771	90	53	0.776767	1
GALACTARDEG.PWY	Time_to_progression_grouped	2<3	0.0022956	0.0346771	90	53	0.947378	1
GALACTARDEG.PWY	Time_to_progression_grouped	3<4	0.0151112	0.0332008	90	53	0.650192	1
GALACTARDEG.PWY	Time_to_progression_grouped	4<6	0.0170296	0.0346771	90	53	0.624658	1
GALACTARDEG.PWY	Time_to_progression_grouped	NP	0.0091948	0.0255216	90	53	0.719557	1
GALACTUROCAT.PWY	Time_to_progression_grouped	>6	0.0746361	0.0595365	90	85	0.2135	1
GALACTUROCAT.PWY	Time_to_progression_grouped	1<2	0.0129845	0.0561316	90	85	0.817633	1
GALACTUROCAT.PWY	Time_to_progression_grouped	2<3	0.0749578	0.0561316	90	85	0.185398	1
GALACTUROCAT.PWY	Time_to_progression_grouped	3<4	0.0402015	0.0537419	90	85	0.456546	1
GALACTUROCAT.PWY	Time_to_progression_grouped	4<6	0.031065	0.0561316	90	85	0.581455	1
GALACTUROCAT.PWY	Time_to_progression_grouped	NP	0.0492785	0.0413117	90	85	0.236329	1
GALLATE.DEGRADATION.I.PWY	Time_to_progression_grouped	>6	0.0351198	0.0330095	90	39	0.290447	1
GALLATE.DEGRADATION.I.PWY	Time_to_progression_grouped	1<2	-0.00753093	0.0311217	90	39	0.80939	1
GALLATE.DEGRADATION.I.PWY	Time_to_progression_grouped	2<3	0.0289748	0.0311217	90	39	0.354546	1
GALLATE.DEGRADATION.I.PWY	Time_to_progression_grouped	3<4	0.0116531	0.0297968	90	39	0.696736	1
GALLATE.DEGRADATION.I.PWY	Time_to_progression_grouped	4<6	-0.000487203	0.0311217	90	39	0.987547	1
GALLATE.DEGRADATION.I.PWY	Time_to_progression_grouped	NP	0.0166015	0.022905	90	39	0.470612	1
GALLATE.DEGRADATION.II.PWY	Time_to_progression_grouped	>6	0.0361038	0.031571	90	32	0.256087	1
GALLATE.DEGRADATION.II.PWY	Time_to_progression_grouped	1<2	-0.00495121	0.0297654	90	32	0.868293	1
GALLATE.DEGRADATION.II.PWY	Time_to_progression_grouped	2<3	0.0305849	0.0297654	90	32	0.307155	1
GALLATE.DEGRADATION.II.PWY	Time_to_progression_grouped	3<4	0.0100488	0.0284982	90	32	0.725274	1
GALLATE.DEGRADATION.II.PWY	Time_to_progression_grouped	4<6	0.00209252	0.0297654	90	32	0.944124	1
GALLATE.DEGRADATION.II.PWY	Time_to_progression_grouped	NP	0.0137404	0.0219068	90	32	0.532235	1
GLCMANNANAUT.PWY	Time_to_progression_grouped	>6	-0.126604	0.108346	90	89	0.245941	1
GLCMANNANAUT.PWY	Time_to_progression_grouped	1<2	0.0192135	0.102149	90	89	0.851263	1
GLCMANNANAUT.PWY	Time_to_progression_grouped	2<3	-0.000973872	0.102149	90	89	0.992416	1
GLCMANNANAUT.PWY	Time_to_progression_grouped	3<4	-0.0121896	0.0978004	90	89	0.901112	1
GLCMANNANAUT.PWY	Time_to_progression_grouped	4<6	0.0534439	0.102149	90	89	0.602233	1
GLCMANNANAUT.PWY	Time_to_progression_grouped	NP	0.0104526	0.0751797	90	89	0.889759	1
GLUCARDEG.PWY	Time_to_progression_grouped	>6	0.057888	0.0424884	90	54	0.176744	1
GLUCARDEG.PWY	Time_to_progression_grouped	1<2	-0.00934286	0.0400585	90	54	0.816157	1
GLUCARDEG.PWY	Time_to_progression_grouped	2<3	0.00634561	0.0400585	90	54	0.874519	1
GLUCARDEG.PWY	Time_to_progression_grouped	3<4	0.01783	0.0383531	90	54	0.643226	1
GLUCARDEG.PWY	Time_to_progression_grouped	4<6	0.020699	0.0400585	90	54	0.606726	1
GLUCARDEG.PWY	Time_to_progression_grouped	NP	0.0122559	0.0294822	90	54	0.678698	1
GLUCARGALACTSUPER.PWY	Time_to_progression_grouped	>6	0.0519475	0.0367806	90	53	0.161582	1
GLUCARGALACTSUPER.PWY	Time_to_progression_grouped	1<2	-0.00986423	0.0346771	90	53	0.776767	1
GLUCARGALACTSUPER.PWY	Time_to_progression_grouped	2<3	0.0022956	0.0346771	90	53	0.947378	1
GLUCARGALACTSUPER.PWY	Time_to_progression_grouped	3<4	0.0151112	0.0332008	90	53	0.650192	1
GLUCARGALACTSUPER.PWY	Time_to_progression_grouped	4<6	0.0170296	0.0346771	90	53	0.624658	1
GLUCARGALACTSUPER.PWY	Time_to_progression_grouped	NP	0.0091948	0.0255216	90	53	0.719557	1
GLUCONEO.PWY	Time_to_progression_grouped	>6	-0.0164025	0.0478258	90	90	0.732493	1
GLUCONEO.PWY	Time_to_progression_grouped	1<2	-0.00655602	0.0450906	90	90	0.88475	1
GLUCONEO.PWY	Time_to_progression_grouped	2<3	-0.059402	0.0450906	90	90	0.191332	1
GLUCONEO.PWY	Time_to_progression_grouped	3<4	-0.0182476	0.0431709	90	90	0.67362	1
GLUCONEO.PWY	Time_to_progression_grouped	4<6	-0.00521063	0.0450906	90	90	0.908281	1
GLUCONEO.PWY	Time_to_progression_grouped	NP	-0.0115299	0.0331858	90	90	0.729144	1
GLUCOSE1PMETAB.PWY	Time_to_progression_grouped	>6	0.027786	0.0665277	90	90	0.677332	1
GLUCOSE1PMETAB.PWY	Time_to_progression_grouped	1<2	0.0630791	0.0627229	90	90	0.317651	1
GLUCOSE1PMETAB.PWY	Time_to_progression_grouped	2<3	-0.00373042	0.0627229	90	90	0.952725	1
GLUCOSE1PMETAB.PWY	Time_to_progression_grouped	3<4	-0.0114898	0.0600526	90	90	0.848761	1
GLUCOSE1PMETAB.PWY	Time_to_progression_grouped	4<6	0.0646792	0.0627229	90	90	0.305608	1
GLUCOSE1PMETAB.PWY	Time_to_progression_grouped	NP	0.0166635	0.0454481	90	90	0.714921	1
GLUCUROCAT.PWY	Time_to_progression_grouped	>6	0.086079	0.0547555	90	86	0.11974	1
GLUCUROCAT.PWY	Time_to_progression_grouped	1<2	0.0307108	0.0516239	90	86	0.553532	1
GLUCUROCAT.PWY	Time_to_progression_grouped	2<3	0.0690393	0.0516239	90	86	0.184762	1
GLUCUROCAT.PWY	Time_to_progression_grouped	3<4	0.0712335	0.0494262	90	86	0.153287	1
GLUCUROCAT.PWY	Time_to_progression_grouped	4<6	0.0189342	0.0516239	90	86	0.714722	1
GLUCUROCAT.PWY	Time_to_progression_grouped	NP	0.054407	0.0379942	90	86	0.155904	1
GLUTORN.PWY	Time_to_progression_grouped	>6	0.117753	0.103977	90	90	0.260689	1
GLUTORN.PWY	Time_to_progression_grouped	1<2	0.0471577	0.0980308	90	90	0.631747	1
GLUTORN.PWY	Time_to_progression_grouped	2<3	0.00482115	0.0980308	90	90	0.960894	1
GLUTORN.PWY	Time_to_progression_grouped	3<4	0.126448	0.0938573	90	90	0.181572	1
GLUTORN.PWY	Time_to_progression_grouped	4<6	0.0798653	0.0980308	90	90	0.417578	1
GLUTORN.PWY	Time_to_progression_grouped	NP	0.0488672	0.0721487	90	90	0.500092	1
GLYCOCAT.PWY	Time_to_progression_grouped	>6	0.0635248	0.0744888	90	90	0.396219	1
GLYCOCAT.PWY	Time_to_progression_grouped	1<2	0.0604289	0.0702288	90	90	0.392016	1
GLYCOCAT.PWY	Time_to_progression_grouped	2<3	0.019124	0.0702288	90	90	0.786059	1
GLYCOCAT.PWY	Time_to_progression_grouped	3<4	0.128787	0.0672389	90	90	0.05889	1
GLYCOCAT.PWY	Time_to_progression_grouped	4<6	0.0703581	0.0702288	90	90	0.319332	1
GLYCOCAT.PWY	Time_to_progression_grouped	NP	0.0655902	0.051687	90	90	0.207992	1
GLYCOGENSYNTH.PWY	Time_to_progression_grouped	>6	0.0030308	0.0811288	90	90	0.970289	1
GLYCOGENSYNTH.PWY	Time_to_progression_grouped	1<2	0.0614105	0.076489	90	90	0.424344	1
GLYCOGENSYNTH.PWY	Time_to_progression_grouped	2<3	0.0744256	0.076489	90	90	0.333368	1
GLYCOGENSYNTH.PWY	Time_to_progression_grouped	3<4	0.0874135	0.0732326	90	90	0.236019	1
GLYCOGENSYNTH.PWY	Time_to_progression_grouped	4<6	0.0816364	0.076489	90	90	0.288932	1
GLYCOGENSYNTH.PWY	Time_to_progression_grouped	NP	0.0635764	0.0562944	90	90	0.262001	1
GLYCOL.GLYOXDEG.PWY	Time_to_progression_grouped	>6	0.0431177	0.0488491	90	76	0.379964	1
GLYCOL.GLYOXDEG.PWY	Time_to_progression_grouped	1<2	0.00698829	0.0460554	90	76	0.879763	1
GLYCOL.GLYOXDEG.PWY	Time_to_progression_grouped	2<3	0.00367984	0.0460554	90	76	0.936509	1
GLYCOL.GLYOXDEG.PWY	Time_to_progression_grouped	3<4	0.119343	0.0440947	90	76	0.00825221	1
GLYCOL.GLYOXDEG.PWY	Time_to_progression_grouped	4<6	-0.0019792	0.0460554	90	76	0.965825	1
GLYCOL.GLYOXDEG.PWY	Time_to_progression_grouped	NP	0.0337015	0.0338444	90	76	0.322338	1
GLYCOLYSIS	Time_to_progression_grouped	>6	-0.0739727	0.0569183	90	90	0.197326	1
GLYCOLYSIS	Time_to_progression_grouped	1<2	-0.0461859	0.0536631	90	90	0.391902	1
GLYCOLYSIS	Time_to_progression_grouped	2<3	0.0141957	0.0536631	90	90	0.792024	1
GLYCOLYSIS	Time_to_progression_grouped	3<4	-0.0605611	0.0513785	90	90	0.241876	1
GLYCOLYSIS	Time_to_progression_grouped	4<6	-0.0658765	0.0536631	90	90	0.22307	1
GLYCOLYSIS	Time_to_progression_grouped	NP	-0.0408805	0.039495	90	90	0.303637	1
GLYCOLYSIS.E.D	Time_to_progression_grouped	>6	0.010018	0.0823186	90	90	0.903432	1
GLYCOLYSIS.E.D	Time_to_progression_grouped	1<2	0.0622377	0.0776107	90	90	0.424888	1
GLYCOLYSIS.E.D	Time_to_progression_grouped	2<3	-0.0596119	0.0776107	90	90	0.444614	1
GLYCOLYSIS.E.D	Time_to_progression_grouped	3<4	0.0792262	0.0743066	90	90	0.289422	1
GLYCOLYSIS.E.D	Time_to_progression_grouped	4<6	0.0256576	0.0776107	90	90	0.741785	1
GLYCOLYSIS.E.D	Time_to_progression_grouped	NP	0.00924588	0.0571199	90	90	0.871803	1
GLYCOLYSIS.TCA.GLYOX.BYPASS	Time_to_progression_grouped	>6	0.16938	0.13608	90	77	0.216742	1
GLYCOLYSIS.TCA.GLYOX.BYPASS	Time_to_progression_grouped	1<2	-0.0444973	0.128297	90	77	0.729598	1
GLYCOLYSIS.TCA.GLYOX.BYPASS	Time_to_progression_grouped	2<3	0.0391809	0.128297	90	77	0.760833	1
GLYCOLYSIS.TCA.GLYOX.BYPASS	Time_to_progression_grouped	3<4	0.218272	0.122836	90	77	0.0792409	1
GLYCOLYSIS.TCA.GLYOX.BYPASS	Time_to_progression_grouped	4<6	-0.054187	0.128297	90	77	0.673859	1
GLYCOLYSIS.TCA.GLYOX.BYPASS	Time_to_progression_grouped	NP	0.061058	0.0944244	90	77	0.519653	1
GLYOXYLATE.BYPASS	Time_to_progression_grouped	>6	0.195124	0.113384	90	77	0.0889927	1
GLYOXYLATE.BYPASS	Time_to_progression_grouped	1<2	-0.0344094	0.106899	90	77	0.748348	1
GLYOXYLATE.BYPASS	Time_to_progression_grouped	2<3	0.0404831	0.106899	90	77	0.705876	1
GLYOXYLATE.BYPASS	Time_to_progression_grouped	3<4	0.161714	0.102348	90	77	0.117903	1
GLYOXYLATE.BYPASS	Time_to_progression_grouped	4<6	-0.0202917	0.106899	90	77	0.849913	1
GLYOXYLATE.BYPASS	Time_to_progression_grouped	NP	0.0493186	0.0786759	90	77	0.532473	1
GOLPDLCAT.PWY	Time_to_progression_grouped	>6	0.00812404	0.0358101	90	67	0.821087	1
GOLPDLCAT.PWY	Time_to_progression_grouped	1<2	-0.00537929	0.0337621	90	67	0.873797	1
GOLPDLCAT.PWY	Time_to_progression_grouped	2<3	0.00417998	0.0337621	90	67	0.901768	1
GOLPDLCAT.PWY	Time_to_progression_grouped	3<4	0.044005	0.0323248	90	67	0.177091	1
GOLPDLCAT.PWY	Time_to_progression_grouped	4<6	-0.00097741	0.0337621	90	67	0.976974	1
GOLPDLCAT.PWY	Time_to_progression_grouped	NP	0.023289	0.0248483	90	67	0.35135	1
HCAMHPDEG.PWY	Time_to_progression_grouped	>6	0.0323762	0.0233182	90	12	0.168715	1
HCAMHPDEG.PWY	Time_to_progression_grouped	1<2	-3.67714e-17	0.0219846	90	12	1	1
HCAMHPDEG.PWY	Time_to_progression_grouped	2<3	0.00428396	0.0219846	90	12	0.845978	1
HCAMHPDEG.PWY	Time_to_progression_grouped	3<4	-3.54204e-17	0.0210487	90	12	1	1
HCAMHPDEG.PWY	Time_to_progression_grouped	4<6	-3.70336e-17	0.0219846	90	12	1	1
HCAMHPDEG.PWY	Time_to_progression_grouped	NP	0.0104738	0.0161803	90	12	0.519213	1
HEME.BIOSYNTHESIS.II	Time_to_progression_grouped	>6	-0.0185643	0.0837361	90	90	0.825091	1
HEME.BIOSYNTHESIS.II	Time_to_progression_grouped	1<2	0.0250153	0.0789471	90	90	0.752144	1
HEME.BIOSYNTHESIS.II	Time_to_progression_grouped	2<3	0.0237738	0.0789471	90	90	0.764065	1
HEME.BIOSYNTHESIS.II	Time_to_progression_grouped	3<4	-0.0335998	0.0755861	90	90	0.657821	1
HEME.BIOSYNTHESIS.II	Time_to_progression_grouped	4<6	-0.0956195	0.0789471	90	90	0.229262	1
HEME.BIOSYNTHESIS.II	Time_to_progression_grouped	NP	-0.0214931	0.0581035	90	90	0.712391	1
HEMESYN2.PWY	Time_to_progression_grouped	>6	0.055169	0.0879286	90	90	0.5321	1
HEMESYN2.PWY	Time_to_progression_grouped	1<2	0.0496497	0.0828998	90	90	0.550863	1
HEMESYN2.PWY	Time_to_progression_grouped	2<3	-0.0580153	0.0828998	90	90	0.485994	1
HEMESYN2.PWY	Time_to_progression_grouped	3<4	0.050938	0.0793706	90	90	0.522788	1
HEMESYN2.PWY	Time_to_progression_grouped	4<6	0.0272912	0.0828998	90	90	0.742829	1
HEMESYN2.PWY	Time_to_progression_grouped	NP	0.0347748	0.0610126	90	90	0.570244	1
HEXITOLDEGSUPER.PWY	Time_to_progression_grouped	>6	-0.00480633	0.0908251	90	88	0.957924	1
HEXITOLDEGSUPER.PWY	Time_to_progression_grouped	1<2	0.171403	0.0856307	90	88	0.0485887	1
HEXITOLDEGSUPER.PWY	Time_to_progression_grouped	2<3	0.205188	0.0856307	90	88	0.0188139	1
HEXITOLDEGSUPER.PWY	Time_to_progression_grouped	3<4	0.176145	0.0819852	90	88	0.0345885	1
HEXITOLDEGSUPER.PWY	Time_to_progression_grouped	4<6	0.0981218	0.0856307	90	88	0.255141	1
HEXITOLDEGSUPER.PWY	Time_to_progression_grouped	NP	0.12452	0.0630225	90	88	0.0515	1
HISDEG.PWY	Time_to_progression_grouped	>6	0.0500875	0.0942973	90	90	0.596726	1
HISDEG.PWY	Time_to_progression_grouped	1<2	-0.0996894	0.0889044	90	90	0.265398	1
HISDEG.PWY	Time_to_progression_grouped	2<3	-0.00438663	0.0889044	90	90	0.960766	1
HISDEG.PWY	Time_to_progression_grouped	3<4	-0.0514234	0.0851195	90	90	0.547408	1
HISDEG.PWY	Time_to_progression_grouped	4<6	-0.0142595	0.0889044	90	90	0.872964	1
HISDEG.PWY	Time_to_progression_grouped	NP	-0.0463929	0.0651388	90	90	0.478408	1
HISTSYN.PWY	Time_to_progression_grouped	>6	0.107539	0.0827237	90	90	0.197208	1
HISTSYN.PWY	Time_to_progression_grouped	1<2	0.0404717	0.0779927	90	90	0.6052	1
HISTSYN.PWY	Time_to_progression_grouped	2<3	0.0282763	0.0779927	90	90	0.717862	1
HISTSYN.PWY	Time_to_progression_grouped	3<4	0.117862	0.0746723	90	90	0.118281	1
HISTSYN.PWY	Time_to_progression_grouped	4<6	0.0916486	0.0779927	90	90	0.243318	1
HISTSYN.PWY	Time_to_progression_grouped	NP	0.0649261	0.0574011	90	90	0.261273	1
HOMOSER.METSYN.PWY	Time_to_progression_grouped	>6	-0.0700787	0.0832384	90	90	0.402261	1
HOMOSER.METSYN.PWY	Time_to_progression_grouped	1<2	-0.0205377	0.0784779	90	90	0.794201	1
HOMOSER.METSYN.PWY	Time_to_progression_grouped	2<3	0.103009	0.0784779	90	90	0.192941	1
HOMOSER.METSYN.PWY	Time_to_progression_grouped	3<4	0.0141816	0.0751369	90	90	0.850755	1
HOMOSER.METSYN.PWY	Time_to_progression_grouped	4<6	0.00225784	0.0784779	90	90	0.977117	1
HOMOSER.METSYN.PWY	Time_to_progression_grouped	NP	0.0267771	0.0577582	90	90	0.644143	1
HSERMETANA.PWY	Time_to_progression_grouped	>6	-0.0491535	0.0730235	90	90	0.502741	1
HSERMETANA.PWY	Time_to_progression_grouped	1<2	-0.0183865	0.0688472	90	90	0.790083	1
HSERMETANA.PWY	Time_to_progression_grouped	2<3	-0.0509819	0.0688472	90	90	0.461081	1
HSERMETANA.PWY	Time_to_progression_grouped	3<4	-0.0789351	0.0659162	90	90	0.234518	1
HSERMETANA.PWY	Time_to_progression_grouped	4<6	-0.0519928	0.0688472	90	90	0.452272	1
HSERMETANA.PWY	Time_to_progression_grouped	NP	-0.0677603	0.0506701	90	90	0.184784	1
ILEUSYN.PWY	Time_to_progression_grouped	>6	-0.0118415	0.0749897	90	90	0.874912	1
ILEUSYN.PWY	Time_to_progression_grouped	1<2	-0.0291014	0.070701	90	90	0.681685	1
ILEUSYN.PWY	Time_to_progression_grouped	2<3	0.0316155	0.070701	90	90	0.655916	1
ILEUSYN.PWY	Time_to_progression_grouped	3<4	-0.0204532	0.0676911	90	90	0.763289	1
ILEUSYN.PWY	Time_to_progression_grouped	4<6	-0.0303635	0.070701	90	90	0.668699	1
ILEUSYN.PWY	Time_to_progression_grouped	NP	-0.00806231	0.0520345	90	90	0.877244	1
KDO.NAGLIPASYN.PWY	Time_to_progression_grouped	>6	-0.103169	0.136747	90	84	0.452714	1
KDO.NAGLIPASYN.PWY	Time_to_progression_grouped	1<2	-0.0378733	0.128926	90	84	0.769675	1
KDO.NAGLIPASYN.PWY	Time_to_progression_grouped	2<3	-0.248413	0.128926	90	84	0.0574291	1
KDO.NAGLIPASYN.PWY	Time_to_progression_grouped	3<4	-0.1757	0.123438	90	84	0.15837	1
KDO.NAGLIPASYN.PWY	Time_to_progression_grouped	4<6	0.0637561	0.128926	90	84	0.622248	1
KDO.NAGLIPASYN.PWY	Time_to_progression_grouped	NP	-0.114791	0.0948872	90	84	0.229805	1
KETOGLUCONMET.PWY	Time_to_progression_grouped	>6	0.0488284	0.0528458	90	52	0.358176	1
KETOGLUCONMET.PWY	Time_to_progression_grouped	1<2	-0.0122836	0.0498235	90	52	0.805871	1
KETOGLUCONMET.PWY	Time_to_progression_grouped	2<3	0.0105487	0.0498235	90	52	0.832844	1
KETOGLUCONMET.PWY	Time_to_progression_grouped	3<4	0.0109738	0.0477024	90	52	0.818621	1
KETOGLUCONMET.PWY	Time_to_progression_grouped	4<6	0.0150754	0.0498235	90	52	0.762971	1
KETOGLUCONMET.PWY	Time_to_progression_grouped	NP	0.0176578	0.0366691	90	52	0.631398	1
LACTOSECAT.PWY	Time_to_progression_grouped	>6	0.00892961	0.13325	90	89	0.946732	1
LACTOSECAT.PWY	Time_to_progression_grouped	1<2	0.0998582	0.125629	90	89	0.428959	1
LACTOSECAT.PWY	Time_to_progression_grouped	2<3	0.196689	0.125629	90	89	0.12124	1
LACTOSECAT.PWY	Time_to_progression_grouped	3<4	0.181071	0.120281	90	89	0.136016	1
LACTOSECAT.PWY	Time_to_progression_grouped	4<6	0.117872	0.125629	90	89	0.350837	1
LACTOSECAT.PWY	Time_to_progression_grouped	NP	0.185643	0.0924605	90	89	0.0479171	1
LEU.DEG2.PWY	Time_to_progression_grouped	>6	0.122983	0.0991035	90	63	0.218118	1
LEU.DEG2.PWY	Time_to_progression_grouped	1<2	-0.00391075	0.0934357	90	63	0.966715	1
LEU.DEG2.PWY	Time_to_progression_grouped	2<3	0.0301583	0.0934357	90	63	0.747681	1
LEU.DEG2.PWY	Time_to_progression_grouped	3<4	0.0468567	0.0894578	90	63	0.601823	1
LEU.DEG2.PWY	Time_to_progression_grouped	4<6	0.0312644	0.0934357	90	63	0.738764	1
LEU.DEG2.PWY	Time_to_progression_grouped	NP	0.0454996	0.0687668	90	63	0.510028	1
LIPASYN.PWY	Time_to_progression_grouped	>6	1.77461e-18	0.0221521	90	10	1	1
LIPASYN.PWY	Time_to_progression_grouped	1<2	3.19751e-18	0.0208852	90	10	1	1
LIPASYN.PWY	Time_to_progression_grouped	2<3	0.0220664	0.0208852	90	10	0.293781	1
LIPASYN.PWY	Time_to_progression_grouped	3<4	0.0100338	0.0199961	90	10	0.617146	1
LIPASYN.PWY	Time_to_progression_grouped	4<6	4.83046e-18	0.0208852	90	10	1	1
LIPASYN.PWY	Time_to_progression_grouped	NP	0.0124611	0.0153711	90	10	0.419865	1
MET.SAM.PWY	Time_to_progression_grouped	>6	-0.057817	0.0745007	90	90	0.439919	1
MET.SAM.PWY	Time_to_progression_grouped	1<2	-0.0213804	0.0702399	90	90	0.761592	1
MET.SAM.PWY	Time_to_progression_grouped	2<3	0.095064	0.0702399	90	90	0.179596	1
MET.SAM.PWY	Time_to_progression_grouped	3<4	0.00968137	0.0672496	90	90	0.88588	1
MET.SAM.PWY	Time_to_progression_grouped	4<6	0.00411492	0.0702399	90	90	0.953424	1
MET.SAM.PWY	Time_to_progression_grouped	NP	0.025881	0.0516952	90	90	0.617945	1
METHGLYUT.PWY	Time_to_progression_grouped	>6	-0.00777036	0.0164721	90	15	0.638357	1
METHGLYUT.PWY	Time_to_progression_grouped	1<2	-0.00777655	0.01553	90	15	0.617877	1
METHGLYUT.PWY	Time_to_progression_grouped	2<3	-0.00778123	0.01553	90	15	0.617666	1
METHGLYUT.PWY	Time_to_progression_grouped	3<4	-0.00322701	0.0148688	90	15	0.828716	1
METHGLYUT.PWY	Time_to_progression_grouped	4<6	0.0288965	0.01553	90	15	0.0663294	1
METHGLYUT.PWY	Time_to_progression_grouped	NP	0.0015611	0.0114294	90	15	0.891697	1
METHYLGALLATE.DEGRADATION.PWY	Time_to_progression_grouped	>6	0.0386259	0.0356765	90	39	0.282089	1
METHYLGALLATE.DEGRADATION.PWY	Time_to_progression_grouped	1<2	-0.00839157	0.0336361	90	39	0.803605	1
METHYLGALLATE.DEGRADATION.PWY	Time_to_progression_grouped	2<3	0.0320885	0.0336361	90	39	0.342859	1
METHYLGALLATE.DEGRADATION.PWY	Time_to_progression_grouped	3<4	0.0130324	0.0322041	90	39	0.686752	1
METHYLGALLATE.DEGRADATION.PWY	Time_to_progression_grouped	4<6	-0.000521428	0.0336361	90	39	0.987669	1
METHYLGALLATE.DEGRADATION.PWY	Time_to_progression_grouped	NP	0.0180916	0.0247555	90	39	0.466952	1
NAD.BIOSYNTHESIS.II	Time_to_progression_grouped	>6	-0.0623921	0.0954942	90	90	0.515335	1
NAD.BIOSYNTHESIS.II	Time_to_progression_grouped	1<2	-0.0362849	0.0900328	90	90	0.687973	1
NAD.BIOSYNTHESIS.II	Time_to_progression_grouped	2<3	-0.0588145	0.0900328	90	90	0.515402	1
NAD.BIOSYNTHESIS.II	Time_to_progression_grouped	3<4	-0.0301378	0.0861998	90	90	0.727507	1
NAD.BIOSYNTHESIS.II	Time_to_progression_grouped	4<6	0.0419116	0.0900328	90	90	0.642785	1
NAD.BIOSYNTHESIS.II	Time_to_progression_grouped	NP	-0.0288023	0.0659736	90	90	0.663604	1
NADSYN.PWY	Time_to_progression_grouped	>6	0.067336	0.0379696	90	26	0.0798277	1
NADSYN.PWY	Time_to_progression_grouped	1<2	-0.0232521	0.0357981	90	26	0.517786	1
NADSYN.PWY	Time_to_progression_grouped	2<3	0.0126703	0.0357981	90	26	0.724282	1
NADSYN.PWY	Time_to_progression_grouped	3<4	-0.0160227	0.0342741	90	26	0.641376	1
NADSYN.PWY	Time_to_progression_grouped	4<6	0.0103572	0.0357981	90	26	0.773055	1
NADSYN.PWY	Time_to_progression_grouped	NP	0.00202431	0.0263467	90	26	0.938941	1
NAGLIPASYN.PWY	Time_to_progression_grouped	>6	-0.0700861	0.115101	90	90	0.544247	1
NAGLIPASYN.PWY	Time_to_progression_grouped	1<2	-0.055971	0.108518	90	90	0.607383	1
NAGLIPASYN.PWY	Time_to_progression_grouped	2<3	-0.142525	0.108518	90	90	0.192675	1
NAGLIPASYN.PWY	Time_to_progression_grouped	3<4	-0.0838818	0.103898	90	90	0.421775	1
NAGLIPASYN.PWY	Time_to_progression_grouped	4<6	0.0357469	0.108518	90	90	0.742676	1
NAGLIPASYN.PWY	Time_to_progression_grouped	NP	-0.0837289	0.0798672	90	90	0.29752	1
NONMEVIPP.PWY	Time_to_progression_grouped	>6	-0.123608	0.0733837	90	90	0.095861	1
NONMEVIPP.PWY	Time_to_progression_grouped	1<2	-0.0878086	0.0691868	90	90	0.207934	1
NONMEVIPP.PWY	Time_to_progression_grouped	2<3	-0.109235	0.0691868	90	90	0.118176	1
NONMEVIPP.PWY	Time_to_progression_grouped	3<4	-0.190451	0.0662413	90	90	0.00512972	1
NONMEVIPP.PWY	Time_to_progression_grouped	4<6	-0.124004	0.0691868	90	90	0.0767272	1
NONMEVIPP.PWY	Time_to_progression_grouped	NP	-0.129029	0.0509201	90	90	0.013158	1
NONOXIPENT.PWY	Time_to_progression_grouped	>6	-0.0959672	0.071042	90	90	0.180459	1
NONOXIPENT.PWY	Time_to_progression_grouped	1<2	-0.0196989	0.0669791	90	90	0.769421	1
NONOXIPENT.PWY	Time_to_progression_grouped	2<3	0.00973279	0.0669791	90	90	0.884822	1
NONOXIPENT.PWY	Time_to_progression_grouped	3<4	-0.0253756	0.0641276	90	90	0.693351	1
NONOXIPENT.PWY	Time_to_progression_grouped	4<6	-0.0203395	0.0669791	90	90	0.762149	1
NONOXIPENT.PWY	Time_to_progression_grouped	NP	-0.0342671	0.0493274	90	90	0.489215	1
OANTIGEN.PWY	Time_to_progression_grouped	>6	-0.065265	0.050279	90	90	0.197863	1
OANTIGEN.PWY	Time_to_progression_grouped	1<2	-0.0050375	0.0474035	90	90	0.915626	1
OANTIGEN.PWY	Time_to_progression_grouped	2<3	0.041475	0.0474035	90	90	0.384134	1
OANTIGEN.PWY	Time_to_progression_grouped	3<4	-0.0143233	0.0453854	90	90	0.753103	1
OANTIGEN.PWY	Time_to_progression_grouped	4<6	-0.0371163	0.0474035	90	90	0.435864	1
OANTIGEN.PWY	Time_to_progression_grouped	NP	-0.00903497	0.034888	90	90	0.796299	1
P101.PWY	Time_to_progression_grouped	>6	0.035847	0.0376603	90	43	0.343936	1
P101.PWY	Time_to_progression_grouped	1<2	-0.00259981	0.0355065	90	43	0.941807	1
P101.PWY	Time_to_progression_grouped	2<3	0.0139815	0.0355065	90	43	0.694758	1
P101.PWY	Time_to_progression_grouped	3<4	0.011734	0.0339949	90	43	0.730839	1
P101.PWY	Time_to_progression_grouped	4<6	0.0285808	0.0355065	90	43	0.423151	1
P101.PWY	Time_to_progression_grouped	NP	0.00925073	0.0261321	90	43	0.724237	1
P105.PWY	Time_to_progression_grouped	>6	0.26102	0.147269	90	80	0.0799964	1
P105.PWY	Time_to_progression_grouped	1<2	-0.0314144	0.138846	90	80	0.821561	1
P105.PWY	Time_to_progression_grouped	2<3	0.0436685	0.138846	90	80	0.753923	1
P105.PWY	Time_to_progression_grouped	3<4	0.245816	0.132935	90	80	0.0679975	1
P105.PWY	Time_to_progression_grouped	4<6	-0.0662001	0.138846	90	80	0.634767	1
P105.PWY	Time_to_progression_grouped	NP	0.0867064	0.102188	90	80	0.398601	1
P108.PWY	Time_to_progression_grouped	>6	0.0733066	0.0969775	90	90	0.451841	1
P108.PWY	Time_to_progression_grouped	1<2	-0.132829	0.0914312	90	90	0.150057	1
P108.PWY	Time_to_progression_grouped	2<3	-0.0403602	0.0914312	90	90	0.660052	1
P108.PWY	Time_to_progression_grouped	3<4	0.0140557	0.0875387	90	90	0.872826	1
P108.PWY	Time_to_progression_grouped	4<6	-0.0829705	0.0914312	90	90	0.366789	1
P108.PWY	Time_to_progression_grouped	NP	-0.0357685	0.0672916	90	90	0.596461	1
P122.PWY	Time_to_progression_grouped	>6	0.0789618	0.0768391	90	90	0.30719	1
P122.PWY	Time_to_progression_grouped	1<2	0.0575895	0.0724446	90	90	0.428972	1
P122.PWY	Time_to_progression_grouped	2<3	0.157874	0.0724446	90	90	0.0322239	1
P122.PWY	Time_to_progression_grouped	3<4	0.0431218	0.0693604	90	90	0.535884	1
P122.PWY	Time_to_progression_grouped	4<6	0.0338263	0.0724446	90	90	0.641808	1
P122.PWY	Time_to_progression_grouped	NP	0.085734	0.0526946	90	90	0.107827	1
P124.PWY	Time_to_progression_grouped	>6	0.0807588	0.0789765	90	90	0.30958	1
P124.PWY	Time_to_progression_grouped	1<2	0.0614586	0.0744597	90	90	0.411591	1
P124.PWY	Time_to_progression_grouped	2<3	0.172245	0.0744597	90	90	0.0232647	1
P124.PWY	Time_to_progression_grouped	3<4	0.0495435	0.0712898	90	90	0.489085	1
P124.PWY	Time_to_progression_grouped	4<6	0.0399665	0.0744597	90	90	0.592921	1
P124.PWY	Time_to_progression_grouped	NP	0.0933649	0.0540977	90	90	0.0884173	1
P125.PWY	Time_to_progression_grouped	>6	-0.109452	0.0982128	90	90	0.268309	1
P125.PWY	Time_to_progression_grouped	1<2	0.00260316	0.092596	90	90	0.977639	1
P125.PWY	Time_to_progression_grouped	2<3	-0.0182949	0.092596	90	90	0.843859	1
P125.PWY	Time_to_progression_grouped	3<4	-0.0874286	0.0886539	90	90	0.326911	1
P125.PWY	Time_to_progression_grouped	4<6	-0.0629809	0.092596	90	90	0.498291	1
P125.PWY	Time_to_progression_grouped	NP	-0.0692427	0.0680634	90	90	0.312039	1
P161.PWY	Time_to_progression_grouped	>6	-0.100962	0.126557	90	90	0.427289	1
P161.PWY	Time_to_progression_grouped	1<2	0.189396	0.119319	90	90	0.116246	1
P161.PWY	Time_to_progression_grouped	2<3	0.11225	0.119319	90	90	0.349563	1
P161.PWY	Time_to_progression_grouped	3<4	0.029708	0.114239	90	90	0.795469	1
P161.PWY	Time_to_progression_grouped	4<6	0.0459766	0.119319	90	90	0.700983	1
P161.PWY	Time_to_progression_grouped	NP	0.113929	0.0878165	90	90	0.198106	1
P162.PWY	Time_to_progression_grouped	>6	-0.0575184	0.0910743	90	89	0.529414	1
P162.PWY	Time_to_progression_grouped	1<2	-0.0302972	0.0858657	90	89	0.7251	1
P162.PWY	Time_to_progression_grouped	2<3	-0.145645	0.0858657	90	89	0.0935969	1
P162.PWY	Time_to_progression_grouped	3<4	-0.114426	0.0822101	90	89	0.167679	1
P162.PWY	Time_to_progression_grouped	4<6	-0.0336883	0.0858657	90	89	0.695815	1
P162.PWY	Time_to_progression_grouped	NP	-0.0848087	0.0631954	90	89	0.183253	1
P163.PWY	Time_to_progression_grouped	>6	-0.0409709	0.0893056	90	88	0.647597	1
P163.PWY	Time_to_progression_grouped	1<2	-0.0169472	0.0841982	90	88	0.840974	1
P163.PWY	Time_to_progression_grouped	2<3	-0.100807	0.0841982	90	88	0.234613	1
P163.PWY	Time_to_progression_grouped	3<4	-0.118337	0.0806136	90	88	0.145896	1
P163.PWY	Time_to_progression_grouped	4<6	-0.0321524	0.0841982	90	88	0.703537	1
P163.PWY	Time_to_progression_grouped	NP	-0.0887042	0.0619682	90	88	0.156057	1
P164.PWY	Time_to_progression_grouped	>6	0.09133	0.0647402	90	89	0.162065	1
P164.PWY	Time_to_progression_grouped	1<2	0.0813837	0.0610376	90	89	0.186069	1
P164.PWY	Time_to_progression_grouped	2<3	0.112151	0.0610376	90	89	0.0697273	1
P164.PWY	Time_to_progression_grouped	3<4	0.163887	0.0584391	90	89	0.00627614	1
P164.PWY	Time_to_progression_grouped	4<6	0.0357946	0.0610376	90	89	0.559175	1
P164.PWY	Time_to_progression_grouped	NP	0.0655741	0.0449225	90	89	0.148142	1
P184.PWY	Time_to_progression_grouped	>6	0.0388429	0.0367525	90	37	0.293634	1
P184.PWY	Time_to_progression_grouped	1<2	-0.0082878	0.0346506	90	37	0.811554	1
P184.PWY	Time_to_progression_grouped	2<3	0.0327688	0.0346506	90	37	0.34705	1
P184.PWY	Time_to_progression_grouped	3<4	0.0130142	0.0331754	90	37	0.695854	1
P184.PWY	Time_to_progression_grouped	4<6	-0.000157238	0.0346506	90	37	0.99639	1
P184.PWY	Time_to_progression_grouped	NP	0.0180546	0.0255021	90	37	0.48095	1
P221.PWY	Time_to_progression_grouped	>6	0.0814295	0.0851139	90	76	0.341491	1
P221.PWY	Time_to_progression_grouped	1<2	-0.0116826	0.0802461	90	76	0.884603	1
P221.PWY	Time_to_progression_grouped	2<3	-0.0258647	0.0802461	90	76	0.748023	1
P221.PWY	Time_to_progression_grouped	3<4	-0.0365116	0.0768298	90	76	0.635873	1
P221.PWY	Time_to_progression_grouped	4<6	0.00310471	0.0802461	90	76	0.969231	1
P221.PWY	Time_to_progression_grouped	NP	-0.001437	0.0590596	90	76	0.980647	1
P23.PWY	Time_to_progression_grouped	>6	0.0574019	0.104178	90	89	0.583113	1
P23.PWY	Time_to_progression_grouped	1<2	-0.00892771	0.0982195	90	89	0.927795	1
P23.PWY	Time_to_progression_grouped	2<3	-0.00451556	0.0982195	90	89	0.963441	1
P23.PWY	Time_to_progression_grouped	3<4	0.0423728	0.094038	90	89	0.653459	1
P23.PWY	Time_to_progression_grouped	4<6	-0.0309939	0.0982195	90	89	0.75313	1
P23.PWY	Time_to_progression_grouped	NP	-0.0215086	0.0722876	90	89	0.766796	1
P281.PWY	Time_to_progression_grouped	>6	0.0261865	0.0313908	90	26	0.406558	1
P281.PWY	Time_to_progression_grouped	1<2	0.000164989	0.0295956	90	26	0.995565	1
P281.PWY	Time_to_progression_grouped	2<3	0.028388	0.0295956	90	26	0.340245	1
P281.PWY	Time_to_progression_grouped	3<4	0.000865712	0.0283356	90	26	0.9757	1
P281.PWY	Time_to_progression_grouped	4<6	-0.00503847	0.0295956	90	26	0.865232	1
P281.PWY	Time_to_progression_grouped	NP	0.0175486	0.0217818	90	26	0.422742	1
P341.PWY	Time_to_progression_grouped	>6	0.0182282	0.0355422	90	18	0.609412	1
P341.PWY	Time_to_progression_grouped	1<2	-0.00854701	0.0335095	90	18	0.799306	1
P341.PWY	Time_to_progression_grouped	2<3	-0.00854701	0.0335095	90	18	0.799306	1
P341.PWY	Time_to_progression_grouped	3<4	0.0451341	0.0320829	90	18	0.163221	1
P341.PWY	Time_to_progression_grouped	4<6	-0.00854701	0.0335095	90	18	0.799306	1
P341.PWY	Time_to_progression_grouped	NP	0.0147559	0.0246623	90	18	0.551259	1
P381.PWY	Time_to_progression_grouped	>6	-0.0242878	0.0674047	90	53	0.719517	1
P381.PWY	Time_to_progression_grouped	1<2	-0.0019207	0.0635498	90	53	0.975961	1
P381.PWY	Time_to_progression_grouped	2<3	0.0427832	0.0635498	90	53	0.502675	1
P381.PWY	Time_to_progression_grouped	3<4	0.0930259	0.0608443	90	53	0.130087	1
P381.PWY	Time_to_progression_grouped	4<6	0.0364144	0.0635498	90	53	0.568189	1
P381.PWY	Time_to_progression_grouped	NP	0.0520979	0.0467714	90	53	0.268544	1
P4.PWY	Time_to_progression_grouped	>6	0.00633899	0.0421311	90	90	0.880768	1
P4.PWY	Time_to_progression_grouped	1<2	0.0218988	0.0397216	90	90	0.582905	1
P4.PWY	Time_to_progression_grouped	2<3	-0.076196	0.0397216	90	90	0.0585176	1
P4.PWY	Time_to_progression_grouped	3<4	0.0110035	0.0380306	90	90	0.773047	1
P4.PWY	Time_to_progression_grouped	4<6	0.0417212	0.0397216	90	90	0.29661	1
P4.PWY	Time_to_progression_grouped	NP	0.0155291	0.0292343	90	90	0.596703	1
P42.PWY	Time_to_progression_grouped	>6	-0.0823268	0.129597	90	90	0.527012	1
P42.PWY	Time_to_progression_grouped	1<2	-0.136084	0.122185	90	90	0.268603	1
P42.PWY	Time_to_progression_grouped	2<3	-0.0340838	0.122185	90	90	0.780976	1
P42.PWY	Time_to_progression_grouped	3<4	-0.112578	0.116984	90	90	0.338674	1
P42.PWY	Time_to_progression_grouped	4<6	-0.129467	0.122185	90	90	0.292404	1
P42.PWY	Time_to_progression_grouped	NP	-0.0899742	0.0899261	90	90	0.31996	1
P441.PWY	Time_to_progression_grouped	>6	-0.10507	0.0817941	90	89	0.202516	1
P441.PWY	Time_to_progression_grouped	1<2	0.0415862	0.0771162	90	89	0.591147	1
P441.PWY	Time_to_progression_grouped	2<3	-0.0810331	0.0771162	90	89	0.296404	1
P441.PWY	Time_to_progression_grouped	3<4	0.00794715	0.0738332	90	89	0.914544	1
P441.PWY	Time_to_progression_grouped	4<6	0.0302154	0.0771162	90	89	0.696198	1
P441.PWY	Time_to_progression_grouped	NP	-0.00427721	0.056756	90	89	0.940109	1
P461.PWY	Time_to_progression_grouped	>6	0.00976773	0.0730051	90	89	0.893888	1
P461.PWY	Time_to_progression_grouped	1<2	0.154669	0.0688299	90	89	0.027286	1
P461.PWY	Time_to_progression_grouped	2<3	0.177161	0.0688299	90	89	0.0118327	1
P461.PWY	Time_to_progression_grouped	3<4	0.120636	0.0658996	90	89	0.0707485	1
P461.PWY	Time_to_progression_grouped	4<6	0.0469854	0.0688299	90	89	0.496741	1
P461.PWY	Time_to_progression_grouped	NP	0.0931786	0.0506574	90	89	0.0694337	1
P562.PWY	Time_to_progression_grouped	>6	0.085455	0.0592852	90	90	0.153228	1
P562.PWY	Time_to_progression_grouped	1<2	0.13215	0.0558946	90	90	0.0204006	1
P562.PWY	Time_to_progression_grouped	2<3	0.0137529	0.0558946	90	90	0.80625	1
P562.PWY	Time_to_progression_grouped	3<4	0.090207	0.053515	90	90	0.0956215	1
P562.PWY	Time_to_progression_grouped	4<6	0.0392602	0.0558946	90	90	0.484397	1
P562.PWY	Time_to_progression_grouped	NP	0.0658369	0.0411373	90	90	0.113305	1
P621.PWY	Time_to_progression_grouped	>6	0.0382552	0.0294034	90	23	0.196842	1
P621.PWY	Time_to_progression_grouped	1<2	-0.0158651	0.0277217	90	23	0.568668	1
P621.PWY	Time_to_progression_grouped	2<3	0.0110011	0.0277217	90	23	0.692503	1
P621.PWY	Time_to_progression_grouped	3<4	0.00810995	0.0265416	90	23	0.760707	1
P621.PWY	Time_to_progression_grouped	4<6	0.00266382	0.0277217	90	23	0.92368	1
P621.PWY	Time_to_progression_grouped	NP	0.00367293	0.0204027	90	23	0.857574	1
PANTO.PWY	Time_to_progression_grouped	>6	0.0128202	0.0784803	90	90	0.870635	1
PANTO.PWY	Time_to_progression_grouped	1<2	-0.0374533	0.0739919	90	90	0.614072	1
PANTO.PWY	Time_to_progression_grouped	2<3	-0.00253402	0.0739919	90	90	0.972762	1
PANTO.PWY	Time_to_progression_grouped	3<4	-0.059314	0.0708419	90	90	0.404843	1
PANTO.PWY	Time_to_progression_grouped	4<6	-0.0851078	0.0739919	90	90	0.253352	1
PANTO.PWY	Time_to_progression_grouped	NP	-0.0525157	0.0544566	90	90	0.337667	1
PANTOSYN.PWY	Time_to_progression_grouped	>6	-0.00206629	0.0683784	90	90	0.975965	1
PANTOSYN.PWY	Time_to_progression_grouped	1<2	0.0113134	0.0644678	90	90	0.861123	1
PANTOSYN.PWY	Time_to_progression_grouped	2<3	0.0311413	0.0644678	90	90	0.630331	1
PANTOSYN.PWY	Time_to_progression_grouped	3<4	-0.0015774	0.0617232	90	90	0.979673	1
PANTOSYN.PWY	Time_to_progression_grouped	4<6	-0.0303549	0.0644678	90	90	0.63898	1
PANTOSYN.PWY	Time_to_progression_grouped	NP	-0.0231406	0.047362	90	90	0.62646	1
PENTOSE.P.PWY	Time_to_progression_grouped	>6	-0.0698439	0.0592325	90	90	0.241714	1
PENTOSE.P.PWY	Time_to_progression_grouped	1<2	-0.00678585	0.055845	90	90	0.90358	1
PENTOSE.P.PWY	Time_to_progression_grouped	2<3	-0.0280536	0.055845	90	90	0.616755	1
PENTOSE.P.PWY	Time_to_progression_grouped	3<4	-0.0552449	0.0534675	90	90	0.304496	1
PENTOSE.P.PWY	Time_to_progression_grouped	4<6	-0.0580704	0.055845	90	90	0.301434	1
PENTOSE.P.PWY	Time_to_progression_grouped	NP	-0.0447708	0.0409512	90	90	0.277551	1
PEPTIDOGLYCANSYN.PWY	Time_to_progression_grouped	>6	-0.0867254	0.0572267	90	90	0.133452	1
PEPTIDOGLYCANSYN.PWY	Time_to_progression_grouped	1<2	-0.0263129	0.0539538	90	90	0.627053	1
PEPTIDOGLYCANSYN.PWY	Time_to_progression_grouped	2<3	0.046036	0.0539538	90	90	0.395977	1
PEPTIDOGLYCANSYN.PWY	Time_to_progression_grouped	3<4	-0.0504321	0.0516568	90	90	0.331757	1
PEPTIDOGLYCANSYN.PWY	Time_to_progression_grouped	4<6	-0.0447204	0.0539538	90	90	0.409558	1
PEPTIDOGLYCANSYN.PWY	Time_to_progression_grouped	NP	-0.0228571	0.0397089	90	90	0.566433	1
PHOSLIPSYN.PWY	Time_to_progression_grouped	>6	-0.0553425	0.0689833	90	90	0.424722	1
PHOSLIPSYN.PWY	Time_to_progression_grouped	1<2	0.0692726	0.0650381	90	90	0.289954	1
PHOSLIPSYN.PWY	Time_to_progression_grouped	2<3	-0.0713827	0.0689833	90	90	0.303813	1
PHOSLIPSYN.PWY	Time_to_progression_grouped	3<4	-0.0413191	0.0622693	90	90	0.508836	1
PHOSLIPSYN.PWY	Time_to_progression_grouped	4<6	0.0202336	0.0650381	90	90	0.756511	1
PHOSLIPSYN.PWY	Time_to_progression_grouped	NP	-0.00438552	0.0478668	90	90	0.927224	1
POLYAMINSYN3.PWY	Time_to_progression_grouped	>6	0.0615935	0.0536064	90	90	0.254191	1
POLYAMINSYN3.PWY	Time_to_progression_grouped	1<2	0.075471	0.0505406	90	90	0.139539	1
POLYAMINSYN3.PWY	Time_to_progression_grouped	2<3	-0.0309134	0.0505406	90	90	0.542606	1
POLYAMINSYN3.PWY	Time_to_progression_grouped	3<4	0.0239817	0.0483889	90	90	0.621616	1
POLYAMINSYN3.PWY	Time_to_progression_grouped	4<6	0.0347925	0.0505406	90	90	0.493309	1
POLYAMINSYN3.PWY	Time_to_progression_grouped	NP	0.0240252	0.0364421	90	90	0.511842	1
POLYAMSYN.PWY	Time_to_progression_grouped	>6	0.0870801	0.0584255	90	90	0.139898	1
POLYAMSYN.PWY	Time_to_progression_grouped	1<2	0.0854137	0.0550841	90	90	0.124801	1
POLYAMSYN.PWY	Time_to_progression_grouped	2<3	0.0262486	0.0550841	90	90	0.634957	1
POLYAMSYN.PWY	Time_to_progression_grouped	3<4	0.0737926	0.052739	90	90	0.165478	1
POLYAMSYN.PWY	Time_to_progression_grouped	4<6	0.0611765	0.0550841	90	90	0.269947	1
POLYAMSYN.PWY	Time_to_progression_grouped	NP	0.0655989	0.0405408	90	90	0.109436	1
POLYISOPRENSYN.PWY	Time_to_progression_grouped	>6	-0.018834	0.0525093	90	90	0.720746	1
POLYISOPRENSYN.PWY	Time_to_progression_grouped	1<2	0.00812688	0.0495063	90	90	0.870005	1
POLYISOPRENSYN.PWY	Time_to_progression_grouped	2<3	0.0997731	0.0495063	90	90	0.0471027	1
POLYISOPRENSYN.PWY	Time_to_progression_grouped	3<4	0.0438031	0.0473986	90	90	0.358091	1
POLYISOPRENSYN.PWY	Time_to_progression_grouped	4<6	0.0280292	0.0495063	90	90	0.572802	1
POLYISOPRENSYN.PWY	Time_to_progression_grouped	NP	0.0416008	0.0364356	90	90	0.256837	1
PPGPPMET.PWY	Time_to_progression_grouped	>6	-0.0437864	0.125045	90	90	0.727103	1
PPGPPMET.PWY	Time_to_progression_grouped	1<2	0.0570825	0.117894	90	90	0.62953	1
PPGPPMET.PWY	Time_to_progression_grouped	2<3	-0.262942	0.117894	90	90	0.0284247	1
PPGPPMET.PWY	Time_to_progression_grouped	3<4	-0.175611	0.112875	90	90	0.12356	1
PPGPPMET.PWY	Time_to_progression_grouped	4<6	0.0755005	0.117894	90	90	0.52367	1
PPGPPMET.PWY	Time_to_progression_grouped	NP	-0.0790101	0.0867676	90	90	0.365146	1
PROTOCATECHUATE.ORTHO.CLEAVAGE.PWY	Time_to_progression_grouped	>6	0.0479695	0.101359	90	70	0.637267	1
PROTOCATECHUATE.ORTHO.CLEAVAGE.PWY	Time_to_progression_grouped	1<2	-0.0462934	0.095562	90	70	0.629355	1
PROTOCATECHUATE.ORTHO.CLEAVAGE.PWY	Time_to_progression_grouped	2<3	0.00601573	0.095562	90	70	0.949957	1
PROTOCATECHUATE.ORTHO.CLEAVAGE.PWY	Time_to_progression_grouped	3<4	0.102409	0.0914936	90	70	0.266239	1
PROTOCATECHUATE.ORTHO.CLEAVAGE.PWY	Time_to_progression_grouped	4<6	-0.0236322	0.095562	90	70	0.805289	1
PROTOCATECHUATE.ORTHO.CLEAVAGE.PWY	Time_to_progression_grouped	NP	0.0185463	0.0703317	90	70	0.792666	1
PRPP.PWY	Time_to_progression_grouped	>6	0.00984958	0.048715	90	90	0.840265	1
PRPP.PWY	Time_to_progression_grouped	1<2	0.0432827	0.0459289	90	90	0.348731	1
PRPP.PWY	Time_to_progression_grouped	2<3	0.0137465	0.0459289	90	90	0.765459	1
PRPP.PWY	Time_to_progression_grouped	3<4	0.0453384	0.0439736	90	90	0.305519	1
PRPP.PWY	Time_to_progression_grouped	4<6	0.0282444	0.0459289	90	90	0.540265	1
PRPP.PWY	Time_to_progression_grouped	NP	0.0499686	0.0337928	90	90	0.143126	1
PWY.1269	Time_to_progression_grouped	>6	-0.0696171	0.110649	90	90	0.530967	1
PWY.1269	Time_to_progression_grouped	1<2	-0.0554666	0.104321	90	90	0.596361	1
PWY.1269	Time_to_progression_grouped	2<3	-0.155029	0.104321	90	90	0.141049	1
PWY.1269	Time_to_progression_grouped	3<4	-0.0838871	0.09988	90	90	0.403389	1
PWY.1269	Time_to_progression_grouped	4<6	0.0357326	0.104321	90	90	0.732822	1
PWY.1269	Time_to_progression_grouped	NP	-0.0841178	0.0767784	90	90	0.276426	1
PWY.181	Time_to_progression_grouped	>6	0.08036	0.06968	90	40	0.252109	1
PWY.181	Time_to_progression_grouped	1<2	0.0046609	0.0656949	90	40	0.94361	1
PWY.181	Time_to_progression_grouped	2<3	0.0323344	0.0656949	90	40	0.623884	1
PWY.181	Time_to_progression_grouped	3<4	0.0562545	0.0628981	90	40	0.373707	1
PWY.181	Time_to_progression_grouped	4<6	0.0516676	0.0656949	90	40	0.433827	1
PWY.181	Time_to_progression_grouped	NP	0.0445907	0.0483502	90	40	0.359074	1
PWY.1861	Time_to_progression_grouped	>6	0.0858423	0.0550159	90	48	0.122489	1
PWY.1861	Time_to_progression_grouped	1<2	0.00449714	0.0518695	90	48	0.931118	1
PWY.1861	Time_to_progression_grouped	2<3	0.00551853	0.0518695	90	48	0.915528	1
PWY.1861	Time_to_progression_grouped	3<4	0.0119384	0.0496612	90	48	0.810616	1
PWY.1861	Time_to_progression_grouped	4<6	-0.00240433	0.0518695	90	48	0.96314	1
PWY.1861	Time_to_progression_grouped	NP	0.0385752	0.0381749	90	48	0.315199	1
PWY.2941	Time_to_progression_grouped	>6	0.0477591	0.0952392	90	90	0.617371	1
PWY.2941	Time_to_progression_grouped	1<2	0.0971873	0.0897924	90	90	0.282229	1
PWY.2941	Time_to_progression_grouped	2<3	0.141665	0.0897924	90	90	0.11844	1
PWY.2941	Time_to_progression_grouped	3<4	0.106126	0.0859697	90	90	0.220514	1
PWY.2941	Time_to_progression_grouped	4<6	0.0963031	0.0897924	90	90	0.2866	1
PWY.2941	Time_to_progression_grouped	NP	0.114937	0.0660854	90	90	0.0857027	1
PWY.2942	Time_to_progression_grouped	>6	0.00669571	0.0559552	90	90	0.90504	1
PWY.2942	Time_to_progression_grouped	1<2	0.002878	0.0527551	90	90	0.956625	1
PWY.2942	Time_to_progression_grouped	2<3	0.106984	0.0527551	90	90	0.0457741	1
PWY.2942	Time_to_progression_grouped	3<4	0.0365875	0.0505091	90	90	0.470873	1
PWY.2942	Time_to_progression_grouped	4<6	-0.00186269	0.0527551	90	90	0.971919	1
PWY.2942	Time_to_progression_grouped	NP	0.0356969	0.0388267	90	90	0.360555	1
PWY.3001	Time_to_progression_grouped	>6	-0.0131521	0.0550963	90	90	0.811918	1
PWY.3001	Time_to_progression_grouped	1<2	-0.00352752	0.0519453	90	90	0.946022	1
PWY.3001	Time_to_progression_grouped	2<3	0.0284433	0.0519453	90	90	0.585462	1
PWY.3001	Time_to_progression_grouped	3<4	-0.0169979	0.0497339	90	90	0.733383	1
PWY.3001	Time_to_progression_grouped	4<6	-0.0100644	0.0519453	90	90	0.846846	1
PWY.3001	Time_to_progression_grouped	NP	-0.00343495	0.0382307	90	90	0.928625	1
PWY.3661	Time_to_progression_grouped	>6	0.018265	0.0417531	90	14	0.662919	1
PWY.3661	Time_to_progression_grouped	1<2	-3.19751e-17	0.0393652	90	14	1	1
PWY.3661	Time_to_progression_grouped	2<3	0.00928586	0.0393652	90	14	0.814099	1
PWY.3661	Time_to_progression_grouped	3<4	0.0175375	0.0376893	90	14	0.642922	1
PWY.3661	Time_to_progression_grouped	4<6	0.0417836	0.0393652	90	14	0.291571	1
PWY.3661	Time_to_progression_grouped	NP	0.0204972	0.028972	90	14	0.481248	1
PWY.3781	Time_to_progression_grouped	>6	0.224304	0.164745	90	90	0.177469	1
PWY.3781	Time_to_progression_grouped	1<2	0.125388	0.144693	90	90	0.388965	1
PWY.3781	Time_to_progression_grouped	2<3	-0.059409	0.152493	90	90	0.69796	1
PWY.3781	Time_to_progression_grouped	3<4	0.285599	0.14461	90	90	0.0520099	1
PWY.3781	Time_to_progression_grouped	4<6	0.117757	0.14461	90	90	0.418085	1
PWY.3781	Time_to_progression_grouped	NP	0.120869	0.11073	90	90	0.278716	1
PWY.4984	Time_to_progression_grouped	>6	0.0984043	0.0847887	90	80	0.249139	1
PWY.4984	Time_to_progression_grouped	1<2	-0.0365413	0.0799396	90	80	0.648785	1
PWY.4984	Time_to_progression_grouped	2<3	0.113806	0.0799396	90	80	0.158297	1
PWY.4984	Time_to_progression_grouped	3<4	0.130373	0.0765363	90	80	0.0922325	1
PWY.4984	Time_to_progression_grouped	4<6	0.00255383	0.0799396	90	80	0.974591	1
PWY.4984	Time_to_progression_grouped	NP	0.0119081	0.0588339	90	80	0.840098	1
PWY.5005	Time_to_progression_grouped	>6	0.0832135	0.0591625	90	79	0.163302	1
PWY.5005	Time_to_progression_grouped	1<2	-0.00364376	0.0557789	90	79	0.948072	1
PWY.5005	Time_to_progression_grouped	2<3	0.00335642	0.0557789	90	79	0.952162	1
PWY.5005	Time_to_progression_grouped	3<4	0.109758	0.0534043	90	79	0.0430005	1
PWY.5005	Time_to_progression_grouped	4<6	0.0112792	0.0557789	90	79	0.840246	1
PWY.5005	Time_to_progression_grouped	NP	0.0476276	0.0410522	90	79	0.249305	1
PWY.5022	Time_to_progression_grouped	>6	-0.0168477	0.0998568	90	90	0.866428	1
PWY.5022	Time_to_progression_grouped	1<2	-0.127816	0.0941459	90	90	0.178258	1
PWY.5022	Time_to_progression_grouped	2<3	-0.0571545	0.0941459	90	90	0.545452	1
PWY.5022	Time_to_progression_grouped	3<4	0.0112612	0.0901378	90	90	0.900879	1
PWY.5022	Time_to_progression_grouped	4<6	-0.108182	0.0941459	90	90	0.253819	1
PWY.5022	Time_to_progression_grouped	NP	-0.0459869	0.0692895	90	90	0.508727	1
PWY.5028	Time_to_progression_grouped	>6	0.0621746	0.0592899	90	52	0.297381	1
PWY.5028	Time_to_progression_grouped	1<2	-0.00665082	0.0558991	90	52	0.905579	1
PWY.5028	Time_to_progression_grouped	2<3	0.0235517	0.0558991	90	52	0.674606	1
PWY.5028	Time_to_progression_grouped	3<4	0.0224434	0.0535193	90	52	0.676042	1
PWY.5028	Time_to_progression_grouped	4<6	0.0222481	0.0558991	90	52	0.691648	1
PWY.5028	Time_to_progression_grouped	NP	0.0196718	0.0411406	90	52	0.633792	1
PWY.5088	Time_to_progression_grouped	>6	0.00529021	0.0396423	90	44	0.894162	1
PWY.5088	Time_to_progression_grouped	1<2	0.0289569	0.0373751	90	44	0.440685	1
PWY.5088	Time_to_progression_grouped	2<3	0.025839	0.0373751	90	44	0.491284	1
PWY.5088	Time_to_progression_grouped	3<4	0.0480665	0.035784	90	44	0.182862	1
PWY.5088	Time_to_progression_grouped	4<6	0.00394897	0.0373751	90	44	0.916109	1
PWY.5088	Time_to_progression_grouped	NP	0.0493004	0.0274025	90	44	0.0757741	1
PWY.5097	Time_to_progression_grouped	>6	0.0203018	0.0494764	90	90	0.682619	1
PWY.5097	Time_to_progression_grouped	1<2	-0.0141723	0.0466468	90	90	0.762024	1
PWY.5097	Time_to_progression_grouped	2<3	0.00765028	0.0466468	90	90	0.870127	1
PWY.5097	Time_to_progression_grouped	3<4	0.000936636	0.0446609	90	90	0.983318	1
PWY.5097	Time_to_progression_grouped	4<6	-0.0245377	0.0466468	90	90	0.600269	1
PWY.5097	Time_to_progression_grouped	NP	-0.0179013	0.0343311	90	90	0.603455	1
PWY.5100	Time_to_progression_grouped	>6	-0.132436	0.111791	90	90	0.239526	1
PWY.5100	Time_to_progression_grouped	1<2	-0.0513259	0.105397	90	90	0.627559	1
PWY.5100	Time_to_progression_grouped	2<3	0.0719184	0.105397	90	90	0.496913	1
PWY.5100	Time_to_progression_grouped	3<4	-0.057216	0.10091	90	90	0.572244	1
PWY.5100	Time_to_progression_grouped	4<6	-0.074334	0.105397	90	90	0.482614	1
PWY.5100	Time_to_progression_grouped	NP	-0.0330978	0.0775702	90	90	0.670716	1
PWY.5101	Time_to_progression_grouped	>6	0.0515313	0.0816677	90	90	0.529825	1
PWY.5101	Time_to_progression_grouped	1<2	0.0541178	0.0774768	90	90	0.486864	1
PWY.5101	Time_to_progression_grouped	2<3	-0.0113633	0.0816677	90	90	0.889685	1
PWY.5101	Time_to_progression_grouped	3<4	0.0547289	0.0745521	90	90	0.465006	1
PWY.5101	Time_to_progression_grouped	4<6	0.0424169	0.0774768	90	90	0.585556	1
PWY.5101	Time_to_progression_grouped	NP	0.0725985	0.0596417	90	90	0.227046	1
PWY.5103	Time_to_progression_grouped	>6	-0.0511633	0.0650716	90	90	0.433953	1
PWY.5103	Time_to_progression_grouped	1<2	-0.0134951	0.0613501	90	90	0.826436	1
PWY.5103	Time_to_progression_grouped	2<3	0.00382762	0.0613501	90	90	0.950402	1
PWY.5103	Time_to_progression_grouped	3<4	-0.0188812	0.0587383	90	90	0.74868	1
PWY.5103	Time_to_progression_grouped	4<6	-0.0255121	0.0613501	90	90	0.678597	1
PWY.5103	Time_to_progression_grouped	NP	-0.00749881	0.0451362	90	90	0.868463	1
PWY.5104	Time_to_progression_grouped	>6	-0.113705	0.146258	90	90	0.439119	1
PWY.5104	Time_to_progression_grouped	1<2	-0.149701	0.137893	90	90	0.280791	1
PWY.5104	Time_to_progression_grouped	2<3	-0.0786425	0.137893	90	90	0.570008	1
PWY.5104	Time_to_progression_grouped	3<4	-0.0844799	0.132023	90	90	0.52401	1
PWY.5104	Time_to_progression_grouped	4<6	-0.107757	0.137893	90	90	0.436761	1
PWY.5104	Time_to_progression_grouped	NP	-0.0851765	0.101157	90	90	0.40228	1
PWY.5121	Time_to_progression_grouped	>6	-0.100055	0.0640019	90	90	0.121782	1
PWY.5121	Time_to_progression_grouped	1<2	-0.0820831	0.0603415	90	90	0.177415	1
PWY.5121	Time_to_progression_grouped	2<3	-0.0695339	0.0603415	90	90	0.25249	1
PWY.5121	Time_to_progression_grouped	3<4	-0.154863	0.0577726	90	90	0.00886326	1
PWY.5121	Time_to_progression_grouped	4<6	-0.106159	0.0603415	90	90	0.08221	1
PWY.5121	Time_to_progression_grouped	NP	-0.108084	0.0444102	90	90	0.017089	1
PWY.5154	Time_to_progression_grouped	>6	0.114822	0.0903898	90	90	0.207528	1
PWY.5154	Time_to_progression_grouped	1<2	-0.0778491	0.0852204	90	90	0.363624	1
PWY.5154	Time_to_progression_grouped	2<3	-0.0187387	0.0852204	90	90	0.826501	1
PWY.5154	Time_to_progression_grouped	3<4	-0.0294707	0.0815923	90	90	0.718872	1
PWY.5154	Time_to_progression_grouped	4<6	-0.0094266	0.0852204	90	90	0.912189	1
PWY.5154	Time_to_progression_grouped	NP	-0.0153444	0.0627205	90	90	0.807333	1
PWY.5177	Time_to_progression_grouped	>6	-0.0230616	0.0554901	90	86	0.678776	1
PWY.5177	Time_to_progression_grouped	1<2	-0.0651337	0.0523166	90	86	0.216639	1
PWY.5177	Time_to_progression_grouped	2<3	-0.0465345	0.0523166	90	86	0.376317	1
PWY.5177	Time_to_progression_grouped	3<4	0.0748118	0.0500893	90	86	0.139081	1
PWY.5177	Time_to_progression_grouped	4<6	-0.0103553	0.0523166	90	86	0.84358	1
PWY.5177	Time_to_progression_grouped	NP	-0.0223403	0.0385033	90	86	0.563376	1
PWY.5178	Time_to_progression_grouped	>6	0.0382507	0.0454755	90	24	0.402693	1
PWY.5178	Time_to_progression_grouped	1<2	-0.0296296	0.0428747	90	24	0.491448	1
PWY.5178	Time_to_progression_grouped	2<3	0.00355489	0.0428747	90	24	0.93412	1
PWY.5178	Time_to_progression_grouped	3<4	-0.0296296	0.0410494	90	24	0.472444	1
PWY.5178	Time_to_progression_grouped	4<6	-0.0125509	0.0428747	90	24	0.770455	1
PWY.5178	Time_to_progression_grouped	NP	-0.0027236	0.0315549	90	24	0.931425	1
PWY.5180	Time_to_progression_grouped	>6	0.0558686	0.0717348	90	36	0.4383	1
PWY.5180	Time_to_progression_grouped	1<2	-0.0280849	0.0676322	90	36	0.679023	1
PWY.5180	Time_to_progression_grouped	2<3	0.00556609	0.0676322	90	36	0.934607	1
PWY.5180	Time_to_progression_grouped	3<4	-0.0120909	0.0647529	90	36	0.852333	1
PWY.5180	Time_to_progression_grouped	4<6	-0.0272154	0.0676322	90	36	0.688422	1
PWY.5180	Time_to_progression_grouped	NP	0.0123266	0.049776	90	36	0.805023	1
PWY.5181	Time_to_progression_grouped	>6	0.0334604	0.047449	90	31	0.482669	1
PWY.5181	Time_to_progression_grouped	1<2	-0.0251834	0.0447353	90	31	0.574991	1
PWY.5181	Time_to_progression_grouped	2<3	0.0146509	0.0447353	90	31	0.744113	1
PWY.5181	Time_to_progression_grouped	3<4	0.0106699	0.0428308	90	31	0.803886	1
PWY.5181	Time_to_progression_grouped	4<6	0.0156412	0.0447353	90	31	0.727495	1
PWY.5181	Time_to_progression_grouped	NP	0.0120337	0.0329243	90	31	0.715672	1
PWY.5182	Time_to_progression_grouped	>6	0.0558686	0.0717348	90	36	0.4383	1
PWY.5182	Time_to_progression_grouped	1<2	-0.0280849	0.0676322	90	36	0.679023	1
PWY.5182	Time_to_progression_grouped	2<3	0.00556609	0.0676322	90	36	0.934607	1
PWY.5182	Time_to_progression_grouped	3<4	-0.0120909	0.0647529	90	36	0.852333	1
PWY.5182	Time_to_progression_grouped	4<6	-0.0272154	0.0676322	90	36	0.688422	1
PWY.5182	Time_to_progression_grouped	NP	0.0123266	0.049776	90	36	0.805023	1
PWY.5188	Time_to_progression_grouped	>6	-0.00125943	0.0813126	90	90	0.987679	1
PWY.5188	Time_to_progression_grouped	1<2	-0.0771086	0.0766623	90	90	0.317425	1
PWY.5188	Time_to_progression_grouped	2<3	-0.116577	0.0766623	90	90	0.132148	1
PWY.5188	Time_to_progression_grouped	3<4	-0.0813323	0.0733986	90	90	0.271023	1
PWY.5188	Time_to_progression_grouped	4<6	-0.055279	0.0766623	90	90	0.472892	1
PWY.5188	Time_to_progression_grouped	NP	-0.113024	0.0564219	90	90	0.0484189	1
PWY.5189	Time_to_progression_grouped	>6	0.00292935	0.0811434	90	90	0.971289	1
PWY.5189	Time_to_progression_grouped	1<2	-0.104624	0.0765028	90	90	0.175134	1
PWY.5189	Time_to_progression_grouped	2<3	-0.114014	0.0765028	90	90	0.139928	1
PWY.5189	Time_to_progression_grouped	3<4	-0.093042	0.0732458	90	90	0.207537	1
PWY.5189	Time_to_progression_grouped	4<6	-0.0458228	0.0765028	90	90	0.550825	1
PWY.5189	Time_to_progression_grouped	NP	-0.117647	0.0563045	90	90	0.0397268	1
PWY.5265	Time_to_progression_grouped	>6	-0.0123665	0.0858308	90	33	0.885787	1
PWY.5265	Time_to_progression_grouped	1<2	0.0280133	0.080922	90	33	0.730086	1
PWY.5265	Time_to_progression_grouped	2<3	0.0486546	0.080922	90	33	0.54931	1
PWY.5265	Time_to_progression_grouped	3<4	0.14902	0.0774769	90	33	0.0578566	1
PWY.5265	Time_to_progression_grouped	4<6	0.0157251	0.080922	90	33	0.846397	1
PWY.5265	Time_to_progression_grouped	NP	0.0698468	0.059557	90	33	0.244242	1
PWY.5304	Time_to_progression_grouped	>6	0.0388178	0.0779142	90	82	0.619652	1
PWY.5304	Time_to_progression_grouped	1<2	0.0246456	0.0734582	90	82	0.738091	1
PWY.5304	Time_to_progression_grouped	2<3	0.0487719	0.0734582	90	82	0.508569	1
PWY.5304	Time_to_progression_grouped	3<4	0.128562	0.0703309	90	82	0.0711487	1
PWY.5304	Time_to_progression_grouped	4<6	0.0462931	0.0734582	90	82	0.530298	1
PWY.5304	Time_to_progression_grouped	NP	0.0502902	0.0540638	90	82	0.354964	1
PWY.5345	Time_to_progression_grouped	>6	0.147687	0.102971	90	90	0.155301	1
PWY.5345	Time_to_progression_grouped	1<2	0.0750889	0.0970821	90	90	0.441475	1
PWY.5345	Time_to_progression_grouped	2<3	-0.166044	0.0970821	90	90	0.0909831	1
PWY.5345	Time_to_progression_grouped	3<4	0.00475571	0.0929491	90	90	0.959319	1
PWY.5345	Time_to_progression_grouped	4<6	0.0373084	0.0970821	90	90	0.701753	1
PWY.5345	Time_to_progression_grouped	NP	-0.0320015	0.0708724	90	90	0.652853	1
PWY.5347	Time_to_progression_grouped	>6	-0.0194713	0.0611134	90	90	0.750858	1
PWY.5347	Time_to_progression_grouped	1<2	-0.016332	0.0576182	90	90	0.777567	1
PWY.5347	Time_to_progression_grouped	2<3	-0.0662793	0.0576182	90	90	0.253459	1
PWY.5347	Time_to_progression_grouped	3<4	-0.0183278	0.0551652	90	90	0.740585	1
PWY.5347	Time_to_progression_grouped	4<6	0.00742068	0.0576182	90	90	0.897849	1
PWY.5347	Time_to_progression_grouped	NP	-0.00348258	0.0417976	90	90	0.933818	1
PWY.5384	Time_to_progression_grouped	>6	-0.0156934	0.0885786	90	90	0.859807	1
PWY.5384	Time_to_progression_grouped	1<2	0.0197792	0.0835127	90	90	0.813364	1
PWY.5384	Time_to_progression_grouped	2<3	-0.101719	0.0835127	90	90	0.226672	1
PWY.5384	Time_to_progression_grouped	3<4	0.0188032	0.0799573	90	90	0.814659	1
PWY.5384	Time_to_progression_grouped	4<6	0.00801626	0.0835127	90	90	0.923761	1
PWY.5384	Time_to_progression_grouped	NP	0.0181755	0.0614637	90	90	0.768189	1
PWY.5415	Time_to_progression_grouped	>6	0.0501611	0.0629986	90	36	0.428173	1
PWY.5415	Time_to_progression_grouped	1<2	-0.0268876	0.0593957	90	36	0.651955	1
PWY.5415	Time_to_progression_grouped	2<3	0.00270638	0.0593957	90	36	0.963766	1
PWY.5415	Time_to_progression_grouped	3<4	-0.0143363	0.056867	90	36	0.801585	1
PWY.5415	Time_to_progression_grouped	4<6	-0.024776	0.0593957	90	36	0.677657	1
PWY.5415	Time_to_progression_grouped	NP	0.00410286	0.043714	90	36	0.925449	1
PWY.5417	Time_to_progression_grouped	>6	0.0381583	0.0658014	90	54	0.563552	1
PWY.5417	Time_to_progression_grouped	1<2	-0.0304908	0.0620382	90	54	0.624382	1
PWY.5417	Time_to_progression_grouped	2<3	0.0043765	0.0620382	90	54	0.943929	1
PWY.5417	Time_to_progression_grouped	3<4	-0.0109588	0.059397	90	54	0.85407	1
PWY.5417	Time_to_progression_grouped	4<6	2.24416e-05	0.0620382	90	54	0.999712	1
PWY.5417	Time_to_progression_grouped	NP	0.00609674	0.0456589	90	54	0.894099	1
PWY.5419	Time_to_progression_grouped	>6	0.0449901	0.060192	90	34	0.456909	1
PWY.5419	Time_to_progression_grouped	1<2	-0.0364245	0.0567495	90	34	0.522741	1
PWY.5419	Time_to_progression_grouped	2<3	0.00358529	0.0567495	90	34	0.949777	1
PWY.5419	Time_to_progression_grouped	3<4	-0.0373637	0.0543335	90	34	0.493576	1
PWY.5419	Time_to_progression_grouped	4<6	-0.0157614	0.0567495	90	34	0.781905	1
PWY.5419	Time_to_progression_grouped	NP	-0.00716874	0.0417665	90	34	0.86414	1
PWY.5420	Time_to_progression_grouped	>6	0.0214299	0.0590091	90	26	0.717407	1
PWY.5420	Time_to_progression_grouped	1<2	-0.0455081	0.0556343	90	26	0.415708	1
PWY.5420	Time_to_progression_grouped	2<3	0.00306059	0.0556343	90	26	0.956261	1
PWY.5420	Time_to_progression_grouped	3<4	-0.0428588	0.0532658	90	26	0.423337	1
PWY.5420	Time_to_progression_grouped	4<6	-0.0290529	0.0556343	90	26	0.602914	1
PWY.5420	Time_to_progression_grouped	NP	-0.00971713	0.0408655	90	26	0.812656	1
PWY.5430	Time_to_progression_grouped	>6	0.0108551	0.0565447	90	22	0.848232	1
PWY.5430	Time_to_progression_grouped	1<2	-0.0410424	0.0533109	90	22	0.443563	1
PWY.5430	Time_to_progression_grouped	2<3	0.000446987	0.0533109	90	22	0.99333	1
PWY.5430	Time_to_progression_grouped	3<4	-0.0410424	0.0510413	90	22	0.423635	1
PWY.5430	Time_to_progression_grouped	4<6	-0.0410424	0.0533109	90	22	0.443563	1
PWY.5430	Time_to_progression_grouped	NP	-0.0126137	0.0392358	90	22	0.74865	1
PWY.5431	Time_to_progression_grouped	>6	0.0381583	0.0658014	90	54	0.563552	1
PWY.5431	Time_to_progression_grouped	1<2	-0.0304908	0.0620382	90	54	0.624382	1
PWY.5431	Time_to_progression_grouped	2<3	0.0043765	0.0620382	90	54	0.943929	1
PWY.5431	Time_to_progression_grouped	3<4	-0.0109588	0.059397	90	54	0.85407	1
PWY.5431	Time_to_progression_grouped	4<6	2.24416e-05	0.0620382	90	54	0.999712	1
PWY.5431	Time_to_progression_grouped	NP	0.00609674	0.0456589	90	54	0.894099	1
PWY.5484	Time_to_progression_grouped	>6	-0.0678938	0.0627202	90	90	0.282171	1
PWY.5484	Time_to_progression_grouped	1<2	-0.0578562	0.0591332	90	90	0.330717	1
PWY.5484	Time_to_progression_grouped	2<3	0.00901948	0.0591332	90	90	0.87914	1
PWY.5484	Time_to_progression_grouped	3<4	-0.0549612	0.0566157	90	90	0.334481	1
PWY.5484	Time_to_progression_grouped	4<6	-0.0632175	0.0591332	90	90	0.288137	1
PWY.5484	Time_to_progression_grouped	NP	-0.0396376	0.0435209	90	90	0.365052	1
PWY.5499	Time_to_progression_grouped	>6	-7.09843e-18	0.0196416	90	11	1	1
PWY.5499	Time_to_progression_grouped	1<2	-6.39502e-18	0.0185182	90	11	1	1
PWY.5499	Time_to_progression_grouped	2<3	0.00363728	0.0185182	90	11	0.844765	1
PWY.5499	Time_to_progression_grouped	3<4	0.00659541	0.0177299	90	11	0.710845	1
PWY.5499	Time_to_progression_grouped	4<6	0.0150441	0.0185182	90	11	0.41889	1
PWY.5499	Time_to_progression_grouped	NP	0.00791532	0.0136291	90	11	0.562971	1
PWY.5505	Time_to_progression_grouped	>6	0.0948601	0.0885179	90	86	0.286984	1
PWY.5505	Time_to_progression_grouped	1<2	-0.0521469	0.0834555	90	86	0.533786	1
PWY.5505	Time_to_progression_grouped	2<3	0.0636558	0.0834555	90	86	0.447774	1
PWY.5505	Time_to_progression_grouped	3<4	0.242456	0.0799025	90	86	0.00321767	1
PWY.5505	Time_to_progression_grouped	4<6	0.00143959	0.0834555	90	86	0.986279	1
PWY.5505	Time_to_progression_grouped	NP	0.0461718	0.0614216	90	86	0.454346	1
PWY.5507	Time_to_progression_grouped	>6	-0.00993662	0.080436	90	56	0.901982	1
PWY.5507	Time_to_progression_grouped	1<2	0.0301162	0.0758358	90	56	0.692295	1
PWY.5507	Time_to_progression_grouped	2<3	0.0605073	0.0758358	90	56	0.427221	1
PWY.5507	Time_to_progression_grouped	3<4	0.0874711	0.0726072	90	56	0.231737	1
PWY.5507	Time_to_progression_grouped	4<6	0.0348139	0.0758358	90	56	0.647384	1
PWY.5507	Time_to_progression_grouped	NP	0.0590735	0.0558136	90	56	0.29294	1
PWY.5509	Time_to_progression_grouped	>6	-0.00285476	0.106082	90	90	0.978595	1
PWY.5509	Time_to_progression_grouped	1<2	-0.080457	0.100015	90	90	0.423438	1
PWY.5509	Time_to_progression_grouped	2<3	-0.0139047	0.100015	90	90	0.889767	1
PWY.5509	Time_to_progression_grouped	3<4	0.0414992	0.0957574	90	90	0.665864	1
PWY.5509	Time_to_progression_grouped	4<6	-0.0126941	0.100015	90	90	0.899309	1
PWY.5509	Time_to_progression_grouped	NP	-0.0319931	0.0736093	90	90	0.664956	1
PWY.5529	Time_to_progression_grouped	>6	-3.19429e-17	0.0269017	90	15	1	1
PWY.5529	Time_to_progression_grouped	1<2	0.00850994	0.0253632	90	15	0.738077	1
PWY.5529	Time_to_progression_grouped	2<3	0.0293238	0.0253632	90	15	0.250934	1
PWY.5529	Time_to_progression_grouped	3<4	0.00739178	0.0242834	90	15	0.761588	1
PWY.5529	Time_to_progression_grouped	4<6	0.0158635	0.0253632	90	15	0.53339	1
PWY.5529	Time_to_progression_grouped	NP	0.0142443	0.0186668	90	15	0.447576	1
PWY.5531	Time_to_progression_grouped	>6	0.0461461	0.0455086	90	35	0.313526	1
PWY.5531	Time_to_progression_grouped	1<2	-0.00628837	0.0429059	90	35	0.883833	1
PWY.5531	Time_to_progression_grouped	2<3	0.0441187	0.0429059	90	35	0.306811	1
PWY.5531	Time_to_progression_grouped	3<4	0.0224452	0.0410793	90	35	0.586265	1
PWY.5531	Time_to_progression_grouped	4<6	0.0203237	0.0429059	90	35	0.636971	1
PWY.5531	Time_to_progression_grouped	NP	0.0248718	0.0315779	90	35	0.433154	1
PWY.5647	Time_to_progression_grouped	>6	0.0552457	0.0223547	90	15	0.0155065	1
PWY.5647	Time_to_progression_grouped	1<2	-3.67714e-17	0.0210762	90	15	1	1
PWY.5647	Time_to_progression_grouped	2<3	0.0227487	0.0210762	90	15	0.283556	1
PWY.5647	Time_to_progression_grouped	3<4	-3.24687e-17	0.020179	90	15	1	1
PWY.5647	Time_to_progression_grouped	4<6	0.0108176	0.0210762	90	15	0.609132	1
PWY.5647	Time_to_progression_grouped	NP	0.0106593	0.0155117	90	15	0.493885	1
PWY.5651	Time_to_progression_grouped	>6	0.0537561	0.0313868	90	26	0.0905018	1
PWY.5651	Time_to_progression_grouped	1<2	-0.0186738	0.0295918	90	26	0.529744	1
PWY.5651	Time_to_progression_grouped	2<3	0.0102263	0.0295918	90	26	0.730534	1
PWY.5651	Time_to_progression_grouped	3<4	-0.0129508	0.0283319	90	26	0.648788	1
PWY.5651	Time_to_progression_grouped	4<6	0.00835755	0.0295918	90	26	0.778318	1
PWY.5651	Time_to_progression_grouped	NP	0.001851	0.0217789	90	26	0.932474	1
PWY.5654	Time_to_progression_grouped	>6	0.055589	0.022705	90	16	0.0164595	1
PWY.5654	Time_to_progression_grouped	1<2	3.19751e-18	0.0214065	90	16	1	1
PWY.5654	Time_to_progression_grouped	2<3	0.0230638	0.0214065	90	16	0.284414	1
PWY.5654	Time_to_progression_grouped	3<4	5.9034e-18	0.0204952	90	16	1	1
PWY.5654	Time_to_progression_grouped	4<6	0.0108176	0.0214065	90	16	0.614657	1
PWY.5654	Time_to_progression_grouped	NP	0.0111993	0.0157548	90	16	0.479167	1
PWY.5655	Time_to_progression_grouped	>6	0.0417387	0.0278468	90	13	0.137701	1
PWY.5655	Time_to_progression_grouped	1<2	-1.91851e-17	0.0262542	90	13	1	1
PWY.5655	Time_to_progression_grouped	2<3	0.0283018	0.0262542	90	13	0.284161	1
PWY.5655	Time_to_progression_grouped	3<4	-1.77102e-17	0.0251365	90	13	1	1
PWY.5655	Time_to_progression_grouped	4<6	-1.77117e-17	0.0262542	90	13	1	1
PWY.5655	Time_to_progression_grouped	NP	0.0134608	0.0193226	90	13	0.487979	1
PWY.5659	Time_to_progression_grouped	>6	-0.0201732	0.0575497	90	90	0.726825	1
PWY.5659	Time_to_progression_grouped	1<2	-0.0722758	0.0542583	90	90	0.186484	1
PWY.5659	Time_to_progression_grouped	2<3	-0.0140977	0.0542583	90	90	0.795642	1
PWY.5659	Time_to_progression_grouped	3<4	-0.0680495	0.0519484	90	90	0.193829	1
PWY.5659	Time_to_progression_grouped	4<6	-0.067904	0.0542583	90	90	0.21427	1
PWY.5659	Time_to_progression_grouped	NP	-0.0635556	0.0399331	90	90	0.115287	1
PWY.5667	Time_to_progression_grouped	>6	-0.0551473	0.0857147	90	90	0.522049	1
PWY.5667	Time_to_progression_grouped	1<2	-0.0372547	0.106905	90	90	0.728508	1
PWY.5667	Time_to_progression_grouped	2<3	-0.0608275	0.0857147	90	90	0.480245	1
PWY.5667	Time_to_progression_grouped	3<4	-0.0680332	0.0773721	90	90	0.382206	1
PWY.5667	Time_to_progression_grouped	4<6	0.0118193	0.0857147	90	90	0.890717	1
PWY.5667	Time_to_progression_grouped	NP	-0.0393926	0.0597778	90	90	0.512038	1
PWY.5676	Time_to_progression_grouped	>6	-0.0631113	0.113949	90	88	0.581166	1
PWY.5676	Time_to_progression_grouped	1<2	-0.0218873	0.107432	90	88	0.839062	1
PWY.5676	Time_to_progression_grouped	2<3	-0.150343	0.107432	90	88	0.165412	1
PWY.5676	Time_to_progression_grouped	3<4	-0.0994333	0.102858	90	88	0.336502	1
PWY.5676	Time_to_progression_grouped	4<6	0.00265981	0.107432	90	88	0.980307	1
PWY.5676	Time_to_progression_grouped	NP	-0.0837865	0.0790679	90	88	0.292365	1
PWY.5677	Time_to_progression_grouped	>6	-0.0138273	0.0537025	90	75	0.797445	1
PWY.5677	Time_to_progression_grouped	1<2	-0.0486241	0.0506312	90	75	0.339664	1
PWY.5677	Time_to_progression_grouped	2<3	0.0236804	0.0506312	90	75	0.641222	1
PWY.5677	Time_to_progression_grouped	3<4	-0.0210518	0.0484757	90	75	0.665215	1
PWY.5677	Time_to_progression_grouped	4<6	0.00233607	0.0506312	90	75	0.96331	1
PWY.5677	Time_to_progression_grouped	NP	-0.00892304	0.0372635	90	75	0.811341	1
PWY.5686	Time_to_progression_grouped	>6	-0.0572319	0.0687799	90	90	0.407768	1
PWY.5686	Time_to_progression_grouped	1<2	-0.0178265	0.0648463	90	90	0.784082	1
PWY.5686	Time_to_progression_grouped	2<3	0.0455565	0.0687799	90	90	0.509603	1
PWY.5686	Time_to_progression_grouped	3<4	0.0188516	0.0620856	90	90	0.762172	1
PWY.5686	Time_to_progression_grouped	4<6	-0.0479525	0.0648463	90	90	0.461728	1
PWY.5686	Time_to_progression_grouped	NP	0.00540133	0.0477256	90	90	0.910169	1
PWY.5695	Time_to_progression_grouped	>6	0.0748091	0.0869676	90	90	0.392171	1
PWY.5695	Time_to_progression_grouped	1<2	0.0197893	0.0819938	90	90	0.809881	1
PWY.5695	Time_to_progression_grouped	2<3	-0.0501076	0.0819938	90	90	0.542803	1
PWY.5695	Time_to_progression_grouped	3<4	0.0509803	0.0785031	90	90	0.517879	1
PWY.5695	Time_to_progression_grouped	4<6	0.087348	0.0819938	90	90	0.289845	1
PWY.5695	Time_to_progression_grouped	NP	0.0210262	0.0599961	90	90	0.726922	1
PWY.5705	Time_to_progression_grouped	>6	0.0554681	0.0339039	90	51	0.105619	1
PWY.5705	Time_to_progression_grouped	1<2	-0.0146653	0.0319649	90	51	0.647582	1
PWY.5705	Time_to_progression_grouped	2<3	0.017047	0.0319649	90	51	0.59525	1
PWY.5705	Time_to_progression_grouped	3<4	0.0120429	0.0306041	90	51	0.694954	1
PWY.5705	Time_to_progression_grouped	4<6	-0.00223288	0.0319649	90	51	0.944478	1
PWY.5705	Time_to_progression_grouped	NP	0.0114624	0.0235256	90	51	0.627379	1
PWY.5741	Time_to_progression_grouped	>6	0.0405681	0.0211432	90	12	0.0584557	1
PWY.5741	Time_to_progression_grouped	1<2	-3.03763e-17	0.019934	90	12	1	1
PWY.5741	Time_to_progression_grouped	2<3	-3.04344e-17	0.019934	90	12	1	1
PWY.5741	Time_to_progression_grouped	3<4	0.00738891	0.0190853	90	12	0.699635	1
PWY.5741	Time_to_progression_grouped	4<6	0.0226715	0.019934	90	12	0.258674	1
PWY.5741	Time_to_progression_grouped	NP	0.00962085	0.014671	90	12	0.513784	1
PWY.5747	Time_to_progression_grouped	>6	-0.0104797	0.0979451	90	87	0.915063	1
PWY.5747	Time_to_progression_grouped	1<2	0.060558	0.0923435	90	87	0.513859	1
PWY.5747	Time_to_progression_grouped	2<3	-0.0816883	0.0923435	90	87	0.379043	1
PWY.5747	Time_to_progression_grouped	3<4	-0.044141	0.0884122	90	87	0.618977	1
PWY.5747	Time_to_progression_grouped	4<6	0.00813488	0.0923435	90	87	0.930025	1
PWY.5747	Time_to_progression_grouped	NP	-0.0251927	0.0669592	90	87	0.707801	1
PWY.5837	Time_to_progression_grouped	>6	0.0297463	0.0724263	90	90	0.682395	1
PWY.5837	Time_to_progression_grouped	1<2	0.0053204	0.0682842	90	90	0.938092	1
PWY.5837	Time_to_progression_grouped	2<3	-0.00972412	0.0682842	90	90	0.887121	1
PWY.5837	Time_to_progression_grouped	3<4	-0.0400411	0.0653771	90	90	0.541987	1
PWY.5837	Time_to_progression_grouped	4<6	-0.000498619	0.0682842	90	90	0.994192	1
PWY.5837	Time_to_progression_grouped	NP	-0.00490761	0.0495041	90	90	0.921295	1
PWY.5838	Time_to_progression_grouped	>6	0.00866924	0.0609197	90	90	0.887185	1
PWY.5838	Time_to_progression_grouped	1<2	-0.0172461	0.0574356	90	90	0.764728	1
PWY.5838	Time_to_progression_grouped	2<3	-0.0211483	0.0574356	90	90	0.713661	1
PWY.5838	Time_to_progression_grouped	3<4	-0.039825	0.0549904	90	90	0.470982	1
PWY.5838	Time_to_progression_grouped	4<6	-0.0124214	0.0574356	90	90	0.829314	1
PWY.5838	Time_to_progression_grouped	NP	-0.0245505	0.0420095	90	90	0.560614	1
PWY.5840	Time_to_progression_grouped	>6	0.0108754	0.059612	90	90	0.85569	1
PWY.5840	Time_to_progression_grouped	1<2	-0.00754228	0.0562027	90	90	0.893574	1
PWY.5840	Time_to_progression_grouped	2<3	0.00275475	0.0562027	90	90	0.961027	1
PWY.5840	Time_to_progression_grouped	3<4	-0.0357665	0.05381	90	90	0.508116	1
PWY.5840	Time_to_progression_grouped	4<6	-0.0341618	0.0562027	90	90	0.544976	1
PWY.5840	Time_to_progression_grouped	NP	-0.0234684	0.0410503	90	90	0.569159	1
PWY.5845	Time_to_progression_grouped	>6	0.10256	0.0763307	90	75	0.182733	1
PWY.5845	Time_to_progression_grouped	1<2	-0.04199	0.0719653	90	75	0.561155	1
PWY.5845	Time_to_progression_grouped	2<3	-0.0211651	0.0719653	90	75	0.769414	1
PWY.5845	Time_to_progression_grouped	3<4	-0.000689247	0.0689015	90	75	0.992043	1
PWY.5845	Time_to_progression_grouped	4<6	-0.0139286	0.0719653	90	75	0.847004	1
PWY.5845	Time_to_progression_grouped	NP	-0.0496664	0.052965	90	75	0.351108	1
PWY.5850	Time_to_progression_grouped	>6	0.10256	0.0763307	90	75	0.182733	1
PWY.5850	Time_to_progression_grouped	1<2	-0.04199	0.0719653	90	75	0.561155	1
PWY.5850	Time_to_progression_grouped	2<3	-0.0211651	0.0719653	90	75	0.769414	1
PWY.5850	Time_to_progression_grouped	3<4	-0.000689247	0.0689015	90	75	0.992043	1
PWY.5850	Time_to_progression_grouped	4<6	-0.0139286	0.0719653	90	75	0.847004	1
PWY.5850	Time_to_progression_grouped	NP	-0.0496664	0.052965	90	75	0.351108	1
PWY.5855	Time_to_progression_grouped	>6	0.0338044	0.120911	90	89	0.780495	1
PWY.5855	Time_to_progression_grouped	1<2	0.0358906	0.113996	90	89	0.753673	1
PWY.5855	Time_to_progression_grouped	2<3	-0.0928776	0.113996	90	89	0.417551	1
PWY.5855	Time_to_progression_grouped	3<4	0.0370386	0.109143	90	89	0.735197	1
PWY.5855	Time_to_progression_grouped	4<6	0.0552231	0.113996	90	89	0.629357	1
PWY.5855	Time_to_progression_grouped	NP	-0.00370425	0.0837937	90	89	0.964849	1
PWY.5856	Time_to_progression_grouped	>6	0.0338044	0.120911	90	89	0.780495	1
PWY.5856	Time_to_progression_grouped	1<2	0.0358906	0.113996	90	89	0.753673	1
PWY.5856	Time_to_progression_grouped	2<3	-0.0928776	0.113996	90	89	0.417551	1
PWY.5856	Time_to_progression_grouped	3<4	0.0370386	0.109143	90	89	0.735197	1
PWY.5856	Time_to_progression_grouped	4<6	0.0552231	0.113996	90	89	0.629357	1
PWY.5856	Time_to_progression_grouped	NP	-0.00370425	0.0837937	90	89	0.964849	1
PWY.5857	Time_to_progression_grouped	>6	0.0338044	0.120911	90	89	0.780495	1
PWY.5857	Time_to_progression_grouped	1<2	0.0358906	0.113996	90	89	0.753673	1
PWY.5857	Time_to_progression_grouped	2<3	-0.0928776	0.113996	90	89	0.417551	1
PWY.5857	Time_to_progression_grouped	3<4	0.0370386	0.109143	90	89	0.735197	1
PWY.5857	Time_to_progression_grouped	4<6	0.0552231	0.113996	90	89	0.629357	1
PWY.5857	Time_to_progression_grouped	NP	-0.00370425	0.0837937	90	89	0.964849	1
PWY.5860	Time_to_progression_grouped	>6	0.096392	0.066215	90	75	0.149236	1
PWY.5860	Time_to_progression_grouped	1<2	-0.0364313	0.0624281	90	75	0.561091	1
PWY.5860	Time_to_progression_grouped	2<3	-0.0167801	0.0624281	90	75	0.788758	1
PWY.5860	Time_to_progression_grouped	3<4	0.00379185	0.0597703	90	75	0.949568	1
PWY.5860	Time_to_progression_grouped	4<6	-0.0116022	0.0624281	90	75	0.853017	1
PWY.5860	Time_to_progression_grouped	NP	-0.0424616	0.0459458	90	75	0.358078	1
PWY.5861	Time_to_progression_grouped	>6	0.0163275	0.0690375	90	90	0.813656	1
PWY.5861	Time_to_progression_grouped	1<2	-0.0151207	0.0650892	90	90	0.816901	1
PWY.5861	Time_to_progression_grouped	2<3	-0.0178903	0.0650892	90	90	0.784143	1
PWY.5861	Time_to_progression_grouped	3<4	-0.0435883	0.0623181	90	90	0.486327	1
PWY.5861	Time_to_progression_grouped	4<6	-0.0163909	0.0650892	90	90	0.801832	1
PWY.5861	Time_to_progression_grouped	NP	-0.0153003	0.0471722	90	90	0.746579	1
PWY.5862	Time_to_progression_grouped	>6	0.096392	0.066215	90	75	0.149236	1
PWY.5862	Time_to_progression_grouped	1<2	-0.0364313	0.0624281	90	75	0.561091	1
PWY.5862	Time_to_progression_grouped	2<3	-0.0167801	0.0624281	90	75	0.788758	1
PWY.5862	Time_to_progression_grouped	3<4	0.00379185	0.0597703	90	75	0.949568	1
PWY.5862	Time_to_progression_grouped	4<6	-0.0116022	0.0624281	90	75	0.853017	1
PWY.5862	Time_to_progression_grouped	NP	-0.0424616	0.0459458	90	75	0.358078	1
PWY.5863	Time_to_progression_grouped	>6	0.0269359	0.070418	90	90	0.70312	1
PWY.5863	Time_to_progression_grouped	1<2	0.0052587	0.0663907	90	90	0.93707	1
PWY.5863	Time_to_progression_grouped	2<3	-0.00309559	0.0663907	90	90	0.96293	1
PWY.5863	Time_to_progression_grouped	3<4	-0.036774	0.0635643	90	90	0.564571	1
PWY.5863	Time_to_progression_grouped	4<6	-0.0026973	0.0663907	90	90	0.967697	1
PWY.5863	Time_to_progression_grouped	NP	-0.00474126	0.0480412	90	90	0.92165	1
PWY.5896	Time_to_progression_grouped	>6	0.10256	0.0763307	90	75	0.182733	1
PWY.5896	Time_to_progression_grouped	1<2	-0.04199	0.0719653	90	75	0.561155	1
PWY.5896	Time_to_progression_grouped	2<3	-0.0211651	0.0719653	90	75	0.769414	1
PWY.5896	Time_to_progression_grouped	3<4	-0.000689247	0.0689015	90	75	0.992043	1
PWY.5896	Time_to_progression_grouped	4<6	-0.0139286	0.0719653	90	75	0.847004	1
PWY.5896	Time_to_progression_grouped	NP	-0.0496664	0.052965	90	75	0.351108	1
PWY.5897	Time_to_progression_grouped	>6	0.00683569	0.0626916	90	90	0.913438	1
PWY.5897	Time_to_progression_grouped	1<2	-0.0129351	0.0591062	90	90	0.827311	1
PWY.5897	Time_to_progression_grouped	2<3	-0.00670264	0.0591062	90	90	0.909989	1
PWY.5897	Time_to_progression_grouped	3<4	-0.0439785	0.0565899	90	90	0.439296	1
PWY.5897	Time_to_progression_grouped	4<6	-0.016821	0.0591062	90	90	0.776672	1
PWY.5897	Time_to_progression_grouped	NP	-0.0258776	0.043248	90	90	0.551313	1
PWY.5898	Time_to_progression_grouped	>6	0.00683569	0.0626916	90	90	0.913438	1
PWY.5898	Time_to_progression_grouped	1<2	-0.0129351	0.0591062	90	90	0.827311	1
PWY.5898	Time_to_progression_grouped	2<3	-0.00670264	0.0591062	90	90	0.909989	1
PWY.5898	Time_to_progression_grouped	3<4	-0.0439785	0.0565899	90	90	0.439296	1
PWY.5898	Time_to_progression_grouped	4<6	-0.016821	0.0591062	90	90	0.776672	1
PWY.5898	Time_to_progression_grouped	NP	-0.0258776	0.043248	90	90	0.551313	1
PWY.5899	Time_to_progression_grouped	>6	0.00683569	0.0626916	90	90	0.913438	1
PWY.5899	Time_to_progression_grouped	1<2	-0.0129351	0.0591062	90	90	0.827311	1
PWY.5899	Time_to_progression_grouped	2<3	-0.00670264	0.0591062	90	90	0.909989	1
PWY.5899	Time_to_progression_grouped	3<4	-0.0439785	0.0565899	90	90	0.439296	1
PWY.5899	Time_to_progression_grouped	4<6	-0.016821	0.0591062	90	90	0.776672	1
PWY.5899	Time_to_progression_grouped	NP	-0.0258776	0.043248	90	90	0.551313	1
PWY.5910	Time_to_progression_grouped	>6	0.00885679	0.0955044	90	90	0.926336	1
PWY.5910	Time_to_progression_grouped	1<2	0.0811264	0.0900424	90	90	0.370206	1
PWY.5910	Time_to_progression_grouped	2<3	0.151531	0.0900424	90	90	0.0961556	1
PWY.5910	Time_to_progression_grouped	3<4	0.193968	0.086209	90	90	0.027097	1
PWY.5910	Time_to_progression_grouped	4<6	0.0901099	0.0900424	90	90	0.319856	1
PWY.5910	Time_to_progression_grouped	NP	0.124599	0.0662694	90	90	0.0635896	1
PWY.5913	Time_to_progression_grouped	>6	0.0576215	0.0508543	90	90	0.260446	1
PWY.5913	Time_to_progression_grouped	1<2	0.0557814	0.0479458	90	90	0.247991	1
PWY.5913	Time_to_progression_grouped	2<3	0.0200579	0.0479458	90	90	0.676775	1
PWY.5913	Time_to_progression_grouped	3<4	0.0541321	0.0459047	90	90	0.241677	1
PWY.5913	Time_to_progression_grouped	4<6	0.061082	0.0479458	90	90	0.206227	1
PWY.5913	Time_to_progression_grouped	NP	0.0334487	0.0352872	90	90	0.345932	1
PWY.5918	Time_to_progression_grouped	>6	-0.0101158	0.0756823	90	90	0.893994	1
PWY.5918	Time_to_progression_grouped	1<2	-0.0171162	0.071354	90	90	0.811017	1
PWY.5918	Time_to_progression_grouped	2<3	-0.026078	0.071354	90	90	0.715688	1
PWY.5918	Time_to_progression_grouped	3<4	-0.0497056	0.0683162	90	90	0.468917	1
PWY.5918	Time_to_progression_grouped	4<6	-0.0828698	0.071354	90	90	0.248812	1
PWY.5918	Time_to_progression_grouped	NP	-0.054514	0.0525151	90	90	0.302255	1
PWY.5920	Time_to_progression_grouped	>6	0.0368457	0.0986457	90	89	0.709731	1
PWY.5920	Time_to_progression_grouped	1<2	-0.0582443	0.0930041	90	89	0.53289	1
PWY.5920	Time_to_progression_grouped	2<3	-0.127301	0.0930041	90	89	0.174817	1
PWY.5920	Time_to_progression_grouped	3<4	-0.0266529	0.0890446	90	89	0.765454	1
PWY.5920	Time_to_progression_grouped	4<6	-0.0912799	0.0930041	90	89	0.329258	1
PWY.5920	Time_to_progression_grouped	NP	-0.0687862	0.0678451	90	89	0.313777	1
PWY.5941	Time_to_progression_grouped	>6	0.053644	0.0512814	90	19	0.298565	1
PWY.5941	Time_to_progression_grouped	1<2	0.0308991	0.0483486	90	19	0.524524	1
PWY.5941	Time_to_progression_grouped	2<3	0.0357897	0.0483486	90	19	0.461241	1
PWY.5941	Time_to_progression_grouped	3<4	0.0435709	0.0462902	90	19	0.349306	1
PWY.5941	Time_to_progression_grouped	4<6	0.0182902	0.0483486	90	19	0.706174	1
PWY.5941	Time_to_progression_grouped	NP	0.0276103	0.0355836	90	19	0.439998	1
PWY.5971	Time_to_progression_grouped	>6	0.0960974	0.130537	90	89	0.463735	1
PWY.5971	Time_to_progression_grouped	1<2	0.102303	0.123071	90	89	0.408256	1
PWY.5971	Time_to_progression_grouped	2<3	-0.107865	0.123071	90	89	0.38336	1
PWY.5971	Time_to_progression_grouped	3<4	-0.00633321	0.117832	90	89	0.957267	1
PWY.5971	Time_to_progression_grouped	4<6	0.142889	0.123071	90	89	0.249012	1
PWY.5971	Time_to_progression_grouped	NP	0.00372179	0.0897607	90	89	0.967033	1
PWY.5973	Time_to_progression_grouped	>6	0.0533869	0.0682738	90	90	0.436467	1
PWY.5973	Time_to_progression_grouped	1<2	0.0459287	0.0643692	90	90	0.477525	1
PWY.5973	Time_to_progression_grouped	2<3	0.0627308	0.0643692	90	90	0.332617	1
PWY.5973	Time_to_progression_grouped	3<4	0.0808222	0.0616288	90	90	0.193327	1
PWY.5973	Time_to_progression_grouped	4<6	0.0968505	0.0643692	90	90	0.13622	1
PWY.5973	Time_to_progression_grouped	NP	0.0738271	0.0473744	90	90	0.12295	1
PWY.5989	Time_to_progression_grouped	>6	0.038049	0.142203	90	90	0.789696	1
PWY.5989	Time_to_progression_grouped	1<2	0.0555511	0.13407	90	90	0.679692	1
PWY.5989	Time_to_progression_grouped	2<3	-0.215352	0.13407	90	90	0.112015	1
PWY.5989	Time_to_progression_grouped	3<4	-0.0752971	0.128363	90	90	0.559067	1
PWY.5989	Time_to_progression_grouped	4<6	0.0604002	0.13407	90	90	0.653517	1
PWY.5989	Time_to_progression_grouped	NP	-0.0522934	0.0986732	90	90	0.597551	1
PWY.6071	Time_to_progression_grouped	>6	-0.01572	0.0258249	90	15	0.544377	1
PWY.6071	Time_to_progression_grouped	1<2	-0.0156567	0.024348	90	15	0.521972	1
PWY.6071	Time_to_progression_grouped	2<3	-0.0151598	0.024348	90	15	0.535235	1
PWY.6071	Time_to_progression_grouped	3<4	-0.0152087	0.0233114	90	15	0.515937	1
PWY.6071	Time_to_progression_grouped	4<6	-0.0151083	0.024348	90	15	0.536619	1
PWY.6071	Time_to_progression_grouped	NP	0.00391154	0.0178905	90	15	0.827486	1
PWY.6107	Time_to_progression_grouped	>6	-3.72668e-17	0.0192375	90	11	1	1
PWY.6107	Time_to_progression_grouped	1<2	0.00486732	0.0181373	90	11	0.789088	1
PWY.6107	Time_to_progression_grouped	2<3	-3.84434e-17	0.0181373	90	11	1	1
PWY.6107	Time_to_progression_grouped	3<4	0.0107866	0.0173651	90	11	0.536194	1
PWY.6107	Time_to_progression_grouped	4<6	-3.54234e-17	0.0181373	90	11	1	1
PWY.6107	Time_to_progression_grouped	NP	0.00835722	0.0133487	90	11	0.532987	1
PWY.6121	Time_to_progression_grouped	>6	-0.0422691	0.0718125	90	90	0.557807	1
PWY.6121	Time_to_progression_grouped	1<2	0.00318063	0.0681274	90	90	0.962881	1
PWY.6121	Time_to_progression_grouped	2<3	0.00462056	0.0718125	90	90	0.94886	1
PWY.6121	Time_to_progression_grouped	3<4	-0.0251224	0.0655558	90	90	0.702585	1
PWY.6121	Time_to_progression_grouped	4<6	-0.026712	0.0681274	90	90	0.696049	1
PWY.6121	Time_to_progression_grouped	NP	0.0035523	0.052426	90	90	0.946152	1
PWY.6122	Time_to_progression_grouped	>6	-0.0354964	0.0828041	90	90	0.669323	1
PWY.6122	Time_to_progression_grouped	1<2	0.0146543	0.0785551	90	90	0.852494	1
PWY.6122	Time_to_progression_grouped	2<3	0.0116657	0.0828041	90	90	0.888321	1
PWY.6122	Time_to_progression_grouped	3<4	-0.0206917	0.0755899	90	90	0.785001	1
PWY.6122	Time_to_progression_grouped	4<6	-0.0321865	0.0785551	90	90	0.683112	1
PWY.6122	Time_to_progression_grouped	NP	0.008562	0.0604416	90	90	0.887717	1
PWY.6123	Time_to_progression_grouped	>6	-0.0848772	0.0546803	90	90	0.124408	1
PWY.6123	Time_to_progression_grouped	1<2	-0.0337021	0.0515531	90	90	0.515088	1
PWY.6123	Time_to_progression_grouped	2<3	0.0556803	0.0515531	90	90	0.283245	1
PWY.6123	Time_to_progression_grouped	3<4	-0.0487984	0.0493583	90	90	0.325705	1
PWY.6123	Time_to_progression_grouped	4<6	-0.0417696	0.0515531	90	90	0.420127	1
PWY.6123	Time_to_progression_grouped	NP	-0.020514	0.037942	90	90	0.590185	1
PWY.6125	Time_to_progression_grouped	>6	-0.0154821	0.067136	90	90	0.818187	1
PWY.6125	Time_to_progression_grouped	1<2	0.00270035	0.0632965	90	90	0.966073	1
PWY.6125	Time_to_progression_grouped	2<3	0.0126453	0.0632965	90	90	0.842142	1
PWY.6125	Time_to_progression_grouped	3<4	0.00542373	0.0606018	90	90	0.928902	1
PWY.6125	Time_to_progression_grouped	4<6	-0.0268874	0.0632965	90	90	0.672092	1
PWY.6125	Time_to_progression_grouped	NP	0.0335596	0.0465849	90	90	0.473305	1
PWY.6126	Time_to_progression_grouped	>6	-0.127821	0.065807	90	90	0.0555679	1
PWY.6126	Time_to_progression_grouped	1<2	-0.0233596	0.0620434	90	90	0.707527	1
PWY.6126	Time_to_progression_grouped	2<3	-0.0258579	0.065807	90	90	0.6954	1
PWY.6126	Time_to_progression_grouped	3<4	-0.0578867	0.0594021	90	90	0.332715	1
PWY.6126	Time_to_progression_grouped	4<6	-0.0312549	0.0620434	90	90	0.615799	1
PWY.6126	Time_to_progression_grouped	NP	-0.0275368	0.0456925	90	90	0.548422	1
PWY.6143	Time_to_progression_grouped	>6	-0.0153935	0.0443837	90	70	0.729598	1
PWY.6143	Time_to_progression_grouped	1<2	-0.0103463	0.0418453	90	70	0.805324	1
PWY.6143	Time_to_progression_grouped	2<3	0.0426497	0.0418453	90	70	0.311059	1
PWY.6143	Time_to_progression_grouped	3<4	0.0191586	0.0400638	90	70	0.633765	1
PWY.6143	Time_to_progression_grouped	4<6	0.0637733	0.0418453	90	70	0.131304	1
PWY.6143	Time_to_progression_grouped	NP	0.00874816	0.030761	90	70	0.776838	1
PWY.6147	Time_to_progression_grouped	>6	-0.0820966	0.0540221	90	90	0.132392	1
PWY.6147	Time_to_progression_grouped	1<2	-0.0494602	0.0509326	90	90	0.334325	1
PWY.6147	Time_to_progression_grouped	2<3	0.0517828	0.0509326	90	90	0.312255	1
PWY.6147	Time_to_progression_grouped	3<4	-0.0556196	0.0487642	90	90	0.257325	1
PWY.6147	Time_to_progression_grouped	4<6	-0.051784	0.0509326	90	90	0.312244	1
PWY.6147	Time_to_progression_grouped	NP	-0.0214117	0.0374077	90	90	0.568657	1
PWY.6151	Time_to_progression_grouped	>6	-0.103559	0.0733388	90	90	0.161668	1
PWY.6151	Time_to_progression_grouped	1<2	0.0185718	0.0691445	90	90	0.788908	1
PWY.6151	Time_to_progression_grouped	2<3	0.0687337	0.0691445	90	90	0.323084	1
PWY.6151	Time_to_progression_grouped	3<4	-0.0297575	0.0662008	90	90	0.65424	1
PWY.6151	Time_to_progression_grouped	4<6	-6.9586e-05	0.0691445	90	90	0.999199	1
PWY.6151	Time_to_progression_grouped	NP	-0.00121714	0.050889	90	90	0.980976	1
PWY.6163	Time_to_progression_grouped	>6	-0.0982465	0.0593201	90	90	0.101455	1
PWY.6163	Time_to_progression_grouped	1<2	-0.0664618	0.0559275	90	90	0.238082	1
PWY.6163	Time_to_progression_grouped	2<3	-0.0238724	0.0559275	90	90	0.670597	1
PWY.6163	Time_to_progression_grouped	3<4	-0.102326	0.0535465	90	90	0.0594598	1
PWY.6163	Time_to_progression_grouped	4<6	-0.0728039	0.0559275	90	90	0.196602	1
PWY.6163	Time_to_progression_grouped	NP	-0.0555624	0.0411615	90	90	0.18073	1
PWY.6182	Time_to_progression_grouped	>6	0.0420588	0.0489097	90	38	0.392306	1
PWY.6182	Time_to_progression_grouped	1<2	-0.0232081	0.0461125	90	38	0.616091	1
PWY.6182	Time_to_progression_grouped	2<3	0.0166297	0.0461125	90	38	0.71929	1
PWY.6182	Time_to_progression_grouped	3<4	0.00745588	0.0441494	90	38	0.866303	1
PWY.6182	Time_to_progression_grouped	4<6	0.0138318	0.0461125	90	38	0.76496	1
PWY.6182	Time_to_progression_grouped	NP	0.014791	0.0339379	90	38	0.664095	1
PWY.6185	Time_to_progression_grouped	>6	0.0286075	0.0379725	90	31	0.453357	1
PWY.6185	Time_to_progression_grouped	1<2	-0.0207729	0.0358008	90	31	0.563327	1
PWY.6185	Time_to_progression_grouped	2<3	0.0113232	0.0358008	90	31	0.752582	1
PWY.6185	Time_to_progression_grouped	3<4	0.00448208	0.0342767	90	31	0.89628	1
PWY.6185	Time_to_progression_grouped	4<6	0.0121065	0.0358008	90	31	0.736094	1
PWY.6185	Time_to_progression_grouped	NP	0.00763667	0.0263487	90	31	0.772668	1
PWY.621	Time_to_progression_grouped	>6	-0.123388	0.104657	90	90	0.241777	1
PWY.621	Time_to_progression_grouped	1<2	0.0105749	0.0986717	90	90	0.914911	1
PWY.621	Time_to_progression_grouped	2<3	0.0619519	0.0986717	90	90	0.53182	1
PWY.621	Time_to_progression_grouped	3<4	-0.0297638	0.0944709	90	90	0.753509	1
PWY.621	Time_to_progression_grouped	4<6	-0.0571753	0.0986717	90	90	0.563855	1
PWY.621	Time_to_progression_grouped	NP	-0.00403982	0.0726204	90	90	0.955771	1
PWY.6210	Time_to_progression_grouped	>6	0.0327907	0.0202393	90	13	0.108994	1
PWY.6210	Time_to_progression_grouped	1<2	1.22341e-06	0.0190818	90	13	0.999949	1
PWY.6210	Time_to_progression_grouped	2<3	0.023077	0.0190818	90	13	0.229954	1
PWY.6210	Time_to_progression_grouped	3<4	-6.28985e-05	0.0182694	90	13	0.997261	1
PWY.6210	Time_to_progression_grouped	4<6	-2.49109e-05	0.0190818	90	13	0.998962	1
PWY.6210	Time_to_progression_grouped	NP	0.00911447	0.0140298	90	13	0.517762	1
PWY.6263	Time_to_progression_grouped	>6	-0.0171141	0.0822783	90	82	0.835737	1
PWY.6263	Time_to_progression_grouped	1<2	-0.0816855	0.0775728	90	82	0.295389	1
PWY.6263	Time_to_progression_grouped	2<3	0.0237396	0.0775728	90	82	0.760348	1
PWY.6263	Time_to_progression_grouped	3<4	0.0262914	0.0742703	90	82	0.724239	1
PWY.6263	Time_to_progression_grouped	4<6	0.0422075	0.0775728	90	82	0.58783	1
PWY.6263	Time_to_progression_grouped	NP	-0.00685353	0.057092	90	82	0.904739	1
PWY.6269	Time_to_progression_grouped	>6	-0.00218848	0.106047	90	90	0.983585	1
PWY.6269	Time_to_progression_grouped	1<2	-0.0806946	0.0999822	90	90	0.421922	1
PWY.6269	Time_to_progression_grouped	2<3	-0.0125062	0.0999822	90	90	0.900759	1
PWY.6269	Time_to_progression_grouped	3<4	0.0427932	0.0957257	90	90	0.656011	1
PWY.6269	Time_to_progression_grouped	4<6	-0.0127995	0.0999822	90	90	0.898444	1
PWY.6269	Time_to_progression_grouped	NP	-0.0310641	0.0735849	90	90	0.674005	1
PWY.6277	Time_to_progression_grouped	>6	-0.0354964	0.0828041	90	90	0.669323	1
PWY.6277	Time_to_progression_grouped	1<2	0.0146543	0.0785551	90	90	0.852494	1
PWY.6277	Time_to_progression_grouped	2<3	0.0116657	0.0828041	90	90	0.888321	1
PWY.6277	Time_to_progression_grouped	3<4	-0.0206917	0.0755899	90	90	0.785001	1
PWY.6277	Time_to_progression_grouped	4<6	-0.0321865	0.0785551	90	90	0.683112	1
PWY.6277	Time_to_progression_grouped	NP	0.008562	0.0604416	90	90	0.887717	1
PWY.6282	Time_to_progression_grouped	>6	0.039086	0.136778	90	90	0.775772	1
PWY.6282	Time_to_progression_grouped	1<2	0.0590742	0.128955	90	90	0.648079	1
PWY.6282	Time_to_progression_grouped	2<3	-0.194333	0.128955	90	90	0.135612	1
PWY.6282	Time_to_progression_grouped	3<4	-0.0601018	0.123465	90	90	0.627689	1
PWY.6282	Time_to_progression_grouped	4<6	0.0980788	0.128955	90	90	0.449072	1
PWY.6282	Time_to_progression_grouped	NP	-0.0381685	0.0949039	90	90	0.688616	1
PWY.6317	Time_to_progression_grouped	>6	-0.0960467	0.106977	90	90	0.371876	1
PWY.6317	Time_to_progression_grouped	1<2	-0.0296851	0.100859	90	90	0.769246	1
PWY.6317	Time_to_progression_grouped	2<3	0.0185251	0.100859	90	90	0.854718	1
PWY.6317	Time_to_progression_grouped	3<4	-0.0624106	0.0965652	90	90	0.519865	1
PWY.6317	Time_to_progression_grouped	4<6	0.00165091	0.100859	90	90	0.98698	1
PWY.6317	Time_to_progression_grouped	NP	-0.00563525	0.0742302	90	90	0.939669	1
PWY.6338	Time_to_progression_grouped	>6	0.0396082	0.0319675	90	24	0.218831	1
PWY.6338	Time_to_progression_grouped	1<2	-0.0117275	0.0301392	90	24	0.698189	1
PWY.6338	Time_to_progression_grouped	2<3	0.0330558	0.0301392	90	24	0.275913	1
PWY.6338	Time_to_progression_grouped	3<4	0.00957115	0.0288561	90	24	0.740963	1
PWY.6338	Time_to_progression_grouped	4<6	0.00174542	0.0301392	90	24	0.953958	1
PWY.6338	Time_to_progression_grouped	NP	0.00921427	0.0221819	90	24	0.678924	1
PWY.6353	Time_to_progression_grouped	>6	0.15413	0.105078	90	84	0.146205	1
PWY.6353	Time_to_progression_grouped	1<2	0.00777237	0.0990683	90	84	0.937655	1
PWY.6353	Time_to_progression_grouped	2<3	0.0225896	0.0990683	90	84	0.820191	1
PWY.6353	Time_to_progression_grouped	3<4	0.211666	0.0948507	90	84	0.0283388	1
PWY.6353	Time_to_progression_grouped	4<6	0.0491555	0.0990683	90	84	0.62108	1
PWY.6353	Time_to_progression_grouped	NP	0.0602327	0.0729123	90	84	0.411117	1
PWY.6383	Time_to_progression_grouped	>6	0.0756054	0.101198	90	90	0.457112	1
PWY.6383	Time_to_progression_grouped	1<2	0.0614646	0.0954104	90	90	0.521214	1
PWY.6383	Time_to_progression_grouped	2<3	0.134286	0.0954104	90	90	0.163025	1
PWY.6383	Time_to_progression_grouped	3<4	0.099041	0.0913485	90	90	0.281411	1
PWY.6383	Time_to_progression_grouped	4<6	-0.0622402	0.0954104	90	90	0.515983	1
PWY.6383	Time_to_progression_grouped	NP	0.0754345	0.0702201	90	90	0.285821	1
PWY.6385	Time_to_progression_grouped	>6	-0.0856553	0.0556551	90	90	0.127599	1
PWY.6385	Time_to_progression_grouped	1<2	-0.0295641	0.0524721	90	90	0.574664	1
PWY.6385	Time_to_progression_grouped	2<3	0.0296052	0.0524721	90	90	0.574133	1
PWY.6385	Time_to_progression_grouped	3<4	-0.0521821	0.0502382	90	90	0.301964	1
PWY.6385	Time_to_progression_grouped	4<6	-0.0444734	0.0524721	90	90	0.399119	1
PWY.6385	Time_to_progression_grouped	NP	-0.0250763	0.0386184	90	90	0.517914	1
PWY.6386	Time_to_progression_grouped	>6	-0.0953521	0.0624745	90	90	0.130748	1
PWY.6386	Time_to_progression_grouped	1<2	-0.0300769	0.0589015	90	90	0.610966	1
PWY.6386	Time_to_progression_grouped	2<3	0.0538817	0.0589015	90	90	0.362959	1
PWY.6386	Time_to_progression_grouped	3<4	-0.0524387	0.0563939	90	90	0.355137	1
PWY.6386	Time_to_progression_grouped	4<6	-0.0461551	0.0589015	90	90	0.435506	1
PWY.6386	Time_to_progression_grouped	NP	-0.0226058	0.0433503	90	90	0.603429	1
PWY.6387	Time_to_progression_grouped	>6	-0.0884712	0.0590352	90	90	0.137767	1
PWY.6387	Time_to_progression_grouped	1<2	-0.0265662	0.0556589	90	90	0.6344	1
PWY.6387	Time_to_progression_grouped	2<3	0.0485196	0.0556589	90	90	0.38587	1
PWY.6387	Time_to_progression_grouped	3<4	-0.0514323	0.0532894	90	90	0.337273	1
PWY.6387	Time_to_progression_grouped	4<6	-0.0459975	0.0556589	90	90	0.410937	1
PWY.6387	Time_to_progression_grouped	NP	-0.022171	0.0409639	90	90	0.589797	1
PWY.6396	Time_to_progression_grouped	>6	0.0272944	0.0676321	90	87	0.687571	1
PWY.6396	Time_to_progression_grouped	1<2	0.0110761	0.0637641	90	87	0.862523	1
PWY.6396	Time_to_progression_grouped	2<3	0.116691	0.0637641	90	87	0.0708496	1
PWY.6396	Time_to_progression_grouped	3<4	0.038119	0.0610495	90	87	0.534089	1
PWY.6396	Time_to_progression_grouped	4<6	-0.00913578	0.0637641	90	87	0.886422	1
PWY.6396	Time_to_progression_grouped	NP	0.0168351	0.0466639	90	87	0.719225	1
PWY.6397	Time_to_progression_grouped	>6	0.0748436	0.0333328	90	57	0.0274045	1
PWY.6397	Time_to_progression_grouped	1<2	-0.000118794	0.0314264	90	57	0.996993	1
PWY.6397	Time_to_progression_grouped	2<3	0.0145166	0.0314264	90	57	0.645345	1
PWY.6397	Time_to_progression_grouped	3<4	0.0752755	0.0300885	90	57	0.0143203	1
PWY.6397	Time_to_progression_grouped	4<6	-0.0110169	0.0314264	90	57	0.726804	1
PWY.6397	Time_to_progression_grouped	NP	0.0272005	0.0231292	90	57	0.242949	1
PWY.6467	Time_to_progression_grouped	>6	-0.0422296	0.0975539	90	90	0.666221	1
PWY.6467	Time_to_progression_grouped	1<2	-0.041323	0.0919747	90	90	0.654396	1
PWY.6467	Time_to_progression_grouped	2<3	-0.102656	0.0919747	90	90	0.267585	1
PWY.6467	Time_to_progression_grouped	3<4	-0.0276723	0.0880591	90	90	0.754122	1
PWY.6467	Time_to_progression_grouped	4<6	0.0462748	0.0919747	90	90	0.616209	1
PWY.6467	Time_to_progression_grouped	NP	-0.0454469	0.0676915	90	90	0.503842	1
PWY.6470	Time_to_progression_grouped	>6	0.224813	0.123429	90	77	0.0721511	1
PWY.6470	Time_to_progression_grouped	1<2	0.181094	0.11637	90	77	0.12347	1
PWY.6470	Time_to_progression_grouped	2<3	0.0849596	0.11637	90	77	0.467397	1
PWY.6470	Time_to_progression_grouped	3<4	0.188101	0.111416	90	77	0.0951122	1
PWY.6470	Time_to_progression_grouped	4<6	0.0779164	0.11637	90	77	0.505	1
PWY.6470	Time_to_progression_grouped	NP	0.140909	0.0856463	90	77	0.103702	1
PWY.6471	Time_to_progression_grouped	>6	0.00560777	0.131839	90	90	0.966174	1
PWY.6471	Time_to_progression_grouped	1<2	0.115241	0.124299	90	90	0.356548	1
PWY.6471	Time_to_progression_grouped	2<3	0.193075	0.124299	90	90	0.124152	1
PWY.6471	Time_to_progression_grouped	3<4	0.142134	0.119007	90	90	0.23575	1
PWY.6471	Time_to_progression_grouped	4<6	0.0657247	0.124299	90	90	0.59838	1
PWY.6471	Time_to_progression_grouped	NP	0.129357	0.0914814	90	90	0.161094	1
PWY.6478	Time_to_progression_grouped	>6	-0.00536848	0.0451257	90	69	0.90559	1
PWY.6478	Time_to_progression_grouped	1<2	0.0620257	0.0425449	90	69	0.148659	1
PWY.6478	Time_to_progression_grouped	2<3	0.0109573	0.0425449	90	69	0.797397	1
PWY.6478	Time_to_progression_grouped	3<4	-0.0154481	0.0407337	90	69	0.705478	1
PWY.6478	Time_to_progression_grouped	4<6	0.0108089	0.0425449	90	69	0.800082	1
PWY.6478	Time_to_progression_grouped	NP	0.0159593	0.0311535	90	69	0.609872	1
PWY.6505	Time_to_progression_grouped	>6	0.0417387	0.025781	90	13	0.109247	1
PWY.6505	Time_to_progression_grouped	1<2	-2.87776e-17	0.0243066	90	13	1	1
PWY.6505	Time_to_progression_grouped	2<3	0.0276292	0.0243066	90	13	0.258936	1
PWY.6505	Time_to_progression_grouped	3<4	-2.50895e-17	0.0232718	90	13	1	1
PWY.6505	Time_to_progression_grouped	4<6	-2.57625e-17	0.0243066	90	13	1	1
PWY.6505	Time_to_progression_grouped	NP	0.0121048	0.0178892	90	13	0.500506	1
PWY.6507	Time_to_progression_grouped	>6	0.0805307	0.0503491	90	90	0.113535	1
PWY.6507	Time_to_progression_grouped	1<2	0.0567256	0.0474696	90	90	0.235507	1
PWY.6507	Time_to_progression_grouped	2<3	0.0744595	0.0474696	90	90	0.120566	1
PWY.6507	Time_to_progression_grouped	3<4	0.0405002	0.0454487	90	90	0.37545	1
PWY.6507	Time_to_progression_grouped	4<6	0.0103286	0.0474696	90	90	0.82829	1
PWY.6507	Time_to_progression_grouped	NP	0.0662306	0.0347655	90	90	0.0603819	1
PWY.6519	Time_to_progression_grouped	>6	-0.0620632	0.128705	90	90	0.630924	1
PWY.6519	Time_to_progression_grouped	1<2	0.0165905	0.121344	90	90	0.891581	1
PWY.6519	Time_to_progression_grouped	2<3	-0.241137	0.121344	90	90	0.0501969	1
PWY.6519	Time_to_progression_grouped	3<4	-0.105991	0.116178	90	90	0.364247	1
PWY.6519	Time_to_progression_grouped	4<6	0.0409106	0.121344	90	90	0.736859	1
PWY.6519	Time_to_progression_grouped	NP	-0.0943254	0.0893071	90	90	0.293945	1
PWY.6545	Time_to_progression_grouped	>6	0.0578862	0.108379	90	84	0.594692	1
PWY.6545	Time_to_progression_grouped	1<2	-0.105836	0.10218	90	84	0.303315	1
PWY.6545	Time_to_progression_grouped	2<3	0.0274092	0.10218	90	84	0.789177	1
PWY.6545	Time_to_progression_grouped	3<4	0.0897213	0.0978301	90	84	0.361741	1
PWY.6545	Time_to_progression_grouped	4<6	0.0154965	0.10218	90	84	0.879824	1
PWY.6545	Time_to_progression_grouped	NP	0.0176876	0.0752026	90	84	0.814633	1
PWY.6562	Time_to_progression_grouped	>6	-0.0945937	0.100627	90	71	0.349921	1
PWY.6562	Time_to_progression_grouped	1<2	-0.0800412	0.0948716	90	71	0.401274	1
PWY.6562	Time_to_progression_grouped	2<3	-0.0553604	0.0948716	90	71	0.56112	1
PWY.6562	Time_to_progression_grouped	3<4	-0.0774921	0.0908327	90	71	0.396042	1
PWY.6562	Time_to_progression_grouped	4<6	0.0168956	0.0948716	90	71	0.859087	1
PWY.6562	Time_to_progression_grouped	NP	-0.0545612	0.0698236	90	71	0.436782	1
PWY.6572	Time_to_progression_grouped	>6	0.01209	0.0254608	90	48	0.636151	1
PWY.6572	Time_to_progression_grouped	1<2	0.0149979	0.0240047	90	48	0.533831	1
PWY.6572	Time_to_progression_grouped	2<3	0.0162295	0.0240047	90	48	0.50087	1
PWY.6572	Time_to_progression_grouped	3<4	0.0137967	0.0229828	90	48	0.549945	1
PWY.6572	Time_to_progression_grouped	4<6	0.0135887	0.0240047	90	48	0.572873	1
PWY.6572	Time_to_progression_grouped	NP	0.0276732	0.0175702	90	48	0.119266	1
PWY.6588	Time_to_progression_grouped	>6	-0.0479072	0.0858343	90	90	0.578379	1
PWY.6588	Time_to_progression_grouped	1<2	-0.0706889	0.0809254	90	90	0.385116	1
PWY.6588	Time_to_progression_grouped	2<3	-0.133292	0.0809254	90	90	0.103634	1
PWY.6588	Time_to_progression_grouped	3<4	-0.0668247	0.0774801	90	90	0.391118	1
PWY.6588	Time_to_progression_grouped	4<6	-0.0636111	0.0809254	90	90	0.434265	1
PWY.6588	Time_to_progression_grouped	NP	-0.0293798	0.0584574	90	90	0.616781	1
PWY.6590	Time_to_progression_grouped	>6	-0.0604078	0.0593661	90	80	0.31185	1
PWY.6590	Time_to_progression_grouped	1<2	-0.0339778	0.0559709	90	80	0.545467	1
PWY.6590	Time_to_progression_grouped	2<3	-0.0283012	0.0559709	90	80	0.614448	1
PWY.6590	Time_to_progression_grouped	3<4	0.0343743	0.053588	90	80	0.522995	1
PWY.6590	Time_to_progression_grouped	4<6	-0.0218941	0.0559709	90	80	0.696675	1
PWY.6590	Time_to_progression_grouped	NP	0.00889894	0.0411935	90	80	0.829496	1
PWY.6608	Time_to_progression_grouped	>6	0.199773	0.0947218	90	90	0.0379541	1
PWY.6608	Time_to_progression_grouped	1<2	0.078832	0.0893045	90	90	0.37993	1
PWY.6608	Time_to_progression_grouped	2<3	0.0957756	0.0893045	90	90	0.286622	1
PWY.6608	Time_to_progression_grouped	3<4	0.185186	0.0855026	90	90	0.0331914	1
PWY.6608	Time_to_progression_grouped	4<6	0.0400893	0.0893045	90	90	0.65467	1
PWY.6608	Time_to_progression_grouped	NP	0.0865446	0.0657264	90	90	0.19155	1
PWY.6609	Time_to_progression_grouped	>6	-0.0371582	0.118972	90	90	0.755614	1
PWY.6609	Time_to_progression_grouped	1<2	0.092932	0.112168	90	90	0.409878	1
PWY.6609	Time_to_progression_grouped	2<3	0.107431	0.118972	90	90	0.369274	1
PWY.6609	Time_to_progression_grouped	3<4	0.0771926	0.107392	90	90	0.474391	1
PWY.6609	Time_to_progression_grouped	4<6	0.0486711	0.112168	90	90	0.665534	1
PWY.6609	Time_to_progression_grouped	NP	0.0893294	0.0827201	90	90	0.283473	1
PWY.6612	Time_to_progression_grouped	>6	-0.0831337	0.0593223	90	90	0.164871	1
PWY.6612	Time_to_progression_grouped	1<2	-0.0389973	0.0559296	90	90	0.487615	1
PWY.6612	Time_to_progression_grouped	2<3	-0.0377165	0.0593223	90	90	0.526684	1
PWY.6612	Time_to_progression_grouped	3<4	-0.0650575	0.0535485	90	90	0.227881	1
PWY.6612	Time_to_progression_grouped	4<6	-0.0415332	0.0559296	90	90	0.459847	1
PWY.6612	Time_to_progression_grouped	NP	-0.025207	0.0411631	90	90	0.541988	1
PWY.6628	Time_to_progression_grouped	>6	-0.0262514	0.0739743	90	90	0.723586	1
PWY.6628	Time_to_progression_grouped	1<2	-0.0237244	0.0697436	90	90	0.734591	1
PWY.6628	Time_to_progression_grouped	2<3	-0.15666	0.0697436	90	90	0.0273455	1
PWY.6628	Time_to_progression_grouped	3<4	-0.0250566	0.0667744	90	90	0.708438	1
PWY.6628	Time_to_progression_grouped	4<6	0.0124153	0.0697436	90	90	0.859146	1
PWY.6628	Time_to_progression_grouped	NP	-0.0517772	0.0513299	90	90	0.316044	1
PWY.6630	Time_to_progression_grouped	>6	-0.0255862	0.0728647	90	90	0.726368	1
PWY.6630	Time_to_progression_grouped	1<2	-0.0230923	0.0686975	90	90	0.73761	1
PWY.6630	Time_to_progression_grouped	2<3	-0.155885	0.0686975	90	90	0.0258537	1
PWY.6630	Time_to_progression_grouped	3<4	-0.0242679	0.0657728	90	90	0.713093	1
PWY.6630	Time_to_progression_grouped	4<6	0.0141722	0.0686975	90	90	0.837063	1
PWY.6630	Time_to_progression_grouped	NP	-0.0504587	0.05056	90	90	0.321181	1
PWY.6690	Time_to_progression_grouped	>6	0.0323762	0.0233182	90	12	0.168715	1
PWY.6690	Time_to_progression_grouped	1<2	-3.67714e-17	0.0219846	90	12	1	1
PWY.6690	Time_to_progression_grouped	2<3	0.00428396	0.0219846	90	12	0.845978	1
PWY.6690	Time_to_progression_grouped	3<4	-3.54204e-17	0.0210487	90	12	1	1
PWY.6690	Time_to_progression_grouped	4<6	-3.70336e-17	0.0219846	90	12	1	1
PWY.6690	Time_to_progression_grouped	NP	0.0104738	0.0161803	90	12	0.519213	1
PWY.6700	Time_to_progression_grouped	>6	-0.0599069	0.068278	90	90	0.382804	1
PWY.6700	Time_to_progression_grouped	1<2	-0.0119099	0.0643731	90	90	0.853669	1
PWY.6700	Time_to_progression_grouped	2<3	0.0520557	0.0643731	90	90	0.421026	1
PWY.6700	Time_to_progression_grouped	3<4	-0.0267381	0.0616326	90	90	0.665537	1
PWY.6700	Time_to_progression_grouped	4<6	0.0329357	0.0643731	90	90	0.610264	1
PWY.6700	Time_to_progression_grouped	NP	0.0269075	0.0473774	90	90	0.571609	1
PWY.6703	Time_to_progression_grouped	>6	-0.0437599	0.0746136	90	90	0.559141	1
PWY.6703	Time_to_progression_grouped	1<2	-0.00230282	0.0703464	90	90	0.973964	1
PWY.6703	Time_to_progression_grouped	2<3	0.0355236	0.0703464	90	90	0.61491	1
PWY.6703	Time_to_progression_grouped	3<4	0.0164657	0.0673516	90	90	0.807468	1
PWY.6703	Time_to_progression_grouped	4<6	0.0404043	0.0703464	90	90	0.567277	1
PWY.6703	Time_to_progression_grouped	NP	0.0442141	0.0517736	90	90	0.395568	1
PWY.6708	Time_to_progression_grouped	>6	0.0338044	0.120911	90	89	0.780495	1
PWY.6708	Time_to_progression_grouped	1<2	0.0358906	0.113996	90	89	0.753673	1
PWY.6708	Time_to_progression_grouped	2<3	-0.0928776	0.113996	90	89	0.417551	1
PWY.6708	Time_to_progression_grouped	3<4	0.0370386	0.109143	90	89	0.735197	1
PWY.6708	Time_to_progression_grouped	4<6	0.0552231	0.113996	90	89	0.629357	1
PWY.6708	Time_to_progression_grouped	NP	-0.00370425	0.0837937	90	89	0.964849	1
PWY.6728	Time_to_progression_grouped	>6	0.0595352	0.0276109	90	16	0.0339607	1
PWY.6728	Time_to_progression_grouped	1<2	-4.79627e-17	0.0260318	90	16	1	1
PWY.6728	Time_to_progression_grouped	2<3	-5.12579e-17	0.0260318	90	16	1	1
PWY.6728	Time_to_progression_grouped	3<4	0.00957448	0.0249236	90	16	0.701847	1
PWY.6728	Time_to_progression_grouped	4<6	0.030932	0.0260318	90	16	0.238129	1
PWY.6728	Time_to_progression_grouped	NP	0.0170373	0.0191589	90	16	0.376431	1
PWY.6737	Time_to_progression_grouped	>6	-0.0451535	0.0707872	90	90	0.525309	1
PWY.6737	Time_to_progression_grouped	1<2	0.0446009	0.0667388	90	90	0.505802	1
PWY.6737	Time_to_progression_grouped	2<3	0.0576018	0.0667388	90	90	0.390574	1
PWY.6737	Time_to_progression_grouped	3<4	0.0321411	0.0638975	90	90	0.61629	1
PWY.6737	Time_to_progression_grouped	4<6	0.0525578	0.0667388	90	90	0.433223	1
PWY.6737	Time_to_progression_grouped	NP	0.0454859	0.0491184	90	90	0.357107	1
PWY.6749	Time_to_progression_grouped	>6	0.0213336	0.0446669	90	68	0.63418	1
PWY.6749	Time_to_progression_grouped	1<2	0.00323231	0.0421123	90	68	0.939004	1
PWY.6749	Time_to_progression_grouped	2<3	-0.00874772	0.0421123	90	68	0.835954	1
PWY.6749	Time_to_progression_grouped	3<4	0.0290809	0.0403195	90	68	0.472778	1
PWY.6749	Time_to_progression_grouped	4<6	-0.00129056	0.0421123	90	68	0.975626	1
PWY.6749	Time_to_progression_grouped	NP	0.0313016	0.0308937	90	68	0.314012	1
PWY.6876	Time_to_progression_grouped	>6	0.0374205	0.0464826	90	53	0.423095	1
PWY.6876	Time_to_progression_grouped	1<2	-0.0324988	0.0438242	90	53	0.46044	1
PWY.6876	Time_to_progression_grouped	2<3	0.00417105	0.0438242	90	53	0.924404	1
PWY.6876	Time_to_progression_grouped	3<4	-0.0103274	0.0419585	90	53	0.806187	1
PWY.6876	Time_to_progression_grouped	4<6	0.00409374	0.0438242	90	53	0.925801	1
PWY.6876	Time_to_progression_grouped	NP	-0.00946279	0.0322538	90	53	0.76996	1
PWY.6891	Time_to_progression_grouped	>6	-0.084839	0.0931055	90	90	0.364822	1
PWY.6891	Time_to_progression_grouped	1<2	-0.0892254	0.0877807	90	90	0.312365	1
PWY.6891	Time_to_progression_grouped	2<3	-0.102338	0.0877807	90	90	0.247022	1
PWY.6891	Time_to_progression_grouped	3<4	-0.0775288	0.0840436	90	90	0.358951	1
PWY.6891	Time_to_progression_grouped	4<6	-0.0412292	0.0877807	90	90	0.639812	1
PWY.6891	Time_to_progression_grouped	NP	-0.101325	0.0646049	90	90	0.120597	1
PWY.6892	Time_to_progression_grouped	>6	-0.0610525	0.101428	90	90	0.548861	1
PWY.6892	Time_to_progression_grouped	1<2	-0.136025	0.0956268	90	90	0.158642	1
PWY.6892	Time_to_progression_grouped	2<3	-0.112413	0.0956268	90	90	0.24314	1
PWY.6892	Time_to_progression_grouped	3<4	-0.0935148	0.0915557	90	90	0.310035	1
PWY.6892	Time_to_progression_grouped	4<6	-0.0805635	0.0956268	90	90	0.401943	1
PWY.6892	Time_to_progression_grouped	NP	-0.123031	0.0702264	90	90	0.0835951	1
PWY.6895	Time_to_progression_grouped	>6	-0.0820874	0.11076	90	90	0.460706	1
PWY.6895	Time_to_progression_grouped	1<2	-0.115229	0.104425	90	90	0.273017	1
PWY.6895	Time_to_progression_grouped	2<3	-0.123062	0.104425	90	90	0.241976	1
PWY.6895	Time_to_progression_grouped	3<4	-0.0949191	0.0999795	90	90	0.345181	1
PWY.6895	Time_to_progression_grouped	4<6	-0.0607428	0.104425	90	90	0.562354	1
PWY.6895	Time_to_progression_grouped	NP	-0.116686	0.0768071	90	90	0.132607	1
PWY.6897	Time_to_progression_grouped	>6	-0.077194	0.0585361	90	90	0.190883	1
PWY.6897	Time_to_progression_grouped	1<2	-0.0594929	0.0551884	90	90	0.284158	1
PWY.6897	Time_to_progression_grouped	2<3	0.014579	0.0551884	90	90	0.792306	1
PWY.6897	Time_to_progression_grouped	3<4	-0.136161	0.0528389	90	90	0.0117377	1
PWY.6897	Time_to_progression_grouped	4<6	-0.0620325	0.0551884	90	90	0.264248	1
PWY.6897	Time_to_progression_grouped	NP	-0.035097	0.0406176	90	90	0.390032	1
PWY.6901	Time_to_progression_grouped	>6	0.0795334	0.112366	90	90	0.481048	1
PWY.6901	Time_to_progression_grouped	1<2	0.108652	0.105939	90	90	0.308059	1
PWY.6901	Time_to_progression_grouped	2<3	0.0796745	0.105939	90	90	0.454134	1
PWY.6901	Time_to_progression_grouped	3<4	0.103989	0.101429	90	90	0.30823	1
PWY.6901	Time_to_progression_grouped	4<6	-0.0106134	0.105939	90	90	0.920441	1
PWY.6901	Time_to_progression_grouped	NP	0.0986438	0.0777804	90	90	0.208387	1
PWY.6969	Time_to_progression_grouped	>6	0.13584	0.102679	90	90	0.189484	1
PWY.6969	Time_to_progression_grouped	1<2	0.0526758	0.096807	90	90	0.58781	1
PWY.6969	Time_to_progression_grouped	2<3	-0.0042035	0.096807	90	90	0.96547	1
PWY.6969	Time_to_progression_grouped	3<4	0.0824671	0.0926857	90	90	0.376172	1
PWY.6969	Time_to_progression_grouped	4<6	0.0525209	0.096807	90	90	0.588906	1
PWY.6969	Time_to_progression_grouped	NP	0.0176807	0.071248	90	90	0.804626	1
PWY.6992	Time_to_progression_grouped	>6	0.0223794	0.0294298	90	16	0.449151	1
PWY.6992	Time_to_progression_grouped	1<2	-8.79315e-17	0.0277467	90	16	1	1
PWY.6992	Time_to_progression_grouped	2<3	0.00514344	0.0277467	90	16	0.85339	1
PWY.6992	Time_to_progression_grouped	3<4	0.0093212	0.0265654	90	16	0.72657	1
PWY.6992	Time_to_progression_grouped	4<6	0.0214855	0.0277467	90	16	0.440926	1
PWY.6992	Time_to_progression_grouped	NP	0.0147135	0.020421	90	16	0.473237	1
PWY.7003	Time_to_progression_grouped	>6	0.104103	0.0888367	90	84	0.24461	1
PWY.7003	Time_to_progression_grouped	1<2	0.0727743	0.0837561	90	84	0.387416	1
PWY.7003	Time_to_progression_grouped	2<3	0.08248	0.0837561	90	84	0.327602	1
PWY.7003	Time_to_progression_grouped	3<4	0.108433	0.0801903	90	84	0.179987	1
PWY.7003	Time_to_progression_grouped	4<6	0.094714	0.0837561	90	84	0.261383	1
PWY.7003	Time_to_progression_grouped	NP	0.111242	0.0616428	90	84	0.0747609	1
PWY.7007	Time_to_progression_grouped	>6	0.0683503	0.0500816	90	57	0.176011	1
PWY.7007	Time_to_progression_grouped	1<2	-0.0118842	0.0472174	90	57	0.801902	1
PWY.7007	Time_to_progression_grouped	2<3	0.0132517	0.0472174	90	57	0.779675	1
PWY.7007	Time_to_progression_grouped	3<4	0.0811484	0.0452072	90	57	0.0762888	1
PWY.7007	Time_to_progression_grouped	4<6	-0.0173618	0.0472174	90	57	0.714033	1
PWY.7007	Time_to_progression_grouped	NP	0.0190451	0.0347511	90	57	0.585132	1
PWY.7013	Time_to_progression_grouped	>6	-0.00366776	0.125684	90	86	0.976789	1
PWY.7013	Time_to_progression_grouped	1<2	-0.0508056	0.118496	90	86	0.669214	1
PWY.7013	Time_to_progression_grouped	2<3	0.0282446	0.118496	90	86	0.812191	1
PWY.7013	Time_to_progression_grouped	3<4	0.119292	0.113451	90	86	0.296089	1
PWY.7013	Time_to_progression_grouped	4<6	0.0102024	0.118496	90	86	0.931595	1
PWY.7013	Time_to_progression_grouped	NP	-0.0181343	0.0872108	90	86	0.835788	1
PWY.7031	Time_to_progression_grouped	>6	-0.0339278	0.0515735	90	77	0.512453	1
PWY.7031	Time_to_progression_grouped	1<2	-0.0470088	0.048624	90	77	0.336461	1
PWY.7031	Time_to_progression_grouped	2<3	0.0135735	0.048624	90	77	0.780823	1
PWY.7031	Time_to_progression_grouped	3<4	0.0193845	0.0465539	90	77	0.678201	1
PWY.7031	Time_to_progression_grouped	4<6	0.0404647	0.048624	90	77	0.407686	1
PWY.7031	Time_to_progression_grouped	NP	-0.0105938	0.0357863	90	77	0.767946	1
PWY.7046	Time_to_progression_grouped	>6	-1.59715e-17	0.0226765	90	10	1	1
PWY.7046	Time_to_progression_grouped	1<2	-1.59876e-17	0.0213796	90	10	1	1
PWY.7046	Time_to_progression_grouped	2<3	0.0265255	0.0213796	90	10	0.218214	1
PWY.7046	Time_to_progression_grouped	3<4	0.00881324	0.0204694	90	10	0.667907	1
PWY.7046	Time_to_progression_grouped	4<6	-1.44914e-17	0.0213796	90	10	1	1
PWY.7046	Time_to_progression_grouped	NP	0.0120055	0.015735	90	10	0.447638	1
PWY.7090	Time_to_progression_grouped	1<2	0.00768566	0.0291201	90	51	0.792488	1
PWY.7090	Time_to_progression_grouped	2<3	0.0308804	0.0291201	90	51	0.292016	1
PWY.7090	Time_to_progression_grouped	3<4	0.0208017	0.0278804	90	51	0.457711	1
PWY.7090	Time_to_progression_grouped	4<6	-0.00649493	0.0291201	90	51	0.824053	1
PWY.7090	Time_to_progression_grouped	NP	0.0240094	0.0214318	90	51	0.265829	1
PWY.7094	Time_to_progression_grouped	>6	0.188517	0.116815	90	77	0.110411	1
PWY.7094	Time_to_progression_grouped	1<2	-0.0501585	0.110134	90	77	0.650003	1
PWY.7094	Time_to_progression_grouped	2<3	0.0194514	0.110134	90	77	0.860246	1
PWY.7094	Time_to_progression_grouped	3<4	0.147564	0.105446	90	77	0.165455	1
PWY.7094	Time_to_progression_grouped	4<6	-0.00311228	0.110134	90	77	0.977524	1
PWY.7094	Time_to_progression_grouped	NP	0.0426998	0.0811096	90	77	0.599999	1
PWY.7097	Time_to_progression_grouped	>6	0.0396082	0.0319675	90	24	0.218831	1
PWY.7097	Time_to_progression_grouped	1<2	-0.0117275	0.0301392	90	24	0.698189	1
PWY.7097	Time_to_progression_grouped	2<3	0.0330558	0.0301392	90	24	0.275913	1
PWY.7097	Time_to_progression_grouped	3<4	0.00957115	0.0288561	90	24	0.740963	1
PWY.7097	Time_to_progression_grouped	4<6	0.00174542	0.0301392	90	24	0.953958	1
PWY.7097	Time_to_progression_grouped	NP	0.00921427	0.0221819	90	24	0.678924	1
PWY.7098	Time_to_progression_grouped	>6	0.0411574	0.0333533	90	24	0.220692	1
PWY.7098	Time_to_progression_grouped	1<2	-0.0123755	0.0314458	90	24	0.694922	1
PWY.7098	Time_to_progression_grouped	2<3	0.0341153	0.0314458	90	24	0.28111	1
PWY.7098	Time_to_progression_grouped	3<4	0.0099975	0.0301071	90	24	0.740677	1
PWY.7098	Time_to_progression_grouped	4<6	0.00181667	0.0314458	90	24	0.95407	1
PWY.7098	Time_to_progression_grouped	NP	0.00947062	0.0231435	90	24	0.683437	1
PWY.7111	Time_to_progression_grouped	>6	0.082185	0.0954467	90	90	0.391846	1
PWY.7111	Time_to_progression_grouped	1<2	0.0911957	0.0905487	90	90	0.316979	1
PWY.7111	Time_to_progression_grouped	2<3	0.00980016	0.0954467	90	90	0.918483	1
PWY.7111	Time_to_progression_grouped	3<4	0.0836052	0.0871305	90	90	0.340251	1
PWY.7111	Time_to_progression_grouped	4<6	0.0529816	0.0905487	90	90	0.560158	1
PWY.7111	Time_to_progression_grouped	NP	0.0981527	0.0698189	90	90	0.16375	1
PWY.7159	Time_to_progression_grouped	>6	0.0461461	0.0455086	90	35	0.313526	1
PWY.7159	Time_to_progression_grouped	1<2	-0.00628837	0.0429059	90	35	0.883833	1
PWY.7159	Time_to_progression_grouped	2<3	0.0441187	0.0429059	90	35	0.306811	1
PWY.7159	Time_to_progression_grouped	3<4	0.0224452	0.0410793	90	35	0.586265	1
PWY.7159	Time_to_progression_grouped	4<6	0.0203237	0.0429059	90	35	0.636971	1
PWY.7159	Time_to_progression_grouped	NP	0.0248718	0.0315779	90	35	0.433154	1
PWY.7184	Time_to_progression_grouped	>6	-0.0237115	0.0689342	90	90	0.731737	1
PWY.7184	Time_to_progression_grouped	1<2	-0.0022403	0.0649918	90	90	0.972585	1
PWY.7184	Time_to_progression_grouped	2<3	-0.00283352	0.0649918	90	90	0.96533	1
PWY.7184	Time_to_progression_grouped	3<4	-0.00465856	0.0622249	90	90	0.940501	1
PWY.7184	Time_to_progression_grouped	4<6	-0.0119848	0.0649918	90	90	0.854146	1
PWY.7184	Time_to_progression_grouped	NP	0.0287985	0.0478327	90	90	0.54877	1
PWY.7187	Time_to_progression_grouped	>6	-0.0412893	0.0565569	90	90	0.467415	1
PWY.7187	Time_to_progression_grouped	1<2	0.0222862	0.0533223	90	90	0.677061	1
PWY.7187	Time_to_progression_grouped	2<3	0.0290278	0.0533223	90	90	0.587638	1
PWY.7187	Time_to_progression_grouped	3<4	-0.0054477	0.0510523	90	90	0.915278	1
PWY.7187	Time_to_progression_grouped	4<6	0.0119264	0.0533223	90	90	0.823566	1
PWY.7187	Time_to_progression_grouped	NP	0.0323018	0.0392442	90	90	0.412811	1
PWY.7196	Time_to_progression_grouped	>6	0.0400727	0.0712238	90	90	0.575203	1
PWY.7196	Time_to_progression_grouped	1<2	0.0220404	0.0671504	90	90	0.743569	1
PWY.7196	Time_to_progression_grouped	2<3	0.0826673	0.0671504	90	90	0.221771	1
PWY.7196	Time_to_progression_grouped	3<4	0.0288566	0.0642916	90	90	0.654717	1
PWY.7196	Time_to_progression_grouped	4<6	0.0385447	0.0671504	90	90	0.567516	1
PWY.7196	Time_to_progression_grouped	NP	0.0763101	0.0494214	90	90	0.126375	1
PWY.7197	Time_to_progression_grouped	>6	0.0044666	0.060772	90	90	0.941587	1
PWY.7197	Time_to_progression_grouped	1<2	0.00365849	0.0572964	90	90	0.949242	1
PWY.7197	Time_to_progression_grouped	2<3	0.000627193	0.0572964	90	90	0.991292	1
PWY.7197	Time_to_progression_grouped	3<4	0.0036625	0.0548571	90	90	0.94693	1
PWY.7197	Time_to_progression_grouped	4<6	-0.0116273	0.0572964	90	90	0.839684	1
PWY.7197	Time_to_progression_grouped	NP	0.0287511	0.042169	90	90	0.49726	1
PWY.7198	Time_to_progression_grouped	>6	0.0241957	0.0189737	90	20	0.205788	1
PWY.7198	Time_to_progression_grouped	1<2	0.0113135	0.0178886	90	20	0.528835	1
PWY.7198	Time_to_progression_grouped	2<3	-0.00559355	0.0178886	90	20	0.755302	1
PWY.7198	Time_to_progression_grouped	3<4	0.0063205	0.017127	90	20	0.71304	1
PWY.7198	Time_to_progression_grouped	4<6	0.000308069	0.0178886	90	20	0.986301	1
PWY.7198	Time_to_progression_grouped	NP	0.00749725	0.0131656	90	20	0.570585	1
PWY.7199	Time_to_progression_grouped	>6	0.00636251	0.0778345	90	90	0.935047	1
PWY.7199	Time_to_progression_grouped	1<2	0.00636081	0.0733831	90	90	0.931135	1
PWY.7199	Time_to_progression_grouped	2<3	0.0924812	0.0733831	90	90	0.21111	1
PWY.7199	Time_to_progression_grouped	3<4	0.074076	0.070259	90	90	0.294792	1
PWY.7199	Time_to_progression_grouped	4<6	0.0370275	0.0733831	90	90	0.615192	1
PWY.7199	Time_to_progression_grouped	NP	0.0611658	0.0540085	90	90	0.260676	1
PWY.7200	Time_to_progression_grouped	>6	0.0255597	0.0633271	90	90	0.687535	1
PWY.7200	Time_to_progression_grouped	1<2	0.0318123	0.0597053	90	90	0.59558	1
PWY.7200	Time_to_progression_grouped	2<3	0.0754432	0.0597053	90	90	0.209914	1
PWY.7200	Time_to_progression_grouped	3<4	0.0536707	0.0571635	90	90	0.350508	1
PWY.7200	Time_to_progression_grouped	4<6	0.0341807	0.0597053	90	90	0.568538	1
PWY.7200	Time_to_progression_grouped	NP	0.0677067	0.0439419	90	90	0.127164	1
PWY.7208	Time_to_progression_grouped	>6	-0.0497648	0.0786684	90	90	0.529013	1
PWY.7208	Time_to_progression_grouped	1<2	-0.0330887	0.0745212	90	90	0.65838	1
PWY.7208	Time_to_progression_grouped	2<3	0.027803	0.0785694	90	90	0.724486	1
PWY.7208	Time_to_progression_grouped	3<4	0.00318639	0.0717003	90	90	0.964678	1
PWY.7208	Time_to_progression_grouped	4<6	-0.0432089	0.0744575	90	90	0.56355	1
PWY.7208	Time_to_progression_grouped	NP	0.0159143	0.0569324	90	90	0.780689	1
PWY.7210	Time_to_progression_grouped	>6	0.0287566	0.0234051	90	21	0.222677	1
PWY.7210	Time_to_progression_grouped	1<2	0.0135077	0.0220666	90	21	0.542123	1
PWY.7210	Time_to_progression_grouped	2<3	-0.00668417	0.0220666	90	21	0.762717	1
PWY.7210	Time_to_progression_grouped	3<4	0.0258513	0.0211271	90	21	0.224562	1
PWY.7210	Time_to_progression_grouped	4<6	0.000366023	0.0220666	90	21	0.986806	1
PWY.7210	Time_to_progression_grouped	NP	0.00891972	0.0162405	90	21	0.584326	1
PWY.7211	Time_to_progression_grouped	>6	-0.0181906	0.0454982	90	90	0.690335	1
PWY.7211	Time_to_progression_grouped	1<2	-0.01949	0.0428962	90	90	0.650773	1
PWY.7211	Time_to_progression_grouped	2<3	-0.0212092	0.0428962	90	90	0.62232	1
PWY.7211	Time_to_progression_grouped	3<4	-0.0357225	0.0410699	90	90	0.386944	1
PWY.7211	Time_to_progression_grouped	4<6	-0.0428715	0.0428962	90	90	0.320522	1
PWY.7211	Time_to_progression_grouped	NP	-0.023895	0.0313252	90	90	0.447857	1
PWY.7219	Time_to_progression_grouped	>6	-0.104976	0.0687267	90	90	0.130498	1
PWY.7219	Time_to_progression_grouped	1<2	-0.0406324	0.0647961	90	90	0.532349	1
PWY.7219	Time_to_progression_grouped	2<3	-0.02059	0.0687267	90	90	0.765246	1
PWY.7219	Time_to_progression_grouped	3<4	-0.0605964	0.0620376	90	90	0.331556	1
PWY.7219	Time_to_progression_grouped	4<6	-0.0510044	0.0647961	90	90	0.433463	1
PWY.7219	Time_to_progression_grouped	NP	-0.02721	0.0476887	90	90	0.569847	1
PWY.7220	Time_to_progression_grouped	>6	-0.180738	0.0928955	90	90	0.0555009	1
PWY.7220	Time_to_progression_grouped	1<2	-0.00762591	0.0875828	90	90	0.93085	1
PWY.7220	Time_to_progression_grouped	2<3	-0.125705	0.101132	90	90	0.2178	1
PWY.7220	Time_to_progression_grouped	3<4	-0.0520648	0.0838541	90	90	0.536575	1
PWY.7220	Time_to_progression_grouped	4<6	-0.0197104	0.0875828	90	90	0.822562	1
PWY.7220	Time_to_progression_grouped	NP	-0.0641503	0.0647858	90	90	0.325307	1
PWY.7221	Time_to_progression_grouped	>6	-0.089146	0.0684749	90	90	0.196648	1
PWY.7221	Time_to_progression_grouped	1<2	-0.0277749	0.0645588	90	90	0.668174	1
PWY.7221	Time_to_progression_grouped	2<3	-0.0424509	0.0684749	90	90	0.537032	1
PWY.7221	Time_to_progression_grouped	3<4	-0.0415991	0.0618103	90	90	0.502855	1
PWY.7221	Time_to_progression_grouped	4<6	-0.0853284	0.0645588	90	90	0.189983	1
PWY.7221	Time_to_progression_grouped	NP	-0.0192782	0.0475449	90	90	0.686199	1
PWY.7222	Time_to_progression_grouped	>6	-0.180738	0.0928955	90	90	0.0555009	1
PWY.7222	Time_to_progression_grouped	1<2	-0.00762591	0.0875828	90	90	0.93085	1
PWY.7222	Time_to_progression_grouped	2<3	-0.125705	0.101132	90	90	0.2178	1
PWY.7222	Time_to_progression_grouped	3<4	-0.0520648	0.0838541	90	90	0.536575	1
PWY.7222	Time_to_progression_grouped	4<6	-0.0197104	0.0875828	90	90	0.822562	1
PWY.7222	Time_to_progression_grouped	NP	-0.0641503	0.0647858	90	90	0.325307	1
PWY.7228	Time_to_progression_grouped	>6	-0.0042893	0.0694953	90	90	0.950934	1
PWY.7228	Time_to_progression_grouped	1<2	-0.00321595	0.0655208	90	90	0.960971	1
PWY.7228	Time_to_progression_grouped	2<3	0.00609281	0.0655208	90	90	0.926135	1
PWY.7228	Time_to_progression_grouped	3<4	0.0102922	0.0627314	90	90	0.870077	1
PWY.7228	Time_to_progression_grouped	4<6	-0.0363846	0.0655208	90	90	0.580174	1
PWY.7228	Time_to_progression_grouped	NP	0.0322524	0.048222	90	90	0.505459	1
PWY.7229	Time_to_progression_grouped	>6	-0.138589	0.0691607	90	90	0.0484692	1
PWY.7229	Time_to_progression_grouped	1<2	-0.0363534	0.0652053	90	90	0.578728	1
PWY.7229	Time_to_progression_grouped	2<3	-0.0233505	0.0691607	90	90	0.736529	1
PWY.7229	Time_to_progression_grouped	3<4	-0.0675124	0.0624293	90	90	0.282759	1
PWY.7229	Time_to_progression_grouped	4<6	-0.0429231	0.0652053	90	90	0.512251	1
PWY.7229	Time_to_progression_grouped	NP	-0.0372378	0.0480534	90	90	0.440669	1
PWY.7234	Time_to_progression_grouped	>6	-0.0128093	0.0752072	90	90	0.865173	1
PWY.7234	Time_to_progression_grouped	1<2	0.0187509	0.0709061	90	90	0.792091	1
PWY.7234	Time_to_progression_grouped	2<3	0.046269	0.0709061	90	90	0.515856	1
PWY.7234	Time_to_progression_grouped	3<4	0.00284475	0.0678874	90	90	0.966676	1
PWY.7234	Time_to_progression_grouped	4<6	-0.0417318	0.0709061	90	90	0.557761	1
PWY.7234	Time_to_progression_grouped	NP	0.0150471	0.0521854	90	90	0.773807	1
PWY.7237	Time_to_progression_grouped	>6	0.101294	0.0747446	90	90	0.17903	1
PWY.7237	Time_to_progression_grouped	1<2	0.130081	0.0704698	90	90	0.068471	1
PWY.7237	Time_to_progression_grouped	2<3	0.0175892	0.0704698	90	90	0.803514	1
PWY.7237	Time_to_progression_grouped	3<4	0.132943	0.0674697	90	90	0.0521257	1
PWY.7237	Time_to_progression_grouped	4<6	0.033441	0.0704698	90	90	0.636359	1
PWY.7237	Time_to_progression_grouped	NP	0.0795794	0.0518644	90	90	0.128741	1
PWY.7242	Time_to_progression_grouped	>6	0.098436	0.0584172	90	90	0.0957992	1
PWY.7242	Time_to_progression_grouped	1<2	0.0385793	0.0550763	90	90	0.485626	1
PWY.7242	Time_to_progression_grouped	2<3	0.0876841	0.0550763	90	90	0.11524	1
PWY.7242	Time_to_progression_grouped	3<4	0.100954	0.0527315	90	90	0.0590627	1
PWY.7242	Time_to_progression_grouped	4<6	0.0273283	0.0550763	90	90	0.621094	1
PWY.7242	Time_to_progression_grouped	NP	0.0899337	0.0401752	90	90	0.028068	1
PWY.7254	Time_to_progression_grouped	>6	0.101536	0.0884672	90	90	0.254391	1
PWY.7254	Time_to_progression_grouped	1<2	0.0727174	0.0834077	90	90	0.385825	1
PWY.7254	Time_to_progression_grouped	2<3	9.25214e-05	0.0834077	90	90	0.999118	1
PWY.7254	Time_to_progression_grouped	3<4	0.033001	0.0798568	90	90	0.680491	1
PWY.7254	Time_to_progression_grouped	4<6	0.0495764	0.0834077	90	90	0.553876	1
PWY.7254	Time_to_progression_grouped	NP	0.0216134	0.0610785	90	90	0.724378	1
PWY.7255	Time_to_progression_grouped	>6	0.0442781	0.0307196	90	15	0.153245	1
PWY.7255	Time_to_progression_grouped	1<2	-4.60871e-05	0.0289628	90	15	0.998734	1
PWY.7255	Time_to_progression_grouped	2<3	0.0267708	0.0289628	90	15	0.358001	1
PWY.7255	Time_to_progression_grouped	3<4	0.0115629	0.0277297	90	15	0.677765	1
PWY.7255	Time_to_progression_grouped	4<6	0.011292	0.0289628	90	15	0.697623	1
PWY.7255	Time_to_progression_grouped	NP	0.0138872	0.0212968	90	15	0.516213	1
PWY.7295	Time_to_progression_grouped	>6	0.019364	0.0573769	90	49	0.736601	1
PWY.7295	Time_to_progression_grouped	1<2	-0.0266719	0.0540955	90	49	0.623278	1
PWY.7295	Time_to_progression_grouped	2<3	0.00156847	0.0540955	90	49	0.976939	1
PWY.7295	Time_to_progression_grouped	3<4	-0.0120044	0.0517925	90	49	0.81728	1
PWY.7295	Time_to_progression_grouped	4<6	-0.00352277	0.0540955	90	49	0.948234	1
PWY.7295	Time_to_progression_grouped	NP	0.0031902	0.0398132	90	49	0.936327	1
PWY.7315	Time_to_progression_grouped	>6	0.0373844	0.0248451	90	16	0.136197	1
PWY.7315	Time_to_progression_grouped	1<2	-0.00579813	0.0234242	90	16	0.805112	1
PWY.7315	Time_to_progression_grouped	2<3	-0.00579813	0.0234242	90	16	0.805112	1
PWY.7315	Time_to_progression_grouped	3<4	-0.00579813	0.022427	90	16	0.796635	1
PWY.7315	Time_to_progression_grouped	4<6	-0.00579813	0.0234242	90	16	0.805112	1
PWY.7315	Time_to_progression_grouped	NP	0.00674624	0.0172397	90	16	0.696564	1
PWY.7323	Time_to_progression_grouped	>6	-0.00696707	0.107177	90	90	0.948326	1
PWY.7323	Time_to_progression_grouped	1<2	-0.124075	0.101047	90	90	0.222958	1
PWY.7323	Time_to_progression_grouped	2<3	-0.0121154	0.101047	90	90	0.904854	1
PWY.7323	Time_to_progression_grouped	3<4	0.00492427	0.0967455	90	90	0.959528	1
PWY.7323	Time_to_progression_grouped	4<6	-0.0422186	0.101047	90	90	0.677165	1
PWY.7323	Time_to_progression_grouped	NP	-0.0210409	0.0743688	90	90	0.777938	1
PWY.7328	Time_to_progression_grouped	>6	0.101392	0.0679259	90	90	0.139312	1
PWY.7328	Time_to_progression_grouped	1<2	0.0422382	0.0640412	90	90	0.51137	1
PWY.7328	Time_to_progression_grouped	2<3	-0.0356267	0.0640412	90	90	0.579496	1
PWY.7328	Time_to_progression_grouped	3<4	0.0345224	0.0613148	90	90	0.574929	1
PWY.7328	Time_to_progression_grouped	4<6	0.0872669	0.0640412	90	90	0.176673	1
PWY.7328	Time_to_progression_grouped	NP	0.0358917	0.047133	90	90	0.448518	1
PWY.7332	Time_to_progression_grouped	>6	0.13547	0.0752344	90	74	0.0754443	1
PWY.7332	Time_to_progression_grouped	1<2	0.025803	0.0709317	90	74	0.716966	1
PWY.7332	Time_to_progression_grouped	2<3	0.0517141	0.0709317	90	74	0.468041	1
PWY.7332	Time_to_progression_grouped	3<4	0.0213522	0.0679119	90	74	0.754009	1
PWY.7332	Time_to_progression_grouped	4<6	0.0179	0.0709317	90	74	0.801399	1
PWY.7332	Time_to_progression_grouped	NP	0.0461359	0.0517421	90	74	0.375318	1
PWY.7347	Time_to_progression_grouped	>6	-2.66191e-17	0.0188643	90	15	1	1
PWY.7347	Time_to_progression_grouped	1<2	-2.71788e-17	0.0177854	90	15	1	1
PWY.7347	Time_to_progression_grouped	2<3	-2.72308e-17	0.0177854	90	15	1	1
PWY.7347	Time_to_progression_grouped	3<4	0.00714359	0.0170282	90	15	0.675924	1
PWY.7347	Time_to_progression_grouped	4<6	0.0106798	0.0177854	90	15	0.549822	1
PWY.7347	Time_to_progression_grouped	NP	0.0129405	0.0130897	90	15	0.325732	1
PWY.7371	Time_to_progression_grouped	>6	-0.000857745	0.0575896	90	82	0.988152	1
PWY.7371	Time_to_progression_grouped	1<2	-0.0489182	0.054296	90	82	0.370219	1
PWY.7371	Time_to_progression_grouped	2<3	0.00992729	0.054296	90	82	0.855372	1
PWY.7371	Time_to_progression_grouped	3<4	0.0196605	0.0519844	90	82	0.706247	1
PWY.7371	Time_to_progression_grouped	4<6	0.0309639	0.054296	90	82	0.570029	1
PWY.7371	Time_to_progression_grouped	NP	0.00104227	0.0399608	90	82	0.979254	1
PWY.7373	Time_to_progression_grouped	>6	-0.0191774	0.0546901	90	77	0.726735	1
PWY.7373	Time_to_progression_grouped	1<2	-0.0479102	0.0515624	90	77	0.355495	1
PWY.7373	Time_to_progression_grouped	2<3	0.00572473	0.0515624	90	77	0.911864	1
PWY.7373	Time_to_progression_grouped	3<4	0.019754	0.0493672	90	77	0.690079	1
PWY.7373	Time_to_progression_grouped	4<6	0.0341585	0.0515624	90	77	0.509506	1
PWY.7373	Time_to_progression_grouped	NP	-0.00661241	0.0379489	90	77	0.862097	1
PWY.7374	Time_to_progression_grouped	>6	0.0362705	0.0245745	90	27	0.143744	1
PWY.7374	Time_to_progression_grouped	1<2	-0.0082558	0.0231691	90	27	0.722499	1
PWY.7374	Time_to_progression_grouped	2<3	-0.0137745	0.0231691	90	27	0.553781	1
PWY.7374	Time_to_progression_grouped	3<4	0.00523366	0.0221827	90	27	0.814065	1
PWY.7374	Time_to_progression_grouped	4<6	-0.00187696	0.0231691	90	27	0.935628	1
PWY.7374	Time_to_progression_grouped	NP	0.00591865	0.017052	90	27	0.729399	1
PWY.7376	Time_to_progression_grouped	>6	0.0831711	0.0688399	90	55	0.230408	1
PWY.7376	Time_to_progression_grouped	1<2	-0.00227472	0.0649029	90	55	0.972126	1
PWY.7376	Time_to_progression_grouped	2<3	0.0377892	0.0649029	90	55	0.561982	1
PWY.7376	Time_to_progression_grouped	3<4	0.0767316	0.0621398	90	55	0.220381	1
PWY.7376	Time_to_progression_grouped	4<6	0.0390569	0.0649029	90	55	0.548964	1
PWY.7376	Time_to_progression_grouped	NP	0.0497911	0.0477672	90	55	0.300267	1
PWY.7377	Time_to_progression_grouped	>6	-0.0439678	0.0971876	90	89	0.65216	1
PWY.7377	Time_to_progression_grouped	1<2	-0.0544083	0.0916294	90	89	0.55427	1
PWY.7377	Time_to_progression_grouped	2<3	-0.0376956	0.0916294	90	89	0.681845	1
PWY.7377	Time_to_progression_grouped	3<4	0.0402247	0.0877284	90	89	0.647782	1
PWY.7377	Time_to_progression_grouped	4<6	0.000863728	0.0916294	90	89	0.992502	1
PWY.7377	Time_to_progression_grouped	NP	-0.0452904	0.0674374	90	89	0.503709	1
PWY.7391	Time_to_progression_grouped	>6	0.075118	0.0442927	90	30	0.0936444	1
PWY.7391	Time_to_progression_grouped	1<2	0.0146733	0.0417596	90	30	0.726197	1
PWY.7391	Time_to_progression_grouped	2<3	0.0239785	0.0417596	90	30	0.567383	1
PWY.7391	Time_to_progression_grouped	4<6	0.0847799	0.0417596	90	30	0.0455395	1
PWY.7391	Time_to_progression_grouped	NP	0.0297794	0.0307342	90	30	0.335393	1
PWY.7392	Time_to_progression_grouped	>6	0.0457425	0.0433717	90	90	0.29464	1
PWY.7392	Time_to_progression_grouped	1<2	0.0650622	0.0408913	90	90	0.115388	1
PWY.7392	Time_to_progression_grouped	2<3	0.0758529	0.0408913	90	90	0.067148	1
PWY.7392	Time_to_progression_grouped	3<4	0.0447993	0.0391504	90	90	0.255794	1
PWY.7392	Time_to_progression_grouped	4<6	0.0258546	0.0408913	90	90	0.528944	1
PWY.7392	Time_to_progression_grouped	NP	0.0418568	0.0300952	90	90	0.167999	1
PWY.7400	Time_to_progression_grouped	>6	0.0945299	0.0767202	90	90	0.221377	1
PWY.7400	Time_to_progression_grouped	1<2	0.0639702	0.0723325	90	90	0.37904	1
PWY.7400	Time_to_progression_grouped	2<3	0.00551934	0.0723325	90	90	0.93936	1
PWY.7400	Time_to_progression_grouped	3<4	0.109278	0.0692531	90	90	0.118379	1
PWY.7400	Time_to_progression_grouped	4<6	0.0905687	0.0723325	90	90	0.214044	1
PWY.7400	Time_to_progression_grouped	NP	0.0602444	0.0532353	90	90	0.261035	1
PWY.7431	Time_to_progression_grouped	>6	0.0997075	0.0878263	90	63	0.259526	1
PWY.7431	Time_to_progression_grouped	1<2	-0.0100826	0.0828035	90	63	0.903379	1
PWY.7431	Time_to_progression_grouped	2<3	0.0238531	0.0828035	90	63	0.774012	1
PWY.7431	Time_to_progression_grouped	3<4	0.0618224	0.0792783	90	63	0.437718	1
PWY.7431	Time_to_progression_grouped	4<6	0.012299	0.0828035	90	63	0.882283	1
PWY.7431	Time_to_progression_grouped	NP	0.0531423	0.0609417	90	63	0.385714	1
PWY.7456	Time_to_progression_grouped	>6	0.0445944	0.0801884	90	60	0.579625	1
PWY.7456	Time_to_progression_grouped	1<2	0.00954487	0.0756024	90	60	0.899839	1
PWY.7456	Time_to_progression_grouped	2<3	0.0511079	0.0756024	90	60	0.500914	1
PWY.7456	Time_to_progression_grouped	3<4	0.0351022	0.0723838	90	60	0.628993	1
PWY.7456	Time_to_progression_grouped	4<6	0.0109116	0.0756024	90	60	0.885591	1
PWY.7456	Time_to_progression_grouped	NP	0.0674888	0.0556418	90	60	0.228603	1
PWY.7539	Time_to_progression_grouped	>6	-0.0892344	0.0627453	90	90	0.158725	1
PWY.7539	Time_to_progression_grouped	1<2	-0.0716108	0.0591568	90	90	0.229514	1
PWY.7539	Time_to_progression_grouped	2<3	-0.0335423	0.0591568	90	90	0.572241	1
PWY.7539	Time_to_progression_grouped	3<4	-0.149713	0.0566384	90	90	0.00981308	1
PWY.7539	Time_to_progression_grouped	4<6	-0.0800295	0.0591568	90	90	0.179782	1
PWY.7539	Time_to_progression_grouped	NP	-0.101995	0.0435383	90	90	0.0215413	1
PWY.7560	Time_to_progression_grouped	>6	-0.123608	0.0733837	90	90	0.095861	1
PWY.7560	Time_to_progression_grouped	1<2	-0.0878086	0.0691868	90	90	0.207934	1
PWY.7560	Time_to_progression_grouped	2<3	-0.109235	0.0691868	90	90	0.118176	1
PWY.7560	Time_to_progression_grouped	3<4	-0.190451	0.0662413	90	90	0.00512972	1
PWY.7560	Time_to_progression_grouped	4<6	-0.124004	0.0691868	90	90	0.0767272	1
PWY.7560	Time_to_progression_grouped	NP	-0.129029	0.0509201	90	90	0.013158	1
PWY.7616	Time_to_progression_grouped	>6	0.0336429	0.044775	90	50	0.454551	1
PWY.7616	Time_to_progression_grouped	1<2	-0.00952888	0.0422142	90	50	0.821969	1
PWY.7616	Time_to_progression_grouped	2<3	0.0276297	0.0422142	90	50	0.514591	1
PWY.7616	Time_to_progression_grouped	3<4	0.0136172	0.0404171	90	50	0.73703	1
PWY.7616	Time_to_progression_grouped	4<6	0.00765001	0.0422142	90	50	0.856638	1
PWY.7616	Time_to_progression_grouped	NP	0.0130549	0.0310688	90	50	0.675432	1
PWY.7663	Time_to_progression_grouped	>6	0.0734798	0.0903603	90	90	0.418466	1
PWY.7663	Time_to_progression_grouped	1<2	0.0209576	0.0851925	90	90	0.806295	1
PWY.7663	Time_to_progression_grouped	2<3	0.0565943	0.0851925	90	90	0.508355	1
PWY.7663	Time_to_progression_grouped	3<4	0.105611	0.0815656	90	90	0.199025	1
PWY.7663	Time_to_progression_grouped	4<6	0.149401	0.0851925	90	90	0.083221	1
PWY.7663	Time_to_progression_grouped	NP	0.103774	0.0627409	90	90	0.101947	1
PWY.7664	Time_to_progression_grouped	>6	0.0405158	0.128506	90	90	0.753338	1
PWY.7664	Time_to_progression_grouped	1<2	0.0557568	0.121157	90	90	0.646573	1
PWY.7664	Time_to_progression_grouped	2<3	-0.178209	0.121157	90	90	0.1451	1
PWY.7664	Time_to_progression_grouped	3<4	-0.0423723	0.115999	90	90	0.71583	1
PWY.7664	Time_to_progression_grouped	4<6	0.0994067	0.121157	90	90	0.414292	1
PWY.7664	Time_to_progression_grouped	NP	-0.0223796	0.0890619	90	90	0.802239	1
PWY.841	Time_to_progression_grouped	>6	-0.0353729	0.0548073	90	90	0.520445	1
PWY.841	Time_to_progression_grouped	1<2	-0.0180108	0.0516728	90	90	0.728305	1
PWY.841	Time_to_progression_grouped	2<3	0.0264291	0.0516728	90	90	0.610379	1
PWY.841	Time_to_progression_grouped	3<4	-0.0199121	0.0494729	90	90	0.688362	1
PWY.841	Time_to_progression_grouped	4<6	-0.0506655	0.0516728	90	90	0.329686	1
PWY.841	Time_to_progression_grouped	NP	0.00977657	0.0380301	90	90	0.797758	1
PWY.922	Time_to_progression_grouped	>6	0.00896987	0.0930556	90	90	0.923441	1
PWY.922	Time_to_progression_grouped	1<2	0.0773128	0.0877337	90	90	0.380742	1
PWY.922	Time_to_progression_grouped	2<3	0.140252	0.0877337	90	90	0.113708	1
PWY.922	Time_to_progression_grouped	3<4	0.194543	0.0839986	90	90	0.0230235	1
PWY.922	Time_to_progression_grouped	4<6	0.0912265	0.0877337	90	90	0.301447	1
PWY.922	Time_to_progression_grouped	NP	0.121221	0.0645702	90	90	0.0639821	1
PWY0.1061	Time_to_progression_grouped	>6	-0.167577	0.0954966	90	90	0.0830288	1
PWY0.1061	Time_to_progression_grouped	1<2	-0.00707509	0.0900351	90	90	0.937557	1
PWY0.1061	Time_to_progression_grouped	2<3	-0.132998	0.0954966	90	90	0.167474	1
PWY0.1061	Time_to_progression_grouped	3<4	-0.0834917	0.086202	90	90	0.335613	1
PWY0.1061	Time_to_progression_grouped	4<6	-0.093782	0.0900351	90	90	0.300651	1
PWY0.1061	Time_to_progression_grouped	NP	-0.0382949	0.066264	90	90	0.564906	1
PWY0.1241	Time_to_progression_grouped	>6	-0.0353344	0.0701561	90	90	0.615838	1
PWY0.1241	Time_to_progression_grouped	1<2	-0.0472383	0.0661438	90	90	0.477122	1
PWY0.1241	Time_to_progression_grouped	2<3	-0.119029	0.0661438	90	90	0.0755656	1
PWY0.1241	Time_to_progression_grouped	3<4	-0.058871	0.0633279	90	90	0.355262	1
PWY0.1241	Time_to_progression_grouped	4<6	0.0442003	0.0661438	90	90	0.505831	1
PWY0.1241	Time_to_progression_grouped	NP	-0.0412281	0.0486805	90	90	0.399479	1
PWY0.1261	Time_to_progression_grouped	>6	-0.00880369	0.0991126	90	90	0.929435	1
PWY0.1261	Time_to_progression_grouped	1<2	-0.0307613	0.0934442	90	90	0.74284	1
PWY0.1261	Time_to_progression_grouped	2<3	-0.20146	0.0934442	90	90	0.0339891	1
PWY0.1261	Time_to_progression_grouped	3<4	-0.0855392	0.089466	90	90	0.3418	1
PWY0.1261	Time_to_progression_grouped	4<6	0.00494538	0.0934442	90	90	0.95792	1
PWY0.1261	Time_to_progression_grouped	NP	-0.0824821	0.0685094	90	90	0.232166	1
PWY0.1277	Time_to_progression_grouped	>6	0.0515255	0.032345	90	12	0.114962	1
PWY0.1277	Time_to_progression_grouped	1<2	-2.07838e-17	0.0304951	90	12	1	1
PWY0.1277	Time_to_progression_grouped	2<3	0.00845422	0.0304951	90	12	0.782292	1
PWY0.1277	Time_to_progression_grouped	3<4	-1.91861e-17	0.0291969	90	12	1	1
PWY0.1277	Time_to_progression_grouped	4<6	-1.93219e-17	0.0304951	90	12	1	1
PWY0.1277	Time_to_progression_grouped	NP	0.0152898	0.0224438	90	12	0.497612	1
PWY0.1296	Time_to_progression_grouped	>6	0.0251409	0.131233	90	90	0.848543	1
PWY0.1296	Time_to_progression_grouped	1<2	0.0920432	0.123727	90	90	0.459026	1
PWY0.1296	Time_to_progression_grouped	2<3	0.207163	0.123727	90	90	0.0978269	1
PWY0.1296	Time_to_progression_grouped	3<4	0.18701	0.11846	90	90	0.118214	1
PWY0.1296	Time_to_progression_grouped	4<6	0.0927601	0.123727	90	90	0.455547	1
PWY0.1296	Time_to_progression_grouped	NP	0.173302	0.0910609	90	90	0.0604891	1
PWY0.1297	Time_to_progression_grouped	>6	-0.0194709	0.0953796	90	90	0.838743	1
PWY0.1297	Time_to_progression_grouped	1<2	0.0976755	0.0899247	90	90	0.280538	1
PWY0.1297	Time_to_progression_grouped	2<3	0.135281	0.0899247	90	90	0.136278	1
PWY0.1297	Time_to_progression_grouped	3<4	0.135641	0.0860964	90	90	0.118957	1
PWY0.1297	Time_to_progression_grouped	4<6	0.0617491	0.0899247	90	90	0.494201	1
PWY0.1297	Time_to_progression_grouped	NP	0.127678	0.0661828	90	90	0.0571274	1
PWY0.1298	Time_to_progression_grouped	>6	0.0152558	0.0903267	90	90	0.866289	1
PWY0.1298	Time_to_progression_grouped	1<2	0.086803	0.0851608	90	90	0.31103	1
PWY0.1298	Time_to_progression_grouped	2<3	0.172808	0.0851608	90	90	0.0456426	1
PWY0.1298	Time_to_progression_grouped	3<4	0.147204	0.0815353	90	90	0.0746378	1
PWY0.1298	Time_to_progression_grouped	4<6	0.0763226	0.0851608	90	90	0.372729	1
PWY0.1298	Time_to_progression_grouped	NP	0.130587	0.0626766	90	90	0.0402823	1
PWY0.1319	Time_to_progression_grouped	>6	-0.0551473	0.0857147	90	90	0.522049	1
PWY0.1319	Time_to_progression_grouped	1<2	-0.0372547	0.106905	90	90	0.728508	1
PWY0.1319	Time_to_progression_grouped	2<3	-0.0608275	0.0857147	90	90	0.480245	1
PWY0.1319	Time_to_progression_grouped	3<4	-0.0680332	0.0773721	90	90	0.382206	1
PWY0.1319	Time_to_progression_grouped	4<6	0.0118193	0.0857147	90	90	0.890717	1
PWY0.1319	Time_to_progression_grouped	NP	-0.0393926	0.0597778	90	90	0.512038	1
PWY0.1415	Time_to_progression_grouped	>6	0.0469703	0.0681087	90	90	0.492345	1
PWY0.1415	Time_to_progression_grouped	1<2	0.0977591	0.0642135	90	90	0.131708	1
PWY0.1415	Time_to_progression_grouped	2<3	-0.0670932	0.0642135	90	90	0.299127	1
PWY0.1415	Time_to_progression_grouped	3<4	0.00949643	0.0614797	90	90	0.877619	1
PWY0.1415	Time_to_progression_grouped	4<6	0.00994321	0.0642135	90	90	0.877319	1
PWY0.1415	Time_to_progression_grouped	NP	0.00702531	0.0472598	90	90	0.882188	1
PWY0.1479	Time_to_progression_grouped	>6	-0.0152791	0.0886102	90	90	0.863519	1
PWY0.1479	Time_to_progression_grouped	1<2	0.0316912	0.0835425	90	90	0.705403	1
PWY0.1479	Time_to_progression_grouped	2<3	-0.182746	0.0835425	90	90	0.0315213	1
PWY0.1479	Time_to_progression_grouped	3<4	-0.052056	0.0799859	90	90	0.516963	1
PWY0.1479	Time_to_progression_grouped	4<6	-0.00516365	0.0835425	90	90	0.950864	1
PWY0.1479	Time_to_progression_grouped	NP	-0.055429	0.061447	90	90	0.369719	1
PWY0.1533	Time_to_progression_grouped	>6	0.0640152	0.0539645	90	40	0.23891	1
PWY0.1533	Time_to_progression_grouped	1<2	-0.0122981	0.0508782	90	40	0.809597	1
PWY0.1533	Time_to_progression_grouped	2<3	0.0215071	0.0508782	90	40	0.673595	1
PWY0.1533	Time_to_progression_grouped	3<4	0.035861	0.0487122	90	40	0.463696	1
PWY0.1533	Time_to_progression_grouped	4<6	0.0265577	0.0508782	90	40	0.60307	1
PWY0.1533	Time_to_progression_grouped	NP	0.0279055	0.0374454	90	40	0.458237	1
PWY0.1586	Time_to_progression_grouped	>6	-0.00188943	0.134977	90	90	0.988866	1
PWY0.1586	Time_to_progression_grouped	1<2	0.00237276	0.127258	90	90	0.98517	1
PWY0.1586	Time_to_progression_grouped	2<3	-0.0938633	0.134977	90	90	0.488795	1
PWY0.1586	Time_to_progression_grouped	3<4	0.000675818	0.12184	90	90	0.995588	1
PWY0.1586	Time_to_progression_grouped	4<6	-0.0693505	0.127258	90	90	0.587278	1
PWY0.1586	Time_to_progression_grouped	NP	0.040274	0.0937204	90	90	0.668537	1
PWY0.162	Time_to_progression_grouped	>6	0.0101525	0.0557601	90	90	0.855968	1
PWY0.162	Time_to_progression_grouped	1<2	-0.00399205	0.0525711	90	90	0.939653	1
PWY0.162	Time_to_progression_grouped	2<3	0.0480924	0.0525711	90	90	0.362943	1
PWY0.162	Time_to_progression_grouped	3<4	0.00916489	0.050333	90	90	0.85596	1
PWY0.162	Time_to_progression_grouped	4<6	-0.0234087	0.0525711	90	90	0.657279	1
PWY0.162	Time_to_progression_grouped	NP	0.0338482	0.0386913	90	90	0.384193	1
PWY0.166	Time_to_progression_grouped	>6	-0.0577619	0.0569213	90	90	0.313165	1
PWY0.166	Time_to_progression_grouped	1<2	-0.00697636	0.0536659	90	90	0.896884	1
PWY0.166	Time_to_progression_grouped	2<3	0.00691128	0.0536659	90	90	0.89784	1
PWY0.166	Time_to_progression_grouped	3<4	-0.0273679	0.0513812	90	90	0.595703	1
PWY0.166	Time_to_progression_grouped	4<6	-0.0266491	0.0536659	90	90	0.620802	1
PWY0.166	Time_to_progression_grouped	NP	0.00683688	0.039497	90	90	0.862995	1
PWY0.321	Time_to_progression_grouped	>6	0.0553856	0.0416327	90	29	0.18705	1
PWY0.321	Time_to_progression_grouped	1<2	-0.0155747	0.0392517	90	29	0.69254	1
PWY0.321	Time_to_progression_grouped	2<3	0.02442	0.0392517	90	29	0.535556	1
PWY0.321	Time_to_progression_grouped	3<4	0.018118	0.0375806	90	29	0.630996	1
PWY0.321	Time_to_progression_grouped	4<6	0.00158889	0.0392517	90	29	0.967808	1
PWY0.321	Time_to_progression_grouped	NP	0.0198118	0.0288884	90	29	0.494748	1
PWY0.41	Time_to_progression_grouped	>6	-0.00127407	0.015713	90	18	0.93557	1
PWY0.41	Time_to_progression_grouped	1<2	-0.00670907	0.0148143	90	18	0.651819	1
PWY0.41	Time_to_progression_grouped	2<3	0.0213994	0.0148143	90	18	0.152361	1
PWY0.41	Time_to_progression_grouped	3<4	-0.00670907	0.0141836	90	18	0.637445	1
PWY0.41	Time_to_progression_grouped	4<6	-0.00670907	0.0148143	90	18	0.651819	1
PWY0.41	Time_to_progression_grouped	NP	0.00355303	0.0109031	90	18	0.745339	1
PWY0.42	Time_to_progression_grouped	>6	0.0614847	0.0653814	90	65	0.349741	1
PWY0.42	Time_to_progression_grouped	1<2	-0.0243888	0.0616422	90	65	0.693377	1
PWY0.42	Time_to_progression_grouped	2<3	0.00293787	0.0616422	90	65	0.962102	1
PWY0.42	Time_to_progression_grouped	3<4	0.0340791	0.0590179	90	65	0.565208	1
PWY0.42	Time_to_progression_grouped	4<6	0.00352766	0.0616422	90	65	0.954501	1
PWY0.42	Time_to_progression_grouped	NP	0.023209	0.0453674	90	65	0.610304	1
PWY0.781	Time_to_progression_grouped	>6	0.00553844	0.0535135	90	90	0.917819	1
PWY0.781	Time_to_progression_grouped	1<2	-0.00986376	0.0504531	90	90	0.845476	1
PWY0.781	Time_to_progression_grouped	2<3	-0.091843	0.0504531	90	90	0.0723079	1
PWY0.781	Time_to_progression_grouped	3<4	0.00440907	0.0483051	90	90	0.927494	1
PWY0.781	Time_to_progression_grouped	4<6	0.0252118	0.0504531	90	90	0.618603	1
PWY0.781	Time_to_progression_grouped	NP	-0.00974852	0.0371324	90	90	0.79356	1
PWY0.845	Time_to_progression_grouped	>6	-0.00684006	0.126208	90	81	0.956909	1
PWY0.845	Time_to_progression_grouped	1<2	-0.0161321	0.11899	90	81	0.892485	1
PWY0.845	Time_to_progression_grouped	2<3	-0.0539549	0.11899	90	81	0.651415	1
PWY0.845	Time_to_progression_grouped	3<4	-0.0784714	0.113924	90	81	0.492868	1
PWY0.845	Time_to_progression_grouped	4<6	0.0136877	0.11899	90	81	0.908698	1
PWY0.845	Time_to_progression_grouped	NP	-0.0226007	0.0875743	90	81	0.796988	1
PWY0.862	Time_to_progression_grouped	>6	0.0297753	0.104732	90	90	0.776888	1
PWY0.862	Time_to_progression_grouped	1<2	0.0554544	0.098742	90	90	0.575895	1
PWY0.862	Time_to_progression_grouped	2<3	-0.0656414	0.098742	90	90	0.508036	1
PWY0.862	Time_to_progression_grouped	3<4	0.0135975	0.0945382	90	90	0.885983	1
PWY0.862	Time_to_progression_grouped	4<6	0.0899305	0.098742	90	90	0.365058	1
PWY0.862	Time_to_progression_grouped	NP	0.0478759	0.0726721	90	90	0.511852	1
PWY1G.0	Time_to_progression_grouped	>6	-0.0189506	0.10566	90	90	0.858097	1
PWY1G.0	Time_to_progression_grouped	1<2	-0.0816895	0.0996171	90	90	0.414545	1
PWY1G.0	Time_to_progression_grouped	2<3	0.0115477	0.0996171	90	90	0.907995	1
PWY1G.0	Time_to_progression_grouped	3<4	-0.0797086	0.0953761	90	90	0.405707	1
PWY1G.0	Time_to_progression_grouped	4<6	-0.176814	0.0996171	90	90	0.0795747	1
PWY1G.0	Time_to_progression_grouped	NP	-0.0574603	0.0733162	90	90	0.435428	1
PWY490.3	Time_to_progression_grouped	>6	-0.0224283	0.0629014	90	89	0.72233	1
PWY490.3	Time_to_progression_grouped	1<2	-0.088616	0.059304	90	89	0.138924	1
PWY490.3	Time_to_progression_grouped	2<3	-0.0276129	0.059304	90	89	0.642718	1
PWY490.3	Time_to_progression_grouped	3<4	0.0386137	0.0567793	90	89	0.498368	1
PWY490.3	Time_to_progression_grouped	4<6	-0.036983	0.059304	90	89	0.534601	1
PWY490.3	Time_to_progression_grouped	NP	-0.0506609	0.0433547	90	89	0.246101	1
PWY4FS.7	Time_to_progression_grouped	>6	-0.0453039	0.0668089	90	90	0.49961	1
PWY4FS.7	Time_to_progression_grouped	1<2	0.0656623	0.0629881	90	90	0.300264	1
PWY4FS.7	Time_to_progression_grouped	2<3	-0.0733202	0.0668089	90	90	0.275652	1
PWY4FS.7	Time_to_progression_grouped	3<4	-0.0327457	0.0603065	90	90	0.58861	1
PWY4FS.7	Time_to_progression_grouped	4<6	0.0248168	0.0629881	90	90	0.69461	1
PWY4FS.7	Time_to_progression_grouped	NP	0.00652512	0.046358	90	90	0.888409	1
[truncated: 156 more rows]

## Sheet: S4D PG_NP_RA_M
Supplementary Table 4D. Results of MaAsLin2 differential abundance testing at the pathway level (on PICRUSt2 predicted metagenomes) with relative abundance data. The test was run with an AST transform, no additional normalisation, progression status (with time to progression grouped to <1, 1-2, 2-3, 3-4, 4-6 or 6+ years), age, sex, ethnicity, total weekly alcohol units, smoking status and diagnos…
Pathway	Metadata	Value (metadata group)	Coefficient	Standard Error	N	N (not 0)	p-value	q-value
X1CMET2.PWY	Time_to_progression_grouped	>6	-0.0462492	0.0492883	90	90	0.351217	0.999879
X1CMET2.PWY	Time_to_progression_grouped	1<2	0.000623429	0.0472232	90	90	0.989504	0.999879
X1CMET2.PWY	Time_to_progression_grouped	2<3	0.0370227	0.0460403	90	90	0.423867	0.999879
X1CMET2.PWY	Time_to_progression_grouped	3<4	-0.0119599	0.0505482	90	90	0.813755	0.999879
X1CMET2.PWY	Time_to_progression_grouped	4<6	-0.0131057	0.0478727	90	90	0.785085	0.999879
X1CMET2.PWY	Time_to_progression_grouped	NP	-0.00415804	0.0341979	90	90	0.903575	0.999879
X1CMET2.PWY	patient_age	patient_age	2.38712e-05	0.000796294	90	90	0.976167	0.999879
X1CMET2.PWY	sex	male	-0.0262907	0.017197	90	90	0.132587	0.999879
X1CMET2.PWY	ethnicity_details	south asian	0.0255903	0.0351502	90	90	0.46892	0.999879
X1CMET2.PWY	ethnicity_details	asian	0.0117838	0.0266193	90	90	0.659295	0.999879
X1CMET2.PWY	ethnicity_details	other	0.00552011	0.0640859	90	90	0.931607	0.999879
X1CMET2.PWY	TotalWeeklyAlcoholUnits	TotalWeeklyAlcoholUnits	0.00124565	0.000878655	90	90	0.161117	0.999879
X1CMET2.PWY	smoking_status	never	0.00941583	0.0185567	90	90	0.613559	0.999879
X1CMET2.PWY	diagnosis	moderate dysplasia	0.00168028	0.016306	90	90	0.918247	0.999879
X3.HYDROXYPHENYLACETATE.DEGRADATION.PWY	Time_to_progression_grouped	>6	0.0467076	0.0777477	90	52	0.549812	0.999879
X3.HYDROXYPHENYLACETATE.DEGRADATION.PWY	Time_to_progression_grouped	1<2	-0.0311472	0.0745161	90	52	0.677147	0.999879
X3.HYDROXYPHENYLACETATE.DEGRADATION.PWY	Time_to_progression_grouped	2<3	-0.00343297	0.0722357	90	52	0.962222	0.999879
X3.HYDROXYPHENYLACETATE.DEGRADATION.PWY	Time_to_progression_grouped	3<4	-0.00668239	0.0786727	90	52	0.932536	0.999879
X3.HYDROXYPHENYLACETATE.DEGRADATION.PWY	Time_to_progression_grouped	4<6	-0.017635	0.0756293	90	52	0.816259	0.999879
X3.HYDROXYPHENYLACETATE.DEGRADATION.PWY	Time_to_progression_grouped	NP	-0.00320488	0.0539984	90	52	0.95283	0.999879
X3.HYDROXYPHENYLACETATE.DEGRADATION.PWY	patient_age	patient_age	-0.000141563	0.00125594	90	52	0.910558	0.999879
X3.HYDROXYPHENYLACETATE.DEGRADATION.PWY	sex	male	0.0221263	0.0267348	90	52	0.410509	0.999879
X3.HYDROXYPHENYLACETATE.DEGRADATION.PWY	ethnicity_details	south asian	0.0205072	0.0554305	90	52	0.712453	0.999879
X3.HYDROXYPHENYLACETATE.DEGRADATION.PWY	ethnicity_details	asian	-0.00952333	0.0417059	90	52	0.819999	0.999879
X3.HYDROXYPHENYLACETATE.DEGRADATION.PWY	ethnicity_details	other	0.00427257	0.100132	90	52	0.966079	0.999879
X3.HYDROXYPHENYLACETATE.DEGRADATION.PWY	TotalWeeklyAlcoholUnits	TotalWeeklyAlcoholUnits	-0.000244129	0.00136876	90	52	0.858923	0.999879
X3.HYDROXYPHENYLACETATE.DEGRADATION.PWY	smoking_status	never	-0.0409921	0.0289201	90	52	0.160499	0.999879
X3.HYDROXYPHENYLACETATE.DEGRADATION.PWY	diagnosis	moderate dysplasia	-0.0233875	0.025485	90	52	0.361718	0.999879
AEROBACTINSYN.PWY	Time_to_progression_grouped	>6	-0.00652664	0.0206238	90	11	0.752536	0.999879
AEROBACTINSYN.PWY	Time_to_progression_grouped	1<2	0.00256579	0.0197585	90	11	0.897029	0.999879
AEROBACTINSYN.PWY	Time_to_progression_grouped	2<3	0.002718	0.0192171	90	11	0.887905	0.999879
AEROBACTINSYN.PWY	Time_to_progression_grouped	3<4	0.00312625	0.0208488	90	11	0.881213	0.999879
AEROBACTINSYN.PWY	Time_to_progression_grouped	4<6	0.0151724	0.0199866	90	11	0.450264	0.999879
AEROBACTINSYN.PWY	Time_to_progression_grouped	NP	0.00754174	0.0142537	90	11	0.598394	0.999879
AEROBACTINSYN.PWY	patient_age	patient_age	1.10918e-06	0.000335308	90	11	0.99737	0.999879
AEROBACTINSYN.PWY	sex	male	-0.0102286	0.00736324	90	11	0.177032	0.999879
AEROBACTINSYN.PWY	ethnicity_details	south asian	0.00908065	0.0148921	90	11	0.544226	0.999879
AEROBACTINSYN.PWY	ethnicity_details	asian	0.000871187	0.0113907	90	11	0.939473	0.999879
AEROBACTINSYN.PWY	ethnicity_details	other	0.0196294	0.0266675	90	11	0.463999	0.999879
AEROBACTINSYN.PWY	TotalWeeklyAlcoholUnits	TotalWeeklyAlcoholUnits	-2.36544e-05	0.000372742	90	11	0.949721	0.999879
AEROBACTINSYN.PWY	smoking_status	never	-0.00657296	0.00794313	90	11	0.414928	0.999879
AEROBACTINSYN.PWY	diagnosis	moderate dysplasia	0.0024912	0.00682888	90	11	0.716384	0.999879
ALL.CHORISMATE.PWY	Time_to_progression_grouped	>6	0.0511284	0.0869512	90	72	0.558337	0.999879
ALL.CHORISMATE.PWY	Time_to_progression_grouped	1<2	-0.0481068	0.0832544	90	72	0.565163	0.999879
ALL.CHORISMATE.PWY	Time_to_progression_grouped	2<3	-0.0294512	0.0813726	90	72	0.718427	0.999879
ALL.CHORISMATE.PWY	Time_to_progression_grouped	3<4	-0.0490149	0.0877809	90	72	0.57831	0.999879
ALL.CHORISMATE.PWY	Time_to_progression_grouped	4<6	-0.0933769	0.0837926	90	72	0.268962	0.999879
ALL.CHORISMATE.PWY	Time_to_progression_grouped	NP	-0.0653386	0.0596749	90	72	0.277398	0.999879
ALL.CHORISMATE.PWY	patient_age	patient_age	-0.000667787	0.00142872	90	72	0.641576	0.999879
ALL.CHORISMATE.PWY	sex	male	0.00300302	0.033135	90	72	0.928496	0.999879
ALL.CHORISMATE.PWY	ethnicity_details	south asian	-0.00570023	0.0642902	90	72	0.929627	0.999879
ALL.CHORISMATE.PWY	ethnicity_details	asian	0.000734661	0.0504687	90	72	0.988464	0.999879
ALL.CHORISMATE.PWY	ethnicity_details	other	-0.0697788	0.113336	90	72	0.539973	0.999879
ALL.CHORISMATE.PWY	TotalWeeklyAlcoholUnits	TotalWeeklyAlcoholUnits	0.00101773	0.0016417	90	72	0.538548	0.999879
ALL.CHORISMATE.PWY	smoking_status	never	0.00929933	0.0355243	90	72	0.79529	0.999879
ALL.CHORISMATE.PWY	diagnosis	moderate dysplasia	0.00197481	0.0292506	90	72	0.946359	0.999879
ANAEROFRUCAT.PWY	Time_to_progression_grouped	>6	-0.0883877	0.0617564	90	90	0.156518	0.999879
ANAEROFRUCAT.PWY	Time_to_progression_grouped	1<2	-0.011212	0.0591895	90	90	0.85027	0.999879
ANAEROFRUCAT.PWY	Time_to_progression_grouped	2<3	0.0662782	0.0573781	90	90	0.251711	0.999879
ANAEROFRUCAT.PWY	Time_to_progression_grouped	3<4	-0.0245816	0.0624911	90	90	0.695169	0.999879
ANAEROFRUCAT.PWY	Time_to_progression_grouped	4<6	-0.0506519	0.0600737	90	90	0.401819	0.999879
ANAEROFRUCAT.PWY	Time_to_progression_grouped	NP	-0.00367919	0.0428919	90	90	0.931871	0.999879
ANAEROFRUCAT.PWY	patient_age	patient_age	-0.00158013	0.000997613	90	90	0.117422	0.999879
ANAEROFRUCAT.PWY	sex	male	-0.0219223	0.0212359	90	90	0.305239	0.999879
ANAEROFRUCAT.PWY	ethnicity_details	south asian	-0.0110817	0.0440295	90	90	0.801971	0.999879
ANAEROFRUCAT.PWY	ethnicity_details	asian	-0.0276588	0.0331277	90	90	0.406418	0.999879
ANAEROFRUCAT.PWY	ethnicity_details	other	0.0980814	0.079537	90	90	0.221369	0.999879
ANAEROFRUCAT.PWY	TotalWeeklyAlcoholUnits	TotalWeeklyAlcoholUnits	0.000607592	0.00108723	90	90	0.577933	0.999879
ANAEROFRUCAT.PWY	smoking_status	never	-0.00536936	0.0229717	90	90	0.815825	0.999879
ANAEROFRUCAT.PWY	diagnosis	moderate dysplasia	-0.0014178	0.0202432	90	90	0.94435	0.999879
ANAGLYCOLYSIS.PWY	Time_to_progression_grouped	>6	-0.0786103	0.0634533	90	90	0.219258	0.999879
ANAGLYCOLYSIS.PWY	Time_to_progression_grouped	1<2	-0.00897017	0.0608159	90	90	0.883135	0.999879
ANAGLYCOLYSIS.PWY	Time_to_progression_grouped	2<3	0.0741782	0.0589548	90	90	0.212215	0.999879
ANAGLYCOLYSIS.PWY	Time_to_progression_grouped	3<4	-0.0260929	0.0642083	90	90	0.685621	0.999879
ANAGLYCOLYSIS.PWY	Time_to_progression_grouped	4<6	-0.0451108	0.0617244	90	90	0.467153	0.999879
ANAGLYCOLYSIS.PWY	Time_to_progression_grouped	NP	-0.00697177	0.0440704	90	90	0.874728	0.999879
ANAGLYCOLYSIS.PWY	patient_age	patient_age	-0.000474772	0.00102503	90	90	0.644576	0.999879
ANAGLYCOLYSIS.PWY	sex	male	-0.0371459	0.0218194	90	90	0.0928171	0.999879
ANAGLYCOLYSIS.PWY	ethnicity_details	south asian	-0.00760337	0.0452393	90	90	0.866981	0.999879
ANAGLYCOLYSIS.PWY	ethnicity_details	asian	0.0189162	0.034038	90	90	0.580044	0.999879
ANAGLYCOLYSIS.PWY	ethnicity_details	other	0.0394506	0.0817225	90	90	0.630687	0.999879
ANAGLYCOLYSIS.PWY	TotalWeeklyAlcoholUnits	TotalWeeklyAlcoholUnits	0.000953155	0.00111711	90	90	0.396245	0.999879
ANAGLYCOLYSIS.PWY	smoking_status	never	0.00315305	0.023603	90	90	0.894087	0.999879
ANAGLYCOLYSIS.PWY	diagnosis	moderate dysplasia	-0.005028	0.0207994	90	90	0.809643	0.999879
ARG.POLYAMINE.SYN	Time_to_progression_grouped	>6	0.103497	0.0570081	90	90	0.0734476	0.999879
ARG.POLYAMINE.SYN	Time_to_progression_grouped	1<2	0.0594581	0.0546385	90	90	0.279988	0.999879
ARG.POLYAMINE.SYN	Time_to_progression_grouped	2<3	0.0330241	0.0529665	90	90	0.534853	0.999879
ARG.POLYAMINE.SYN	Time_to_progression_grouped	3<4	0.10507	0.0576863	90	90	0.0725337	0.999879
ARG.POLYAMINE.SYN	Time_to_progression_grouped	4<6	0.0762062	0.0554547	90	90	0.173471	0.999879
ARG.POLYAMINE.SYN	Time_to_progression_grouped	NP	0.0462617	0.039594	90	90	0.246345	0.999879
ARG.POLYAMINE.SYN	patient_age	patient_age	0.00102551	0.000920908	90	90	0.269015	0.999879
ARG.POLYAMINE.SYN	sex	male	0.0135393	0.0196031	90	90	0.491905	0.999879
ARG.POLYAMINE.SYN	ethnicity_details	south asian	0.0187018	0.0406441	90	90	0.646751	0.999879
ARG.POLYAMINE.SYN	ethnicity_details	asian	-0.0427501	0.0305806	90	90	0.16625	0.999879
ARG.POLYAMINE.SYN	ethnicity_details	other	-0.0842755	0.0734215	90	90	0.254687	0.999879
ARG.POLYAMINE.SYN	TotalWeeklyAlcoholUnits	TotalWeeklyAlcoholUnits	-3.0769e-05	0.00100364	90	90	0.975624	0.999879
ARG.POLYAMINE.SYN	smoking_status	never	0.00831564	0.0212055	90	90	0.696063	0.999879
ARG.POLYAMINE.SYN	diagnosis	moderate dysplasia	-0.0133485	0.0186867	90	90	0.47724	0.999879
ARGORNPROST.PWY	Time_to_progression_grouped	>6	0.051534	0.0706796	90	88	0.468259	0.999879
ARGORNPROST.PWY	Time_to_progression_grouped	1<2	0.0478953	0.0677189	90	88	0.481648	0.999879
ARGORNPROST.PWY	Time_to_progression_grouped	2<3	0.0531514	0.0663488	90	88	0.425621	0.999879
ARGORNPROST.PWY	Time_to_progression_grouped	3<4	0.136802	0.0734279	90	88	0.0663999	0.999879
ARGORNPROST.PWY	Time_to_progression_grouped	4<6	0.00973378	0.0685411	90	88	0.887465	0.999879
ARGORNPROST.PWY	Time_to_progression_grouped	NP	0.0237413	0.0489774	90	88	0.629326	0.999879
ARGORNPROST.PWY	patient_age	patient_age	-0.000794441	0.00114348	90	88	0.489386	0.999879
ARGORNPROST.PWY	sex	male	-0.0255033	0.0251821	90	88	0.314799	0.999879
ARGORNPROST.PWY	ethnicity_details	south asian	0.0538859	0.0505112	90	88	0.289511	0.999879
ARGORNPROST.PWY	ethnicity_details	asian	-0.0509482	0.0384177	90	88	0.188816	0.999879
ARGORNPROST.PWY	ethnicity_details	other	0.0732762	0.0927773	90	88	0.432132	0.999879
ARGORNPROST.PWY	TotalWeeklyAlcoholUnits	TotalWeeklyAlcoholUnits	-0.001421	0.00127408	90	88	0.268285	0.999879
ARGORNPROST.PWY	smoking_status	never	-0.0470925	0.0268782	90	88	0.0838505	0.999879
ARGORNPROST.PWY	diagnosis	moderate dysplasia	0.0128919	0.0237355	90	88	0.588707	0.999879
ARGSYN.PWY	Time_to_progression_grouped	>6	0.100962	0.0794622	90	90	0.207809	0.999879
ARGSYN.PWY	Time_to_progression_grouped	1<2	0.0672934	0.0761593	90	90	0.379743	0.999879
ARGSYN.PWY	Time_to_progression_grouped	2<3	0.00416171	0.0738286	90	90	0.955197	0.999879
ARGSYN.PWY	Time_to_progression_grouped	3<4	0.114056	0.0804075	90	90	0.160195	0.999879
ARGSYN.PWY	Time_to_progression_grouped	4<6	0.0788798	0.077297	90	90	0.310783	0.999879
ARGSYN.PWY	Time_to_progression_grouped	NP	0.0449916	0.0551891	90	90	0.417525	0.999879
ARGSYN.PWY	patient_age	patient_age	5.60071e-07	0.00128363	90	90	0.999653	0.999879
ARGSYN.PWY	sex	male	0.0321244	0.0273243	90	90	0.243444	0.999879
ARGSYN.PWY	ethnicity_details	south asian	0.0503933	0.0566529	90	90	0.376573	0.999879
ARGSYN.PWY	ethnicity_details	asian	-0.0028688	0.0426255	90	90	0.94652	0.999879
ARGSYN.PWY	ethnicity_details	other	-0.036671	0.10234	90	90	0.721108	0.999879
ARGSYN.PWY	TotalWeeklyAlcoholUnits	TotalWeeklyAlcoholUnits	-0.00112651	0.00139894	90	90	0.423215	0.999879
ARGSYN.PWY	smoking_status	never	-0.0286368	0.0295578	90	90	0.335739	0.999879
ARGSYN.PWY	diagnosis	moderate dysplasia	-0.0249042	0.0260469	90	90	0.342079	0.999879
ARGSYNBSUB.PWY	Time_to_progression_grouped	>6	0.123112	0.0982885	90	90	0.214258	0.999879
ARGSYNBSUB.PWY	Time_to_progression_grouped	1<2	0.0891539	0.0942031	90	90	0.346983	0.999879
ARGSYNBSUB.PWY	Time_to_progression_grouped	2<3	-0.0107786	0.0913203	90	90	0.906359	0.999879
ARGSYNBSUB.PWY	Time_to_progression_grouped	3<4	0.116197	0.0994578	90	90	0.246386	0.999879
ARGSYNBSUB.PWY	Time_to_progression_grouped	4<6	0.0831744	0.0956103	90	90	0.387114	0.999879
ARGSYNBSUB.PWY	Time_to_progression_grouped	NP	0.0367663	0.0682646	90	90	0.591768	0.999879
ARGSYNBSUB.PWY	patient_age	patient_age	0.000489191	0.00158775	90	90	0.758858	0.999879
ARGSYNBSUB.PWY	sex	male	0.0503138	0.033798	90	90	0.140769	0.999879
ARGSYNBSUB.PWY	ethnicity_details	south asian	0.0789418	0.0700752	90	90	0.263533	0.999879
ARGSYNBSUB.PWY	ethnicity_details	asian	0.0201995	0.0527245	90	90	0.702719	0.999879
ARGSYNBSUB.PWY	ethnicity_details	other	-0.026117	0.126587	90	90	0.837103	0.999879
ARGSYNBSUB.PWY	TotalWeeklyAlcoholUnits	TotalWeeklyAlcoholUnits	-0.00154621	0.00173038	90	90	0.374413	0.999879
ARGSYNBSUB.PWY	smoking_status	never	-0.037417	0.0365607	90	90	0.309398	0.999879
ARGSYNBSUB.PWY	diagnosis	moderate dysplasia	-0.0274318	0.032218	90	90	0.397234	0.999879
ARO.PWY	Time_to_progression_grouped	>6	-0.0925708	0.0616512	90	90	0.137418	0.999879
ARO.PWY	Time_to_progression_grouped	1<2	-0.0401651	0.0590886	90	90	0.498759	0.999879
ARO.PWY	Time_to_progression_grouped	2<3	0.00688103	0.0572804	90	90	0.904702	0.999879
ARO.PWY	Time_to_progression_grouped	3<4	-0.0390168	0.0623847	90	90	0.533592	0.999879
ARO.PWY	Time_to_progression_grouped	4<6	-0.0431591	0.0599713	90	90	0.473969	0.999879
ARO.PWY	Time_to_progression_grouped	NP	-0.0151488	0.0428188	90	90	0.724489	0.999879
ARO.PWY	patient_age	patient_age	-0.000633378	0.000995913	90	90	0.526727	0.999879
ARO.PWY	sex	male	-0.0370863	0.0211997	90	90	0.0843163	0.999879
ARO.PWY	ethnicity_details	south asian	-0.012525	0.0439545	90	90	0.776464	0.999879
ARO.PWY	ethnicity_details	asian	0.0147845	0.0330713	90	90	0.656128	0.999879
ARO.PWY	ethnicity_details	other	-0.0208654	0.0794015	90	90	0.793438	0.999879
ARO.PWY	TotalWeeklyAlcoholUnits	TotalWeeklyAlcoholUnits	0.0010228	0.00108538	90	90	0.349043	0.999879
ARO.PWY	smoking_status	never	0.00308772	0.0229326	90	90	0.893255	0.999879
ARO.PWY	diagnosis	moderate dysplasia	0.000325234	0.0202087	90	90	0.987202	0.999879
ASPASN.PWY	Time_to_progression_grouped	>6	-0.0110294	0.091046	90	90	0.903903	0.999879
ASPASN.PWY	Time_to_progression_grouped	1<2	-0.00163354	0.0872617	90	90	0.985114	0.999879
ASPASN.PWY	Time_to_progression_grouped	2<3	-0.0815061	0.0845913	90	90	0.338379	0.999879
ASPASN.PWY	Time_to_progression_grouped	3<4	-0.0246596	0.0921292	90	90	0.789693	0.999879
ASPASN.PWY	Time_to_progression_grouped	4<6	0.0515904	0.0885653	90	90	0.561968	0.999879
ASPASN.PWY	Time_to_progression_grouped	NP	-0.0116619	0.0632345	90	90	0.854179	0.999879
ASPASN.PWY	patient_age	patient_age	0.000474933	0.00147076	90	90	0.747656	0.999879
ASPASN.PWY	sex	male	0.0433193	0.0313076	90	90	0.170565	0.999879
ASPASN.PWY	ethnicity_details	south asian	-0.0304691	0.0649116	90	90	0.64015	0.999879
ASPASN.PWY	ethnicity_details	asian	-0.0493421	0.0488394	90	90	0.315603	0.999879
ASPASN.PWY	ethnicity_details	other	-0.110672	0.11726	90	90	0.348293	0.999879
ASPASN.PWY	TotalWeeklyAlcoholUnits	TotalWeeklyAlcoholUnits	-0.00156261	0.00160288	90	90	0.332757	0.999879
ASPASN.PWY	smoking_status	never	0.0329053	0.0338667	90	90	0.334366	0.999879
ASPASN.PWY	diagnosis	moderate dysplasia	0.0332967	0.029844	90	90	0.268116	0.999879
AST.PWY	Time_to_progression_grouped	>6	0.0418441	0.0380289	90	52	0.274711	0.999879
AST.PWY	Time_to_progression_grouped	1<2	-0.00145325	0.0364482	90	52	0.968302	0.999879
AST.PWY	Time_to_progression_grouped	2<3	0.0168236	0.0353328	90	52	0.635354	0.999879
AST.PWY	Time_to_progression_grouped	3<4	0.0198061	0.0384814	90	52	0.608281	0.999879
AST.PWY	Time_to_progression_grouped	4<6	0.0166065	0.0369927	90	52	0.65479	0.999879
AST.PWY	Time_to_progression_grouped	NP	0.00957864	0.0264123	90	52	0.71788	0.999879
AST.PWY	patient_age	patient_age	-0.000127565	0.000614319	90	52	0.836063	0.999879
AST.PWY	sex	male	0.00341213	0.0130768	90	52	0.794862	0.999879
AST.PWY	ethnicity_details	south asian	0.0148645	0.0271129	90	52	0.585152	0.999879
AST.PWY	ethnicity_details	asian	-0.00868156	0.0203997	90	52	0.671638	0.999879
AST.PWY	ethnicity_details	other	-0.0154228	0.048978	90	52	0.753718	0.999879
AST.PWY	TotalWeeklyAlcoholUnits	TotalWeeklyAlcoholUnits	-0.000114437	0.000669505	90	52	0.86474	0.999879
AST.PWY	smoking_status	never	-0.0199238	0.0141457	90	52	0.163125	0.999879
AST.PWY	diagnosis	moderate dysplasia	-0.00773606	0.0124655	90	52	0.536746	0.999879
BIOTIN.BIOSYNTHESIS.PWY	Time_to_progression_grouped	>6	0.00958534	0.122064	90	90	0.937618	0.999879
BIOTIN.BIOSYNTHESIS.PWY	Time_to_progression_grouped	1<2	0.0100719	0.11699	90	90	0.931622	0.999879
BIOTIN.BIOSYNTHESIS.PWY	Time_to_progression_grouped	2<3	-0.230579	0.11341	90	90	0.0455767	0.999879
BIOTIN.BIOSYNTHESIS.PWY	Time_to_progression_grouped	3<4	-0.104345	0.123516	90	90	0.400915	0.999879
BIOTIN.BIOSYNTHESIS.PWY	Time_to_progression_grouped	4<6	0.0486715	0.118738	90	90	0.683043	0.999879
BIOTIN.BIOSYNTHESIS.PWY	Time_to_progression_grouped	NP	-0.0844151	0.0847773	90	90	0.322584	0.999879
BIOTIN.BIOSYNTHESIS.PWY	patient_age	patient_age	0.00128703	0.00197182	90	90	0.515938	0.999879
BIOTIN.BIOSYNTHESIS.PWY	sex	male	0.073397	0.0419735	90	90	0.0844431	0.999879
BIOTIN.BIOSYNTHESIS.PWY	ethnicity_details	south asian	0.0315563	0.0870258	90	90	0.717918	0.999879
BIOTIN.BIOSYNTHESIS.PWY	ethnicity_details	asian	0.0340323	0.0654781	90	90	0.604768	0.999879
BIOTIN.BIOSYNTHESIS.PWY	ethnicity_details	other	-0.0500464	0.157208	90	90	0.751107	0.999879
BIOTIN.BIOSYNTHESIS.PWY	TotalWeeklyAlcoholUnits	TotalWeeklyAlcoholUnits	-0.00121592	0.00214895	90	90	0.573207	0.999879
BIOTIN.BIOSYNTHESIS.PWY	smoking_status	never	0.0260066	0.0454045	90	90	0.56851	0.999879
BIOTIN.BIOSYNTHESIS.PWY	diagnosis	moderate dysplasia	0.0192694	0.0400113	90	90	0.631494	0.999879
BRANCHED.CHAIN.AA.SYN.PWY	Time_to_progression_grouped	>6	-0.0546075	0.0621447	90	90	0.382362	0.999879
BRANCHED.CHAIN.AA.SYN.PWY	Time_to_progression_grouped	1<2	-0.00956396	0.0595617	90	90	0.872862	0.999879
BRANCHED.CHAIN.AA.SYN.PWY	Time_to_progression_grouped	2<3	0.00794254	0.0577389	90	90	0.890957	0.999879
BRANCHED.CHAIN.AA.SYN.PWY	Time_to_progression_grouped	3<4	0.00944372	0.0628841	90	90	0.881028	0.999879
BRANCHED.CHAIN.AA.SYN.PWY	Time_to_progression_grouped	4<6	-0.0186394	0.0604514	90	90	0.758681	0.999879
BRANCHED.CHAIN.AA.SYN.PWY	Time_to_progression_grouped	NP	-0.00419488	0.0431616	90	90	0.922835	0.999879
BRANCHED.CHAIN.AA.SYN.PWY	patient_age	patient_age	-0.00124419	0.00100389	90	90	0.21907	0.999879
BRANCHED.CHAIN.AA.SYN.PWY	sex	male	-0.043293	0.0213694	90	90	0.0463287	0.999879
BRANCHED.CHAIN.AA.SYN.PWY	ethnicity_details	south asian	0.0464883	0.0443063	90	90	0.297434	0.999879
BRANCHED.CHAIN.AA.SYN.PWY	ethnicity_details	asian	0.0316952	0.033336	90	90	0.34477	0.999879
BRANCHED.CHAIN.AA.SYN.PWY	ethnicity_details	other	-0.00369066	0.0800371	90	90	0.963344	0.999879
BRANCHED.CHAIN.AA.SYN.PWY	TotalWeeklyAlcoholUnits	TotalWeeklyAlcoholUnits	0.0013324	0.00109407	90	90	0.227102	0.999879
BRANCHED.CHAIN.AA.SYN.PWY	smoking_status	never	-0.0118967	0.0231162	90	90	0.608311	0.999879
BRANCHED.CHAIN.AA.SYN.PWY	diagnosis	moderate dysplasia	-0.00696983	0.0203704	90	90	0.733192	0.999879
CALVIN.PWY	Time_to_progression_grouped	>6	-0.080849	0.0521304	90	90	0.125135	0.999879
CALVIN.PWY	Time_to_progression_grouped	1<2	-0.044678	0.0499636	90	90	0.374069	0.999879
CALVIN.PWY	Time_to_progression_grouped	2<3	-0.0303288	0.0484346	90	90	0.533097	0.999879
CALVIN.PWY	Time_to_progression_grouped	3<4	-0.121783	0.0527506	90	90	0.0237199	0.999879
CALVIN.PWY	Time_to_progression_grouped	4<6	-0.029819	0.05071	90	90	0.558278	0.999879
CALVIN.PWY	Time_to_progression_grouped	NP	-0.0503772	0.0362063	90	90	0.168219	0.999879
CALVIN.PWY	patient_age	patient_age	-0.000768908	0.000842114	90	90	0.364133	0.999879
CALVIN.PWY	sex	male	-0.017533	0.0179258	90	90	0.331177	0.999879
CALVIN.PWY	ethnicity_details	south asian	-0.0569128	0.0371666	90	90	0.129905	0.999879
CALVIN.PWY	ethnicity_details	asian	0.0382029	0.0279641	90	90	0.175977	0.999879
CALVIN.PWY	ethnicity_details	other	0.0945596	0.0671395	90	90	0.163143	0.999879
CALVIN.PWY	TotalWeeklyAlcoholUnits	TotalWeeklyAlcoholUnits	0.000505702	0.000917764	90	90	0.583261	0.999879
CALVIN.PWY	smoking_status	never	0.0310026	0.0193911	90	90	0.114068	0.999879
CALVIN.PWY	diagnosis	moderate dysplasia	0.00615798	0.0170878	90	90	0.719582	0.999879
CATECHOL.ORTHO.CLEAVAGE.PWY	Time_to_progression_grouped	>6	0.0410996	0.0683316	90	54	0.549339	0.999879
CATECHOL.ORTHO.CLEAVAGE.PWY	Time_to_progression_grouped	1<2	-0.0244118	0.0654913	90	54	0.710387	0.999879
CATECHOL.ORTHO.CLEAVAGE.PWY	Time_to_progression_grouped	2<3	0.0078118	0.0634872	90	54	0.9024	0.999879
CATECHOL.ORTHO.CLEAVAGE.PWY	Time_to_progression_grouped	3<4	-0.0042482	0.0691445	90	54	0.951173	0.999879
CATECHOL.ORTHO.CLEAVAGE.PWY	Time_to_progression_grouped	4<6	-0.00900354	0.0664697	90	54	0.892616	0.999879
CATECHOL.ORTHO.CLEAVAGE.PWY	Time_to_progression_grouped	NP	-0.00245936	0.0474585	90	54	0.958809	0.999879
CATECHOL.ORTHO.CLEAVAGE.PWY	patient_age	patient_age	0.000136065	0.00110383	90	54	0.902226	0.999879
CATECHOL.ORTHO.CLEAVAGE.PWY	sex	male	0.0195509	0.0234969	90	54	0.408015	0.999879
CATECHOL.ORTHO.CLEAVAGE.PWY	ethnicity_details	south asian	0.0115191	0.0487173	90	54	0.81373	0.999879
CATECHOL.ORTHO.CLEAVAGE.PWY	ethnicity_details	asian	-0.0190782	0.0366548	90	54	0.60426	0.999879
CATECHOL.ORTHO.CLEAVAGE.PWY	ethnicity_details	other	-0.000693465	0.0880052	90	54	0.993734	0.999879
CATECHOL.ORTHO.CLEAVAGE.PWY	TotalWeeklyAlcoholUnits	TotalWeeklyAlcoholUnits	-0.000274192	0.00120299	90	54	0.820324	0.999879
CATECHOL.ORTHO.CLEAVAGE.PWY	smoking_status	never	-0.038869	0.0254175	90	54	0.130417	0.999879
CATECHOL.ORTHO.CLEAVAGE.PWY	diagnosis	moderate dysplasia	-0.0226988	0.0223984	90	54	0.314123	0.999879
CENTFERM.PWY	Time_to_progression_grouped	>6	-0.0454439	0.0556707	90	80	0.416915	0.999879
CENTFERM.PWY	Time_to_progression_grouped	1<2	-0.0319381	0.0533568	90	80	0.551259	0.999879
CENTFERM.PWY	Time_to_progression_grouped	2<3	-0.0233338	0.0517239	90	80	0.653203	0.999879
CENTFERM.PWY	Time_to_progression_grouped	3<4	0.0212137	0.0563331	90	80	0.707552	0.999879
CENTFERM.PWY	Time_to_progression_grouped	4<6	-0.0195675	0.0541538	90	80	0.718867	0.999879
CENTFERM.PWY	Time_to_progression_grouped	NP	0.0161077	0.0386652	90	80	0.678166	0.999879
CENTFERM.PWY	patient_age	patient_age	0.000273328	0.000899305	90	80	0.762021	0.999879
CENTFERM.PWY	sex	male	0.0118049	0.0191432	90	80	0.539325	0.999879
CENTFERM.PWY	ethnicity_details	south asian	-0.0491462	0.0396907	90	80	0.219492	0.999879
CENTFERM.PWY	ethnicity_details	asian	-0.0031532	0.0298632	90	80	0.916191	0.999879
CENTFERM.PWY	ethnicity_details	other	0.0283878	0.0716992	90	80	0.693281	0.999879
CENTFERM.PWY	TotalWeeklyAlcoholUnits	TotalWeeklyAlcoholUnits	0.000465008	0.000980092	90	80	0.636555	0.999879
CENTFERM.PWY	smoking_status	never	0.000836168	0.020708	90	80	0.967898	0.999879
CENTFERM.PWY	diagnosis	moderate dysplasia	0.0111933	0.0182483	90	80	0.541476	0.999879
CHLOROPHYLL.SYN	Time_to_progression_grouped	>6	-0.0102013	0.024889	90	16	0.683071	0.999879
CHLOROPHYLL.SYN	Time_to_progression_grouped	1<2	0.00419725	0.0238466	90	16	0.860763	0.999879
CHLOROPHYLL.SYN	Time_to_progression_grouped	2<3	0.0257191	0.0231779	90	16	0.270709	0.999879
CHLOROPHYLL.SYN	Time_to_progression_grouped	3<4	0.0114313	0.0251653	90	16	0.650975	0.999879
CHLOROPHYLL.SYN	Time_to_progression_grouped	4<6	0.00653234	0.0241381	90	16	0.787455	0.999879
CHLOROPHYLL.SYN	Time_to_progression_grouped	NP	0.0111919	0.0172181	90	16	0.517794	0.999879
CHLOROPHYLL.SYN	patient_age	patient_age	-2.13741e-05	0.000404115	90	16	0.957964	0.999879
CHLOROPHYLL.SYN	sex	male	-0.00722332	0.00881634	90	16	0.420322	0.999879
CHLOROPHYLL.SYN	ethnicity_details	south asian	-0.0128382	0.0179229	90	16	0.476469	0.999879
CHLOROPHYLL.SYN	ethnicity_details	asian	-0.0207943	0.013663	90	16	0.137078	0.999879
CHLOROPHYLL.SYN	ethnicity_details	other	-0.0129836	0.0321544	90	16	0.687527	0.999879
CHLOROPHYLL.SYN	TotalWeeklyAlcoholUnits	TotalWeeklyAlcoholUnits	-0.000325684	0.000447389	90	16	0.470971	0.999879
CHLOROPHYLL.SYN	smoking_status	never	-0.0113431	0.00951666	90	16	0.243292	0.999879
CHLOROPHYLL.SYN	diagnosis	moderate dysplasia	-0.00163056	0.00822422	90	16	0.843433	0.999879
COA.PWY	Time_to_progression_grouped	>6	-0.0821727	0.0569907	90	90	0.153505	0.999879
COA.PWY	Time_to_progression_grouped	1<2	-0.0271852	0.0546219	90	90	0.620153	0.999879
COA.PWY	Time_to_progression_grouped	2<3	0.0564539	0.0529504	90	90	0.289768	0.999879
COA.PWY	Time_to_progression_grouped	3<4	-0.0295245	0.0576688	90	90	0.610178	0.999879
COA.PWY	Time_to_progression_grouped	4<6	-0.0228526	0.0554379	90	90	0.681353	0.999879
COA.PWY	Time_to_progression_grouped	NP	-0.00301763	0.039582	90	90	0.939433	0.999879
COA.PWY	patient_age	patient_age	-1.20323e-05	0.000920628	90	90	0.989607	0.999879
COA.PWY	sex	male	-0.0304771	0.0195971	90	90	0.124113	0.999879
COA.PWY	ethnicity_details	south asian	-0.0273546	0.0406318	90	90	0.502869	0.999879
COA.PWY	ethnicity_details	asian	0.0162174	0.0305713	90	90	0.597347	0.999879
COA.PWY	ethnicity_details	other	-0.0152224	0.0733992	90	90	0.836266	0.999879
COA.PWY	TotalWeeklyAlcoholUnits	TotalWeeklyAlcoholUnits	0.00140464	0.00100333	90	90	0.165643	0.999879
COA.PWY	smoking_status	never	0.0266651	0.021199	90	90	0.21235	0.999879
COA.PWY	diagnosis	moderate dysplasia	0.0110181	0.018681	90	90	0.557095	0.999879
COBALSYN.PWY	Time_to_progression_grouped	>6	-0.00422744	0.11163	90	90	0.969892	0.999879
COBALSYN.PWY	Time_to_progression_grouped	1<2	-0.0866559	0.10699	90	90	0.420537	0.999879
COBALSYN.PWY	Time_to_progression_grouped	2<3	-0.0138138	0.103716	90	90	0.894401	0.999879
COBALSYN.PWY	Time_to_progression_grouped	3<4	-0.0420288	0.112958	90	90	0.710888	0.999879
COBALSYN.PWY	Time_to_progression_grouped	4<6	-0.0517611	0.108589	90	90	0.634982	0.999879
COBALSYN.PWY	Time_to_progression_grouped	NP	-0.0460382	0.077531	90	90	0.55443	0.999879
COBALSYN.PWY	patient_age	patient_age	-0.000593471	0.00180328	90	90	0.742992	0.999879
COBALSYN.PWY	sex	male	0.0172522	0.0383858	90	90	0.65441	0.999879
COBALSYN.PWY	ethnicity_details	south asian	0.00544328	0.0795873	90	90	0.945654	0.999879
COBALSYN.PWY	ethnicity_details	asian	-0.0107198	0.0598814	90	90	0.858407	0.999879
COBALSYN.PWY	ethnicity_details	other	0.207968	0.14377	90	90	0.152196	0.999879
COBALSYN.PWY	TotalWeeklyAlcoholUnits	TotalWeeklyAlcoholUnits	-0.00334784	0.00196527	90	90	0.0926146	0.999879
COBALSYN.PWY	smoking_status	never	-0.0625903	0.0415235	90	90	0.135923	0.999879
COBALSYN.PWY	diagnosis	moderate dysplasia	0.0138019	0.0365914	90	90	0.707097	0.999879
CODH.PWY	Time_to_progression_grouped	>6	0.0403921	0.0577798	90	71	0.486671	0.999879
CODH.PWY	Time_to_progression_grouped	1<2	0.0449168	0.0553781	90	71	0.419879	0.999879
CODH.PWY	Time_to_progression_grouped	2<3	0.00745394	0.0536834	90	71	0.889941	0.999879
CODH.PWY	Time_to_progression_grouped	3<4	-0.00474169	0.0584672	90	71	0.935579	0.999879
CODH.PWY	Time_to_progression_grouped	4<6	0.0411388	0.0562054	90	71	0.466488	0.999879
CODH.PWY	Time_to_progression_grouped	NP	0.00434322	0.04013	90	71	0.914103	0.999879
CODH.PWY	patient_age	patient_age	1.53835e-05	0.000933374	90	71	0.986894	0.999879
CODH.PWY	sex	male	0.0258224	0.0198685	90	71	0.197695	0.999879
CODH.PWY	ethnicity_details	south asian	-0.0204592	0.0411943	90	71	0.620889	0.999879
CODH.PWY	ethnicity_details	asian	0.00869322	0.0309946	90	71	0.779885	0.999879
CODH.PWY	ethnicity_details	other	0.0473926	0.0744154	90	71	0.526152	0.999879
CODH.PWY	TotalWeeklyAlcoholUnits	TotalWeeklyAlcoholUnits	7.36476e-05	0.00101722	90	71	0.942476	0.999879
CODH.PWY	smoking_status	never	-0.0163066	0.0214925	90	71	0.450403	0.999879
CODH.PWY	diagnosis	moderate dysplasia	-0.0176221	0.0189397	90	71	0.355132	0.999879
COLANSYN.PWY	Time_to_progression_grouped	>6	0.0176506	0.0982205	90	90	0.85787	0.999879
COLANSYN.PWY	Time_to_progression_grouped	1<2	-0.103911	0.094138	90	90	0.273201	0.999879
COLANSYN.PWY	Time_to_progression_grouped	2<3	-0.0231632	0.0912571	90	90	0.800327	0.999879
COLANSYN.PWY	Time_to_progression_grouped	3<4	-0.0249631	0.0993891	90	90	0.802373	0.999879
COLANSYN.PWY	Time_to_progression_grouped	4<6	-0.0176266	0.0955443	90	90	0.85413	0.999879
COLANSYN.PWY	Time_to_progression_grouped	NP	-0.016013	0.0682174	90	90	0.815055	0.999879
COLANSYN.PWY	patient_age	patient_age	0.00120928	0.00158665	90	90	0.448356	0.999879
COLANSYN.PWY	sex	male	0.0400703	0.0337747	90	90	0.239208	0.999879
COLANSYN.PWY	ethnicity_details	south asian	-0.0603073	0.0700267	90	90	0.39187	0.999879
COLANSYN.PWY	ethnicity_details	asian	-0.00856561	0.052688	90	90	0.871292	0.999879
COLANSYN.PWY	ethnicity_details	other	-0.0394964	0.1265	90	90	0.755736	0.999879
COLANSYN.PWY	TotalWeeklyAlcoholUnits	TotalWeeklyAlcoholUnits	-0.00188589	0.00172919	90	90	0.278932	0.999879
COLANSYN.PWY	smoking_status	never	0.0176504	0.0365354	90	90	0.630429	0.999879
COLANSYN.PWY	diagnosis	moderate dysplasia	0.028807	0.0321958	90	90	0.373786	0.999879
COMPLETE.ARO.PWY	Time_to_progression_grouped	>6	-0.0928748	0.0661616	90	90	0.164519	0.999879
COMPLETE.ARO.PWY	Time_to_progression_grouped	1<2	-0.0374226	0.0634116	90	90	0.556862	0.999879
COMPLETE.ARO.PWY	Time_to_progression_grouped	2<3	0.0209934	0.0614711	90	90	0.73367	0.999879
COMPLETE.ARO.PWY	Time_to_progression_grouped	3<4	-0.0263358	0.0669488	90	90	0.69516	0.999879
COMPLETE.ARO.PWY	Time_to_progression_grouped	4<6	-0.0387873	0.0643589	90	90	0.548545	0.999879
COMPLETE.ARO.PWY	Time_to_progression_grouped	NP	-0.00949464	0.0459514	90	90	0.836864	0.999879
COMPLETE.ARO.PWY	patient_age	patient_age	-0.000653868	0.00106877	90	90	0.542526	0.999879
COMPLETE.ARO.PWY	sex	male	-0.0420696	0.0227507	90	90	0.0683757	0.999879
COMPLETE.ARO.PWY	ethnicity_details	south asian	-0.00711197	0.0471702	90	90	0.88056	0.999879
COMPLETE.ARO.PWY	ethnicity_details	asian	0.0124553	0.0354908	90	90	0.726614	0.999879
COMPLETE.ARO.PWY	ethnicity_details	other	-0.0327289	0.0852105	90	90	0.701995	0.999879
COMPLETE.ARO.PWY	TotalWeeklyAlcoholUnits	TotalWeeklyAlcoholUnits	0.00109892	0.00116479	90	90	0.348479	0.999879
COMPLETE.ARO.PWY	smoking_status	never	0.00218323	0.0246104	90	90	0.929547	0.999879
COMPLETE.ARO.PWY	diagnosis	moderate dysplasia	0.000533553	0.0216871	90	90	0.980438	0.999879
CRNFORCAT.PWY	Time_to_progression_grouped	>6	-0.00319507	0.0415095	90	41	0.938858	0.999879
CRNFORCAT.PWY	Time_to_progression_grouped	1<2	-0.00167632	0.0397361	90	41	0.966467	0.999879
CRNFORCAT.PWY	Time_to_progression_grouped	2<3	0.0372019	0.0389127	90	41	0.342158	0.999879
CRNFORCAT.PWY	Time_to_progression_grouped	3<4	0.100838	0.0418846	90	41	0.0186306	0.999879
CRNFORCAT.PWY	Time_to_progression_grouped	4<6	0.00118755	0.0399134	90	41	0.97635	0.999879
CRNFORCAT.PWY	Time_to_progression_grouped	NP	0.00983672	0.0284129	90	41	0.73025	0.999879
CRNFORCAT.PWY	patient_age	patient_age	0.000791643	0.000685129	90	41	0.251572	0.999879
CRNFORCAT.PWY	sex	male	0.00779729	0.0162891	90	41	0.635873	0.999879
CRNFORCAT.PWY	ethnicity_details	south asian	0.0357854	0.0310356	90	41	0.25309	0.999879
CRNFORCAT.PWY	ethnicity_details	asian	-0.0344075	0.0246279	90	41	0.169933	0.999879
CRNFORCAT.PWY	ethnicity_details	other	-0.047755	0.0543221	90	41	0.382152	0.999879
CRNFORCAT.PWY	TotalWeeklyAlcoholUnits	TotalWeeklyAlcoholUnits	-6.27551e-05	0.00079866	90	41	0.937698	0.999879
CRNFORCAT.PWY	smoking_status	never	0.0243262	0.0174058	90	41	0.171464	0.999879
CRNFORCAT.PWY	diagnosis	moderate dysplasia	-0.0141202	0.0140548	90	41	0.318352	0.999879
DAPLYSINESYN.PWY	Time_to_progression_grouped	>6	0.00669389	0.0468168	90	90	0.886707	0.999879
DAPLYSINESYN.PWY	Time_to_progression_grouped	1<2	0.0188005	0.0448718	90	90	0.676479	0.999879
DAPLYSINESYN.PWY	Time_to_progression_grouped	2<3	0.0131938	0.0441773	90	90	0.766049	0.999879
DAPLYSINESYN.PWY	Time_to_progression_grouped	3<4	-0.0200729	0.0492919	90	90	0.685008	0.999879
DAPLYSINESYN.PWY	Time_to_progression_grouped	4<6	-0.0120519	0.0453191	90	90	0.791059	0.999879
DAPLYSINESYN.PWY	Time_to_progression_grouped	NP	-0.00795838	0.0323871	90	90	0.806602	0.999879
DAPLYSINESYN.PWY	patient_age	patient_age	-0.000718321	0.000759866	90	90	0.347616	0.999879
DAPLYSINESYN.PWY	sex	male	-0.0161592	0.0171996	90	90	0.350561	0.999879
DAPLYSINESYN.PWY	ethnicity_details	south asian	-0.000866327	0.0336363	90	90	0.979522	0.999879
DAPLYSINESYN.PWY	ethnicity_details	asian	0.0206156	0.0256078	90	90	0.423394	0.999879
DAPLYSINESYN.PWY	ethnicity_details	other	0.0439193	0.0620751	90	90	0.481463	0.999879
DAPLYSINESYN.PWY	TotalWeeklyAlcoholUnits	TotalWeeklyAlcoholUnits	0.00103176	0.000852704	90	90	0.230131	0.999879
DAPLYSINESYN.PWY	smoking_status	never	-0.00683636	0.0179597	90	90	0.704556	0.999879
DAPLYSINESYN.PWY	diagnosis	moderate dysplasia	-0.0100749	0.0160876	90	90	0.533059	0.999879
DENITRIFICATION.PWY	Time_to_progression_grouped	>6	0.0451856	0.0948103	90	89	0.63504	0.999879
DENITRIFICATION.PWY	Time_to_progression_grouped	1<2	0.0582387	0.0908695	90	89	0.523538	0.999879
DENITRIFICATION.PWY	Time_to_progression_grouped	2<3	-0.149121	0.0880887	90	89	0.0946343	0.999879
DENITRIFICATION.PWY	Time_to_progression_grouped	3<4	-0.0974842	0.0959383	90	89	0.312842	0.999879
DENITRIFICATION.PWY	Time_to_progression_grouped	4<6	0.0194997	0.0922269	90	89	0.833124	0.999879
DENITRIFICATION.PWY	Time_to_progression_grouped	NP	-0.0430161	0.0658489	90	89	0.515589	0.999879
DENITRIFICATION.PWY	patient_age	patient_age	0.00199224	0.00153156	90	89	0.197314	0.999879
DENITRIFICATION.PWY	sex	male	0.0894754	0.032602	90	89	0.00757971	0.999879
DENITRIFICATION.PWY	ethnicity_details	south asian	0.0533629	0.0675954	90	89	0.43234	0.999879
DENITRIFICATION.PWY	ethnicity_details	asian	0.0754241	0.0508587	90	89	0.142261	0.999879
DENITRIFICATION.PWY	ethnicity_details	other	-0.0281708	0.122108	90	89	0.818173	0.999879
DENITRIFICATION.PWY	TotalWeeklyAlcoholUnits	TotalWeeklyAlcoholUnits	-0.000707407	0.00166915	90	89	0.672916	0.999879
DENITRIFICATION.PWY	smoking_status	never	0.00484346	0.0352669	90	89	0.891132	0.999879
DENITRIFICATION.PWY	diagnosis	moderate dysplasia	0.00327349	0.0310779	90	89	0.916394	0.999879
DENOVOPURINE2.PWY	Time_to_progression_grouped	>6	-0.0404994	0.0623591	90	90	0.518046	0.999879
DENOVOPURINE2.PWY	Time_to_progression_grouped	1<2	0.0300932	0.0597599	90	90	0.616059	0.999879
DENOVOPURINE2.PWY	Time_to_progression_grouped	2<3	0.0818599	0.0580216	90	90	0.162489	0.999879
DENOVOPURINE2.PWY	Time_to_progression_grouped	3<4	0.0540834	0.0633246	90	90	0.396339	0.999879
DENOVOPURINE2.PWY	Time_to_progression_grouped	4<6	0.0021333	0.0606364	90	90	0.97203	0.999879
DENOVOPURINE2.PWY	Time_to_progression_grouped	NP	0.0497091	0.0433001	90	90	0.254674	0.999879
DENOVOPURINE2.PWY	patient_age	patient_age	0.000361473	0.00100728	90	90	0.720717	0.999879
DENOVOPURINE2.PWY	sex	male	-0.029537	0.0215137	90	90	0.174647	0.999879
DENOVOPURINE2.PWY	ethnicity_details	south asian	0.00798565	0.0444568	90	90	0.857934	0.999879
DENOVOPURINE2.PWY	ethnicity_details	asian	-0.0314856	0.033511	90	90	0.350559	0.999879
DENOVOPURINE2.PWY	ethnicity_details	other	-0.0582115	0.0805121	90	90	0.472106	0.999879
DENOVOPURINE2.PWY	TotalWeeklyAlcoholUnits	TotalWeeklyAlcoholUnits	0.00144996	0.00110156	90	90	0.192799	0.999879
DENOVOPURINE2.PWY	smoking_status	never	0.00968839	0.0232732	90	90	0.678587	0.999879
DENOVOPURINE2.PWY	diagnosis	moderate dysplasia	-0.000646711	0.0204803	90	90	0.974898	0.999879
DTDPRHAMSYN.PWY	Time_to_progression_grouped	>6	-0.0748617	0.0643935	90	90	0.248723	0.999879
DTDPRHAMSYN.PWY	Time_to_progression_grouped	1<2	-0.0201794	0.0617049	90	90	0.744565	0.999879
DTDPRHAMSYN.PWY	Time_to_progression_grouped	2<3	-0.0030424	0.0599752	90	90	0.959679	0.999879
DTDPRHAMSYN.PWY	Time_to_progression_grouped	3<4	-0.0291997	0.065555	90	90	0.65747	0.999879
DTDPRHAMSYN.PWY	Time_to_progression_grouped	4<6	-0.0524025	0.0625971	90	90	0.405229	0.999879
DTDPRHAMSYN.PWY	Time_to_progression_grouped	NP	-0.0400204	0.0447047	90	90	0.37358	0.999879
DTDPRHAMSYN.PWY	patient_age	patient_age	0.00107552	0.00104013	90	90	0.304472	0.999879
DTDPRHAMSYN.PWY	sex	male	-0.00216167	0.0222724	90	90	0.92298	0.999879
DTDPRHAMSYN.PWY	ethnicity_details	south asian	0.0582714	0.0459077	90	90	0.208282	0.999879
DTDPRHAMSYN.PWY	ethnicity_details	asian	0.0498003	0.0346483	90	90	0.154871	0.999879
DTDPRHAMSYN.PWY	ethnicity_details	other	0.00742599	0.0832862	90	90	0.929203	0.999879
DTDPRHAMSYN.PWY	TotalWeeklyAlcoholUnits	TotalWeeklyAlcoholUnits	0.00010767	0.00114019	90	90	0.925047	0.999879
DTDPRHAMSYN.PWY	smoking_status	never	-0.0201935	0.0240879	90	90	0.404793	0.999879
DTDPRHAMSYN.PWY	diagnosis	moderate dysplasia	-0.00276167	0.0211818	90	90	0.896631	0.999879
ENTBACSYN.PWY	Time_to_progression_grouped	>6	-0.0613783	0.14675	90	88	0.676959	0.999879
ENTBACSYN.PWY	Time_to_progression_grouped	1<2	-0.059531	0.140647	90	88	0.673315	0.999879
ENTBACSYN.PWY	Time_to_progression_grouped	2<3	0.0537731	0.136366	90	88	0.694467	0.999879
ENTBACSYN.PWY	Time_to_progression_grouped	3<4	-0.155719	0.148488	90	88	0.297697	0.999879
ENTBACSYN.PWY	Time_to_progression_grouped	4<6	-0.235885	0.142724	90	88	0.102672	0.999879
ENTBACSYN.PWY	Time_to_progression_grouped	NP	-0.0387582	0.101897	90	88	0.704794	0.999879
ENTBACSYN.PWY	patient_age	patient_age	-0.00287646	0.00237134	90	88	0.229114	0.999879
ENTBACSYN.PWY	sex	male	-0.0748969	0.0505536	90	88	0.15009	0.999879
ENTBACSYN.PWY	ethnicity_details	south asian	0.00834047	0.104688	90	88	0.936751	0.999879
ENTBACSYN.PWY	ethnicity_details	asian	0.0682116	0.0788318	90	88	0.392623	0.999879
ENTBACSYN.PWY	ethnicity_details	other	0.00257895	0.189035	90	88	0.989152	0.999879
ENTBACSYN.PWY	TotalWeeklyAlcoholUnits	TotalWeeklyAlcoholUnits	0.00196905	0.00258687	90	88	0.451049	0.999879
ENTBACSYN.PWY	smoking_status	never	-0.0112346	0.0546794	90	88	0.83863	0.999879
ENTBACSYN.PWY	diagnosis	moderate dysplasia	0.0103181	0.0481274	90	88	0.830899	0.999879
FAO.PWY	Time_to_progression_grouped	>6	0.158382	0.149471	90	87	0.292718	0.999879
FAO.PWY	Time_to_progression_grouped	1<2	-0.047686	0.143258	90	87	0.740162	0.999879
FAO.PWY	Time_to_progression_grouped	2<3	0.0149155	0.138874	90	87	0.914756	0.999879
FAO.PWY	Time_to_progression_grouped	3<4	0.0937542	0.151249	90	87	0.537224	0.999879
FAO.PWY	Time_to_progression_grouped	4<6	0.0583018	0.145398	90	87	0.689574	0.999879
FAO.PWY	Time_to_progression_grouped	NP	0.0261917	0.103812	90	87	0.8015	0.999879
FAO.PWY	patient_age	patient_age	-0.000224164	0.00241455	90	87	0.926279	0.999879
FAO.PWY	sex	male	0.0571916	0.0513978	90	87	0.269381	0.999879
FAO.PWY	ethnicity_details	south asian	0.0217109	0.106566	90	87	0.839114	0.999879
FAO.PWY	ethnicity_details	asian	0.00283493	0.0801799	90	87	0.971889	0.999879
FAO.PWY	ethnicity_details	other	0.074413	0.192505	90	87	0.700184	0.999879
FAO.PWY	TotalWeeklyAlcoholUnits	TotalWeeklyAlcoholUnits	0.000501676	0.00263145	90	87	0.849318	0.999879
FAO.PWY	smoking_status	never	-0.0657497	0.0555991	90	87	0.240716	0.999879
FAO.PWY	diagnosis	moderate dysplasia	-0.055595	0.0489951	90	87	0.260112	0.999879
FASYN.ELONG.PWY	Time_to_progression_grouped	>6	0.167643	0.105628	90	90	0.116695	0.999879
FASYN.ELONG.PWY	Time_to_progression_grouped	1<2	0.0274444	0.101237	90	90	0.787067	0.999879
FASYN.ELONG.PWY	Time_to_progression_grouped	2<3	-0.105822	0.0981392	90	90	0.284364	0.999879
FASYN.ELONG.PWY	Time_to_progression_grouped	3<4	-0.0369998	0.106884	90	90	0.730187	0.999879
FASYN.ELONG.PWY	Time_to_progression_grouped	4<6	0.124414	0.10275	90	90	0.229756	0.999879
FASYN.ELONG.PWY	Time_to_progression_grouped	NP	-0.00826204	0.073362	90	90	0.910633	0.999879
FASYN.ELONG.PWY	patient_age	patient_age	0.00112467	0.00170631	90	90	0.511834	0.999879
FASYN.ELONG.PWY	sex	male	0.072944	0.0363217	90	90	0.0482151	0.999879
FASYN.ELONG.PWY	ethnicity_details	south asian	-0.0286732	0.0753077	90	90	0.704468	0.999879
FASYN.ELONG.PWY	ethnicity_details	asian	-0.0195419	0.0566615	90	90	0.731143	0.999879
FASYN.ELONG.PWY	ethnicity_details	other	-0.0789033	0.13604	90	90	0.563651	0.999879
FASYN.ELONG.PWY	TotalWeeklyAlcoholUnits	TotalWeeklyAlcoholUnits	-0.00231561	0.00185959	90	90	0.216927	0.999879
FASYN.ELONG.PWY	smoking_status	never	0.0129858	0.0392907	90	90	0.74194	0.999879
FASYN.ELONG.PWY	diagnosis	moderate dysplasia	-0.00442225	0.0346238	90	90	0.89871	0.999879
[truncated: 4,578 more rows]

## Sheet: S4E P_RA
Supplementary Table 4E. Results of MaAsLin2 differential abundance testing at the pathway level (on PICRUSt2 predicted metagenomes) with relative abundance data for progressors only. The test was run with an AST transform, no additional normalisation and time to progression as a fixed effect.
[truncated: 343 more rows]

[truncated: 7 more sheets: S4F P_RA_M, S4G P_NP_CLR, S4H P_NP_CLR_M, S4I PG_NP_CLR, S4J PG_NP_CLR_M, S4K P_CLR, S4L P_CLR_M]
