# Supplementary material for: Exploring the microbiome of oral epithelial dysplasia as a predictor of malignant progression
Source: BMC Oral Health. 2023 Apr 6;23:206. doi: 10.1186/s12903-023-02911-5 (PMC10080811; doi:10.1186/s12903-023-02911-5)
Supplement: Supplementary file 6 — Additional file 6. Supplementary tables 5A-L showing MaAsLin2 differential abundance test results on PICRUSt2 predicted metagenomes at the enzyme commission number level. [file 12903_2023_2911_MOESM6_ESM.xlsx]

## Sheet: S5A P_NP_RA
Supplementary Table 5A. Results of MaAsLin2 differential abundance testing at the enzyme (EC number) level (on PICRUSt2 predicted metagenomes) with relative abundance data. The test was run with an AST transform, no additional normalisation, progression status as a fixed effect and matched progressor/non-progressor groupings as a random effect.
Enzyme (EC number)	Metadata	Value (metadata group)	Coefficient	Standard Error	N	N (not 0)	p-value	q-value
EC.1.1.1.1	Progression	progression	-0.020378	0.017313	90	90	0.242354	0.999182
EC.1.1.1.100	Progression	progression	-0.00514685	0.0155409	90	90	0.741295	0.999182
EC.1.1.1.102	Progression	progression	-0.000950551	0.00104651	90	10	0.367413	0.999182
EC.1.1.1.103	Progression	progression	-0.0050704	0.00938458	90	69	0.590361	0.999182
EC.1.1.1.107	Progression	progression	-0.0015809	0.00299893	90	11	0.599414	0.999182
EC.1.1.1.108	Progression	progression	0.000194865	0.00576736	90	52	0.973123	0.999182
EC.1.1.1.11	Progression	progression	0.000621382	0.00490328	90	50	0.899445	0.999182
EC.1.1.1.122	Progression	progression	-0.00213543	0.00837393	90	57	0.799311	0.999182
EC.1.1.1.125	Progression	progression	0.00131586	0.00816875	90	67	0.872396	0.999182
EC.1.1.1.130	Progression	progression	0.0246954	0.0101675	90	63	0.0171804	0.999182
EC.1.1.1.132	Progression	progression	-0.00223164	0.00130971	90	10	0.0919255	0.999182
EC.1.1.1.133	Progression	progression	-0.00192688	0.0101404	90	90	0.849732	0.999182
EC.1.1.1.136	Progression	progression	0.00430995	0.015113	90	85	0.776503	0.999182
EC.1.1.1.137	Progression	progression	-0.021241	0.018655	90	89	0.257952	0.999182
EC.1.1.1.14	Progression	progression	-0.00260602	0.00966267	90	78	0.788023	0.999182
EC.1.1.1.140	Progression	progression	-0.000370791	0.00969945	90	88	0.969592	0.999182
EC.1.1.1.157	Progression	progression	-0.0109659	0.0151618	90	90	0.471442	0.999182
EC.1.1.1.159	Progression	progression	0.0066651	0.00777408	90	79	0.393581	0.999182
EC.1.1.1.169	Progression	progression	-0.0043432	0.0132292	90	90	0.743844	0.999182
EC.1.1.1.17	Progression	progression	-0.00423162	0.00877487	90	89	0.630831	0.999182
EC.1.1.1.173	Progression	progression	-0.00474038	0.00545421	90	19	0.388301	0.999182
EC.1.1.1.18	Progression	progression	-0.00490726	0.0116699	90	90	0.67514	0.999182
EC.1.1.1.193	Progression	progression	0.0150174	0.0106178	90	90	0.160781	0.999182
EC.1.1.1.2	Progression	progression	-0.0020207	0.0047929	90	23	0.674847	0.999182
EC.1.1.1.202	Progression	progression	-0.00121842	0.00256126	90	13	0.63546	0.999182
EC.1.1.1.203	Progression	progression	-0.00238066	0.0082129	90	55	0.772599	0.999182
EC.1.1.1.205	Progression	progression	-0.000431226	0.00827015	90	90	0.958533	0.999182
EC.1.1.1.206	Progression	progression	0.00142113	0.00182758	90	10	0.439911	0.999182
EC.1.1.1.215	Progression	progression	-0.00348907	0.00792262	90	55	0.660732	0.999182
EC.1.1.1.219	Progression	progression	0.00661296	0.0109546	90	77	0.547618	0.999182
EC.1.1.1.22	Progression	progression	0.00803675	0.0162583	90	90	0.622315	0.999182
EC.1.1.1.220	Progression	progression	0.00273946	0.00733544	90	68	0.709707	0.999182
EC.1.1.1.23	Progression	progression	0.0023447	0.0131513	90	90	0.858907	0.999182
EC.1.1.1.25	Progression	progression	0.000326953	0.0115924	90	90	0.977594	0.999182
EC.1.1.1.26	Progression	progression	-0.00157518	0.0103096	90	74	0.878916	0.999182
EC.1.1.1.261	Progression	progression	-0.00710183	0.00890461	90	60	0.428333	0.999182
EC.1.1.1.262	Progression	progression	0.00980383	0.0159103	90	90	0.539358	0.999182
EC.1.1.1.264	Progression	progression	-0.00176855	0.00705315	90	59	0.802881	0.999182
EC.1.1.1.267	Progression	progression	0.0101155	0.010411	90	90	0.333906	0.999182
EC.1.1.1.27	Progression	progression	-0.00928299	0.0157941	90	90	0.558206	0.999182
EC.1.1.1.271	Progression	progression	-0.00218135	0.0141569	90	89	0.877896	0.999182
EC.1.1.1.276	Progression	progression	6.80359e-05	0.00405051	90	26	0.986637	0.999182
EC.1.1.1.28	Progression	progression	0.0137803	0.0170509	90	90	0.421161	0.999182
EC.1.1.1.281	Progression	progression	-0.000414839	0.00412303	90	51	0.920085	0.999182
EC.1.1.1.284	Progression	progression	0.00355498	0.0155798	90	89	0.820296	0.999182
EC.1.1.1.29	Progression	progression	0.00759601	0.0171781	90	89	0.659436	0.999182
EC.1.1.1.290	Progression	progression	-0.000129963	0.0132887	90	80	0.992219	0.999182
EC.1.1.1.292	Progression	progression	-0.0017254	0.00319002	90	16	0.589959	0.999182
EC.1.1.1.3	Progression	progression	0.000673624	0.00512504	90	90	0.895876	0.999182
EC.1.1.1.30	Progression	progression	-0.001023	0.0148756	90	79	0.945328	0.999182
EC.1.1.1.303	Progression	progression	0.01201	0.0130317	90	90	0.360491	0.999182
EC.1.1.1.304	Progression	progression	0.00884858	0.00923237	90	87	0.341757	0.999182
EC.1.1.1.306	Progression	progression	-0.00477703	0.0159517	90	90	0.765288	0.999182
EC.1.1.1.308	Progression	progression	0.0045628	0.00466554	90	28	0.330765	0.999182
EC.1.1.1.31	Progression	progression	-0.0064918	0.0171996	90	90	0.706756	0.999182
EC.1.1.1.312	Progression	progression	-0.00296148	0.0048817	90	38	0.545645	0.999182
EC.1.1.1.333	Progression	progression	-0.00133979	0.00590181	90	59	0.82094	0.999182
EC.1.1.1.335	Progression	progression	0.0012885	0.00594472	90	50	0.828907	0.999182
EC.1.1.1.336	Progression	progression	-0.00312106	0.0105733	90	81	0.768549	0.999182
EC.1.1.1.338	Progression	progression	-0.000162869	0.00330529	90	16	0.960812	0.999182
EC.1.1.1.339	Progression	progression	0.00383017	0.0110911	90	85	0.730665	0.999182
EC.1.1.1.34	Progression	progression	0.008664	0.00440909	90	30	0.0525648	0.999182
EC.1.1.1.343	Progression	progression	-0.00620259	0.0117685	90	90	0.599484	0.999182
EC.1.1.1.346	Progression	progression	-0.0118029	0.0182338	90	90	0.519117	0.999182
EC.1.1.1.35	Progression	progression	0.00532095	0.0184161	90	87	0.773315	0.999182
EC.1.1.1.350	Progression	progression	-0.000788441	0.0020215	90	19	0.69792	0.999182
EC.1.1.1.36	Progression	progression	-0.000102503	0.013855	90	71	0.994114	0.999182
EC.1.1.1.363	Progression	progression	-0.00621142	0.0108526	90	90	0.56855	0.999182
EC.1.1.1.367	Progression	progression	-0.000165037	0.0176046	90	80	0.992541	0.999182
EC.1.1.1.369	Progression	progression	-0.00490726	0.0116699	90	90	0.67514	0.999182
EC.1.1.1.37	Progression	progression	0.0118383	0.0098574	90	90	0.232993	0.999182
EC.1.1.1.376	Progression	progression	-0.00144643	0.00735149	90	51	0.844475	0.999182
EC.1.1.1.377	Progression	progression	-0.00474038	0.00545421	90	19	0.388301	0.999182
EC.1.1.1.378	Progression	progression	-0.00474038	0.00545421	90	19	0.388301	0.999182
EC.1.1.1.38	Progression	progression	-0.00249824	0.0132527	90	90	0.850913	0.999182
EC.1.1.1.381	Progression	progression	0.00220907	0.0135432	90	90	0.870987	0.999182
EC.1.1.1.385	Progression	progression	-0.00284422	0.00319609	90	38	0.375943	0.999182
EC.1.1.1.4	Progression	progression	0.01201	0.0130317	90	90	0.360491	0.999182
EC.1.1.1.40	Progression	progression	0.0109695	0.0148594	90	90	0.462345	0.999182
EC.1.1.1.41	Progression	progression	-0.00015085	0.0111483	90	88	0.989235	0.999182
EC.1.1.1.42	Progression	progression	0.0188345	0.014134	90	90	0.187799	0.999182
EC.1.1.1.44	Progression	progression	-0.00620259	0.0117685	90	90	0.599484	0.999182
EC.1.1.1.47	Progression	progression	-0.00351291	0.0050177	90	37	0.485709	0.999182
EC.1.1.1.48	Progression	progression	-0.00124095	0.00591396	90	41	0.834283	0.999182
EC.1.1.1.49	Progression	progression	-0.00621142	0.0108526	90	90	0.56855	0.999182
EC.1.1.1.53	Progression	progression	0.00185801	0.00640361	90	23	0.772719	0.999182
EC.1.1.1.56	Progression	progression	-0.00330119	0.00398322	90	24	0.409475	0.999182
EC.1.1.1.57	Progression	progression	-0.0066209	0.00819431	90	86	0.421276	0.999182
EC.1.1.1.58	Progression	progression	-0.00483345	0.00643001	90	82	0.454236	0.999182
EC.1.1.1.6	Progression	progression	0.00390592	0.013279	90	89	0.769343	0.999182
EC.1.1.1.60	Progression	progression	-0.00330059	0.0137143	90	76	0.810373	0.999182
EC.1.1.1.61	Progression	progression	0.000657891	0.00727177	90	76	0.928118	0.999182
EC.1.1.1.65	Progression	progression	-0.00349603	0.00308467	90	12	0.261649	0.999182
EC.1.1.1.67	Progression	progression	-0.000854777	0.00999727	90	67	0.932057	0.999182
EC.1.1.1.69	Progression	progression	-0.0169014	0.00892778	90	90	0.0632488	0.999182
EC.1.1.1.76	Progression	progression	0.00884858	0.00923237	90	87	0.341757	0.999182
EC.1.1.1.77	Progression	progression	0.0228145	0.0121882	90	89	0.064549	0.999182
EC.1.1.1.79	Progression	progression	0.00363019	0.0118176	90	69	0.759428	0.999182
EC.1.1.1.81	Progression	progression	-0.00106673	0.0169889	90	78	0.950076	0.999182
EC.1.1.1.83	Progression	progression	0.00191359	0.0129519	90	77	0.882882	0.999182
EC.1.1.1.85	Progression	progression	-0.00226696	0.00537542	90	90	0.674252	0.999182
EC.1.1.1.86	Progression	progression	-0.00338717	0.0057717	90	90	0.559538	0.999182
EC.1.1.1.88	Progression	progression	-0.0112009	0.014303	90	90	0.435661	0.999182
EC.1.1.1.9	Progression	progression	-0.00142538	0.0035264	90	16	0.687526	0.999182
EC.1.1.1.90	Progression	progression	0.00406027	0.00579776	90	26	0.485576	0.999182
EC.1.1.1.91	Progression	progression	-0.00162317	0.00886255	90	70	0.855102	0.999182
EC.1.1.1.93	Progression	progression	0.00191359	0.0129519	90	77	0.882882	0.999182
EC.1.1.1.94	Progression	progression	0.000875497	0.00456403	90	90	0.848321	0.999182
EC.1.1.1.95	Progression	progression	0.0137139	0.0161772	90	90	0.398889	0.999182
EC.1.1.2.3	Progression	progression	0.0102996	0.0163443	90	89	0.530218	0.999182
EC.1.1.2.4	Progression	progression	0.00261785	0.0118612	90	69	0.825831	0.999182
EC.1.1.2.7	Progression	progression	-0.00305065	0.00292004	90	15	0.29901	0.999182
EC.1.1.2.8	Progression	progression	-0.00349323	0.00962923	90	33	0.717644	0.999182
EC.1.1.3.12	Progression	progression	-0.0015809	0.00299893	90	11	0.599414	0.999182
EC.1.1.3.15	Progression	progression	-0.000821531	0.0137255	90	89	0.952408	0.999182
EC.1.1.3.21	Progression	progression	-0.0273921	0.0184363	90	89	0.140913	0.999182
EC.1.1.3.46	Progression	progression	0.00085146	0.00314572	90	17	0.787277	0.999182
EC.1.1.3.48	Progression	progression	-0.0029669	0.00153906	90	12	0.0571133	0.999182
EC.1.1.3.6	Progression	progression	-0.00496419	0.00660445	90	19	0.455254	0.999182
EC.1.1.5.2	Progression	progression	-0.00374555	0.00753381	90	43	0.620312	0.999182
EC.1.1.5.3	Progression	progression	0.00595574	0.0157439	90	90	0.706574	0.999182
EC.1.1.5.4	Progression	progression	0.00647749	0.0128825	90	90	0.616968	0.999182
EC.1.1.9.1	Progression	progression	0.00299797	0.00500928	90	24	0.551054	0.999182
EC.1.1.98.3	Progression	progression	-0.000409105	0.00539599	90	58	0.939822	0.999182
EC.1.1.99.1	Progression	progression	-0.00240845	0.015021	90	72	0.872981	0.999182
EC.1.1.99.21	Progression	progression	-0.000326504	0.00556584	90	51	0.953354	0.999182
EC.1.1.99.28	Progression	progression	-0.00230833	0.00221353	90	16	0.299884	0.999182
EC.1.1.99.3	Progression	progression	0.00297617	0.00704726	90	50	0.673825	0.999182
EC.1.10.2.2	Progression	progression	0.0147307	0.0134888	90	89	0.279244	0.999182
EC.1.10.3.12	Progression	progression	0.00228375	0.00916394	90	19	0.803779	0.999182
EC.1.10.3.3	Progression	progression	-0.000966665	0.00310667	90	11	0.756417	0.999182
EC.1.11.1.1	Progression	progression	-0.0087896	0.00716299	90	82	0.223063	0.999182
EC.1.11.1.10	Progression	progression	-0.00208043	0.0104929	90	77	0.843291	0.999182
EC.1.11.1.15	Progression	progression	0.021497	0.0113433	90	90	0.0613582	0.999182
EC.1.11.1.19	Progression	progression	-0.00387	0.012304	90	79	0.753861	0.999182
EC.1.11.1.21	Progression	progression	0.0022608	0.0115455	90	86	0.845206	0.999182
EC.1.11.1.5	Progression	progression	0.0202161	0.0160641	90	90	0.211552	0.999182
EC.1.11.1.6	Progression	progression	0.0133265	0.0163239	90	90	0.417569	0.999182
EC.1.11.1.9	Progression	progression	-0.0147038	0.0123014	90	90	0.236753	0.999182
EC.1.12.1.2	Progression	progression	0.00302305	0.00462719	90	19	0.515252	0.999182
EC.1.12.1.3	Progression	progression	0.0220972	0.0132158	90	80	0.0998142	0.999182
EC.1.12.5.1	Progression	progression	0.00768025	0.0112163	90	77	0.495309	0.999182
EC.1.12.7.2	Progression	progression	0.0029991	0.0066441	90	58	0.652817	0.999182
EC.1.12.98.1	Progression	progression	0.00012754	0.00390992	90	24	0.974052	0.999182
EC.1.12.99.6	Progression	progression	-0.000263102	0.0138571	90	90	0.984916	0.999182
EC.1.13.11.1	Progression	progression	-0.00265903	0.0103947	90	56	0.798697	0.999182
EC.1.13.11.11	Progression	progression	-0.00296359	0.0109642	90	61	0.787565	0.999182
EC.1.13.11.15	Progression	progression	-0.00319017	0.00830059	90	54	0.701661	0.999182
EC.1.13.11.16	Progression	progression	-0.0024395	0.00349286	90	15	0.486752	0.999182
EC.1.13.11.2	Progression	progression	-0.0207778	0.01626	90	90	0.204664	0.999182
EC.1.13.11.25	Progression	progression	-0.000344716	0.00324357	90	11	0.915604	0.999182
EC.1.13.11.27	Progression	progression	0.00546335	0.0162607	90	86	0.737682	0.999182
EC.1.13.11.3	Progression	progression	0.000580655	0.0134589	90	69	0.965685	0.999182
EC.1.13.11.4	Progression	progression	-0.00337464	0.00356661	90	26	0.34665	0.999182
EC.1.13.11.41	Progression	progression	0.00190702	0.0050253	90	50	0.705242	0.999182
EC.1.13.11.49	Progression	progression	-0.000853839	0.0163572	90	90	0.958488	0.999182
EC.1.13.11.5	Progression	progression	0.00204212	0.011096	90	86	0.854405	0.999182
EC.1.13.11.53	Progression	progression	0.000166549	0.00428587	90	26	0.969133	0.999182
EC.1.13.11.54	Progression	progression	0.000166549	0.00428587	90	26	0.969133	0.999182
EC.1.13.11.57	Progression	progression	-0.00276766	0.00270881	90	13	0.309711	0.999182
EC.1.13.11.6	Progression	progression	0.00181232	0.00351512	90	21	0.608075	0.999182
EC.1.13.11.79	Progression	progression	-0.00170202	0.00793077	90	58	0.830568	0.999182
EC.1.13.11.8	Progression	progression	-0.00445312	0.00975452	90	41	0.649142	0.999182
EC.1.13.11.9	Progression	progression	-0.00148537	0.00320951	90	16	0.644647	0.999182
EC.1.13.12.16	Progression	progression	0.0143437	0.0187831	90	90	0.447119	0.999182
EC.1.13.12.3	Progression	progression	-0.00200595	0.0027254	90	12	0.463676	0.999182
EC.1.13.12.4	Progression	progression	-0.00413435	0.00434459	90	21	0.343902	0.999182
EC.1.14.11.1	Progression	progression	0.000452864	0.00468402	90	50	0.923198	0.999182
EC.1.14.11.16	Progression	progression	0.000162502	0.00546287	90	51	0.976336	0.999182
EC.1.14.11.17	Progression	progression	-0.00421071	0.0149059	90	59	0.778234	0.999182
EC.1.14.11.18	Progression	progression	-0.00287924	0.00740624	90	52	0.698394	0.999182
EC.1.14.11.2	Progression	progression	-0.00332935	0.00878313	90	42	0.705555	0.999182
EC.1.14.11.33	Progression	progression	-0.00720289	0.00947404	90	54	0.449121	0.999182
EC.1.14.11.47	Progression	progression	0.00840198	0.0135394	90	90	0.53728	0.999182
EC.1.14.12.1	Progression	progression	0.000206621	0.00682565	90	52	0.975919	0.999182
EC.1.14.12.10	Progression	progression	-0.00239298	0.0114852	90	55	0.835434	0.999182
EC.1.14.12.17	Progression	progression	-0.00747591	0.0169553	90	90	0.660353	0.999182
EC.1.14.12.4	Progression	progression	-0.0015809	0.00299893	90	11	0.599414	0.999182
EC.1.14.13.1	Progression	progression	-0.00249525	0.00601196	90	44	0.679117	0.999182
EC.1.14.13.107	Progression	progression	-0.00515357	0.00371241	90	19	0.170296	0.999182
EC.1.14.13.127	Progression	progression	-0.00625559	0.011991	90	57	0.603195	0.999182
EC.1.14.13.129	Progression	progression	0.00267593	0.00791894	90	42	0.736232	0.999182
EC.1.14.13.141	Progression	progression	-0.00265102	0.00469482	90	10	0.573736	0.999182
EC.1.14.13.142	Progression	progression	-0.00244545	0.00630597	90	14	0.699561	0.999182
EC.1.14.13.148	Progression	progression	-0.0027857	0.00315747	90	14	0.380041	0.999182
EC.1.14.13.149	Progression	progression	-0.00141725	0.0146159	90	69	0.922973	0.999182
EC.1.14.13.165	Progression	progression	0.00165524	0.00505656	90	20	0.744184	0.999182
EC.1.14.13.2	Progression	progression	-0.00251642	0.0103651	90	70	0.808743	0.999182
EC.1.14.13.20	Progression	progression	-0.00214003	0.00284234	90	12	0.453512	0.999182
EC.1.14.13.22	Progression	progression	-0.0025449	0.00543078	90	22	0.640509	0.999182
EC.1.14.13.40	Progression	progression	-0.00551849	0.00736134	90	40	0.45546	0.999182
EC.1.14.13.59	Progression	progression	-0.00060445	0.0037214	90	28	0.871526	0.999182
EC.1.14.13.7	Progression	progression	-0.00103815	0.00627543	90	51	0.86917	0.999182
EC.1.14.13.81	Progression	progression	-0.00149073	0.0047322	90	35	0.753494	0.999182
EC.1.14.13.82	Progression	progression	-0.00418416	0.011906	90	58	0.726104	0.999182
EC.1.14.13.83	Progression	progression	-0.000997531	0.00756649	90	70	0.895416	0.999182
EC.1.14.13.84	Progression	progression	-0.000318094	0.00322974	90	12	0.921768	0.999182
EC.1.14.13.9	Progression	progression	0.00294975	0.00265934	90	20	0.271843	0.999182
EC.1.14.14.1	Progression	progression	-0.00553947	0.00820479	90	37	0.50135	0.999182
EC.1.14.14.12	Progression	progression	0.000754779	0.00650419	90	51	0.908011	0.999182
EC.1.14.14.5	Progression	progression	-0.00370725	0.0148904	90	61	0.803965	0.999182
EC.1.14.14.9	Progression	progression	0.00208394	0.00639237	90	34	0.745195	0.999182
EC.1.14.15.3	Progression	progression	-0.00229659	0.00958198	90	58	0.811137	0.999182
EC.1.14.15.7	Progression	progression	-0.00190588	0.0053218	90	53	0.721106	0.999182
EC.1.14.16.1	Progression	progression	-0.000120062	0.0100484	90	59	0.990494	0.999182
EC.1.14.19.1	Progression	progression	0.00311255	0.0116821	90	71	0.790525	0.999182
EC.1.14.19.2	Progression	progression	-0.00105078	0.00408017	90	22	0.797664	0.999182
EC.1.14.19.3	Progression	progression	-0.00346374	0.00915279	90	61	0.706019	0.999182
EC.1.14.19.9	Progression	progression	-0.0116598	0.017313	90	56	0.502413	0.999182
EC.1.14.99.46	Progression	progression	0.00342905	0.00412997	90	18	0.408625	0.999182
EC.1.14.99.48	Progression	progression	0.00553204	0.0053012	90	15	0.299554	0.999182
EC.1.14.99.50	Progression	progression	0.000546889	0.00320718	90	16	0.864992	0.999182
EC.1.15.1.1	Progression	progression	0.00672406	0.00760862	90	90	0.380423	0.999182
EC.1.15.1.2	Progression	progression	-0.0136181	0.0138602	90	87	0.328532	0.999182
EC.1.16.1.1	Progression	progression	0.00305998	0.0076003	90	51	0.688688	0.999182
EC.1.16.3.1	Progression	progression	0.0150457	0.0208938	90	89	0.474303	0.999182
EC.1.16.3.2	Progression	progression	0.00865523	0.0192701	90	90	0.654967	0.999182
EC.1.16.8.1	Progression	progression	-0.00227885	0.00306684	90	13	0.459423	0.999182
EC.1.17.1.1	Progression	progression	0.0160808	0.014596	90	87	0.275055	0.999182
EC.1.17.1.2	Progression	progression	0.0102141	0.0104445	90	90	0.330785	0.999182
EC.1.17.1.4	Progression	progression	0.00193441	0.0195109	90	84	0.921249	0.999182
EC.1.17.1.8	Progression	progression	0.000157185	0.00473142	90	90	0.973573	0.999182
EC.1.17.2.1	Progression	progression	-0.000707763	0.00479878	90	19	0.883084	0.999182
EC.1.17.4.1	Progression	progression	0.00474157	0.00711647	90	90	0.506974	0.999182
EC.1.17.4.2	Progression	progression	-0.00955136	0.0136112	90	90	0.484701	0.999182
EC.1.17.7.1	Progression	progression	0.00985476	0.0103314	90	90	0.342764	0.999182
EC.1.17.7.3	Progression	progression	0.00985476	0.0103314	90	90	0.342764	0.999182
EC.1.17.99.6	Progression	progression	0.00087189	0.0113613	90	90	0.939089	0.999182
EC.1.18.1.1	Progression	progression	0.00258034	0.0036231	90	57	0.479153	0.999182
EC.1.18.1.2	Progression	progression	0.00486761	0.0141009	90	90	0.731173	0.999182
EC.1.18.1.3	Progression	progression	-0.00883127	0.0137752	90	62	0.523124	0.999182
EC.1.18.6.1	Progression	progression	-0.0142934	0.0125682	90	76	0.258513	0.999182
EC.1.2.1.10	Progression	progression	-0.0202447	0.0137648	90	90	0.144925	0.999182
EC.1.2.1.11	Progression	progression	0.000789879	0.00443827	90	90	0.859156	0.999182
EC.1.2.1.12	Progression	progression	0.00668359	0.00818864	90	90	0.417667	0.999182
EC.1.2.1.16	Progression	progression	0.00899568	0.0172303	90	90	0.603565	0.999182
EC.1.2.1.18	Progression	progression	-0.00154637	0.0145537	90	90	0.915624	0.999182
EC.1.2.1.19	Progression	progression	0.000208331	0.00336584	90	19	0.950786	0.999182
EC.1.2.1.2	Progression	progression	0.0163348	0.0180801	90	90	0.368744	0.999182
EC.1.2.1.20	Progression	progression	0.00603038	0.0172963	90	90	0.728592	0.999182
EC.1.2.1.21	Progression	progression	0.00717564	0.0144824	90	89	0.622106	0.999182
EC.1.2.1.22	Progression	progression	0.00717564	0.0144824	90	89	0.622106	0.999182
EC.1.2.1.24	Progression	progression	0.00439163	0.0159587	90	81	0.784134	0.999182
EC.1.2.1.27	Progression	progression	-0.00154637	0.0145537	90	90	0.915624	0.999182
EC.1.2.1.28	Progression	progression	-0.0031901	0.00655712	90	53	0.627816	0.999182
EC.1.2.1.3	Progression	progression	0.00641194	0.0219173	90	89	0.770554	0.999182
EC.1.2.1.32	Progression	progression	-0.000557928	0.00682227	90	25	0.935007	0.999182
EC.1.2.1.38	Progression	progression	0.00818592	0.0152804	90	90	0.593507	0.999182
EC.1.2.1.39	Progression	progression	-0.000523159	0.0080115	90	52	0.948082	0.999182
EC.1.2.1.4	Progression	progression	-0.00321454	0.0101693	90	60	0.752673	0.999182
EC.1.2.1.41	Progression	progression	-0.0113665	0.00835881	90	90	0.177361	0.999182
EC.1.2.1.43	Progression	progression	0.00568606	0.00640004	90	71	0.376726	0.999182
EC.1.2.1.46	Progression	progression	0.000247729	0.00561661	90	50	0.964919	0.999182
EC.1.2.1.60	Progression	progression	-0.00284324	0.00989233	90	68	0.774468	0.999182
EC.1.2.1.68	Progression	progression	-0.00504204	0.00901887	90	60	0.577545	0.999182
EC.1.2.1.70	Progression	progression	0.0221661	0.0105817	90	90	0.0390676	0.999182
EC.1.2.1.71	Progression	progression	-0.00204581	0.00795264	90	57	0.797587	0.999182
EC.1.2.1.72	Progression	progression	0.00157995	0.00209489	90	16	0.452748	0.999182
EC.1.2.1.76	Progression	progression	0.00297232	0.00734969	90	65	0.68689	0.999182
EC.1.2.1.79	Progression	progression	0.00603038	0.0172963	90	90	0.728592	0.999182
EC.1.2.1.8	Progression	progression	0.00119635	0.0155172	90	84	0.93872	0.999182
EC.1.2.1.85	Progression	progression	-0.000557928	0.00682227	90	25	0.935007	0.999182
EC.1.2.1.87	Progression	progression	-0.00122576	0.00852844	90	87	0.886207	0.999182
EC.1.2.1.88	Progression	progression	0.0138417	0.0120473	90	90	0.25369	0.999182
EC.1.2.1.9	Progression	progression	-0.0214565	0.0162493	90	89	0.190105	0.999182
EC.1.2.1.91	Progression	progression	0.000192043	0.00779395	90	61	0.980398	0.999182
EC.1.2.3.3	Progression	progression	-0.0229907	0.017013	90	89	0.180046	0.999182
EC.1.2.4.1	Progression	progression	-0.00771465	0.018692	90	90	0.680812	0.999182
EC.1.2.4.2	Progression	progression	0.0116802	0.012128	90	90	0.338148	0.999182
EC.1.2.4.4	Progression	progression	0.00821792	0.0136002	90	90	0.547233	0.999182
EC.1.2.5.1	Progression	progression	-0.00823877	0.0114148	90	88	0.473291	0.999182
EC.1.2.7.1	Progression	progression	0.00816453	0.0211309	90	89	0.700149	0.999182
EC.1.2.7.11	Progression	progression	-0.00179043	0.0261897	90	90	0.945727	0.999182
EC.1.2.7.3	Progression	progression	-0.00268331	0.0352855	90	90	0.93964	0.999182
EC.1.2.7.4	Progression	progression	-0.00534437	0.008303	90	81	0.521465	0.999182
EC.1.2.7.5	Progression	progression	6.86391e-05	0.00543478	90	42	0.989966	0.999182
EC.1.2.7.8	Progression	progression	-0.00177305	0.0135565	90	83	0.896241	0.999182
EC.1.2.99.2	Progression	progression	-0.00945205	0.0191353	90	88	0.622566	0.999182
EC.1.2.99.5	Progression	progression	-0.000581364	0.00408147	90	40	0.887218	0.999182
EC.1.20.4.1	Progression	progression	0.00627024	0.0114493	90	90	0.585318	0.999182
EC.1.20.4.3	Progression	progression	-0.00270141	0.00646913	90	60	0.677767	0.999182
EC.1.21.4.1	Progression	progression	0.00862574	0.0185544	90	84	0.64316	0.999182
EC.1.21.4.2	Progression	progression	0.0180557	0.0162507	90	88	0.269564	0.999182
EC.1.21.4.4	Progression	progression	0.0156633	0.0108531	90	87	0.152512	0.999182
EC.1.21.98.1	Progression	progression	0.00218357	0.00880183	90	82	0.80465	0.999182
EC.1.3.1.1	Progression	progression	0.00260624	0.00719595	90	70	0.718084	0.999182
EC.1.3.1.10	Progression	progression	0.00784125	0.0134227	90	90	0.560596	0.999182
EC.1.3.1.104	Progression	progression	-0.0039412	0.00251618	90	13	0.120858	0.999182
EC.1.3.1.106	Progression	progression	0.0104704	0.0144846	90	90	0.471679	0.999182
EC.1.3.1.12	Progression	progression	-0.00675608	0.00767229	90	90	0.380943	0.999182
EC.1.3.1.14	Progression	progression	-0.0101555	0.0142371	90	90	0.477539	0.999182
EC.1.3.1.22	Progression	progression	-0.00252883	0.00244646	90	22	0.304123	0.999182
EC.1.3.1.25	Progression	progression	-0.00146869	0.00798866	90	54	0.854557	0.999182
EC.1.3.1.28	Progression	progression	-0.00714996	0.0161673	90	88	0.659927	0.999182
EC.1.3.1.31	Progression	progression	-0.00556551	0.00430408	90	45	0.201024	0.999182
EC.1.3.1.32	Progression	progression	-0.00164493	0.00288218	90	11	0.569643	0.999182
EC.1.3.1.34	Progression	progression	-0.00118436	0.00966819	90	57	0.902782	0.999182
EC.1.3.1.43	Progression	progression	-0.00174263	0.00675959	90	46	0.797162	0.999182
EC.1.3.1.44	Progression	progression	0.001276	0.0111625	90	88	0.909251	0.999182
EC.1.3.1.54	Progression	progression	0.0104704	0.0144846	90	90	0.471679	0.999182
EC.1.3.1.74	Progression	progression	-0.00277829	0.00413218	90	39	0.50312	0.999182
EC.1.3.1.75	Progression	progression	-0.00269489	0.00272024	90	14	0.324558	0.999182
EC.1.3.1.76	Progression	progression	0.0217652	0.0137688	90	90	0.117521	0.999182
EC.1.3.1.83	Progression	progression	-0.0039057	0.00581733	90	38	0.50373	0.999182
EC.1.3.1.85	Progression	progression	4.01408e-05	0.00250797	90	13	0.987266	0.999182
EC.1.3.1.9	Progression	progression	-0.00864622	0.0103023	90	90	0.404717	0.999182
EC.1.3.1.98	Progression	progression	0.000529951	0.00468213	90	90	0.910141	0.999182
EC.1.3.3.11	Progression	progression	-0.00361878	0.0102935	90	57	0.726009	0.999182
EC.1.3.3.3	Progression	progression	0.0100498	0.0144664	90	89	0.489967	0.999182
EC.1.3.3.4	Progression	progression	0.00256888	0.0141456	90	90	0.856312	0.999182
EC.1.3.3.5	Progression	progression	-4.39174e-05	0.00548187	90	51	0.993626	0.999182
EC.1.3.5.1	Progression	progression	0.0156192	0.0181722	90	90	0.392394	0.999182
EC.1.3.5.2	Progression	progression	0.0139356	0.0107791	90	90	0.199451	0.999182
EC.1.3.5.3	Progression	progression	0.00335042	0.0121527	90	90	0.78343	0.999182
EC.1.3.5.4	Progression	progression	0.0200819	0.0158611	90	90	0.208816	0.999182
EC.1.3.7.7	Progression	progression	-0.00202364	0.0081147	90	35	0.803648	0.999182
EC.1.3.7.8	Progression	progression	-0.00476485	0.00607969	90	10	0.436333	0.999182
EC.1.3.7.9	Progression	progression	-0.00368718	0.00470453	90	10	0.436321	0.999182
EC.1.3.8.1	Progression	progression	0.0127321	0.0168116	90	90	0.45186	0.999182
EC.1.3.8.12	Progression	progression	0.00180409	0.00322341	90	15	0.577117	0.999182
EC.1.3.8.4	Progression	progression	-0.00478868	0.0110951	90	63	0.667086	0.999182
EC.1.3.8.6	Progression	progression	-0.0268043	0.016145	90	90	0.100428	0.999182
EC.1.3.8.7	Progression	progression	-0.00845674	0.0258011	90	77	0.743867	0.999182
EC.1.3.8.8	Progression	progression	-0.00559621	0.00591096	90	31	0.346358	0.999182
EC.1.3.98.1	Progression	progression	-0.0141511	0.0140383	90	89	0.316202	0.999182
EC.1.3.99.16	Progression	progression	-0.00827189	0.0190986	90	60	0.665991	0.999182
EC.1.3.99.22	Progression	progression	0.011621	0.0128943	90	90	0.369914	0.999182
EC.1.3.99.23	Progression	progression	-0.00221677	0.0117589	90	82	0.850904	0.999182
EC.1.3.99.26	Progression	progression	0.00364282	0.00965689	90	75	0.706915	0.999182
EC.1.3.99.27	Progression	progression	-0.000640655	0.00442015	90	34	0.88509	0.999182
EC.1.3.99.28	Progression	progression	0.00364282	0.00965689	90	75	0.706915	0.999182
EC.1.3.99.29	Progression	progression	0.00364282	0.00965689	90	75	0.706915	0.999182
EC.1.3.99.31	Progression	progression	0.00364282	0.00965689	90	75	0.706915	0.999182
EC.1.3.99.33	Progression	progression	-0.00246654	0.0033551	90	38	0.464195	0.999182
EC.1.3.99.35	Progression	progression	-0.00110744	0.00767186	90	34	0.885553	0.999182
EC.1.3.99.4	Progression	progression	-0.00178824	0.00531932	90	16	0.737537	0.999182
EC.1.3.99.5	Progression	progression	-0.00467739	0.004726	90	15	0.325028	0.999182
EC.1.3.99.8	Progression	progression	-0.00215195	0.00602322	90	14	0.721741	0.999182
EC.1.4.1.1	Progression	progression	-0.0123869	0.0138631	90	90	0.37521	0.999182
EC.1.4.1.11	Progression	progression	0.0145156	0.0119083	90	88	0.227717	0.999182
EC.1.4.1.13	Progression	progression	-0.00177647	0.0202213	90	90	0.930195	0.999182
EC.1.4.1.14	Progression	progression	-0.00177647	0.0202213	90	90	0.930195	0.999182
EC.1.4.1.16	Progression	progression	0.000831375	0.0147956	90	90	0.955317	0.999182
EC.1.4.1.18	Progression	progression	0.00456151	0.00383153	90	10	0.237044	0.999182
EC.1.4.1.2	Progression	progression	0.0118665	0.00999633	90	90	0.239951	0.999182
EC.1.4.1.21	Progression	progression	-0.00015946	0.00796593	90	55	0.984075	0.999182
EC.1.4.1.23	Progression	progression	-0.000898726	0.00314107	90	13	0.775788	0.999182
EC.1.4.1.3	Progression	progression	0.00510146	0.0114715	90	86	0.657622	0.999182
EC.1.4.1.4	Progression	progression	-0.00699611	0.0125234	90	90	0.577825	0.999182
EC.1.4.1.9	Progression	progression	0.000470303	0.00705286	90	39	0.946986	0.999182
EC.1.4.3.10	Progression	progression	-0.00709319	0.0118583	90	72	0.551269	0.999182
EC.1.4.3.16	Progression	progression	0.00918436	0.0179812	90	90	0.611415	0.999182
EC.1.4.3.19	Progression	progression	-0.00287963	0.0144571	90	90	0.842803	0.999182
EC.1.4.3.21	Progression	progression	-0.00614054	0.00303709	90	17	0.0477346	0.999182
EC.1.4.3.4	Progression	progression	-0.0102968	0.0113442	90	63	0.367745	0.999182
EC.1.4.3.5	Progression	progression	0.0165178	0.0176795	90	90	0.353961	0.999182
EC.1.4.4.2	Progression	progression	0.00767463	0.013458	90	90	0.569952	0.999182
EC.1.4.7.1	Progression	progression	-0.00329892	0.00837669	90	81	0.694665	0.999182
EC.1.4.9.1	Progression	progression	0.00505456	0.00481226	90	10	0.296433	0.999182
EC.1.4.99.6	Progression	progression	-0.000957762	0.00529153	90	41	0.856784	0.999182
EC.1.5.1.1	Progression	progression	2.74968e-05	0.00472583	90	50	0.995371	0.999182
EC.1.5.1.2	Progression	progression	-0.00800425	0.00837437	90	90	0.34179	0.999182
EC.1.5.1.20	Progression	progression	0.00176574	0.00574376	90	90	0.759608	0.999182
EC.1.5.1.28	Progression	progression	-0.000446524	0.00571978	90	59	0.937952	0.999182
EC.1.5.1.3	Progression	progression	0.000368195	0.00525359	90	90	0.944286	0.999182
EC.1.5.1.33	Progression	progression	0.000797094	0.00432382	90	31	0.854164	0.999182
EC.1.5.1.34	Progression	progression	0.0120622	0.0143102	90	86	0.401562	0.999182
EC.1.5.1.36	Progression	progression	0.00893253	0.0154771	90	88	0.566037	0.999182
EC.1.5.1.38	Progression	progression	0.00160089	0.012103	90	90	0.895219	0.999182
EC.1.5.1.39	Progression	progression	-0.0153617	0.0131516	90	88	0.245942	0.999182
EC.1.5.1.5	Progression	progression	-0.000207242	0.00403139	90	90	0.959118	0.999182
EC.1.5.1.7	Progression	progression	-0.0220405	0.0138694	90	90	0.115614	0.999182
EC.1.5.3.1	Progression	progression	-0.00101386	0.0189438	90	74	0.95744	0.999182
EC.1.5.3.19	Progression	progression	-0.00224041	0.00540337	90	15	0.679421	0.999182
EC.1.5.5.1	Progression	progression	0.0110567	0.0149403	90	89	0.4622	0.999182
EC.1.5.5.2	Progression	progression	0.00890087	0.0124387	90	90	0.476146	0.999182
EC.1.5.8.1	Progression	progression	-0.0015809	0.00299893	90	11	0.599414	0.999182
EC.1.5.8.2	Progression	progression	-0.0015809	0.00299893	90	11	0.599414	0.999182
EC.1.5.8.4	Progression	progression	-0.00263837	0.00528977	90	14	0.619188	0.999182
EC.1.6.1.1	Progression	progression	-0.000231967	0.00364454	90	34	0.949395	0.999182
EC.1.6.1.2	Progression	progression	0.00525255	0.0212493	90	90	0.80534	0.999182
EC.1.6.2.4	Progression	progression	-0.00396869	0.00657274	90	23	0.547523	0.999182
EC.1.6.3.3	Progression	progression	0.00142078	0.00201747	90	11	0.484055	0.999182
EC.1.6.3.4	Progression	progression	-0.00164656	0.00226037	90	18	0.46922	0.999182
EC.1.6.5.2	Progression	progression	0.00985339	0.0151722	90	90	0.518577	0.999182
EC.1.6.5.3	Progression	progression	0.00450717	0.057321	90	90	0.937505	0.999182
EC.1.6.5.5	Progression	progression	-0.00592732	0.0269153	90	90	0.826209	0.999182
EC.1.6.99.1	Progression	progression	0.00632505	0.00594999	90	71	0.290674	0.999182
EC.1.6.99.3	Progression	progression	0.00845191	0.011058	90	90	0.446718	0.999182
EC.1.7.1.13	Progression	progression	-0.0130686	0.0100702	90	90	0.197766	0.999182
EC.1.7.1.15	Progression	progression	-0.00466796	0.0232961	90	90	0.841649	0.999182
EC.1.7.1.7	Progression	progression	-0.0223881	0.0159363	90	90	0.163586	0.999182
EC.1.7.2.1	Progression	progression	0.00201241	0.0147165	90	90	0.891698	0.999182
EC.1.7.2.2	Progression	progression	-0.00322722	0.0129581	90	89	0.804186	0.999182
EC.1.7.2.3	Progression	progression	-0.0019563	0.0163181	90	87	0.904982	0.999182
EC.1.7.2.4	Progression	progression	0.00800747	0.0139021	90	89	0.566814	0.999182
EC.1.7.2.5	Progression	progression	0.0173202	0.0130979	90	90	0.191149	0.999182
EC.1.7.3.3	Progression	progression	0.000959883	0.00397926	90	19	0.81022	0.999182
EC.1.7.7.1	Progression	progression	0.0116854	0.0082658	90	89	0.162704	0.999182
EC.1.7.99.1	Progression	progression	0.00161312	0.0164572	90	89	0.922249	0.999182
EC.1.7.99.4	Progression	progression	0.000150839	0.0236636	90	90	0.994929	0.999182
EC.1.8.1.14	Progression	progression	-0.00212557	0.00167523	90	11	0.20785	0.999182
EC.1.8.1.15	Progression	progression	-0.00230027	0.0157974	90	90	0.884562	0.999182
EC.1.8.1.2	Progression	progression	0.0261338	0.0201838	90	90	0.19878	0.999182
EC.1.8.1.4	Progression	progression	0.0129653	0.0102309	90	90	0.210039	0.999182
EC.1.8.1.7	Progression	progression	-0.0196622	0.0162122	90	90	0.22845	0.999182
EC.1.8.1.8	Progression	progression	0.00902135	0.0151409	90	90	0.552821	0.999182
EC.1.8.1.9	Progression	progression	0.00192825	0.00760887	90	90	0.800534	0.999182
EC.1.8.2.2	Progression	progression	-0.00328101	0.00717034	90	58	0.648934	0.999182
EC.1.8.2.3	Progression	progression	-0.00310394	0.00382567	90	11	0.420428	0.999182
EC.1.8.4.11	Progression	progression	-0.00484521	0.00891183	90	90	0.588035	0.999182
EC.1.8.4.12	Progression	progression	-0.00402362	0.00916103	90	90	0.661586	0.999182
EC.1.8.4.8	Progression	progression	0.0194667	0.0145281	90	89	0.185405	0.999182
EC.1.8.5.2	Progression	progression	0.000879676	0.00882534	90	69	0.920828	0.999182
EC.1.8.5.3	Progression	progression	-0.014837	0.00887241	90	74	0.0980237	0.999182
EC.1.8.7.1	Progression	progression	0.0212831	0.0131012	90	90	0.107842	0.999182
EC.1.8.98.1	Progression	progression	-0.00357929	0.0056542	90	29	0.529158	0.999182
EC.1.8.99.2	Progression	progression	-0.0167318	0.0128826	90	58	0.197408	0.999182
EC.1.9.3.1	Progression	progression	0.016198	0.033396	90	90	0.628861	0.999182
EC.1.97.1.4	Progression	progression	-0.00994153	0.0213651	90	90	0.642854	0.999182
EC.1.97.1.9	Progression	progression	-0.00578678	0.00747174	90	65	0.440717	0.999182
EC.2.1.1.10	Progression	progression	0.00719462	0.0117519	90	90	0.541979	0.999182
EC.2.1.1.104	Progression	progression	0.0181722	0.0124693	90	88	0.14858	0.999182
EC.2.1.1.107	Progression	progression	0.0245526	0.0127533	90	90	0.0574344	0.999182
EC.2.1.1.11	Progression	progression	-0.00130551	0.00455902	90	35	0.775278	0.999182
EC.2.1.1.113	Progression	progression	-0.00289605	0.00296542	90	17	0.331441	0.999182
EC.2.1.1.13	Progression	progression	0.00532823	0.0153003	90	90	0.728489	0.999182
EC.2.1.1.130	Progression	progression	0.0112248	0.0137958	90	90	0.418049	0.999182
EC.2.1.1.131	Progression	progression	0.0155294	0.0137939	90	90	0.263302	0.999182
EC.2.1.1.132	Progression	progression	0.00285172	0.0100171	90	89	0.776553	0.999182
EC.2.1.1.133	Progression	progression	0.0132138	0.013846	90	90	0.342525	0.999182
EC.2.1.1.14	Progression	progression	0.00401143	0.0127228	90	90	0.753285	0.999182
EC.2.1.1.144	Progression	progression	-0.00230221	0.00987946	90	55	0.81628	0.999182
EC.2.1.1.148	Progression	progression	-0.000761593	0.0105608	90	84	0.942674	0.999182
EC.2.1.1.151	Progression	progression	0.0104753	0.0134974	90	90	0.43977	0.999182
EC.2.1.1.152	Progression	progression	-0.000679572	0.00719095	90	70	0.925029	0.999182
EC.2.1.1.163	Progression	progression	0.0066259	0.0109287	90	90	0.545887	0.999182
EC.2.1.1.166	Progression	progression	0.00882713	0.0160548	90	90	0.58384	0.999182
EC.2.1.1.17	Progression	progression	-0.00478621	0.00760779	90	40	0.5309	0.999182
EC.2.1.1.170	Progression	progression	0.000583502	0.004721	90	90	0.901916	0.999182
EC.2.1.1.171	Progression	progression	-0.0161592	0.0149856	90	90	0.283839	0.999182
EC.2.1.1.172	Progression	progression	-0.00998967	0.0129453	90	90	0.442369	0.999182
EC.2.1.1.173	Progression	progression	0.00661674	0.0133166	90	89	0.62112	0.999182
EC.2.1.1.176	Progression	progression	0.00328155	0.00798894	90	90	0.682735	0.999182
EC.2.1.1.177	Progression	progression	-0.000292856	0.00936102	90	90	0.975113	0.999182
EC.2.1.1.181	Progression	progression	0.00106067	0.00268003	90	17	0.693704	0.999182
EC.2.1.1.182	Progression	progression	0.00101456	0.00492259	90	90	0.837187	0.999182
EC.2.1.1.184	Progression	progression	-0.00378454	0.0098873	90	77	0.703267	0.999182
EC.2.1.1.185	Progression	progression	0.00371079	0.00517928	90	90	0.4756	0.999182
EC.2.1.1.186	Progression	progression	0.00457651	0.013996	90	88	0.744836	0.999182
EC.2.1.1.187	Progression	progression	-0.0152267	0.0169021	90	90	0.370111	0.999182
EC.2.1.1.189	Progression	progression	0.00106012	0.014018	90	90	0.939888	0.999182
EC.2.1.1.190	Progression	progression	-0.00261234	0.00924779	90	90	0.778237	0.999182
EC.2.1.1.191	Progression	progression	-0.0102414	0.0100932	90	90	0.313037	0.999182
EC.2.1.1.192	Progression	progression	-0.00228185	0.00587117	90	90	0.698471	0.999182
EC.2.1.1.193	Progression	progression	0.000724491	0.00471984	90	90	0.878356	0.999182
EC.2.1.1.195	Progression	progression	0.0154104	0.0139953	90	90	0.27385	0.999182
EC.2.1.1.196	Progression	progression	0.0158063	0.0139744	90	89	0.261093	0.999182
EC.2.1.1.197	Progression	progression	0.0170156	0.015937	90	90	0.290016	0.999182
EC.2.1.1.198	Progression	progression	0.00884463	0.00765862	90	90	0.252804	0.999182
EC.2.1.1.199	Progression	progression	0.000570005	0.00476021	90	90	0.904959	0.999182
EC.2.1.1.200	Progression	progression	0.00532938	0.0144156	90	86	0.712932	0.999182
EC.2.1.1.201	Progression	progression	0.0066259	0.0109287	90	90	0.545887	0.999182
EC.2.1.1.207	Progression	progression	-0.00248423	0.00724353	90	90	0.732447	0.999182
EC.2.1.1.210	Progression	progression	-0.000640655	0.00442015	90	34	0.88509	0.999182
EC.2.1.1.217	Progression	progression	-0.0191175	0.0164537	90	90	0.248419	0.999182
EC.2.1.1.219	Progression	progression	-0.00465146	0.0158434	90	90	0.769763	0.999182
EC.2.1.1.220	Progression	progression	-0.00465146	0.0158434	90	90	0.769763	0.999182
EC.2.1.1.222	Progression	progression	0.00692098	0.0172782	90	89	0.69019	0.999182
EC.2.1.1.223	Progression	progression	0.00675303	0.0147133	90	90	0.647938	0.999182
EC.2.1.1.226	Progression	progression	-0.00820395	0.0140389	90	90	0.560464	0.999182
EC.2.1.1.227	Progression	progression	-0.00820395	0.0140389	90	90	0.560464	0.999182
EC.2.1.1.228	Progression	progression	0.000488242	0.00473847	90	90	0.918167	0.999182
EC.2.1.1.242	Progression	progression	0.0108598	0.0179292	90	89	0.547035	0.999182
EC.2.1.1.245	Progression	progression	-0.00122851	0.00152254	90	11	0.421908	0.999182
EC.2.1.1.250	Progression	progression	-0.00466947	0.00746672	90	13	0.533346	0.999182
EC.2.1.1.264	Progression	progression	0.00661674	0.0133166	90	89	0.62112	0.999182
EC.2.1.1.265	Progression	progression	-0.00846793	0.0191298	90	89	0.659101	0.999182
EC.2.1.1.266	Progression	progression	0.00997411	0.0161748	90	90	0.539061	0.999182
EC.2.1.1.271	Progression	progression	0.0132138	0.013846	90	90	0.342525	0.999182
EC.2.1.1.289	Progression	progression	0.0136854	0.0139592	90	89	0.329584	0.999182
EC.2.1.1.294	Progression	progression	0.00204891	0.0022771	90	15	0.370688	0.999182
EC.2.1.1.297	Progression	progression	0.000268304	0.003938	90	90	0.945835	0.999182
EC.2.1.1.298	Progression	progression	0.0110094	0.0161189	90	90	0.497274	0.999182
EC.2.1.1.33	Progression	progression	0.00168018	0.00593302	90	90	0.777695	0.999182
EC.2.1.1.34	Progression	progression	0.015634	0.00932676	90	84	0.0989802	0.999182
EC.2.1.1.35	Progression	progression	0.00939954	0.0162847	90	90	0.565278	0.999182
EC.2.1.1.37	Progression	progression	-0.0002459	0.011229	90	90	0.982578	0.999182
EC.2.1.1.44	Progression	progression	0.000317599	0.00343566	90	15	0.92666	0.999182
EC.2.1.1.45	Progression	progression	0.0013251	0.00531607	90	90	0.803737	0.999182
EC.2.1.1.61	Progression	progression	0.00888239	0.0123199	90	90	0.472833	0.999182
EC.2.1.1.63	Progression	progression	-0.00151809	0.00532536	90	90	0.77659	0.999182
EC.2.1.1.64	Progression	progression	0.00692098	0.0172782	90	89	0.69019	0.999182
EC.2.1.1.67	Progression	progression	0.00108531	0.0018967	90	13	0.56864	0.999182
EC.2.1.1.71	Progression	progression	-0.00478621	0.00760779	90	40	0.5309	0.999182
EC.2.1.1.72	Progression	progression	0.0105251	0.0155074	90	90	0.499972	0.999182
EC.2.1.1.74	Progression	progression	-0.0108021	0.0132261	90	90	0.416288	0.999182
EC.2.1.1.77	Progression	progression	0.00835617	0.0168372	90	90	0.620926	0.999182
EC.2.1.1.79	Progression	progression	-0.006504	0.0172911	90	89	0.707713	0.999182
EC.2.1.1.80	Progression	progression	0.00873906	0.0166635	90	86	0.601288	0.999182
EC.2.1.2.1	Progression	progression	-0.00324981	0.0042354	90	90	0.445965	0.999182
EC.2.1.2.10	Progression	progression	0.0112323	0.0118182	90	90	0.345773	0.999182
EC.2.1.2.11	Progression	progression	0.0106669	0.011208	90	90	0.343841	0.999182
EC.2.1.2.2	Progression	progression	-0.000682623	0.00556496	90	90	0.90279	0.999182
EC.2.1.2.3	Progression	progression	-0.00278855	0.00639554	90	90	0.664417	0.999182
EC.2.1.2.5	Progression	progression	0.0140633	0.0135594	90	89	0.303893	0.999182
EC.2.1.2.9	Progression	progression	0.000489537	0.00467729	90	90	0.916998	0.999182
EC.2.1.3.1	Progression	progression	-0.00334065	0.012591	90	68	0.791383	0.999182
EC.2.1.3.11	Progression	progression	-0.00220526	0.00718243	90	58	0.759542	0.999182
EC.2.1.3.2	Progression	progression	0.000553518	0.00693705	90	90	0.936584	0.999182
EC.2.1.3.3	Progression	progression	0.00795701	0.0104833	90	90	0.449869	0.999182
EC.2.1.3.6	Progression	progression	8.43685e-06	0.0024518	90	23	0.997262	0.999182
EC.2.1.3.9	Progression	progression	0.00245886	0.00210376	90	13	0.247189	0.999182
EC.2.1.4.1	Progression	progression	-0.00223409	0.00920691	90	67	0.808838	0.999182
EC.2.10.1.1	Progression	progression	0.00741554	0.0173994	90	90	0.671006	0.999182
EC.2.2.1.1	Progression	progression	0.00491691	0.0102116	90	90	0.631354	0.999182
EC.2.2.1.2	Progression	progression	0.0138468	0.00848181	90	90	0.106143	0.999182
EC.2.2.1.6	Progression	progression	-0.0104414	0.0104438	90	90	0.32016	0.999182
EC.2.2.1.7	Progression	progression	0.0182917	0.0131316	90	90	0.167142	0.999182
EC.2.2.1.9	Progression	progression	0.00193753	0.0112976	90	90	0.864225	0.999182
EC.2.3.1.1	Progression	progression	0.0119048	0.0198668	90	90	0.551314	0.999182
EC.2.3.1.109	Progression	progression	-0.00245182	0.0091734	90	57	0.789883	0.999182
EC.2.3.1.117	Progression	progression	-0.000894689	0.00897691	90	90	0.920948	0.999182
EC.2.3.1.118	Progression	progression	-0.0037475	0.0077299	90	57	0.629019	0.999182
EC.2.3.1.12	Progression	progression	-0.000356731	0.0103463	90	90	0.972611	0.999182
EC.2.3.1.122	Progression	progression	-0.00403766	0.00510556	90	22	0.431166	0.999182
EC.2.3.1.128	Progression	progression	-0.00703411	0.0119485	90	90	0.557568	0.999182
EC.2.3.1.129	Progression	progression	0.00754886	0.0170102	90	90	0.658288	0.999182
EC.2.3.1.15	Progression	progression	-0.00497041	0.0159882	90	90	0.756627	0.999182
EC.2.3.1.157	Progression	progression	-0.00158434	0.00709953	90	90	0.823927	0.999182
EC.2.3.1.16	Progression	progression	0.00438232	0.0152944	90	88	0.775144	0.999182
EC.2.3.1.168	Progression	progression	-0.00102882	0.00923434	90	55	0.911543	0.999182
EC.2.3.1.174	Progression	progression	-0.00377962	0.00498691	90	34	0.45053	0.999182
EC.2.3.1.178	Progression	progression	-4.43227e-05	0.00313452	90	14	0.98875	0.999182
EC.2.3.1.179	Progression	progression	0.00809878	0.00838398	90	90	0.337995	0.999182
EC.2.3.1.18	Progression	progression	-0.0177837	0.00988835	90	81	0.0772222	0.999182
EC.2.3.1.180	Progression	progression	0.0106432	0.0108171	90	90	0.327853	0.999182
EC.2.3.1.181	Progression	progression	0.0136518	0.0113171	90	90	0.232518	0.999182
EC.2.3.1.182	Progression	progression	-0.00774483	0.00693362	90	64	0.268524	0.999182
EC.2.3.1.183	Progression	progression	0.0105478	0.0127304	90	90	0.410698	0.999182
EC.2.3.1.184	Progression	progression	-0.00201681	0.00561031	90	53	0.720095	0.999182
EC.2.3.1.187	Progression	progression	-0.00248292	0.00760669	90	55	0.744887	0.999182
EC.2.3.1.189	Progression	progression	-0.00268436	0.0156118	90	90	0.863876	0.999182
EC.2.3.1.19	Progression	progression	-0.0112165	0.0119688	90	86	0.352502	0.999182
EC.2.3.1.191	Progression	progression	0.0175245	0.0167884	90	90	0.299416	0.999182
EC.2.3.1.193	Progression	progression	0.00762258	0.0144841	90	86	0.600672	0.999182
EC.2.3.1.20	Progression	progression	-0.00351353	0.00548555	90	31	0.523508	0.999182
EC.2.3.1.201	Progression	progression	-0.00498779	0.00745577	90	65	0.506115	0.999182
EC.2.3.1.202	Progression	progression	0.00240496	0.00686177	90	71	0.727222	0.999182
EC.2.3.1.203	Progression	progression	0.00543149	0.00790936	90	77	0.494067	0.999182
EC.2.3.1.204	Progression	progression	-0.00222689	0.00907156	90	89	0.806656	0.999182
EC.2.3.1.207	Progression	progression	-0.00743668	0.00870974	90	46	0.395515	0.999182
EC.2.3.1.222	Progression	progression	-0.000936658	0.00700957	90	48	0.894004	0.999182
EC.2.3.1.228	Progression	progression	-0.00171921	0.00517545	90	37	0.740539	0.999182
EC.2.3.1.229	Progression	progression	-0.00171921	0.00517545	90	37	0.740539	0.999182
EC.2.3.1.234	Progression	progression	0.00436269	0.00640951	90	90	0.497875	0.999182
EC.2.3.1.241	Progression	progression	0.013208	0.018577	90	90	0.478971	0.999182
EC.2.3.1.243	Progression	progression	0.00452932	0.0149698	90	84	0.763286	0.999182
EC.2.3.1.28	Progression	progression	0.000446181	0.00420726	90	51	0.915784	0.999182
EC.2.3.1.29	Progression	progression	0.00270838	0.0139086	90	90	0.846056	0.999182
EC.2.3.1.30	Progression	progression	0.000859455	0.00569208	90	90	0.880497	0.999182
EC.2.3.1.31	Progression	progression	0.0100819	0.0113193	90	90	0.376716	0.999182
EC.2.3.1.35	Progression	progression	0.00472028	0.014989	90	90	0.753571	0.999182
EC.2.3.1.37	Progression	progression	-0.00429422	0.00994826	90	48	0.667047	0.999182
EC.2.3.1.39	Progression	progression	-0.00175293	0.00331278	90	90	0.59804	0.999182
EC.2.3.1.40	Progression	progression	0.0110765	0.0115903	90	90	0.34314	0.999182
EC.2.3.1.41	Progression	progression	0.0134859	0.0209341	90	90	0.521939	0.999182
EC.2.3.1.46	Progression	progression	-0.0120922	0.0136091	90	90	0.377861	0.999182
EC.2.3.1.47	Progression	progression	0.017364	0.0155503	90	90	0.267191	0.999182
EC.2.3.1.48	Progression	progression	-0.00264466	0.00285564	90	37	0.356919	0.999182
EC.2.3.1.51	Progression	progression	0.00302542	0.0092593	90	90	0.745018	0.999182
EC.2.3.1.54	Progression	progression	-0.00581211	0.0147578	90	90	0.694657	0.999182
EC.2.3.1.57	Progression	progression	-0.0180343	0.0130471	90	90	0.170395	0.999182
EC.2.3.1.60	Progression	progression	6.22883e-05	0.00346839	90	20	0.985712	0.999182
EC.2.3.1.61	Progression	progression	0.019535	0.0118164	90	90	0.1036	0.999182
EC.2.3.1.79	Progression	progression	-0.0240605	0.0177732	90	90	0.18098	0.999182
EC.2.3.1.8	Progression	progression	-0.00105447	0.00794066	90	90	0.894659	0.999182
EC.2.3.1.81	Progression	progression	-0.00165813	0.0045593	90	63	0.716968	0.999182
EC.2.3.1.82	Progression	progression	0.00779849	0.00906662	90	89	0.393198	0.999182
EC.2.3.1.89	Progression	progression	0.000895631	0.00905975	90	90	0.921476	0.999182
EC.2.3.1.9	Progression	progression	-0.0112595	0.0240979	90	90	0.641483	0.999182
EC.2.3.2.10	Progression	progression	0.00380944	0.0153153	90	89	0.804146	0.999182
EC.2.3.2.16	Progression	progression	-0.00212557	0.00167523	90	11	0.20785	0.999182
EC.2.3.2.17	Progression	progression	-0.00492166	0.00395517	90	23	0.216671	0.999182
EC.2.3.2.18	Progression	progression	-0.00302487	0.00490926	90	33	0.539382	0.999182
EC.2.3.2.2	Progression	progression	0.0177318	0.0190218	90	90	0.355041	0.999182
EC.2.3.2.3	Progression	progression	-0.0030032	0.00985799	90	90	0.761355	0.999182
EC.2.3.2.5	Progression	progression	-0.00353399	0.00206777	90	12	0.0909603	0.999182
EC.2.3.2.6	Progression	progression	0.0132663	0.0153733	90	90	0.391664	0.999182
EC.2.3.2.8	Progression	progression	-0.00268124	0.0119129	90	81	0.822447	0.999182
EC.2.3.3.1	Progression	progression	0.0122591	0.0172212	90	90	0.479356	0.999182
EC.2.3.3.10	Progression	progression	-0.0128647	0.0152919	90	90	0.402472	0.999182
EC.2.3.3.13	Progression	progression	-0.0022333	0.00524726	90	90	0.67143	0.999182
EC.2.3.3.14	Progression	progression	-0.00109006	0.00462767	90	44	0.814328	0.999182
EC.2.3.3.5	Progression	progression	0.0100897	0.0135813	90	86	0.460486	0.999182
EC.2.3.3.9	Progression	progression	0.00428447	0.0147189	90	77	0.77167	0.999182
EC.2.4.1.1	Progression	progression	0.00246176	0.0137072	90	90	0.857882	0.999182
EC.2.4.1.10	Progression	progression	0.00741339	0.0093224	90	80	0.428623	0.999182
EC.2.4.1.109	Progression	progression	0.00257889	0.00265291	90	25	0.33497	0.999182
EC.2.4.1.11	Progression	progression	0.00743339	0.00914833	90	73	0.419749	0.999182
EC.2.4.1.12	Progression	progression	0.00550747	0.00686723	90	77	0.424718	0.999182
EC.2.4.1.129	Progression	progression	-0.016543	0.015762	90	90	0.296801	0.999182
EC.2.4.1.14	Progression	progression	-0.0039119	0.00249392	90	15	0.120335	0.999182
EC.2.4.1.144	Progression	progression	-0.00250652	0.0030383	90	20	0.412708	0.999182
EC.2.4.1.15	Progression	progression	-0.00582166	0.0145032	90	77	0.689094	0.999182
EC.2.4.1.18	Progression	progression	-0.00317052	0.00950862	90	90	0.739598	0.999182
EC.2.4.1.180	Progression	progression	-0.00094096	0.00163343	90	13	0.566042	0.999182
EC.2.4.1.182	Progression	progression	0.0125216	0.0157615	90	90	0.429075	0.999182
EC.2.4.1.187	Progression	progression	-0.00459143	0.00965902	90	90	0.636291	0.999182
EC.2.4.1.20	Progression	progression	-0.00290678	0.00222285	90	20	0.194389	0.999182
EC.2.4.1.208	Progression	progression	0.00711036	0.01163	90	88	0.542523	0.999182
EC.2.4.1.21	Progression	progression	0.000203757	0.0097405	90	90	0.983358	0.999182
EC.2.4.1.211	Progression	progression	0.00397691	0.00751566	90	76	0.598034	0.999182
EC.2.4.1.212	Progression	progression	0.00126981	0.00836113	90	60	0.879637	0.999182
EC.2.4.1.227	Progression	progression	0.00178832	0.00469869	90	90	0.704418	0.999182
EC.2.4.1.230	Progression	progression	-0.00333533	0.00328212	90	46	0.312314	0.999182
EC.2.4.1.245	Progression	progression	-0.00243655	0.00910639	90	66	0.78966	0.999182
EC.2.4.1.25	Progression	progression	-0.0021636	0.0109016	90	90	0.843138	0.999182
EC.2.4.1.250	Progression	progression	-0.003133	0.0156267	90	90	0.84156	0.999182
EC.2.4.1.252	Progression	progression	-0.000767867	0.00307707	90	13	0.803521	0.999182
EC.2.4.1.266	Progression	progression	-0.0026071	0.00440065	90	29	0.555823	0.999182
EC.2.4.1.281	Progression	progression	-0.0106255	0.00643293	90	64	0.102151	0.999182
EC.2.4.1.287	Progression	progression	-0.00152145	0.00654319	90	69	0.816935	0.999182
EC.2.4.1.288	Progression	progression	-0.00664683	0.0160299	90	89	0.679407	0.999182
EC.2.4.1.289	Progression	progression	-0.00541444	0.0162022	90	89	0.739429	0.999182
EC.2.4.1.290	Progression	progression	0.00543149	0.00790936	90	77	0.494067	0.999182
EC.2.4.1.291	Progression	progression	0.00543149	0.00790936	90	77	0.494067	0.999182
EC.2.4.1.292	Progression	progression	0.00616297	0.0103933	90	77	0.554719	0.999182
EC.2.4.1.293	Progression	progression	0.00885458	0.00708706	90	72	0.216452	0.999182
EC.2.4.1.315	Progression	progression	-0.00326619	0.00914311	90	89	0.721776	0.999182
EC.2.4.1.319	Progression	progression	0.00308134	0.0138254	90	86	0.824149	0.999182
EC.2.4.1.320	Progression	progression	0.00308134	0.0138254	90	86	0.824149	0.999182
EC.2.4.1.4	Progression	progression	0.00312071	0.013414	90	87	0.816841	0.999182
EC.2.4.1.46	Progression	progression	-0.000507478	0.00234145	90	22	0.828915	0.999182
EC.2.4.1.5	Progression	progression	-0.0245864	0.0182137	90	89	0.180515	0.999182
EC.2.4.1.52	Progression	progression	0.0165299	0.00911158	90	89	0.0730612	0.999182
EC.2.4.1.57	Progression	progression	-0.00556873	0.0116018	90	82	0.632427	0.999182
EC.2.4.1.58	Progression	progression	-0.00909777	0.0125451	90	40	0.471193	0.999182
EC.2.4.1.64	Progression	progression	-0.00258058	0.00743177	90	65	0.729243	0.999182
EC.2.4.1.7	Progression	progression	-0.0295451	0.0133064	90	90	0.0289629	0.999182
EC.2.4.1.8	Progression	progression	0.00168365	0.0143143	90	87	0.906768	0.999182
EC.2.4.1.80	Progression	progression	0.0183908	0.00981267	90	90	0.065859	0.999182
EC.2.4.1.83	Progression	progression	0.0141092	0.0143363	90	90	0.327735	0.999182
EC.2.4.2.1	Progression	progression	-0.0155353	0.0193331	90	90	0.423818	0.999182
EC.2.4.2.10	Progression	progression	0.000795936	0.00467337	90	90	0.865155	0.999182
EC.2.4.2.12	Progression	progression	-0.00900035	0.010515	90	85	0.39435	0.999182
EC.2.4.2.14	Progression	progression	0.00315176	0.0050177	90	90	0.531546	0.999182
EC.2.4.2.17	Progression	progression	0.00452991	0.0133835	90	90	0.735817	0.999182
EC.2.4.2.18	Progression	progression	-0.004803	0.00745384	90	90	0.521015	0.999182
EC.2.4.2.19	Progression	progression	0.00641741	0.0144931	90	90	0.659537	0.999182
EC.2.4.2.2	Progression	progression	-0.0174358	0.0151875	90	90	0.254064	0.999182
EC.2.4.2.21	Progression	progression	0.00634555	0.0165229	90	90	0.701871	0.999182
EC.2.4.2.22	Progression	progression	-0.0100589	0.0137836	90	90	0.467466	0.999182
EC.2.4.2.28	Progression	progression	0.000931339	0.0122205	90	89	0.939424	0.999182
EC.2.4.2.29	Progression	progression	-6.61089e-05	0.00520347	90	90	0.989892	0.999182
EC.2.4.2.3	Progression	progression	0.00747986	0.0146699	90	90	0.612039	0.999182
EC.2.4.2.37	Progression	progression	-0.000910413	0.00543502	90	33	0.867354	0.999182
EC.2.4.2.4	Progression	progression	-0.00407889	0.0132022	90	85	0.758085	0.999182
EC.2.4.2.44	Progression	progression	0.0038186	0.00439239	90	32	0.387012	0.999182
EC.2.4.2.45	Progression	progression	-0.000409105	0.00539599	90	58	0.939822	0.999182
EC.2.4.2.46	Progression	progression	-0.000837558	0.00530141	90	57	0.875006	0.999182
EC.2.4.2.47	Progression	progression	-0.000645012	0.00529871	90	58	0.903527	0.999182
EC.2.4.2.52	Progression	progression	0.00104455	0.00893187	90	90	0.907299	0.999182
EC.2.4.2.53	Progression	progression	0.000639429	0.00752502	90	56	0.932475	0.999182
EC.2.4.2.7	Progression	progression	0.00410959	0.00582231	90	90	0.483069	0.999182
EC.2.4.2.8	Progression	progression	-0.00138656	0.00619662	90	90	0.823717	0.999182
EC.2.4.2.9	Progression	progression	-0.00217221	0.00980707	90	90	0.825221	0.999182
EC.2.4.99.12	Progression	progression	0.00857967	0.01422	90	90	0.547825	0.999182
EC.2.4.99.13	Progression	progression	0.00857967	0.01422	90	90	0.547825	0.999182
EC.2.4.99.14	Progression	progression	0.00857967	0.01422	90	90	0.547825	0.999182
EC.2.4.99.15	Progression	progression	0.00857967	0.01422	90	90	0.547825	0.999182
EC.2.4.99.16	Progression	progression	-0.00536338	0.0126478	90	84	0.672559	0.999182
EC.2.4.99.17	Progression	progression	-0.00210169	0.0122749	90	90	0.864445	0.999182
EC.2.4.99.19	Progression	progression	0.00523803	0.00879398	90	77	0.552946	0.999182
EC.2.5.1.1	Progression	progression	0.000890319	0.00421281	90	90	0.833114	0.999182
EC.2.5.1.10	Progression	progression	0.000890319	0.00421281	90	90	0.833114	0.999182
EC.2.5.1.101	Progression	progression	-0.00581265	0.00344584	90	41	0.0969119	0.999182
EC.2.5.1.105	Progression	progression	-0.0032164	0.00378563	90	43	0.398963	0.999182
EC.2.5.1.120	Progression	progression	-8.31114e-05	0.00988811	90	83	0.993313	0.999182
EC.2.5.1.15	Progression	progression	-0.000533709	0.00438797	90	90	0.903469	0.999182
EC.2.5.1.16	Progression	progression	-0.0138649	0.0138605	90	90	0.319897	0.999182
EC.2.5.1.17	Progression	progression	0.0110605	0.0195413	90	90	0.573536	0.999182
EC.2.5.1.18	Progression	progression	0.0141327	0.0312703	90	90	0.652414	0.999182
EC.2.5.1.19	Progression	progression	-0.000969374	0.00463914	90	90	0.834966	0.999182
EC.2.5.1.21	Progression	progression	0.00243002	0.00597605	90	50	0.68527	0.999182
EC.2.5.1.26	Progression	progression	-0.00129701	0.00577979	90	54	0.822963	0.999182
EC.2.5.1.29	Progression	progression	-0.00373511	0.0118765	90	90	0.753889	0.999182
EC.2.5.1.3	Progression	progression	-0.00470305	0.00898933	90	90	0.602807	0.999182
EC.2.5.1.30	Progression	progression	0.00605183	0.0130534	90	90	0.644625	0.999182
EC.2.5.1.31	Progression	progression	0.000244129	0.00448686	90	90	0.956732	0.999182
EC.2.5.1.32	Progression	progression	0.0106806	0.0164464	90	90	0.518589	0.999182
EC.2.5.1.39	Progression	progression	0.0144989	0.0156292	90	90	0.357353	0.999182
EC.2.5.1.44	Progression	progression	-0.00468638	0.00509377	90	42	0.360076	0.999182
EC.2.5.1.46	Progression	progression	0.0125053	0.0101661	90	85	0.223539	0.999182
EC.2.5.1.47	Progression	progression	0.00971277	0.00536705	90	90	0.0737556	0.999182
EC.2.5.1.48	Progression	progression	-0.00631116	0.0125467	90	90	0.61621	0.999182
EC.2.5.1.49	Progression	progression	-0.00921316	0.0128338	90	90	0.475662	0.999182
EC.2.5.1.54	Progression	progression	-0.0151296	0.011415	90	90	0.188468	0.999182
EC.2.5.1.55	Progression	progression	0.012181	0.0156981	90	90	0.439858	0.999182
EC.2.5.1.56	Progression	progression	-0.00165185	0.0146827	90	89	0.910806	0.999182
EC.2.5.1.6	Progression	progression	-0.000805136	0.00388695	90	90	0.83638	0.999182
EC.2.5.1.61	Progression	progression	0.0224484	0.0107723	90	90	0.0400688	0.999182
EC.2.5.1.62	Progression	progression	-0.00130551	0.00455902	90	35	0.775278	0.999182
EC.2.5.1.68	Progression	progression	-0.00450225	0.0160423	90	90	0.779638	0.999182
EC.2.5.1.7	Progression	progression	-0.0100248	0.00949454	90	90	0.293927	0.999182
EC.2.5.1.72	Progression	progression	0.00680297	0.0145782	90	90	0.641902	0.999182
EC.2.5.1.74	Progression	progression	0.00672236	0.00977841	90	90	0.49448	0.999182
EC.2.5.1.75	Progression	progression	0.000699176	0.00778913	90	90	0.92868	0.999182
EC.2.5.1.78	Progression	progression	0.0168863	0.0104026	90	90	0.108107	0.999182
EC.2.5.1.9	Progression	progression	0.0143198	0.0151283	90	90	0.346458	0.999182
EC.2.5.1.90	Progression	progression	0.00906926	0.0144086	90	90	0.530697	0.999182
EC.2.5.1.97	Progression	progression	0.00618575	0.00696158	90	74	0.37785	0.999182
EC.2.6.1.1	Progression	progression	0.00864521	0.0168128	90	90	0.608398	0.999182
EC.2.6.1.102	Progression	progression	-0.00847309	0.00696261	90	55	0.228472	0.999182
EC.2.6.1.109	Progression	progression	-0.00350573	0.00155716	90	11	0.0268532	0.999182
EC.2.6.1.11	Progression	progression	0.00759256	0.015242	90	90	0.619633	0.999182
EC.2.6.1.13	Progression	progression	0.00854779	0.0105431	90	88	0.419697	0.999182
EC.2.6.1.16	Progression	progression	-0.00191304	0.00461033	90	90	0.679686	0.999182
EC.2.6.1.17	Progression	progression	0.00805008	0.0186752	90	90	0.667481	0.999182
EC.2.6.1.18	Progression	progression	0.000589351	0.0104247	90	70	0.955044	0.999182
EC.2.6.1.19	Progression	progression	-0.00626177	0.0160755	90	85	0.697831	0.999182
EC.2.6.1.2	Progression	progression	-0.0106609	0.0137491	90	90	0.440186	0.999182
EC.2.6.1.21	Progression	progression	0.0045274	0.0120714	90	86	0.708526	0.999182
EC.2.6.1.22	Progression	progression	-0.00189097	0.013464	90	81	0.888629	0.999182
EC.2.6.1.30	Progression	progression	-0.0015809	0.00299893	90	11	0.599414	0.999182
EC.2.6.1.34	Progression	progression	0.00543149	0.00790936	90	77	0.494067	0.999182
EC.2.6.1.36	Progression	progression	0.00960066	0.00543196	90	71	0.0823259	0.999182
EC.2.6.1.37	Progression	progression	-0.00128902	0.00824141	90	71	0.87607	0.999182
EC.2.6.1.42	Progression	progression	0.00297252	0.00359044	90	90	0.409968	0.999182
EC.2.6.1.44	Progression	progression	-0.00384546	0.00678299	90	41	0.572207	0.999182
EC.2.6.1.45	Progression	progression	-0.00384546	0.00678299	90	41	0.572207	0.999182
EC.2.6.1.51	Progression	progression	-0.00384546	0.00678299	90	41	0.572207	0.999182
EC.2.6.1.52	Progression	progression	0.0103681	0.0130086	90	90	0.427585	0.999182
EC.2.6.1.55	Progression	progression	-0.000231881	0.00188877	90	17	0.90257	0.999182
EC.2.6.1.57	Progression	progression	0.0134509	0.0125881	90	90	0.288197	0.999182
EC.2.6.1.59	Progression	progression	-0.00199967	0.00279357	90	16	0.476931	0.999182
EC.2.6.1.62	Progression	progression	0.0143121	0.0136074	90	90	0.295774	0.999182
EC.2.6.1.66	Progression	progression	-0.00871436	0.015501	90	90	0.575423	0.999182
EC.2.6.1.76	Progression	progression	0.00035999	0.0137716	90	75	0.979205	0.999182
EC.2.6.1.81	Progression	progression	-0.00140384	0.00243625	90	10	0.565931	0.999182
EC.2.6.1.83	Progression	progression	-0.0101818	0.011713	90	89	0.387059	0.999182
EC.2.6.1.84	Progression	progression	-0.00260141	0.00313744	90	14	0.409263	0.999182
EC.2.6.1.85	Progression	progression	0.0118708	0.0135597	90	90	0.383712	0.999182
EC.2.6.1.9	Progression	progression	-0.00158335	0.0123145	90	90	0.897987	0.999182
EC.2.6.1.92	Progression	progression	0.00746851	0.00706415	90	73	0.294712	0.999182
EC.2.6.1.96	Progression	progression	-0.00427345	0.0042844	90	29	0.322623	0.999182
EC.2.6.1.98	Progression	progression	-4.34399e-05	0.00448077	90	46	0.992287	0.999182
EC.2.6.99.2	Progression	progression	0.0176571	0.0166056	90	90	0.291969	0.999182
EC.2.7.1.1	Progression	progression	-0.0079496	0.00640996	90	53	0.219813	0.999182
EC.2.7.1.100	Progression	progression	-0.00815693	0.00527568	90	72	0.127419	0.999182
EC.2.7.1.107	Progression	progression	0.0106959	0.0113815	90	90	0.351172	0.999182
EC.2.7.1.11	Progression	progression	-0.00336496	0.00840132	90	90	0.689738	0.999182
EC.2.7.1.113	Progression	progression	0.00103593	0.00457718	90	18	0.821473	0.999182
EC.2.7.1.119	Progression	progression	-0.00101867	0.00289786	90	12	0.726036	0.999182
EC.2.7.1.12	Progression	progression	-0.00733838	0.0118124	90	89	0.536833	0.999182
EC.2.7.1.130	Progression	progression	0.0128691	0.0157306	90	90	0.415511	0.999182
EC.2.7.1.14	Progression	progression	-0.000950551	0.00104651	90	10	0.367413	0.999182
EC.2.7.1.144	Progression	progression	-0.0278367	0.0157056	90	89	0.0797879	0.999182
EC.2.7.1.146	Progression	progression	-0.00240771	0.00363585	90	18	0.510413	0.999182
EC.2.7.1.147	Progression	progression	-0.00240771	0.00363585	90	18	0.510413	0.999182
EC.2.7.1.148	Progression	progression	0.00324191	0.0101051	90	90	0.749108	0.999182
EC.2.7.1.15	Progression	progression	-0.00429536	0.0125017	90	90	0.732382	0.999182
EC.2.7.1.156	Progression	progression	0.0115374	0.0151721	90	90	0.449026	0.999182
EC.2.7.1.16	Progression	progression	-0.00815694	0.00754409	90	64	0.283992	0.999182
EC.2.7.1.162	Progression	progression	0.00470847	0.00738645	90	63	0.526299	0.999182
EC.2.7.1.166	Progression	progression	0.00507914	0.014693	90	86	0.730809	0.999182
EC.2.7.1.167	Progression	progression	-0.000856109	0.0105422	90	90	0.935461	0.999182
EC.2.7.1.168	Progression	progression	-0.00260488	0.00512033	90	68	0.612836	0.999182
EC.2.7.1.17	Progression	progression	-0.0146574	0.0142695	90	90	0.308527	0.999182
EC.2.7.1.170	Progression	progression	0.0138056	0.0161721	90	90	0.39674	0.999182
EC.2.7.1.175	Progression	progression	-0.000426734	0.010103	90	72	0.966404	0.999182
EC.2.7.1.176	Progression	progression	0.012195	0.0159928	90	89	0.447783	0.999182
EC.2.7.1.177	Progression	progression	0.00191363	0.0108516	90	85	0.860427	0.999182
EC.2.7.1.181	Progression	progression	0.00204891	0.0022771	90	15	0.370688	0.999182
EC.2.7.1.184	Progression	progression	-0.00516567	0.00517958	90	28	0.322685	0.999182
EC.2.7.1.19	Progression	progression	-0.000528818	0.0047371	90	39	0.911369	0.999182
EC.2.7.1.2	Progression	progression	-0.00412178	0.0099501	90	90	0.679703	0.999182
EC.2.7.1.20	Progression	progression	0.00149384	0.0100761	90	71	0.882479	0.999182
EC.2.7.1.21	Progression	progression	-0.00794778	0.0111626	90	90	0.478347	0.999182
EC.2.7.1.22	Progression	progression	0.00410977	0.0145488	90	88	0.778563	0.999182
EC.2.7.1.23	Progression	progression	0.000644932	0.00469991	90	90	0.891168	0.999182
EC.2.7.1.24	Progression	progression	-0.000685235	0.00595175	90	90	0.908732	0.999182
EC.2.7.1.25	Progression	progression	-0.00689708	0.0113553	90	86	0.545158	0.999182
EC.2.7.1.26	Progression	progression	0.000748207	0.00466011	90	90	0.872811	0.999182
EC.2.7.1.27	Progression	progression	-0.00247192	0.0028239	90	12	0.383762	0.999182
EC.2.7.1.29	Progression	progression	-0.0177921	0.0156357	90	86	0.258244	0.999182
EC.2.7.1.30	Progression	progression	-0.00598219	0.010247	90	90	0.56085	0.999182
EC.2.7.1.31	Progression	progression	-0.0149197	0.0131903	90	90	0.26108	0.999182
EC.2.7.1.33	Progression	progression	0.00149534	0.00426693	90	90	0.726839	0.999182
EC.2.7.1.35	Progression	progression	-0.0111951	0.0116175	90	90	0.337866	0.999182
EC.2.7.1.36	Progression	progression	-0.00632783	0.014723	90	90	0.668397	0.999182
EC.2.7.1.37	Progression	progression	0.0136426	0.0117248	90	88	0.247744	0.999182
EC.2.7.1.39	Progression	progression	0.00251259	0.00626108	90	90	0.68917	0.999182
EC.2.7.1.4	Progression	progression	-0.0123443	0.00685005	90	90	0.074957	0.999182
EC.2.7.1.40	Progression	progression	-0.000978339	0.00385122	90	90	0.800062	0.999182
EC.2.7.1.44	Progression	progression	-0.00236764	0.00124628	90	11	0.0607394	0.999182
EC.2.7.1.45	Progression	progression	-0.017547	0.0124736	90	90	0.164753	0.999182
EC.2.7.1.47	Progression	progression	-0.000974927	0.00307836	90	14	0.752219	0.999182
EC.2.7.1.48	Progression	progression	-0.0127595	0.0123458	90	90	0.305583	0.999182
EC.2.7.1.49	Progression	progression	-0.0129686	0.0080719	90	90	0.113475	0.999182
EC.2.7.1.5	Progression	progression	-0.00524675	0.00876257	90	89	0.550866	0.999182
EC.2.7.1.50	Progression	progression	-0.0227152	0.015287	90	90	0.140877	0.999182
EC.2.7.1.51	Progression	progression	0.0120629	0.0112494	90	77	0.286509	0.999182
EC.2.7.1.53	Progression	progression	0.0151907	0.0119453	90	79	0.206833	0.999182
EC.2.7.1.55	Progression	progression	-0.000558682	0.00155113	90	27	0.719577	0.999182
EC.2.7.1.56	Progression	progression	-0.00787538	0.0117808	90	90	0.50557	0.999182
EC.2.7.1.58	Progression	progression	-0.00275396	0.00916548	90	65	0.764527	0.999182
EC.2.7.1.59	Progression	progression	0.00467376	0.0145427	90	87	0.749056	0.999182
EC.2.7.1.6	Progression	progression	0.000127507	0.0119642	90	90	0.991521	0.999182
EC.2.7.1.60	Progression	progression	0.00295663	0.014755	90	85	0.841871	0.999182
EC.2.7.1.63	Progression	progression	-0.00478868	0.0175494	90	90	0.785593	0.999182
EC.2.7.1.66	Progression	progression	-0.0208816	0.0160784	90	90	0.197427	0.999182
EC.2.7.1.69	Progression	progression	-0.0497146	0.0485605	90	90	0.308851	0.999182
EC.2.7.1.71	Progression	progression	-0.00131025	0.00551605	90	90	0.812794	0.999182
EC.2.7.1.72	Progression	progression	0.00208836	0.00550641	90	35	0.705857	0.999182
EC.2.7.1.74	Progression	progression	0.00103593	0.00457718	90	18	0.821473	0.999182
EC.2.7.1.76	Progression	progression	0.0011698	0.00460612	90	20	0.800114	0.999182
EC.2.7.1.8	Progression	progression	-0.00100673	0.006438	90	51	0.876097	0.999182
EC.2.7.1.83	Progression	progression	0.0052476	0.00792651	90	85	0.509681	0.999182
EC.2.7.1.90	Progression	progression	-0.00414618	0.0133273	90	89	0.756819	0.999182
EC.2.7.1.92	Progression	progression	-0.00179811	0.00904249	90	90	0.842838	0.999182
EC.2.7.1.95	Progression	progression	0.0151946	0.00910391	90	86	0.100412	0.999182
EC.2.7.10.1	Progression	progression	-0.0011666	0.00303615	90	15	0.70173	0.999182
EC.2.7.10.2	Progression	progression	-0.00679002	0.00496194	90	12	0.176369	0.999182
EC.2.7.11.1	Progression	progression	0.0124496	0.0251255	90	90	0.621486	0.999182
EC.2.7.11.5	Progression	progression	0.00284866	0.0103193	90	70	0.783156	0.999182
EC.2.7.13.1	Progression	progression	-0.000344392	0.00295654	90	18	0.907534	0.999182
EC.2.7.13.3	Progression	progression	-0.0214014	0.0368104	90	90	0.56263	0.999182
EC.2.7.14.1	Progression	progression	3.03983e-05	0.0095782	90	84	0.997475	0.999182
EC.2.7.2.1	Progression	progression	-0.0028276	0.00870459	90	90	0.746073	0.999182
EC.2.7.2.11	Progression	progression	-0.0125932	0.00825974	90	90	0.130933	0.999182
EC.2.7.2.15	Progression	progression	0.000186549	0.00689664	90	20	0.978482	0.999182
EC.2.7.2.2	Progression	progression	0.0135134	0.0121143	90	89	0.267679	0.999182
EC.2.7.2.3	Progression	progression	0.000351947	0.00472698	90	90	0.940817	0.999182
EC.2.7.2.4	Progression	progression	0.00604888	0.00779383	90	90	0.440784	0.999182
EC.2.7.2.7	Progression	progression	-0.0143108	0.0115734	90	85	0.221163	0.999182
EC.2.7.2.8	Progression	progression	0.00973998	0.0146747	90	90	0.508599	0.999182
EC.2.7.3.9	Progression	progression	-0.00269167	0.00712273	90	90	0.706862	0.999182
EC.2.7.4.1	Progression	progression	0.0181965	0.0109062	90	90	0.100526	0.999182
EC.2.7.4.14	Progression	progression	-9.53087e-05	0.00546228	90	90	0.986138	0.999182
EC.2.7.4.16	Progression	progression	0.00900383	0.0093335	90	90	0.337349	0.999182
EC.2.7.4.2	Progression	progression	-0.017266	0.0157565	90	90	0.276158	0.999182
EC.2.7.4.22	Progression	progression	0.000573586	0.00471624	90	90	0.903478	0.999182
EC.2.7.4.23	Progression	progression	-0.00120521	0.00548736	90	40	0.826666	0.999182
EC.2.7.4.26	Progression	progression	0.00163551	0.00333121	90	20	0.625272	0.999182
EC.2.7.4.3	Progression	progression	0.000552437	0.00466127	90	90	0.905929	0.999182
EC.2.7.4.6	Progression	progression	-0.0120373	0.00918662	90	90	0.19517	0.999182
EC.2.7.4.7	Progression	progression	-0.0129686	0.0080719	90	90	0.113475	0.999182
EC.2.7.4.8	Progression	progression	-0.00102577	0.00518386	90	90	0.843597	0.999182
EC.2.7.4.9	Progression	progression	-0.00325729	0.00685854	90	90	0.636017	0.999182
EC.2.7.6.1	Progression	progression	-0.0103343	0.00869168	90	90	0.237645	0.999182
EC.2.7.6.2	Progression	progression	-0.00531614	0.0130818	90	90	0.685452	0.999182
EC.2.7.6.3	Progression	progression	-0.00446403	0.00685968	90	90	0.517726	0.999182
EC.2.7.6.5	Progression	progression	-0.00466898	0.00982279	90	90	0.635736	0.999182
EC.2.7.7.1	Progression	progression	0.00341928	0.0144365	90	90	0.813594	0.999182
EC.2.7.7.12	Progression	progression	-0.00648652	0.0164075	90	90	0.69355	0.999182
EC.2.7.7.13	Progression	progression	0.00767183	0.0168412	90	90	0.649843	0.999182
EC.2.7.7.15	Progression	progression	-0.00677612	0.00933148	90	80	0.469669	0.999182
EC.2.7.7.18	Progression	progression	-0.00130176	0.00699021	90	90	0.852906	0.999182
EC.2.7.7.19	Progression	progression	0.00654891	0.0112117	90	90	0.56137	0.999182
EC.2.7.7.2	Progression	progression	0.000744867	0.00466032	90	90	0.87338	0.999182
EC.2.7.7.23	Progression	progression	-0.00194873	0.00696771	90	90	0.78038	0.999182
EC.2.7.7.24	Progression	progression	-0.0013316	0.00703791	90	90	0.850369	0.999182
EC.2.7.7.27	Progression	progression	-0.010416	0.0169896	90	90	0.541403	0.999182
EC.2.7.7.3	Progression	progression	0.000573324	0.00471447	90	90	0.903486	0.999182
EC.2.7.7.33	Progression	progression	-0.00197749	0.00887821	90	86	0.824258	0.999182
EC.2.7.7.38	Progression	progression	0.0122981	0.0157195	90	90	0.436113	0.999182
EC.2.7.7.39	Progression	progression	0.0195191	0.0148138	90	90	0.191048	0.999182
EC.2.7.7.4	Progression	progression	0.020076	0.0210041	90	90	0.343067	0.999182
EC.2.7.7.41	Progression	progression	0.0129413	0.00956626	90	90	0.179582	0.999182
EC.2.7.7.42	Progression	progression	0.00609943	0.0115284	90	90	0.598735	0.999182
EC.2.7.7.43	Progression	progression	-0.00728975	0.0143828	90	90	0.613536	0.999182
EC.2.7.7.47	Progression	progression	0.000720799	0.0019012	90	10	0.705953	0.999182
EC.2.7.7.49	Progression	progression	-0.00785074	0.00730948	90	35	0.285737	0.999182
EC.2.7.7.53	Progression	progression	-0.00498499	0.0158349	90	90	0.753651	0.999182
EC.2.7.7.56	Progression	progression	0.00490953	0.009748	90	90	0.61577	0.999182
EC.2.7.7.58	Progression	progression	-0.00617624	0.0161076	90	89	0.702774	0.999182
EC.2.7.7.59	Progression	progression	0.0105042	0.014968	90	90	0.484672	0.999182
EC.2.7.7.6	Progression	progression	-0.00181981	0.0128224	90	90	0.887464	0.999182
EC.2.7.7.60	Progression	progression	-0.00843732	0.00757433	90	90	0.269824	0.999182
EC.2.7.7.61	Progression	progression	0.00982613	0.0121504	90	88	0.420863	0.999182
EC.2.7.7.62	Progression	progression	0.0115374	0.0151721	90	90	0.449026	0.999182
EC.2.7.7.63	Progression	progression	-0.0156636	0.0126973	90	90	0.220628	0.999182
EC.2.7.7.65	Progression	progression	-0.00157822	0.0111409	90	65	0.887673	0.999182
EC.2.7.7.66	Progression	progression	-0.00248292	0.00760669	90	55	0.744887	0.999182
EC.2.7.7.68	Progression	progression	0.00477624	0.00788565	90	88	0.546281	0.999182
EC.2.7.7.70	Progression	progression	-0.000856109	0.0105422	90	90	0.935461	0.999182
EC.2.7.7.71	Progression	progression	-0.0021904	0.00242936	90	46	0.369712	0.999182
EC.2.7.7.72	Progression	progression	-0.00111949	0.0105855	90	90	0.916016	0.999182
EC.2.7.7.73	Progression	progression	0.0164003	0.0125228	90	88	0.193726	0.999182
EC.2.7.7.75	Progression	progression	0.00832997	0.0117625	90	90	0.480704	0.999182
EC.2.7.7.76	Progression	progression	-0.00143503	0.0117579	90	87	0.903139	0.999182
EC.2.7.7.77	Progression	progression	0.011528	0.012637	90	90	0.364134	0.999182
EC.2.7.7.8	Progression	progression	0.000405529	0.00473918	90	90	0.932003	0.999182
EC.2.7.7.81	Progression	progression	0.00631701	0.00693891	90	74	0.366329	0.999182
EC.2.7.7.82	Progression	progression	-0.0081222	0.00509231	90	67	0.116057	0.999182
EC.2.7.7.83	Progression	progression	-0.00273323	0.004247	90	42	0.52235	0.999182
EC.2.7.7.85	Progression	progression	-0.00750508	0.0146486	90	90	0.609696	0.999182
EC.2.7.7.87	Progression	progression	-0.00214326	0.00927484	90	90	0.817787	0.999182
EC.2.7.7.9	Progression	progression	-0.00262683	0.0059568	90	90	0.660309	0.999182
EC.2.7.8.1	Progression	progression	-0.00224449	0.00232085	90	21	0.336144	0.999182
EC.2.7.8.12	Progression	progression	-0.000364996	0.0078675	90	63	0.963102	0.999182
EC.2.7.8.13	Progression	progression	0.000322704	0.00450867	90	90	0.943103	0.999182
EC.2.7.8.14	Progression	progression	-0.000626704	0.0021214	90	26	0.768369	0.999182
EC.2.7.8.20	Progression	progression	-0.00928868	0.0144313	90	90	0.522298	0.999182
EC.2.7.8.24	Progression	progression	-0.00424204	0.00991474	90	81	0.669805	0.999182
EC.2.7.8.26	Progression	progression	0.0109255	0.015156	90	90	0.4729	0.999182
EC.2.7.8.28	Progression	progression	-0.00497107	0.00448233	90	33	0.271914	0.999182
EC.2.7.8.33	Progression	progression	-9.42062e-05	0.0102876	90	90	0.992714	0.999182
EC.2.7.8.36	Progression	progression	0.00543149	0.00790936	90	77	0.494067	0.999182
EC.2.7.8.37	Progression	progression	-0.00472884	0.010954	90	40	0.667016	0.999182
EC.2.7.8.41	Progression	progression	0.000214063	0.0134883	90	85	0.987374	0.999182
EC.2.7.8.5	Progression	progression	0.01083	0.0112272	90	90	0.337381	0.999182
EC.2.7.8.6	Progression	progression	0.00266037	0.0144641	90	78	0.854492	0.999182
EC.2.7.8.7	Progression	progression	-0.000993077	0.00948615	90	90	0.916862	0.999182
EC.2.7.8.8	Progression	progression	0.0179383	0.0140125	90	90	0.203851	0.999182
EC.2.7.9.1	Progression	progression	0.00604429	0.0122314	90	90	0.623028	0.999182
EC.2.7.9.2	Progression	progression	0.0119779	0.015772	90	90	0.44962	0.999182
EC.2.7.9.3	Progression	progression	0.0152111	0.010079	90	90	0.136586	0.999182
EC.2.8.1.1	Progression	progression	0.0151799	0.0127487	90	90	0.236974	0.999182
EC.2.8.1.10	Progression	progression	0.0138884	0.0114016	90	90	0.228033	0.999182
EC.2.8.1.12	Progression	progression	0.00658774	0.0119026	90	90	0.581343	0.999182
EC.2.8.1.2	Progression	progression	0.0104555	0.0132581	90	90	0.432458	0.999182
EC.2.8.1.6	Progression	progression	0.0170907	0.0135264	90	90	0.209743	0.999182
EC.2.8.1.7	Progression	progression	-0.014662	0.0154779	90	90	0.346089	0.999182
EC.2.8.1.8	Progression	progression	0.0114919	0.0100819	90	90	0.25744	0.999182
EC.2.8.2.22	Progression	progression	0.00114146	0.0100677	90	68	0.909989	0.999182
EC.2.8.3.1	Progression	progression	-0.00537709	0.00682144	90	65	0.433699	0.999182
EC.2.8.3.10	Progression	progression	0.00558658	0.0125745	90	89	0.657931	0.999182
EC.2.8.3.12	Progression	progression	0.0165515	0.0157276	90	90	0.296913	0.999182
EC.2.8.3.16	Progression	progression	0.00270955	0.0152479	90	73	0.859367	0.999182
EC.2.8.3.17	Progression	progression	-0.00447443	0.00298602	90	40	0.139346	0.999182
EC.2.8.3.18	Progression	progression	0.00180417	0.0122471	90	84	0.883221	0.999182
EC.2.8.3.19	Progression	progression	0.00404703	0.00330197	90	40	0.225204	0.999182
EC.2.8.3.21	Progression	progression	-0.00734762	0.00422168	90	31	0.0852754	0.999182
EC.2.8.3.5	Progression	progression	0.0115621	0.02066	90	87	0.57715	0.999182
EC.2.8.3.6	Progression	progression	-0.000922977	0.0126971	90	66	0.942216	0.999182
EC.2.8.3.8	Progression	progression	-0.0209417	0.0190839	90	90	0.275482	0.999182
EC.2.8.3.9	Progression	progression	-0.0210136	0.0190828	90	90	0.273822	0.999182
EC.2.8.4.2	Progression	progression	-0.00218809	0.00385115	90	24	0.571369	0.999182
EC.2.8.4.3	Progression	progression	0.0155662	0.0106773	90	90	0.148433	0.999182
EC.2.8.4.4	Progression	progression	0.00484655	0.0120927	90	90	0.689552	0.999182
EC.2.8.4.5	Progression	progression	0.0135776	0.0165714	90	90	0.415891	0.999182
EC.2.9.1.1	Progression	progression	0.0136327	0.0116625	90	90	0.245584	0.999182
EC.3.1.1.1	Progression	progression	-0.00854627	0.0152554	90	90	0.576759	0.999182
EC.3.1.1.11	Progression	progression	-0.00708912	0.0055321	90	64	0.205049	0.999182
EC.3.1.1.15	Progression	progression	-0.00281187	0.00739956	90	52	0.704857	0.999182
EC.3.1.1.17	Progression	progression	-0.00551182	0.0137331	90	58	0.689134	0.999182
EC.3.1.1.22	Progression	progression	-0.000530884	0.0077053	90	52	0.945227	0.999182
EC.3.1.1.24	Progression	progression	-0.00134769	0.0135452	90	71	0.920971	0.999182
EC.3.1.1.27	Progression	progression	-0.0015809	0.00299893	90	11	0.599414	0.999182
EC.3.1.1.29	Progression	progression	0.000448683	0.00460735	90	90	0.922643	0.999182
EC.3.1.1.3	Progression	progression	0.00828058	0.0128457	90	90	0.520851	0.999182
EC.3.1.1.31	Progression	progression	-0.00670525	0.0100246	90	90	0.505323	0.999182
EC.3.1.1.32	Progression	progression	0.0110479	0.0151292	90	88	0.467186	0.999182
EC.3.1.1.4	Progression	progression	0.0110479	0.0151292	90	88	0.467186	0.999182
EC.3.1.1.41	Progression	progression	-0.010541	0.0131658	90	90	0.4255	0.999182
EC.3.1.1.45	Progression	progression	-0.00111429	0.0181726	90	73	0.951246	0.999182
EC.3.1.1.5	Progression	progression	-0.00296085	0.013313	90	90	0.824516	0.999182
EC.3.1.1.53	Progression	progression	-0.0125799	0.0165952	90	90	0.450449	0.999182
EC.3.1.1.57	Progression	progression	-0.00286223	0.00497795	90	38	0.566772	0.999182
EC.3.1.1.61	Progression	progression	0.00765618	0.0168263	90	86	0.65022	0.999182
EC.3.1.1.73	Progression	progression	0.00298574	0.00764463	90	69	0.697061	0.999182
EC.3.1.1.75	Progression	progression	-0.000100547	0.0117085	90	71	0.993168	0.999182
EC.3.1.1.85	Progression	progression	0.0154737	0.0197146	90	89	0.435659	0.999182
EC.3.1.11.1	Progression	progression	0.00333081	0.0147665	90	88	0.822319	0.999182
EC.3.1.11.2	Progression	progression	0.00364314	0.00758669	90	90	0.63286	0.999182
EC.3.1.11.5	Progression	progression	-0.00072058	0.0212694	90	90	0.973088	0.999182
EC.3.1.11.6	Progression	progression	-0.00158317	0.00901561	90	90	0.861207	0.999182
EC.3.1.12.1	Progression	progression	0.00721498	0.0152751	90	90	0.637857	0.999182
EC.3.1.13.1	Progression	progression	0.00792311	0.0161045	90	90	0.624558	0.999182
EC.3.1.13.3	Progression	progression	-0.00528279	0.013075	90	90	0.687166	0.999182
EC.3.1.13.5	Progression	progression	0.00072457	0.01315	90	90	0.956183	0.999182
EC.3.1.2.1	Progression	progression	-0.00099388	0.00295082	90	15	0.737058	0.999182
EC.3.1.2.12	Progression	progression	0.00907128	0.0190888	90	89	0.636388	0.999182
EC.3.1.2.20	Progression	progression	0.00492745	0.00824035	90	83	0.551398	0.999182
EC.3.1.2.21	Progression	progression	-0.0229331	0.0166464	90	89	0.171802	0.999182
EC.3.1.2.23	Progression	progression	-0.00421316	0.00748168	90	43	0.574778	0.999182
EC.3.1.2.28	Progression	progression	0.0118655	0.0055027	90	75	0.0351466	0.999182
EC.3.1.2.6	Progression	progression	0.0148854	0.0160106	90	90	0.355058	0.999182
EC.3.1.21.2	Progression	progression	0.00330665	0.0103506	90	90	0.750131	0.999182
EC.3.1.21.3	Progression	progression	0.00580334	0.0201401	90	90	0.774243	0.999182
EC.3.1.21.4	Progression	progression	0.00490247	0.0134603	90	88	0.716998	0.999182
EC.3.1.21.5	Progression	progression	0.0206813	0.0135063	90	90	0.129299	0.999182
EC.3.1.21.7	Progression	progression	0.000369885	0.00504744	90	50	0.94183	0.999182
EC.3.1.22.4	Progression	progression	0.0125492	0.010621	90	90	0.240567	0.999182
EC.3.1.26.11	Progression	progression	-0.0108043	0.0118721	90	90	0.365277	0.999182
EC.3.1.26.12	Progression	progression	0.0055454	0.0115382	90	90	0.632569	0.999182
EC.3.1.26.3	Progression	progression	0.000693921	0.00475808	90	90	0.884381	0.999182
EC.3.1.26.4	Progression	progression	0.000628766	0.00709446	90	90	0.929579	0.999182
EC.3.1.26.5	Progression	progression	-2.44132e-05	0.00473449	90	90	0.995897	0.999182
EC.3.1.26.8	Progression	progression	-0.00888356	0.0137651	90	90	0.520369	0.999182
EC.3.1.27.1	Progression	progression	0.00293098	0.0140317	90	89	0.835259	0.999182
EC.3.1.27.3	Progression	progression	-0.00523387	0.0087244	90	59	0.550107	0.999182
EC.3.1.3.1	Progression	progression	0.000907344	0.0159508	90	90	0.954767	0.999182
EC.3.1.3.10	Progression	progression	0.00454363	0.0108524	90	89	0.676973	0.999182
EC.3.1.3.11	Progression	progression	0.023178	0.0128536	90	90	0.0764579	0.999182
EC.3.1.3.12	Progression	progression	-0.00668763	0.0120473	90	78	0.580226	0.999182
EC.3.1.3.15	Progression	progression	0.0111885	0.0161606	90	90	0.49055	0.999182
EC.3.1.3.16	Progression	progression	-0.00784572	0.0169796	90	90	0.645174	0.999182
EC.3.1.3.18	Progression	progression	-0.0096125	0.0133195	90	90	0.4724	0.999182
EC.3.1.3.2	Progression	progression	-0.011496	0.0127212	90	90	0.368628	0.999182
EC.3.1.3.23	Progression	progression	-0.00778375	0.00762937	90	71	0.310414	0.999182
EC.3.1.3.25	Progression	progression	-0.0103343	0.0137086	90	90	0.452948	0.999182
EC.3.1.3.26	Progression	progression	-0.00417087	0.00301537	90	14	0.170102	0.999182
EC.3.1.3.27	Progression	progression	0.0140068	0.0194606	90	90	0.473583	0.999182
EC.3.1.3.3	Progression	progression	-0.00533981	0.00869133	90	90	0.540547	0.999182
EC.3.1.3.37	Progression	progression	-0.0029833	0.00819961	90	48	0.716854	0.999182
EC.3.1.3.4	Progression	progression	0.00506833	0.0148264	90	85	0.733682	0.999182
EC.3.1.3.41	Progression	progression	-0.00970978	0.0140512	90	90	0.491367	0.999182
EC.3.1.3.45	Progression	progression	0.0133215	0.0159688	90	90	0.406415	0.999182
EC.3.1.3.48	Progression	progression	-0.0166845	0.0163273	90	90	0.309641	0.999182
EC.3.1.3.5	Progression	progression	0.0145326	0.0166343	90	90	0.384684	0.999182
EC.3.1.3.6	Progression	progression	0.00320383	0.0133131	90	90	0.810658	0.999182
EC.3.1.3.7	Progression	progression	-0.00678572	0.0107264	90	90	0.529426	0.999182
EC.3.1.3.71	Progression	progression	0.00272144	0.0132571	90	86	0.837827	0.999182
EC.3.1.3.73	Progression	progression	0.0107707	0.0155326	90	90	0.489868	0.999182
EC.3.1.3.77	Progression	progression	0.00217011	0.00269112	90	15	0.422189	0.999182
EC.3.1.3.8	Progression	progression	0.00841474	0.0070347	90	77	0.234841	0.999182
EC.3.1.3.81	Progression	progression	0.00506833	0.0148264	90	85	0.733682	0.999182
EC.3.1.3.82	Progression	progression	0.00651533	0.0119701	90	90	0.587613	0.999182
EC.3.1.3.83	Progression	progression	0.00651533	0.0119701	90	90	0.587613	0.999182
EC.3.1.3.87	Progression	progression	-0.00121175	0.00206825	90	10	0.559455	0.999182
EC.3.1.3.89	Progression	progression	0.0031114	0.011658	90	89	0.790485	0.999182
EC.3.1.3.90	Progression	progression	-0.00812536	0.0167409	90	89	0.629218	0.999182
EC.3.1.31.1	Progression	progression	0.00710379	0.00999393	90	90	0.479081	0.999182
EC.3.1.4.16	Progression	progression	0.00320383	0.0133131	90	90	0.810658	0.999182
EC.3.1.4.3	Progression	progression	-0.00803056	0.0161905	90	59	0.621128	0.999182
EC.3.1.4.37	Progression	progression	0.014539	0.011686	90	87	0.216753	0.999182
EC.3.1.4.4	Progression	progression	-0.00224182	0.00277543	90	10	0.422486	0.999182
EC.3.1.4.46	Progression	progression	-0.00435581	0.0103216	90	90	0.674047	0.999182
EC.3.1.4.52	Progression	progression	-0.00435657	0.0051398	90	15	0.400079	0.999182
EC.3.1.4.55	Progression	progression	0.00523219	0.0119213	90	90	0.661815	0.999182
EC.3.1.5.1	Progression	progression	0.0130464	0.0132261	90	90	0.326635	0.999182
EC.3.1.6.1	Progression	progression	-0.0123534	0.0113919	90	87	0.281147	0.999182
EC.3.1.6.6	Progression	progression	0.0001977	0.00562147	90	51	0.972025	0.999182
EC.3.1.7.2	Progression	progression	0.00737524	0.0174235	90	90	0.673114	0.999182
EC.3.11.1.1	Progression	progression	-0.00058141	0.00640433	90	32	0.927871	0.999182
EC.3.11.1.2	Progression	progression	-6.87489e-05	0.00649273	90	51	0.991576	0.999182
EC.3.13.1.1	Progression	progression	-0.00281216	0.00602794	90	22	0.642561	0.999182
EC.3.2.1.1	Progression	progression	-0.0108716	0.0125884	90	90	0.391293	0.999182
EC.3.2.1.10	Progression	progression	-0.0051918	0.0234171	90	90	0.825054	0.999182
EC.3.2.1.11	Progression	progression	-0.00665298	0.00963138	90	80	0.492425	0.999182
EC.3.2.1.122	Progression	progression	0.000149279	0.0116088	90	85	0.989769	0.999182
EC.3.2.1.123	Progression	progression	-0.0062159	0.00689328	90	40	0.370866	0.999182
EC.3.2.1.135	Progression	progression	-0.0239744	0.0165435	90	89	0.150843	0.999182
EC.3.2.1.139	Progression	progression	-0.0153524	0.00488154	90	52	0.00260109	0.999182
EC.3.2.1.14	Progression	progression	-0.00123865	0.00572268	90	50	0.829141	0.999182
EC.3.2.1.141	Progression	progression	-0.00079626	0.0121287	90	78	0.947805	0.999182
EC.3.2.1.17	Progression	progression	0.00402165	0.0131149	90	90	0.759835	0.999182
EC.3.2.1.170	Progression	progression	0.0123116	0.00834974	90	75	0.145666	0.999182
EC.3.2.1.172	Progression	progression	0.00220641	0.00589717	90	45	0.709194	0.999182
EC.3.2.1.177	Progression	progression	-0.0170979	0.00815347	90	78	0.0402878	0.999182
EC.3.2.1.18	Progression	progression	-0.0137687	0.0152154	90	90	0.36798	0.999182
EC.3.2.1.180	Progression	progression	-0.00494874	0.00564562	90	67	0.383111	0.999182
EC.3.2.1.183	Progression	progression	-0.00193879	0.00737358	90	55	0.793213	0.999182
EC.3.2.1.184	Progression	progression	-0.00335259	0.00302973	90	29	0.271499	0.999182
EC.3.2.1.20	Progression	progression	-0.00874175	0.0151346	90	90	0.565008	0.999182
EC.3.2.1.21	Progression	progression	-0.0188472	0.0206873	90	90	0.364757	0.999182
EC.3.2.1.22	Progression	progression	-0.02897	0.0137655	90	90	0.0396014	0.999182
EC.3.2.1.23	Progression	progression	-0.0148698	0.0179078	90	90	0.409685	0.999182
EC.3.2.1.24	Progression	progression	-0.027688	0.0163466	90	90	0.0938388	0.999182
EC.3.2.1.25	Progression	progression	0.000828948	0.0125263	90	85	0.947387	0.999182
EC.3.2.1.26	Progression	progression	-0.00381839	0.0138674	90	90	0.784009	0.999182
EC.3.2.1.28	Progression	progression	-0.0036973	0.00628116	90	58	0.557616	0.999182
EC.3.2.1.3	Progression	progression	-0.000959697	0.00562565	90	19	0.864935	0.999182
EC.3.2.1.31	Progression	progression	0.00206595	0.00698319	90	57	0.768386	0.999182
EC.3.2.1.35	Progression	progression	0.000108981	0.0139438	90	85	0.99379	0.999182
EC.3.2.1.37	Progression	progression	-0.00888449	0.00702732	90	36	0.209468	0.999182
EC.3.2.1.4	Progression	progression	-0.00246567	0.0113192	90	85	0.828065	0.999182
EC.3.2.1.40	Progression	progression	-0.00503073	0.00638607	90	58	0.433987	0.999182
EC.3.2.1.41	Progression	progression	-0.0219502	0.0161338	90	90	0.177145	0.999182
EC.3.2.1.45	Progression	progression	0.000127677	0.00901105	90	75	0.988743	0.999182
EC.3.2.1.50	Progression	progression	-0.0144009	0.00694595	90	46	0.04107	0.999182
EC.3.2.1.51	Progression	progression	-0.031274	0.02064	90	90	0.135059	0.999182
EC.3.2.1.52	Progression	progression	-0.018723	0.0129838	90	90	0.154582	0.999182
EC.3.2.1.55	Progression	progression	-0.0108923	0.00975276	90	74	0.268589	0.999182
EC.3.2.1.58	Progression	progression	-0.00949515	0.00442568	90	44	0.0360415	0.999182
EC.3.2.1.64	Progression	progression	0.00474659	0.00593663	90	76	0.426129	0.999182
EC.3.2.1.65	Progression	progression	-0.00500982	0.0118269	90	83	0.672894	0.999182
EC.3.2.1.70	Progression	progression	-0.021893	0.0171779	90	89	0.205846	0.999182
EC.3.2.1.78	Progression	progression	-0.0220539	0.0121752	90	85	0.0751733	0.999182
EC.3.2.1.8	Progression	progression	-0.0148605	0.00866197	90	71	0.0897533	0.999182
EC.3.2.1.80	Progression	progression	0.00683793	0.012045	90	90	0.571687	0.999182
EC.3.2.1.81	Progression	progression	0.000449354	0.00341771	90	23	0.895697	0.999182
EC.3.2.1.85	Progression	progression	-0.0283847	0.0159398	90	89	0.0784055	0.999182
EC.3.2.1.86	Progression	progression	-0.0133119	0.0187306	90	90	0.479145	0.999182
EC.3.2.1.89	Progression	progression	-0.00965199	0.00801373	90	79	0.231652	0.999182
EC.3.2.1.93	Progression	progression	-0.00343164	0.0157127	90	90	0.827624	0.999182
EC.3.2.1.96	Progression	progression	-0.0261815	0.018398	90	89	0.158252	0.999182
EC.3.2.1.97	Progression	progression	-0.0217227	0.014349	90	88	0.13364	0.999182
EC.3.2.1.99	Progression	progression	-0.0112974	0.00930589	90	73	0.229584	0.999182
EC.3.2.2.1	Progression	progression	-0.00766006	0.0103507	90	88	0.462203	0.999182
EC.3.2.2.20	Progression	progression	-0.00173492	0.0078469	90	90	0.825529	0.999182
EC.3.2.2.21	Progression	progression	-0.00567603	0.018863	90	90	0.764194	0.999182
EC.3.2.2.23	Progression	progression	-0.00622148	0.0156662	90	90	0.692234	0.999182
EC.3.2.2.24	Progression	progression	-0.00171343	0.00660549	90	67	0.795937	0.999182
EC.3.2.2.26	Progression	progression	-0.00328172	0.002994	90	25	0.276026	0.999182
EC.3.2.2.27	Progression	progression	0.00329068	0.00775165	90	90	0.672227	0.999182
EC.3.2.2.30	Progression	progression	0.00542037	0.00791272	90	77	0.495131	0.999182
EC.3.2.2.4	Progression	progression	-0.00481909	0.0116841	90	89	0.681015	0.999182
EC.3.2.2.8	Progression	progression	0.0102994	0.00842055	90	79	0.224547	0.999182
EC.3.2.2.9	Progression	progression	-0.000798649	0.00543212	90	90	0.883615	0.999182
EC.3.3.1.1	Progression	progression	-0.00589067	0.0140201	90	87	0.675393	0.999182
EC.3.3.2.1	Progression	progression	-0.00620066	0.0161035	90	88	0.701585	0.999182
EC.3.3.2.12	Progression	progression	0.000192043	0.00779395	90	61	0.980398	0.999182
EC.3.3.2.8	Progression	progression	-0.00194876	0.00591792	90	18	0.742713	0.999182
EC.3.3.2.9	Progression	progression	-0.0028777	0.00272293	90	15	0.293477	0.999182
EC.3.4.11.1	Progression	progression	0.0170591	0.0106327	90	90	0.113969	0.999182
EC.3.4.11.10	Progression	progression	0.00375922	0.00622405	90	50	0.547408	0.999182
EC.3.4.11.18	Progression	progression	-0.00240899	0.00844573	90	90	0.776137	0.999182
EC.3.4.11.19	Progression	progression	0.00503653	0.0100442	90	63	0.617314	0.999182
EC.3.4.11.2	Progression	progression	-0.00433698	0.0140771	90	90	0.758744	0.999182
EC.3.4.11.21	Progression	progression	0.0066014	0.0154697	90	90	0.670618	0.999182
EC.3.4.11.23	Progression	progression	0.00452932	0.0149698	90	84	0.763286	0.999182
EC.3.4.11.4	Progression	progression	-0.00535153	0.0126706	90	90	0.673795	0.999182
EC.3.4.11.5	Progression	progression	0.0141087	0.0103345	90	90	0.177373	0.999182
EC.3.4.11.7	Progression	progression	-0.0208235	0.0178859	90	89	0.247471	0.999182
EC.3.4.11.9	Progression	progression	0.00154092	0.00681169	90	90	0.821814	0.999182
EC.3.4.13.19	Progression	progression	0.00296107	0.0128319	90	89	0.818039	0.999182
EC.3.4.13.21	Progression	progression	-5.71263e-05	0.0160366	90	90	0.997166	0.999182
EC.3.4.13.22	Progression	progression	0.00242292	0.01377	90	89	0.860733	0.999182
EC.3.4.13.9	Progression	progression	-0.010276	0.013564	90	90	0.450719	0.999182
EC.3.4.14.11	Progression	progression	-0.0174746	0.0163673	90	90	0.288595	0.999182
EC.3.4.14.12	Progression	progression	0.00224292	0.0130161	90	73	0.863583	0.999182
EC.3.4.14.4	Progression	progression	-0.00725106	0.0149883	90	85	0.630331	0.999182
EC.3.4.14.5	Progression	progression	0.00786398	0.0201543	90	90	0.69734	0.999182
EC.3.4.15.1	Progression	progression	0.000606966	0.00638684	90	31	0.924504	0.999182
EC.3.4.15.5	Progression	progression	0.00937881	0.0179527	90	90	0.602692	0.999182
EC.3.4.15.6	Progression	progression	-0.00604537	0.00431438	90	24	0.166388	0.999182
EC.3.4.16.4	Progression	progression	-0.000157168	0.00970904	90	90	0.987139	0.999182
EC.3.4.17.11	Progression	progression	0.00968617	0.0127415	90	81	0.449164	0.999182
EC.3.4.17.13	Progression	progression	0.0145802	0.015151	90	90	0.338523	0.999182
EC.3.4.17.19	Progression	progression	0.0142453	0.0102226	90	90	0.168694	0.999182
EC.3.4.19.1	Progression	progression	0.00941037	0.0122042	90	87	0.442727	0.999182
EC.3.4.19.11	Progression	progression	0.00328687	0.00531136	90	66	0.537622	0.999182
EC.3.4.19.13	Progression	progression	0.0177318	0.0190218	90	90	0.355041	0.999182
EC.3.4.19.5	Progression	progression	0.00249572	0.0121988	90	67	0.838367	0.999182
EC.3.4.21.100	Progression	progression	-0.00148708	0.00866146	90	52	0.864076	0.999182
EC.3.4.21.101	Progression	progression	0.000461506	0.00468282	90	50	0.921717	0.999182
EC.3.4.21.102	Progression	progression	0.00602986	0.0197777	90	90	0.761177	0.999182
EC.3.4.21.105	Progression	progression	-0.00424799	0.00645573	90	89	0.513086	0.999182
EC.3.4.21.107	Progression	progression	-0.0098939	0.0112267	90	90	0.380566	0.999182
EC.3.4.21.116	Progression	progression	0.00603084	0.00497649	90	37	0.228808	0.999182
EC.3.4.21.19	Progression	progression	-0.00125004	0.00434109	90	51	0.774391	0.999182
EC.3.4.21.26	Progression	progression	0.00449326	0.0142831	90	90	0.75382	0.999182
EC.3.4.21.53	Progression	progression	0.0103618	0.0150235	90	90	0.492195	0.999182
EC.3.4.21.62	Progression	progression	-0.0030091	0.00169566	90	11	0.0794233	0.999182
EC.3.4.21.66	Progression	progression	-0.000908892	0.00274563	90	21	0.741793	0.999182
EC.3.4.21.72	Progression	progression	0.0113361	0.0173687	90	72	0.516499	0.999182
EC.3.4.21.83	Progression	progression	0.0105299	0.0127117	90	90	0.409707	0.999182
EC.3.4.21.88	Progression	progression	0.00425399	0.00997294	90	90	0.670746	0.999182
EC.3.4.21.89	Progression	progression	-0.00890653	0.00679696	90	90	0.193481	0.999182
EC.3.4.21.92	Progression	progression	0.000666275	0.00779773	90	90	0.932102	0.999182
EC.3.4.21.96	Progression	progression	-0.0274663	0.0162159	90	90	0.0955648	0.999182
EC.3.4.22.37	Progression	progression	-0.0042806	0.00381145	90	17	0.265949	0.999182
EC.3.4.22.4	Progression	progression	-0.00145635	0.00351187	90	13	0.679376	0.999182
EC.3.4.22.40	Progression	progression	-0.0141123	0.014486	90	90	0.332626	0.999182
EC.3.4.22.70	Progression	progression	-0.0278887	0.0261355	90	90	0.288854	0.999182
EC.3.4.23.36	Progression	progression	-0.000765778	0.00329186	90	90	0.816591	0.999182
EC.3.4.23.43	Progression	progression	-0.00610899	0.00732757	90	90	0.406708	0.999182
EC.3.4.23.51	Progression	progression	0.0020206	0.0118224	90	85	0.864878	0.999182
EC.3.4.24.13	Progression	progression	-0.0196845	0.0193862	90	89	0.312706	0.999182
EC.3.4.24.15	Progression	progression	-0.000527435	0.00227608	90	19	0.817286	0.999182
EC.3.4.24.29	Progression	progression	-0.00148117	0.00144159	90	10	0.307021	0.999182
EC.3.4.24.40	Progression	progression	-0.000131949	0.00275145	90	11	0.96186	0.999182
EC.3.4.24.55	Progression	progression	0.0114998	0.0126342	90	47	0.365197	0.999182
EC.3.4.24.70	Progression	progression	0.0111698	0.0160295	90	90	0.488645	0.999182
EC.3.4.24.71	Progression	progression	-0.000881743	0.00233682	90	15	0.70684	0.999182
EC.3.4.24.78	Progression	progression	0.00603084	0.00497649	90	37	0.228808	0.999182
EC.3.4.24.84	Progression	progression	0.00713129	0.0100325	90	84	0.479076	0.999182
EC.3.4.25.1	Progression	progression	-0.00571064	0.010729	90	65	0.595887	0.999182
EC.3.4.25.2	Progression	progression	0.00184074	0.00920151	90	90	0.841905	0.999182
EC.3.5.1.1	Progression	progression	0.00531038	0.00663837	90	90	0.425893	0.999182
EC.3.5.1.10	Progression	progression	-0.00360944	0.0113069	90	90	0.750313	0.999182
EC.3.5.1.100	Progression	progression	0.0005836	0.00482817	90	50	0.904066	0.999182
EC.3.5.1.101	Progression	progression	-0.00198165	0.00301024	90	13	0.512062	0.999182
EC.3.5.1.103	Progression	progression	-0.00220556	0.0156199	90	90	0.888033	0.999182
EC.3.5.1.105	Progression	progression	-0.00392896	0.00559837	90	53	0.484653	0.999182
EC.3.5.1.108	Progression	progression	0.0094025	0.0163002	90	90	0.565525	0.999182
EC.3.5.1.11	Progression	progression	0.00899146	0.0101054	90	88	0.376017	0.999182
EC.3.5.1.110	Progression	progression	0.00052077	0.00466101	90	28	0.911293	0.999182
EC.3.5.1.115	Progression	progression	-0.0023043	0.0156267	90	90	0.883107	0.999182
EC.3.5.1.118	Progression	progression	0.00265063	0.0173626	90	90	0.879014	0.999182
EC.3.5.1.16	Progression	progression	0.00645225	0.0161653	90	90	0.690755	0.999182
EC.3.5.1.18	Progression	progression	-0.00158966	0.00889509	90	90	0.858575	0.999182
EC.3.5.1.19	Progression	progression	0.0114241	0.011092	90	90	0.305862	0.999182
EC.3.5.1.2	Progression	progression	0.0158451	0.0128713	90	90	0.221586	0.999182
EC.3.5.1.23	Progression	progression	-0.00328038	0.0161991	90	85	0.83999	0.999182
EC.3.5.1.24	Progression	progression	-0.00805679	0.00658416	90	87	0.225944	0.999182
EC.3.5.1.25	Progression	progression	-0.00749849	0.0111514	90	90	0.503073	0.999182
EC.3.5.1.26	Progression	progression	-0.000656699	0.00563821	90	36	0.907543	0.999182
EC.3.5.1.28	Progression	progression	0.022216	0.0243173	90	90	0.36343	0.999182
EC.3.5.1.29	Progression	progression	-0.0015809	0.00299893	90	11	0.599414	0.999182
EC.3.5.1.32	Progression	progression	-0.000354971	0.020628	90	79	0.986309	0.999182
EC.3.5.1.38	Progression	progression	0.000133722	0.00295429	90	31	0.964	0.999182
EC.3.5.1.4	Progression	progression	-0.000172108	0.0192665	90	90	0.992903	0.999182
EC.3.5.1.41	Progression	progression	-0.00251031	0.0029304	90	13	0.395109	0.999182
EC.3.5.1.42	Progression	progression	-0.00310832	0.00724782	90	90	0.669585	0.999182
EC.3.5.1.44	Progression	progression	0.00143698	0.011646	90	83	0.902081	0.999182
EC.3.5.1.46	Progression	progression	-0.010856	0.0113836	90	54	0.342868	0.999182
EC.3.5.1.47	Progression	progression	-0.0212796	0.0164427	90	90	0.198992	0.999182
EC.3.5.1.49	Progression	progression	-0.00432613	0.00786732	90	54	0.583791	0.999182
EC.3.5.1.5	Progression	progression	0.00489878	0.0236144	90	89	0.836139	0.999182
EC.3.5.1.53	Progression	progression	-0.0223241	0.0139339	90	90	0.112708	0.999182
EC.3.5.1.54	Progression	progression	-0.00310242	0.00889543	90	54	0.728098	0.999182
EC.3.5.1.56	Progression	progression	0.00106128	0.00344276	90	13	0.758609	0.999182
EC.3.5.1.68	Progression	progression	0.000148454	0.00632385	90	52	0.981324	0.999182
EC.3.5.1.77	Progression	progression	-0.00532645	0.00544616	90	12	0.330745	0.999182
EC.3.5.1.78	Progression	progression	0.00270435	0.0129808	90	78	0.835685	0.999182
EC.3.5.1.81	Progression	progression	0.0154308	0.0123318	90	90	0.214139	0.999182
EC.3.5.1.82	Progression	progression	-0.00495078	0.00361111	90	17	0.175572	0.999182
EC.3.5.1.87	Progression	progression	0.0137561	0.0142196	90	89	0.335994	0.999182
EC.3.5.1.88	Progression	progression	-0.00872072	0.0108794	90	90	0.424955	0.999182
EC.3.5.1.9	Progression	progression	-0.00380405	0.0110887	90	72	0.732775	0.999182
EC.3.5.1.90	Progression	progression	-0.0095959	0.00761718	90	39	0.211083	0.999182
EC.3.5.1.96	Progression	progression	2.72047e-05	0.00491636	90	52	0.995597	0.999182
EC.3.5.1.97	Progression	progression	-0.00349694	0.0071497	90	30	0.625986	0.999182
EC.3.5.2.10	Progression	progression	-0.00543269	0.00888853	90	80	0.542641	0.999182
EC.3.5.2.12	Progression	progression	0.00125968	0.00411621	90	23	0.760305	0.999182
EC.3.5.2.14	Progression	progression	-0.0069166	0.0119782	90	48	0.56512	0.999182
EC.3.5.2.15	Progression	progression	-0.00159213	0.00394616	90	21	0.687586	0.999182
EC.3.5.2.17	Progression	progression	0.000644784	0.0100229	90	88	0.948853	0.999182
EC.3.5.2.18	Progression	progression	-0.00543238	0.00407752	90	24	0.18621	0.999182
EC.3.5.2.2	Progression	progression	-0.00240346	0.0110716	90	86	0.828646	0.999182
EC.3.5.2.3	Progression	progression	0.00238854	0.00675597	90	90	0.724526	0.999182
EC.3.5.2.5	Progression	progression	-0.00386574	0.00660757	90	66	0.560747	0.999182
EC.3.5.2.6	Progression	progression	-0.00400505	0.0134912	90	90	0.76727	0.999182
EC.3.5.2.7	Progression	progression	0.0106222	0.0132258	90	90	0.425117	0.999182
EC.3.5.2.9	Progression	progression	0.00267309	0.00697109	90	53	0.702308	0.999182
EC.3.5.3.1	Progression	progression	0.0133936	0.01109	90	80	0.230391	0.999182
EC.3.5.3.11	Progression	progression	0.00406928	0.0135266	90	90	0.76425	0.999182
EC.3.5.3.12	Progression	progression	-0.0275706	0.0168872	90	90	0.106119	0.999182
EC.3.5.3.13	Progression	progression	-0.000389705	0.00588714	90	52	0.947372	0.999182
EC.3.5.3.23	Progression	progression	-0.00226104	0.00804361	90	57	0.779296	0.999182
EC.3.5.3.26	Progression	progression	-0.00313773	0.00800472	90	53	0.696017	0.999182
EC.3.5.3.3	Progression	progression	0.00118568	0.00510398	90	42	0.817105	0.999182
EC.3.5.3.4	Progression	progression	-0.00337916	0.00916338	90	54	0.713187	0.999182
EC.3.5.3.6	Progression	progression	0.0216888	0.0125032	90	89	0.0863035	0.999182
EC.3.5.3.7	Progression	progression	0.000564824	0.00474519	90	50	0.905522	0.999182
EC.3.5.3.8	Progression	progression	0.0180711	0.0112935	90	90	0.114912	0.999182
EC.3.5.3.9	Progression	progression	-0.0012147	0.00421466	90	42	0.773865	0.999182
EC.3.5.4.1	Progression	progression	0.00746236	0.00980977	90	90	0.449862	0.999182
EC.3.5.4.10	Progression	progression	-0.00278855	0.00639554	90	90	0.664417	0.999182
EC.3.5.4.12	Progression	progression	-0.00521157	0.012637	90	90	0.681045	0.999182
EC.3.5.4.13	Progression	progression	0.0100374	0.0111606	90	90	0.370918	0.999182
EC.3.5.4.16	Progression	progression	-4.24883e-05	0.00352314	90	90	0.990405	0.999182
EC.3.5.4.19	Progression	progression	0.0019633	0.0128986	90	90	0.87937	0.999182
EC.3.5.4.2	Progression	progression	-0.00312134	0.00739242	90	90	0.674388	0.999182
EC.3.5.4.25	Progression	progression	0.0235629	0.0132218	90	90	0.078178	0.999182
EC.3.5.4.26	Progression	progression	0.0150385	0.0106173	90	90	0.160185	0.999182
EC.3.5.4.28	Progression	progression	-0.0164771	0.0132562	90	90	0.217179	0.999182
EC.3.5.4.3	Progression	progression	-0.00201636	0.00937902	90	90	0.83052	0.999182
EC.3.5.4.31	Progression	progression	-0.0164771	0.0132562	90	90	0.217179	0.999182
EC.3.5.4.32	Progression	progression	-8.2387e-05	0.00299209	90	19	0.978095	0.999182
EC.3.5.4.33	Progression	progression	-0.00818419	0.00888925	90	90	0.359732	0.999182
EC.3.5.4.4	Progression	progression	0.00297629	0.011375	90	90	0.794501	0.999182
EC.3.5.4.5	Progression	progression	-0.00655483	0.00931934	90	90	0.4846	0.999182
EC.3.5.4.9	Progression	progression	-0.000207242	0.00403139	90	90	0.959118	0.999182
EC.3.5.5.1	Progression	progression	0.0114763	0.0131138	90	88	0.385048	0.999182
EC.3.5.5.7	Progression	progression	-0.0054248	0.00378914	90	25	0.15578	0.999182
EC.3.5.99.10	Progression	progression	-0.00491076	0.0127425	90	90	0.700884	0.999182
EC.3.5.99.2	Progression	progression	-0.0139708	0.0191652	90	90	0.467958	0.999182
EC.3.5.99.5	Progression	progression	0.00170516	0.00316871	90	15	0.592516	0.999182
EC.3.5.99.6	Progression	progression	-0.0103457	0.0136573	90	90	0.451753	0.999182
EC.3.5.99.7	Progression	progression	0.0117872	0.0107623	90	89	0.277866	0.999182
EC.3.6.1.1	Progression	progression	0.00403841	0.00519467	90	90	0.438999	0.999182
EC.3.6.1.11	Progression	progression	0.0199309	0.0126004	90	90	0.117291	0.999182
EC.3.6.1.13	Progression	progression	0.00382364	0.00785754	90	90	0.627738	0.999182
EC.3.6.1.15	Progression	progression	-0.000472931	0.0016368	90	20	0.773643	0.999182
EC.3.6.1.22	Progression	progression	-0.00437363	0.0116101	90	90	0.707296	0.999182
EC.3.6.1.23	Progression	progression	-0.00442571	0.00690613	90	90	0.523293	0.999182
EC.3.6.1.25	Progression	progression	-0.00237054	0.00178108	90	15	0.188323	0.999182
EC.3.6.1.26	Progression	progression	0.000491284	0.00222936	90	26	0.826093	0.999182
EC.3.6.1.27	Progression	progression	-0.00347592	0.00659181	90	90	0.599306	0.999182
EC.3.6.1.31	Progression	progression	0.000310902	0.0131364	90	90	0.981172	0.999182
EC.3.6.1.40	Progression	progression	0.0199309	0.0126004	90	90	0.117291	0.999182
EC.3.6.1.41	Progression	progression	0.0112086	0.0162358	90	90	0.492671	0.999182
EC.3.6.1.45	Progression	progression	0.0100517	0.013406	90	88	0.456361	0.999182
EC.3.6.1.54	Progression	progression	0.0122328	0.0156127	90	90	0.435428	0.999182
EC.3.6.1.55	Progression	progression	-0.0391409	0.0370536	90	90	0.293708	0.999182
EC.3.6.1.57	Progression	progression	0.00308789	0.00679204	90	69	0.651041	0.999182
EC.3.6.1.63	Progression	progression	-0.00200989	0.00882513	90	49	0.820371	0.999182
EC.3.6.1.66	Progression	progression	0.000219282	0.00854137	90	90	0.979576	0.999182
EC.3.6.1.7	Progression	progression	-0.016464	0.0141704	90	90	0.248436	0.999182
EC.3.6.1.8	Progression	progression	0.00341402	0.0144632	90	88	0.813943	0.999182
EC.3.6.3.12	Progression	progression	-0.00365473	0.0221426	90	75	0.86928	0.999182
EC.3.6.3.14	Progression	progression	0.00464981	0.00585932	90	90	0.430623	0.999182
EC.3.6.3.16	Progression	progression	-0.0116517	0.00952756	90	72	0.22621	0.999182
EC.3.6.3.17	Progression	progression	-0.00603015	0.0182085	90	90	0.741301	0.999182
EC.3.6.3.2	Progression	progression	-0.0278398	0.0153434	90	90	0.0730168	0.999182
EC.3.6.3.20	Progression	progression	-0.00278671	0.0102545	90	56	0.786447	0.999182
EC.3.6.3.21	Progression	progression	-0.029429	0.0235342	90	90	0.214439	0.999182
EC.3.6.3.24	Progression	progression	0.00185953	0.0153715	90	86	0.903988	0.999182
EC.3.6.3.25	Progression	progression	0.021248	0.019778	90	89	0.287051	0.999182
EC.3.6.3.27	Progression	progression	-0.0234716	0.0197604	90	90	0.238104	0.999182
EC.3.6.3.28	Progression	progression	0.00960675	0.011901	90	90	0.421714	0.999182
EC.3.6.3.29	Progression	progression	0.00761737	0.0105899	90	90	0.474794	0.999182
EC.3.6.3.3	Progression	progression	0.000167074	0.0137972	90	90	0.990366	0.999182
EC.3.6.3.30	Progression	progression	0.0146448	0.0190927	90	90	0.445113	0.999182
EC.3.6.3.31	Progression	progression	-0.00405274	0.0146974	90	90	0.78339	0.999182
EC.3.6.3.32	Progression	progression	0.000520256	0.0103895	90	88	0.960232	0.999182
EC.3.6.3.34	Progression	progression	0.00963747	0.0212055	90	90	0.650602	0.999182
EC.3.6.3.36	Progression	progression	-0.00417214	0.00825923	90	56	0.614718	0.999182
EC.3.6.3.4	Progression	progression	0.00809315	0.0115987	90	90	0.487164	0.999182
EC.3.6.3.40	Progression	progression	0.000298637	0.00615333	90	90	0.961456	0.999182
EC.3.6.3.41	Progression	progression	0.00459207	0.0127392	90	90	0.719361	0.999182
EC.3.6.3.44	Progression	progression	0.00234167	0.00631775	90	40	0.711789	0.999182
EC.3.6.3.5	Progression	progression	0.000167074	0.0137972	90	90	0.990366	0.999182
EC.3.6.3.54	Progression	progression	0.00379336	0.00670591	90	90	0.573054	0.999182
EC.3.6.3.55	Progression	progression	0.00564139	0.00858671	90	83	0.513741	0.999182
EC.3.6.3.6	Progression	progression	0.000834021	0.00340121	90	20	0.807142	0.999182
EC.3.6.3.8	Progression	progression	-0.010271	0.0121326	90	90	0.399537	0.999182
EC.3.6.4.13	Progression	progression	-0.000855145	0.0124965	90	90	0.945598	0.999182
EC.3.7.1.12	Progression	progression	0.0140823	0.0137493	90	90	0.308541	0.999182
EC.3.7.1.14	Progression	progression	-0.00216122	0.00302568	90	12	0.476937	0.999182
EC.3.7.1.17	Progression	progression	-0.000274633	0.00322529	90	11	0.932336	0.999182
EC.3.7.1.2	Progression	progression	0.00667315	0.0142659	90	86	0.641106	0.999182
EC.3.7.1.20	Progression	progression	0.000440596	0.0112211	90	70	0.968768	0.999182
EC.3.7.1.22	Progression	progression	-0.00113251	0.00906961	90	90	0.900912	0.999182
EC.3.7.1.3	Progression	progression	-0.00267909	0.0100764	90	62	0.790954	0.999182
EC.3.7.1.5	Progression	progression	-0.00681763	0.0164888	90	87	0.680761	0.999182
EC.3.7.1.9	Progression	progression	-0.00284561	0.00595217	90	12	0.63378	0.999182
EC.3.8.1.2	Progression	progression	0.00183047	0.0143514	90	90	0.898941	0.999182
EC.3.8.1.3	Progression	progression	0.00433689	0.0100206	90	66	0.666221	0.999182
EC.3.8.1.5	Progression	progression	-0.00504749	0.00710394	90	31	0.479261	0.999182
EC.4.1.1.11	Progression	progression	0.00650905	0.0140121	90	90	0.643977	0.999182
EC.4.1.1.12	Progression	progression	-0.000541757	0.00241572	90	41	0.823072	0.999182
EC.4.1.1.15	Progression	progression	-0.000732654	0.00687991	90	76	0.915435	0.999182
EC.4.1.1.17	Progression	progression	0.0168258	0.0109004	90	90	0.126276	0.999182
EC.4.1.1.18	Progression	progression	-0.030815	0.0163582	90	90	0.0628987	0.999182
EC.4.1.1.19	Progression	progression	-0.010281	0.0126511	90	90	0.418607	0.999182
EC.4.1.1.2	Progression	progression	-0.00377579	0.00694379	90	54	0.587979	0.999182
EC.4.1.1.20	Progression	progression	-0.00744155	0.00675761	90	90	0.275277	0.999182
EC.4.1.1.23	Progression	progression	0.00106957	0.0058486	90	90	0.855315	0.999182
EC.4.1.1.28	Progression	progression	-0.00188925	0.00305756	90	15	0.53824	0.999182
EC.4.1.1.3	Progression	progression	0.00998498	0.0229859	90	90	0.665064	0.999182
EC.4.1.1.31	Progression	progression	-0.00629988	0.0117695	90	90	0.593813	0.999182
EC.4.1.1.32	Progression	progression	-0.00402658	0.0161859	90	90	0.804118	0.999182
EC.4.1.1.33	Progression	progression	-0.0084942	0.0146343	90	90	0.563108	0.999182
EC.4.1.1.35	Progression	progression	-0.00779858	0.0079366	90	59	0.328494	0.999182
EC.4.1.1.36	Progression	progression	-0.000867039	0.00493173	90	90	0.860849	0.999182
EC.4.1.1.37	Progression	progression	-0.00721454	0.0125998	90	90	0.568382	0.999182
EC.4.1.1.39	Progression	progression	-0.000575149	0.0109872	90	86	0.958371	0.999182
EC.4.1.1.4	Progression	progression	-0.00100558	0.00793238	90	54	0.899412	0.999182
EC.4.1.1.44	Progression	progression	-0.000961202	0.0221466	90	88	0.965479	0.999182
EC.4.1.1.45	Progression	progression	0.00173488	0.00363961	90	23	0.63478	0.999182
EC.4.1.1.46	Progression	progression	-0.000970115	0.00339169	90	14	0.77553	0.999182
EC.4.1.1.47	Progression	progression	-0.00673771	0.00859753	90	61	0.435332	0.999182
EC.4.1.1.48	Progression	progression	-0.00549002	0.00723215	90	90	0.449814	0.999182
EC.4.1.1.49	Progression	progression	0.00814693	0.0138674	90	90	0.55838	0.999182
EC.4.1.1.5	Progression	progression	-0.0219944	0.0188642	90	89	0.24679	0.999182
EC.4.1.1.50	Progression	progression	0.00154502	0.0138297	90	90	0.911302	0.999182
EC.4.1.1.51	Progression	progression	-0.0015809	0.00299893	90	11	0.599414	0.999182
EC.4.1.1.64	Progression	progression	0.000618943	0.00493231	90	51	0.900424	0.999182
EC.4.1.1.65	Progression	progression	0.0180338	0.0143018	90	90	0.210663	0.999182
EC.4.1.1.68	Progression	progression	-0.00297969	0.0109043	90	52	0.785296	0.999182
EC.4.1.1.7	Progression	progression	-0.00169919	0.00748233	90	54	0.820878	0.999182
EC.4.1.1.70	Progression	progression	0.00490923	0.0149377	90	89	0.743204	0.999182
EC.4.1.1.71	Progression	progression	-0.000837558	0.00530141	90	57	0.875006	0.999182
EC.4.1.1.73	Progression	progression	0.00191359	0.0129519	90	77	0.882882	0.999182
EC.4.1.1.74	Progression	progression	-0.00554832	0.00470643	90	36	0.241624	0.999182
EC.4.1.1.77	Progression	progression	-0.00350357	0.00717732	90	32	0.626662	0.999182
EC.4.1.1.8	Progression	progression	-0.00232868	0.00281337	90	16	0.410069	0.999182
EC.4.1.1.81	Progression	progression	0.0163458	0.0143865	90	90	0.25896	0.999182
EC.4.1.1.82	Progression	progression	-0.00594284	0.0068233	90	74	0.386144	0.999182
EC.4.1.1.83	Progression	progression	-0.00540981	0.00350218	90	31	0.127767	0.999182
EC.4.1.1.85	Progression	progression	-0.0191193	0.0142885	90	89	0.184314	0.999182
EC.4.1.1.86	Progression	progression	0.00567171	0.0137339	90	74	0.680632	0.999182
EC.4.1.1.87	Progression	progression	-0.00368912	0.0108236	90	55	0.734036	0.999182
EC.4.1.1.9	Progression	progression	-0.000741327	0.00579699	90	40	0.898535	0.999182
EC.4.1.1.96	Progression	progression	-0.0219065	0.0137659	90	90	0.115114	0.999182
EC.4.1.1.97	Progression	progression	-0.00255121	0.00851229	90	57	0.765106	0.999182
EC.4.1.1.98	Progression	progression	0.00634486	0.0206394	90	89	0.759254	0.999182
EC.4.1.2.13	Progression	progression	-0.00307673	0.00584477	90	90	0.599929	0.999182
EC.4.1.2.14	Progression	progression	-0.00378253	0.0119439	90	90	0.752596	0.999182
EC.4.1.2.17	Progression	progression	0.00951458	0.00982315	90	90	0.335405	0.999182
EC.4.1.2.19	Progression	progression	-0.0147619	0.00676822	90	85	0.0318465	0.999182
EC.4.1.2.20	Progression	progression	0.000772276	0.00551465	90	54	0.888948	0.999182
EC.4.1.2.21	Progression	progression	-0.00300155	0.0102077	90	61	0.769414	0.999182
EC.4.1.2.22	Progression	progression	-0.00695274	0.00691396	90	90	0.31871	0.999182
EC.4.1.2.25	Progression	progression	-0.000823062	0.00449839	90	90	0.855244	0.999182
EC.4.1.2.29	Progression	progression	-0.00293604	0.00369196	90	30	0.428607	0.999182
EC.4.1.2.4	Progression	progression	-0.00850104	0.0107131	90	90	0.430656	0.999182
EC.4.1.2.40	Progression	progression	-0.0358826	0.0200132	90	89	0.0764172	0.999182
EC.4.1.2.41	Progression	progression	0.0018356	0.00546893	90	52	0.73794	0.999182
EC.4.1.2.43	Progression	progression	-0.00274799	0.00286011	90	17	0.339287	0.999182
EC.4.1.2.44	Progression	progression	-0.0047727	0.00386347	90	21	0.219992	0.999182
EC.4.1.2.5	Progression	progression	0.0055074	0.0150843	90	90	0.715907	0.999182
EC.4.1.2.50	Progression	progression	-0.0122588	0.0111322	90	90	0.273811	0.999182
EC.4.1.2.52	Progression	progression	-0.00574945	0.0126091	90	71	0.649531	0.999182
EC.4.1.2.9	Progression	progression	-0.00695274	0.00691396	90	90	0.31871	0.999182
EC.4.1.3.1	Progression	progression	0.00303556	0.0148336	90	77	0.838326	0.999182
EC.4.1.3.16	Progression	progression	0.00231144	0.00210171	90	12	0.275892	0.999182
EC.4.1.3.17	Progression	progression	-0.00121915	0.00556504	90	50	0.827101	0.999182
EC.4.1.3.24	Progression	progression	-0.000132305	0.00293739	90	16	0.964176	0.999182
EC.4.1.3.25	Progression	progression	-0.000857867	0.00317204	90	19	0.78745	0.999182
EC.4.1.3.27	Progression	progression	-0.00541639	0.00789031	90	90	0.494227	0.999182
EC.4.1.3.3	Progression	progression	-0.000862723	0.0168733	90	89	0.959338	0.999182
EC.4.1.3.30	Progression	progression	0.00484898	0.0149514	90	88	0.746846	0.999182
EC.4.1.3.34	Progression	progression	0.0061311	0.0143877	90	90	0.67105	0.999182
EC.4.1.3.36	Progression	progression	0.000539256	0.0113925	90	90	0.962354	0.999182
EC.4.1.3.38	Progression	progression	0.00484728	0.00871886	90	90	0.579653	0.999182
EC.4.1.3.39	Progression	progression	-0.00608431	0.00870351	90	66	0.486355	0.999182
EC.4.1.3.4	Progression	progression	0.0116652	0.0146866	90	89	0.429173	0.999182
EC.4.1.3.40	Progression	progression	0.00122689	0.0118868	90	82	0.918143	0.999182
EC.4.1.3.42	Progression	progression	-0.00356441	0.0118957	90	90	0.765507	0.999182
EC.4.1.3.43	Progression	progression	-0.00366253	0.0059397	90	13	0.539858	0.999182
EC.4.1.99.1	Progression	progression	0.0190517	0.0125607	90	90	0.132909	0.999182
EC.4.1.99.12	Progression	progression	0.0165168	0.0121402	90	90	0.177143	0.999182
EC.4.1.99.14	Progression	progression	0.0169521	0.0117431	90	89	0.15241	0.999182
EC.4.1.99.17	Progression	progression	0.0100414	0.0139537	90	90	0.474598	0.999182
EC.4.1.99.18	Progression	progression	0.0118123	0.0142759	90	90	0.410232	0.999182
EC.4.1.99.19	Progression	progression	0.0205006	0.0148854	90	90	0.173644	0.999182
EC.4.1.99.2	Progression	progression	0.0201633	0.01208	90	88	0.100386	0.999182
EC.4.1.99.3	Progression	progression	0.0103889	0.0152141	90	89	0.497376	0.999182
EC.4.2.1.1	Progression	progression	0.00558879	0.0100346	90	90	0.578976	0.999182
EC.4.2.1.10	Progression	progression	-0.00198637	0.00283997	90	90	0.486127	0.999182
EC.4.2.1.101	Progression	progression	0.0018356	0.00546893	90	52	0.73794	0.999182
EC.4.2.1.103	Progression	progression	-0.00032875	0.00608915	90	51	0.957066	0.999182
EC.4.2.1.104	Progression	progression	-0.00331652	0.00848371	90	55	0.696796	0.999182
EC.4.2.1.108	Progression	progression	0.000196433	0.0055407	90	50	0.971799	0.999182
EC.4.2.1.109	Progression	progression	0.000923389	0.00336757	90	18	0.784888	0.999182
EC.4.2.1.11	Progression	progression	0.000625232	0.00465826	90	90	0.893535	0.999182
EC.4.2.1.113	Progression	progression	0.00102567	0.0128201	90	90	0.936504	0.999182
EC.4.2.1.115	Progression	progression	0.00225921	0.00727405	90	80	0.75685	0.999182
EC.4.2.1.118	Progression	progression	-0.00178092	0.00302008	90	13	0.556908	0.999182
EC.4.2.1.12	Progression	progression	0.013399	0.015333	90	88	0.385733	0.999182
EC.4.2.1.120	Progression	progression	-0.000545104	0.00733103	90	76	0.940896	0.999182
EC.4.2.1.126	Progression	progression	-0.00410665	0.00946062	90	90	0.665815	0.999182
EC.4.2.1.129	Progression	progression	-0.00112386	0.00800744	90	54	0.888702	0.999182
EC.4.2.1.130	Progression	progression	-0.000702763	0.00200307	90	15	0.726545	0.999182
EC.4.2.1.131	Progression	progression	-0.000640655	0.00442015	90	34	0.88509	0.999182
EC.4.2.1.132	Progression	progression	-0.00218108	0.00626281	90	13	0.728885	0.999182
EC.4.2.1.135	Progression	progression	0.00543149	0.00790936	90	77	0.494067	0.999182
EC.4.2.1.147	Progression	progression	0.000224925	0.00166567	90	12	0.892892	0.999182
EC.4.2.1.148	Progression	progression	-0.000244445	0.00252694	90	14	0.923157	0.999182
EC.4.2.1.149	Progression	progression	-0.00243548	0.0062126	90	37	0.695989	0.999182
EC.4.2.1.151	Progression	progression	0.0009359	0.00886449	90	83	0.916157	0.999182
EC.4.2.1.153	Progression	progression	-0.00138277	0.00804831	90	59	0.863982	0.999182
EC.4.2.1.17	Progression	progression	-0.0176082	0.0204704	90	90	0.392029	0.999182
EC.4.2.1.18	Progression	progression	0.0130533	0.0124732	90	88	0.299596	0.999182
EC.4.2.1.19	Progression	progression	0.00286546	0.0129989	90	90	0.82604	0.999182
EC.4.2.1.2	Progression	progression	0.0113273	0.0127522	90	90	0.376822	0.999182
EC.4.2.1.20	Progression	progression	-0.00813537	0.0136694	90	90	0.55327	0.999182
EC.4.2.1.22	Progression	progression	0.00968308	0.0111694	90	88	0.389492	0.999182
EC.4.2.1.24	Progression	progression	0.0241973	0.0106768	90	90	0.0258818	0.999182
EC.4.2.1.25	Progression	progression	-0.0018868	0.00743591	90	51	0.800287	0.999182
EC.4.2.1.28	Progression	progression	0.0165499	0.0150161	90	86	0.273405	0.999182
EC.4.2.1.3	Progression	progression	0.018316	0.0177973	90	90	0.307611	0.999182
EC.4.2.1.30	Progression	progression	0.00116305	0.00593574	90	68	0.84533	0.999182
EC.4.2.1.32	Progression	progression	-0.00417445	0.0137666	90	81	0.76243	0.999182
EC.4.2.1.33	Progression	progression	-0.00428571	0.00800461	90	90	0.59372	0.999182
EC.4.2.1.35	Progression	progression	-0.00403717	0.00797413	90	90	0.613923	0.999182
EC.4.2.1.40	Progression	progression	-0.0038063	0.0112449	90	62	0.735799	0.999182
EC.4.2.1.41	Progression	progression	-0.00237887	0.00829269	90	58	0.774891	0.999182
EC.4.2.1.42	Progression	progression	-0.00279881	0.00793714	90	60	0.725215	0.999182
EC.4.2.1.43	Progression	progression	-0.00171431	0.00737595	90	51	0.816753	0.999182
EC.4.2.1.44	Progression	progression	-0.00333442	0.0102559	90	90	0.745862	0.999182
EC.4.2.1.45	Progression	progression	-0.0079264	0.00816196	90	81	0.33414	0.999182
EC.4.2.1.46	Progression	progression	0.00432444	0.00652467	90	90	0.509202	0.999182
EC.4.2.1.47	Progression	progression	-0.000158876	0.01489	90	90	0.991511	0.999182
EC.4.2.1.49	Progression	progression	0.0126109	0.0128966	90	90	0.332144	0.999182
EC.4.2.1.51	Progression	progression	-0.00712886	0.00671775	90	90	0.291504	0.999182
EC.4.2.1.53	Progression	progression	-0.0107873	0.00847575	90	90	0.208109	0.999182
EC.4.2.1.55	Progression	progression	0.0135594	0.0125281	90	78	0.28207	0.999182
EC.4.2.1.59	Progression	progression	-0.00257852	0.0107769	90	90	0.811458	0.999182
EC.4.2.1.6	Progression	progression	0.000299118	0.00889757	90	59	0.973258	0.999182
EC.4.2.1.68	Progression	progression	-0.000416829	0.00506936	90	52	0.934655	0.999182
EC.4.2.1.7	Progression	progression	-0.00105792	0.0121589	90	86	0.930863	0.999182
EC.4.2.1.75	Progression	progression	0.0240981	0.0130051	90	90	0.0672387	0.999182
EC.4.2.1.77	Progression	progression	-0.00346655	0.00191985	90	19	0.0743938	0.999182
EC.4.2.1.79	Progression	progression	-0.00188927	0.00888234	90	53	0.832053	0.999182
EC.4.2.1.8	Progression	progression	-0.0141225	0.00799814	90	90	0.0826165	0.999182
EC.4.2.1.80	Progression	progression	-0.00334854	0.00884421	90	38	0.706334	0.999182
EC.4.2.1.83	Progression	progression	0.00091115	0.00538207	90	46	0.865954	0.999182
EC.4.2.1.84	Progression	progression	-0.00512199	0.00686797	90	38	0.457789	0.999182
EC.4.2.1.9	Progression	progression	-0.0044104	0.00701225	90	90	0.531007	0.999182
EC.4.2.1.90	Progression	progression	-0.00472139	0.00552907	90	20	0.395467	0.999182
EC.4.2.1.91	Progression	progression	0.00195852	0.00885637	90	77	0.825494	0.999182
EC.4.2.1.96	Progression	progression	-0.000755302	0.0126094	90	78	0.952371	0.999182
EC.4.2.1.99	Progression	progression	0.0184176	0.012959	90	90	0.160516	0.999182
EC.4.2.2.1	Progression	progression	-0.01116	0.00671493	90	87	0.101825	0.999182
EC.4.2.2.2	Progression	progression	0.00249098	0.00412827	90	34	0.547797	0.999182
EC.4.2.2.20	Progression	progression	-0.00754304	0.00521394	90	54	0.151532	0.999182
EC.4.2.2.21	Progression	progression	-0.00754304	0.00521394	90	54	0.151532	0.999182
EC.4.2.2.23	Progression	progression	-0.00869237	0.00350512	90	27	0.0150461	0.999182
EC.4.2.2.3	Progression	progression	-0.00270825	0.00611959	90	19	0.659174	0.999182
EC.4.2.2.6	Progression	progression	-0.00218558	0.0023103	90	12	0.346732	0.999182
EC.4.2.2.7	Progression	progression	-0.00346623	0.00388832	90	40	0.37512	0.999182
EC.4.2.2.8	Progression	progression	-0.00367931	0.00387976	90	41	0.345556	0.999182
EC.4.2.3.1	Progression	progression	0.00046892	0.00566855	90	90	0.93426	0.999182
EC.4.2.3.12	Progression	progression	-0.0122588	0.0111322	90	90	0.273811	0.999182
EC.4.2.3.130	Progression	progression	-0.0011352	0.00270199	90	12	0.67541	0.999182
EC.4.2.3.3	Progression	progression	-0.000303934	0.0118743	90	90	0.979666	0.999182
EC.4.2.3.4	Progression	progression	-0.0063476	0.00448386	90	90	0.160406	0.999182
EC.4.2.3.5	Progression	progression	-0.000589859	0.0047557	90	90	0.901573	0.999182
EC.4.2.99.18	Progression	progression	-0.000126582	0.00983623	90	90	0.989776	0.999182
EC.4.2.99.20	Progression	progression	0.00114188	0.0108734	90	90	0.91672	0.999182
EC.4.2.99.21	Progression	progression	-0.00661364	0.00948477	90	76	0.487459	0.999182
EC.4.3.1.1	Progression	progression	0.00394633	0.0140616	90	90	0.77964	0.999182
EC.4.3.1.12	Progression	progression	0.0011223	0.0158742	90	90	0.943797	0.999182
EC.4.3.1.14	Progression	progression	0.0149571	0.0120201	90	88	0.218294	0.999182
EC.4.3.1.15	Progression	progression	0.000395891	0.00941084	90	89	0.96654	0.999182
EC.4.3.1.17	Progression	progression	-0.0075587	0.0136228	90	90	0.580399	0.999182
EC.4.3.1.18	Progression	progression	0.00336353	0.00861448	90	65	0.697147	0.999182
EC.4.3.1.19	Progression	progression	0.00106683	0.00696783	90	90	0.878663	0.999182
EC.4.3.1.2	Progression	progression	-0.00739793	0.00436702	90	55	0.0937934	0.999182
EC.4.3.1.3	Progression	progression	0.0121059	0.0148558	90	90	0.417332	0.999182
EC.4.3.1.4	Progression	progression	0.00912279	0.0137473	90	89	0.509527	0.999182
EC.4.3.1.7	Progression	progression	0.00357477	0.0150452	90	89	0.813013	0.999182
EC.4.3.2.1	Progression	progression	-0.0167866	0.00960909	90	90	0.0841356	0.999182
EC.4.3.2.2	Progression	progression	0.000877632	0.00503962	90	90	0.86215	0.999182
EC.4.3.2.3	Progression	progression	-0.00261946	0.0113306	90	58	0.817709	0.999182
EC.4.3.3.6	Progression	progression	-0.0157356	0.0213364	90	90	0.463741	0.999182
EC.4.3.3.7	Progression	progression	-0.00327305	0.0090653	90	90	0.718926	0.999182
EC.4.3.99.3	Progression	progression	-0.0251475	0.0157424	90	90	0.113753	0.999182
EC.4.4.1.1	Progression	progression	-0.0110448	0.00845989	90	57	0.195108	0.999182
EC.4.4.1.11	Progression	progression	0.0152935	0.010917	90	90	0.166486	0.999182
EC.4.4.1.15	Progression	progression	-0.00054881	0.00316351	90	27	0.862671	0.999182
EC.4.4.1.16	Progression	progression	-0.0107453	0.0119799	90	90	0.373393	0.999182
EC.4.4.1.19	Progression	progression	-0.00223644	0.00282267	90	14	0.430307	0.999182
EC.4.4.1.2	Progression	progression	-0.00768532	0.00384407	90	45	0.0486644	0.999182
EC.4.4.1.21	Progression	progression	-0.00246506	0.0110986	90	90	0.824998	0.999182
EC.4.4.1.22	Progression	progression	-0.00406418	0.00383655	90	22	0.293767	0.999182
EC.4.4.1.25	Progression	progression	-0.00250296	0.00529688	90	16	0.638289	0.999182
EC.4.4.1.5	Progression	progression	-0.00187374	0.00922938	90	90	0.839589	0.999182
EC.4.4.1.8	Progression	progression	-0.00572781	0.0121813	90	90	0.639365	0.999182
EC.4.6.1.1	Progression	progression	-0.0016997	0.0127726	90	90	0.894439	0.999182
EC.4.6.1.12	Progression	progression	0.00977412	0.0105349	90	90	0.356055	0.999182
EC.4.6.1.2	Progression	progression	-0.00332403	0.0026335	90	10	0.210209	0.999182
EC.4.7.1.1	Progression	progression	-0.0021176	0.00531327	90	40	0.69119	0.999182
EC.4.99.1.1	Progression	progression	0.00334205	0.00814114	90	90	0.682427	0.999182
EC.4.99.1.3	Progression	progression	0.00735803	0.0159354	90	90	0.645406	0.999182
EC.4.99.1.4	Progression	progression	0.0227784	0.0138053	90	90	0.102512	0.999182
EC.4.99.1.5	Progression	progression	-0.0017468	0.00259256	90	10	0.50222	0.999182
EC.5.1.1.1	Progression	progression	0.00324398	0.00779645	90	90	0.678361	0.999182
EC.5.1.1.13	Progression	progression	0.00394405	0.0139025	90	90	0.777311	0.999182
EC.5.1.1.3	Progression	progression	0.00423926	0.00586515	90	90	0.471727	0.999182
EC.5.1.1.4	Progression	progression	0.00308952	0.0081771	90	84	0.706916	0.999182
EC.5.1.1.7	Progression	progression	0.0106241	0.00878267	90	90	0.229646	0.999182
EC.5.1.1.8	Progression	progression	0.000709039	0.00648879	90	52	0.913236	0.999182
EC.5.1.2.2	Progression	progression	-0.00332403	0.0026335	90	10	0.210209	0.999182
EC.5.1.2.3	Progression	progression	-0.00542452	0.0131466	90	73	0.680891	0.999182
EC.5.1.3.1	Progression	progression	0.000251137	0.00451115	90	90	0.955731	0.999182
EC.5.1.3.10	Progression	progression	-0.000693122	0.00321251	90	17	0.829676	0.999182
EC.5.1.3.13	Progression	progression	0.00478307	0.0082494	90	90	0.564252	0.999182
EC.5.1.3.14	Progression	progression	-0.0163147	0.0131424	90	90	0.217765	0.999182
EC.5.1.3.15	Progression	progression	0.00103732	0.0113388	90	90	0.927316	0.999182
EC.5.1.3.2	Progression	progression	-0.00183103	0.00970474	90	90	0.850783	0.999182
EC.5.1.3.20	Progression	progression	0.00940023	0.0134203	90	90	0.485495	0.999182
EC.5.1.3.22	Progression	progression	-0.00734686	0.00548822	90	69	0.18413	0.999182
EC.5.1.3.23	Progression	progression	-0.00578482	0.00555822	90	47	0.302229	0.999182
EC.5.1.3.24	Progression	progression	-0.00153365	0.010548	90	68	0.884893	0.999182
EC.5.1.3.25	Progression	progression	0.000134517	0.00818058	90	65	0.986918	0.999182
EC.5.1.3.29	Progression	progression	0.0124209	0.0102241	90	90	0.227668	0.999182
EC.5.1.3.3	Progression	progression	-0.0113101	0.00907468	90	90	0.217569	0.999182
EC.5.1.3.30	Progression	progression	-0.00096496	0.00342105	90	20	0.778555	0.999182
EC.5.1.3.31	Progression	progression	-0.00096496	0.00342105	90	20	0.778555	0.999182
EC.5.1.3.32	Progression	progression	-0.00899957	0.00884285	90	84	0.3116	0.999182
EC.5.1.3.4	Progression	progression	-0.0227262	0.0129575	90	90	0.0829291	0.999182
EC.5.1.3.5	Progression	progression	-0.00362153	0.00265295	90	11	0.175702	0.999182
EC.5.1.3.6	Progression	progression	0.00416073	0.00920616	90	89	0.652962	0.999182
EC.5.1.3.7	Progression	progression	0.00883329	0.00614491	90	82	0.154124	0.999182
EC.5.1.3.8	Progression	progression	-0.00012615	0.0136619	90	86	0.992654	0.999182
EC.5.1.3.9	Progression	progression	-0.010263	0.0134007	90	90	0.445811	0.999182
EC.5.1.99.1	Progression	progression	0.00268314	0.0112487	90	90	0.812297	0.999182
EC.5.1.99.3	Progression	progression	-0.00578898	0.00805174	90	73	0.474063	0.999182
EC.5.1.99.4	Progression	progression	-0.00614736	0.0102911	90	59	0.551808	0.999182
EC.5.1.99.6	Progression	progression	0.000469399	0.0157271	90	90	0.976257	0.999182
EC.5.2.1.1	Progression	progression	-0.00224404	0.0105256	90	55	0.831666	0.999182
EC.5.2.1.13	Progression	progression	-0.000784729	0.00165926	90	12	0.638003	0.999182
EC.5.2.1.2	Progression	progression	-0.00495458	0.00491379	90	43	0.316074	0.999182
EC.5.2.1.4	Progression	progression	-0.00482801	0.0130856	90	78	0.713047	0.999182
EC.5.2.1.8	Progression	progression	0.00804917	0.0391548	90	90	0.83764	0.999182
EC.5.3.1.1	Progression	progression	-0.00160361	0.0051962	90	90	0.758346	0.999182
EC.5.3.1.12	Progression	progression	-0.00313855	0.00991748	90	89	0.752398	0.999182
EC.5.3.1.13	Progression	progression	0.0121357	0.0155927	90	90	0.438483	0.999182
EC.5.3.1.14	Progression	progression	-0.0124664	0.00784708	90	72	0.115723	0.999182
EC.5.3.1.16	Progression	progression	0.00280549	0.0105911	90	90	0.791713	0.999182
EC.5.3.1.17	Progression	progression	-0.0101643	0.00683127	90	90	0.1421	0.999182
EC.5.3.1.22	Progression	progression	0.00503038	0.0138521	90	83	0.717364	0.999182
EC.5.3.1.23	Progression	progression	-0.00772673	0.00992772	90	88	0.438481	0.999182
EC.5.3.1.24	Progression	progression	-0.0189793	0.0117501	90	90	0.109835	0.999182
EC.5.3.1.25	Progression	progression	0.00973613	0.010725	90	87	0.366464	0.999182
EC.5.3.1.26	Progression	progression	-0.0470529	0.0295106	90	89	0.114423	0.999182
EC.5.3.1.27	Progression	progression	-0.00602472	0.00439096	90	48	0.173528	0.999182
EC.5.3.1.28	Progression	progression	0.0120721	0.0165359	90	90	0.468246	0.999182
EC.5.3.1.30	Progression	progression	-0.0012205	0.00900528	90	90	0.892501	0.999182
EC.5.3.1.31	Progression	progression	-0.006418	0.011778	90	75	0.587189	0.999182
EC.5.3.1.4	Progression	progression	-0.00922385	0.00714578	90	70	0.20015	0.999182
EC.5.3.1.5	Progression	progression	-0.010858	0.0103917	90	90	0.300344	0.999182
EC.5.3.1.6	Progression	progression	0.00107189	0.00634692	90	90	0.866276	0.999182
EC.5.3.1.8	Progression	progression	-0.00883127	0.00816427	90	90	0.282342	0.999182
EC.5.3.1.9	Progression	progression	0.00302935	0.00651611	90	90	0.64315	0.999182
EC.5.3.2.6	Progression	progression	-0.013673	0.0122276	90	90	0.268009	0.999182
EC.5.3.2.8	Progression	progression	0.00101013	0.00410372	90	25	0.80614	0.999182
EC.5.3.3.1	Progression	progression	-0.00154454	0.00535824	90	23	0.773829	0.999182
EC.5.3.3.10	Progression	progression	-0.00420225	0.01129	90	61	0.710632	0.999182
EC.5.3.3.14	Progression	progression	-0.01788	0.0142988	90	90	0.214447	0.999182
EC.5.3.3.17	Progression	progression	0.000172682	0.00536536	90	42	0.974398	0.999182
EC.5.3.3.18	Progression	progression	-0.000826447	0.0158074	90	89	0.958422	0.999182
EC.5.3.3.2	Progression	progression	-0.0113248	0.0139643	90	90	0.419563	0.999182
EC.5.3.3.3	Progression	progression	-0.000545104	0.00733103	90	76	0.940896	0.999182
EC.5.3.3.4	Progression	progression	-0.0021399	0.00815687	90	54	0.79367	0.999182
EC.5.3.3.8	Progression	progression	-0.000170838	0.00218024	90	13	0.937722	0.999182
EC.5.3.4.1	Progression	progression	0.0108023	0.0143408	90	90	0.454292	0.999182
EC.5.3.99.10	Progression	progression	-0.00209734	0.00236556	90	16	0.377704	0.999182
EC.5.4.1.3	Progression	progression	0.000705769	0.00337587	90	10	0.834882	0.999182
EC.5.4.2.10	Progression	progression	-0.0024412	0.00697223	90	90	0.727076	0.999182
EC.5.4.2.11	Progression	progression	0.000681289	0.00863872	90	90	0.937319	0.999182
EC.5.4.2.12	Progression	progression	-0.0154684	0.0164191	90	90	0.348722	0.999182
EC.5.4.2.2	Progression	progression	-0.00350969	0.00926262	90	90	0.705668	0.999182
EC.5.4.2.6	Progression	progression	-0.00152468	0.013297	90	88	0.909101	0.999182
EC.5.4.2.7	Progression	progression	-0.0213957	0.0136718	90	90	0.121183	0.999182
EC.5.4.2.8	Progression	progression	0.0119247	0.00970706	90	90	0.222552	0.999182
EC.5.4.2.9	Progression	progression	-0.00605513	0.00683503	90	74	0.378088	0.999182
EC.5.4.3.2	Progression	progression	0.0137453	0.0112378	90	90	0.226146	0.999182
EC.5.4.3.3	Progression	progression	0.0207338	0.0169454	90	88	0.225982	0.999182
EC.5.4.3.5	Progression	progression	0.0197911	0.0176491	90	78	0.265182	0.999182
EC.5.4.3.8	Progression	progression	0.0235102	0.0109769	90	90	0.0349737	0.999182
EC.5.4.4.2	Progression	progression	0.000918521	0.010932	90	90	0.93323	0.999182
EC.5.4.99.1	Progression	progression	0.0174331	0.0170098	90	87	0.308225	0.999182
EC.5.4.99.12	Progression	progression	0.00106003	0.00470368	90	90	0.82222	0.999182
EC.5.4.99.15	Progression	progression	-0.00177265	0.0121781	90	78	0.884601	0.999182
EC.5.4.99.16	Progression	progression	-0.00312527	0.0128487	90	82	0.808389	0.999182
EC.5.4.99.17	Progression	progression	-0.00112386	0.00800744	90	54	0.888702	0.999182
EC.5.4.99.18	Progression	progression	0.000988571	0.00470838	90	90	0.834184	0.999182
EC.5.4.99.19	Progression	progression	-0.0151321	0.0164718	90	90	0.360781	0.999182
EC.5.4.99.2	Progression	progression	0.00185795	0.0191346	90	90	0.922977	0.999182
EC.5.4.99.20	Progression	progression	0.0148138	0.0159486	90	90	0.356753	0.999182
EC.5.4.99.21	Progression	progression	0.01923	0.0143713	90	90	0.186004	0.999182
EC.5.4.99.22	Progression	progression	0.00119687	0.0045893	90	90	0.794859	0.999182
EC.5.4.99.23	Progression	progression	-0.0112778	0.0176007	90	90	0.523345	0.999182
EC.5.4.99.24	Progression	progression	0.014178	0.0145565	90	90	0.332727	0.999182
EC.5.4.99.25	Progression	progression	0.000259901	0.00477948	90	90	0.956757	0.999182
EC.5.4.99.26	Progression	progression	0.00682523	0.0211287	90	88	0.747813	0.999182
EC.5.4.99.27	Progression	progression	0.00626573	0.0124392	90	90	0.616341	0.999182
EC.5.4.99.28	Progression	progression	0.00500416	0.0165695	90	90	0.763706	0.999182
EC.5.4.99.29	Progression	progression	0.00500416	0.0165695	90	90	0.763706	0.999182
EC.5.4.99.5	Progression	progression	0.00116123	0.00671237	90	90	0.863049	0.999182
EC.5.4.99.60	Progression	progression	0.0174479	0.0146105	90	90	0.235608	0.999182
EC.5.4.99.61	Progression	progression	0.0174479	0.0146105	90	90	0.235608	0.999182
EC.5.4.99.62	Progression	progression	-0.00990477	0.01003	90	89	0.327425	0.999182
EC.5.4.99.9	Progression	progression	-0.021928	0.0160677	90	90	0.175818	0.999182
EC.5.5.1.1	Progression	progression	-0.00196692	0.00817239	90	54	0.810365	0.999182
EC.5.5.1.19	Progression	progression	-0.00175276	0.00754425	90	41	0.816821	0.999182
EC.5.5.1.2	Progression	progression	0.00259803	0.0107396	90	73	0.809411	0.999182
EC.5.5.1.4	Progression	progression	-0.0130638	0.0107177	90	89	0.227734	0.999182
EC.5.99.1.2	Progression	progression	-0.00191418	0.0135497	90	90	0.888137	0.999182
EC.5.99.1.3	Progression	progression	0.00161853	0.0139291	90	90	0.90776	0.999182
EC.6.1.1.1	Progression	progression	0.000210889	0.00469954	90	90	0.964309	0.999182
EC.6.1.1.10	Progression	progression	0.000933611	0.00433689	90	90	0.830053	0.999182
EC.6.1.1.11	Progression	progression	-0.000614301	0.00488529	90	90	0.900221	0.999182
EC.6.1.1.12	Progression	progression	0.000581948	0.00491092	90	90	0.905941	0.999182
EC.6.1.1.13	Progression	progression	-0.0283423	0.0245984	90	90	0.25236	0.999182
EC.6.1.1.14	Progression	progression	-0.00376025	0.00794405	90	90	0.637141	0.999182
EC.6.1.1.15	Progression	progression	0.00193342	0.00450991	90	90	0.669186	0.999182
EC.6.1.1.16	Progression	progression	-0.00169107	0.0039158	90	90	0.6669	0.999182
EC.6.1.1.17	Progression	progression	0.011132	0.0137152	90	90	0.419181	0.999182
EC.6.1.1.18	Progression	progression	0.00741437	0.0137344	90	90	0.590672	0.999182
EC.6.1.1.19	Progression	progression	0.0040946	0.00484551	90	90	0.400386	0.999182
EC.6.1.1.2	Progression	progression	0.000689456	0.00423437	90	90	0.871031	0.999182
EC.6.1.1.20	Progression	progression	0.000606952	0.00723019	90	90	0.933289	0.999182
EC.6.1.1.21	Progression	progression	0.000589897	0.00472146	90	90	0.900856	0.999182
EC.6.1.1.22	Progression	progression	-0.00253186	0.0132528	90	90	0.848932	0.999182
EC.6.1.1.24	Progression	progression	-0.0185719	0.0170239	90	90	0.27828	0.999182
EC.6.1.1.3	Progression	progression	0.000349121	0.00444384	90	90	0.937559	0.999182
EC.6.1.1.4	Progression	progression	-0.00140965	0.00551661	90	90	0.798911	0.999182
EC.6.1.1.5	Progression	progression	0.00110448	0.00423568	90	90	0.794889	0.999182
EC.6.1.1.6	Progression	progression	0.00152266	0.00824201	90	90	0.854063	0.999182
EC.6.1.1.7	Progression	progression	0.00565563	0.00588759	90	90	0.339384	0.999182
EC.6.1.1.9	Progression	progression	0.000754172	0.00461186	90	90	0.870477	0.999182
EC.6.2.1.1	Progression	progression	-0.00232646	0.0187452	90	90	0.901512	0.999182
EC.6.2.1.13	Progression	progression	-0.00156976	0.00502203	90	55	0.755344	0.999182
EC.6.2.1.14	Progression	progression	-0.00380557	0.00827489	90	79	0.646726	0.999182
EC.6.2.1.16	Progression	progression	-0.00571998	0.00796384	90	38	0.474509	0.999182
EC.6.2.1.17	Progression	progression	-0.00719918	0.00882784	90	59	0.416983	0.999182
EC.6.2.1.20	Progression	progression	0.0110765	0.011587	90	90	0.343002	0.999182
EC.6.2.1.22	Progression	progression	0.0101549	0.0121409	90	88	0.405185	0.999182
EC.6.2.1.25	Progression	progression	-0.00613791	0.004662	90	24	0.191397	0.999182
EC.6.2.1.26	Progression	progression	0.00189904	0.0115494	90	90	0.869772	0.999182
EC.6.2.1.27	Progression	progression	-0.00550561	0.00366992	90	20	0.137143	0.999182
EC.6.2.1.3	Progression	progression	0.0149809	0.0175535	90	90	0.39573	0.999182
EC.6.2.1.32	Progression	progression	-0.00439929	0.00736133	90	38	0.551627	0.999182
EC.6.2.1.34	Progression	progression	-0.00475978	0.00927658	90	54	0.609169	0.999182
EC.6.2.1.5	Progression	progression	0.00943435	0.0141986	90	90	0.508134	0.999182
EC.6.2.1.9	Progression	progression	-0.00237097	0.00442869	90	14	0.593747	0.999182
EC.6.3.1.1	Progression	progression	-0.0072815	0.0137085	90	89	0.597297	0.999182
EC.6.3.1.10	Progression	progression	0.0130481	0.0153074	90	90	0.396305	0.999182
EC.6.3.1.12	Progression	progression	-0.00150476	0.0109275	90	78	0.890789	0.999182
EC.6.3.1.13	Progression	progression	-0.00268436	0.0156118	90	90	0.863876	0.999182
EC.6.3.1.2	Progression	progression	-0.00158968	0.00840934	90	90	0.850499	0.999182
EC.6.3.1.5	Progression	progression	0.0030689	0.00981467	90	90	0.75526	0.999182
EC.6.3.1.8	Progression	progression	0.00270435	0.0129808	90	78	0.835685	0.999182
EC.6.3.2.1	Progression	progression	0.0107131	0.0114522	90	90	0.35211	0.999182
EC.6.3.2.10	Progression	progression	0.00083284	0.00632042	90	90	0.895467	0.999182
EC.6.3.2.12	Progression	progression	-0.00949579	0.00968921	90	90	0.329754	0.999182
EC.6.3.2.13	Progression	progression	-0.000837961	0.00469606	90	90	0.858788	0.999182
EC.6.3.2.17	Progression	progression	-0.00949579	0.00968921	90	90	0.329754	0.999182
EC.6.3.2.2	Progression	progression	0.00764987	0.0133561	90	90	0.568265	0.999182
EC.6.3.2.29	Progression	progression	-0.00468481	0.0095392	90	35	0.62457	0.999182
EC.6.3.2.3	Progression	progression	-0.000761023	0.014769	90	89	0.959079	0.999182
EC.6.3.2.30	Progression	progression	-0.00468481	0.0095392	90	35	0.62457	0.999182
EC.6.3.2.31	Progression	progression	-0.00474123	0.00541711	90	43	0.384996	0.999182
EC.6.3.2.34	Progression	progression	-0.00474123	0.00541711	90	43	0.384996	0.999182
EC.6.3.2.38	Progression	progression	-0.0015809	0.00299893	90	11	0.599414	0.999182
EC.6.3.2.39	Progression	progression	-0.0015809	0.00299893	90	11	0.599414	0.999182
EC.6.3.2.4	Progression	progression	0.000514919	0.00554862	90	90	0.926272	0.999182
EC.6.3.2.43	Progression	progression	0.00171882	0.00392117	90	25	0.662739	0.999182
EC.6.3.2.5	Progression	progression	-0.000828564	0.00492083	90	90	0.866671	0.999182
EC.6.3.2.6	Progression	progression	0.00121768	0.00385485	90	90	0.75284	0.999182
EC.6.3.2.7	Progression	progression	-0.0154819	0.0175229	90	89	0.379359	0.999182
EC.6.3.2.8	Progression	progression	-0.000308639	0.00477305	90	90	0.948589	0.999182
EC.6.3.2.9	Progression	progression	0.00108503	0.00463332	90	90	0.81539	0.999182
EC.6.3.3.1	Progression	progression	-2.4882e-05	0.00477523	90	90	0.995854	0.999182
EC.6.3.3.2	Progression	progression	-0.00218169	0.00795092	90	90	0.784425	0.999182
EC.6.3.3.3	Progression	progression	0.0112678	0.0154718	90	90	0.469322	0.999182
EC.6.3.4.13	Progression	progression	-0.000599954	0.00826629	90	90	0.942387	0.999182
EC.6.3.4.14	Progression	progression	-0.00373334	0.00797757	90	90	0.641523	0.999182
EC.6.3.4.15	Progression	progression	0.000835902	0.00569239	90	90	0.88359	0.999182
EC.6.3.4.18	Progression	progression	-0.00483905	0.0120281	90	90	0.688429	0.999182
EC.6.3.4.19	Progression	progression	0.000434693	0.00511961	90	90	0.932528	0.999182
EC.6.3.4.2	Progression	progression	-0.00764677	0.005534	90	90	0.170537	0.999182
EC.6.3.4.20	Progression	progression	-0.0117698	0.0105486	90	90	0.267556	0.999182
EC.6.3.4.21	Progression	progression	0.00107447	0.00747087	90	90	0.88597	0.999182
EC.6.3.4.3	Progression	progression	0.00397713	0.0110864	90	90	0.720648	0.999182
EC.6.3.4.4	Progression	progression	0.000433442	0.00450336	90	90	0.923542	0.999182
EC.6.3.4.5	Progression	progression	-0.0187158	0.00941045	90	90	0.0498265	0.999182
EC.6.3.4.6	Progression	progression	0.000646487	0.00849655	90	51	0.939522	0.999182
EC.6.3.5.1	Progression	progression	-0.00600353	0.0144237	90	90	0.678257	0.999182
EC.6.3.5.10	Progression	progression	0.018983	0.0165807	90	90	0.255362	0.999182
EC.6.3.5.11	Progression	progression	0.0160838	0.0143303	90	90	0.264762	0.999182
EC.6.3.5.2	Progression	progression	-0.0119708	0.00691351	90	90	0.0868663	0.999182
EC.6.3.5.3	Progression	progression	0.00056542	0.0140032	90	90	0.967883	0.999182
EC.6.3.5.4	Progression	progression	0.00632544	0.013667	90	90	0.644631	0.999182
EC.6.3.5.5	Progression	progression	-0.00843614	0.0101042	90	90	0.406029	0.999182
EC.6.3.5.6	Progression	progression	-0.00852146	0.0187437	90	90	0.650495	0.999182
EC.6.3.5.7	Progression	progression	-0.00852435	0.0187435	90	90	0.65038	0.999182
EC.6.3.5.9	Progression	progression	0.0160838	0.0143303	90	90	0.264762	0.999182
EC.6.4.1.1	Progression	progression	-0.00107981	0.0141181	90	90	0.939208	0.999182
EC.6.4.1.2	Progression	progression	-0.0012205	0.0141855	90	90	0.931631	0.999182
EC.6.4.1.3	Progression	progression	-0.00805242	0.0238494	90	90	0.736442	0.999182
EC.6.4.1.4	Progression	progression	-0.00743942	0.0170858	90	63	0.664328	0.999182
EC.6.4.1.5	Progression	progression	-0.00752162	0.0104569	90	38	0.473863	0.999182
EC.6.5.1.1	Progression	progression	0.0119869	0.014915	90	90	0.423745	0.999182
EC.6.5.1.2	Progression	progression	-0.00279848	0.00600152	90	90	0.642157	0.999182
EC.6.5.1.3	Progression	progression	0.00418998	0.0105207	90	84	0.691874	0.999182
EC.6.5.1.4	Progression	progression	-0.00213803	0.00316486	90	28	0.501095	0.999182
EC.6.5.1.6	Progression	progression	0.00900506	0.0135325	90	90	0.507511	0.999182
EC.6.5.1.7	Progression	progression	0.00900506	0.0135325	90	90	0.507511	0.999182
EC.6.6.1.1	Progression	progression	-0.00649606	0.0153049	90	85	0.672278	0.999182
EC.6.6.1.2	Progression	progression	0.000635655	0.0140599	90	90	0.964042	0.999182
EC.1.3.3.6	Progression	progression	1.29031e-06	0.00657166	90	57	0.999844	0.999862
EC.3.4.19.3	Progression	progression	-4.844e-06	0.0120999	90	90	0.999682	0.999862
EC.6.2.1.30	Progression	progression	-2.51182e-06	0.014498	90	87	0.999862	0.999862

## Sheet: S5B P_NP_RA_M
Supplementary Table 5B. Results of MaAsLin2 differential abundance testing at the enzyme (EC number) level (on PICRUSt2 predicted metagenomes) with relative abundance data. The test was run with an AST transform, no additional normalisation, progression status, age, sex, ethnicity, total weekly alcohol units, smoking status and diagnosis as fixed effects and matched progressor/non-progressor grou…
Enzyme (EC number)	Metadata	Value (metadata group)	Coefficient	Standard Error	N	N (not 0)	p-value	q-value
EC.2.3.1.60	ethnicity_details	other	0.0513022	0.0103498	90	20	4.31115e-06	0.0681334
EC.2.4.1.180	ethnicity_details	asian	0.00976582	0.00230317	90	13	5.94908e-05	0.363791
EC.3.4.22.4	ethnicity_details	asian	0.0204476	0.0049642	90	13	9.20756e-05	0.363791
EC.3.4.24.40	ethnicity_details	other	0.0359637	0.00864234	90	11	7.91097e-05	0.363791
EC.3.4.22.37	ethnicity_details	asian	0.0268523	0.00629562	90	17	0.000136969	0.432933
EC.1.1.1.1	Progression	progression	-0.019038	0.0185379	90	90	0.308639	0.999154
EC.1.1.1.1	patient_age	patient_age	0.000247915	0.000823801	90	90	0.76432	0.999154
EC.1.1.1.1	sex	male	-0.0045368	0.0179626	90	90	0.802707	0.999154
EC.1.1.1.1	ethnicity_details	south asian	0.0645241	0.038432	90	90	0.0978044	0.999154
EC.1.1.1.1	ethnicity_details	asian	-0.0146895	0.0277892	90	90	0.60042	0.999154
EC.1.1.1.1	ethnicity_details	other	0.0412632	0.0586069	90	90	0.48346	0.999154
EC.1.1.1.1	TotalWeeklyAlcoholUnits	TotalWeeklyAlcoholUnits	0.000860665	0.000925119	90	90	0.357852	0.999154
EC.1.1.1.1	smoking_status	never	-0.013783	0.020065	90	90	0.49731	0.999154
EC.1.1.1.1	diagnosis	moderate dysplasia	0.00658899	0.0174964	90	90	0.707587	0.999154
EC.1.1.1.100	Progression	progression	-0.00107706	0.0169204	90	90	0.94941	0.999154
EC.1.1.1.100	patient_age	patient_age	0.000340626	0.00074206	90	90	0.647469	0.999154
EC.1.1.1.100	sex	male	-0.0038858	0.0160697	90	90	0.809873	0.999154
EC.1.1.1.100	ethnicity_details	south asian	0.0184972	0.0345591	90	90	0.593987	0.999154
EC.1.1.1.100	ethnicity_details	asian	-0.0157985	0.0247526	90	90	0.525129	0.999154
EC.1.1.1.100	ethnicity_details	other	0.052796	0.0529147	90	90	0.321508	0.999154
EC.1.1.1.100	TotalWeeklyAlcoholUnits	TotalWeeklyAlcoholUnits	-9.99826e-05	0.000832278	90	90	0.904753	0.999154
EC.1.1.1.100	smoking_status	never	-0.0171102	0.0179238	90	90	0.342878	0.999154
EC.1.1.1.100	diagnosis	moderate dysplasia	-0.0163604	0.0158205	90	90	0.304353	0.999154
EC.1.1.1.102	Progression	progression	-0.000963898	0.00113556	90	10	0.399457	0.999154
EC.1.1.1.102	patient_age	patient_age	-3.42658e-05	5.35644e-05	90	10	0.524227	0.999154
EC.1.1.1.102	sex	male	0.000160489	0.00127803	90	10	0.901075	0.999154
EC.1.1.1.102	ethnicity_details	south asian	-0.00197332	0.00253387	90	10	0.438804	0.999154
EC.1.1.1.102	ethnicity_details	asian	0.000597116	0.00192141	90	10	0.757674	0.999154
EC.1.1.1.102	ethnicity_details	other	-0.000425909	0.00377521	90	10	0.91046	0.999154
EC.1.1.1.102	TotalWeeklyAlcoholUnits	TotalWeeklyAlcoholUnits	-4.6767e-05	6.32624e-05	90	10	0.463514	0.999154
EC.1.1.1.102	smoking_status	never	-0.00207876	0.00140132	90	10	0.147477	0.999154
EC.1.1.1.102	diagnosis	moderate dysplasia	-8.52154e-05	0.0011392	90	10	0.940563	0.999154
EC.1.1.1.103	Progression	progression	-0.00534273	0.00997257	90	69	0.593623	0.999154
EC.1.1.1.103	patient_age	patient_age	-0.000655129	0.000436782	90	69	0.137577	0.999154
EC.1.1.1.103	sex	male	-0.0074852	0.00935276	90	69	0.425896	0.999154
EC.1.1.1.103	ethnicity_details	south asian	0.00946343	0.0203457	90	69	0.643101	0.999154
EC.1.1.1.103	ethnicity_details	asian	0.00116475	0.0145508	90	69	0.9364	0.999154
EC.1.1.1.103	ethnicity_details	other	0.0315652	0.0311822	90	69	0.314454	0.999154
EC.1.1.1.103	TotalWeeklyAlcoholUnits	TotalWeeklyAlcoholUnits	-0.00021923	0.000485278	90	69	0.652662	0.999154
EC.1.1.1.103	smoking_status	never	-0.0200968	0.0104844	90	69	0.0588303	0.999154
EC.1.1.1.103	diagnosis	moderate dysplasia	-0.00255866	0.00927374	90	69	0.783333	0.999154
EC.1.1.1.107	Progression	progression	-0.00194076	0.00326604	90	11	0.554683	0.999154
EC.1.1.1.107	patient_age	patient_age	-3.16357e-05	0.000143994	90	11	0.826732	0.999154
EC.1.1.1.107	sex	male	-0.00401832	0.00310833	90	11	0.208743	0.999154
EC.1.1.1.107	ethnicity_details	south asian	0.00405299	0.00671149	90	11	0.547972	0.999154
EC.1.1.1.107	ethnicity_details	asian	-0.000181425	0.0048238	90	11	0.970223	0.999154
EC.1.1.1.107	ethnicity_details	other	0.00882271	0.010263	90	11	0.39258	0.999154
EC.1.1.1.107	TotalWeeklyAlcoholUnits	TotalWeeklyAlcoholUnits	-4.40768e-05	0.00016075	90	11	0.78544	0.999154
EC.1.1.1.107	smoking_status	never	-0.00347591	0.00347898	90	11	0.325976	0.999154
EC.1.1.1.107	diagnosis	moderate dysplasia	0.00122599	0.0030577	90	11	0.689671	0.999154
EC.1.1.1.108	Progression	progression	0.00219804	0.00625537	90	52	0.726223	0.999154
EC.1.1.1.108	patient_age	patient_age	-0.000151615	0.000273975	90	52	0.581539	0.999154
EC.1.1.1.108	sex	male	-0.0019464	0.00586659	90	52	0.740925	0.999154
EC.1.1.1.108	ethnicity_details	south asian	0.00952811	0.012762	90	52	0.457493	0.999154
EC.1.1.1.108	ethnicity_details	asian	-0.00433285	0.00912709	90	52	0.636277	0.999154
EC.1.1.1.108	ethnicity_details	other	0.000636503	0.0195593	90	52	0.974121	0.999154
EC.1.1.1.108	TotalWeeklyAlcoholUnits	TotalWeeklyAlcoholUnits	-9.39311e-05	0.000304394	90	52	0.75844	0.999154
EC.1.1.1.108	smoking_status	never	-0.0120127	0.00657643	90	52	0.0714861	0.999154
EC.1.1.1.108	diagnosis	moderate dysplasia	-0.00231774	0.00581702	90	52	0.691367	0.999154
EC.1.1.1.11	Progression	progression	0.00252227	0.00531537	90	50	0.63642	0.999154
EC.1.1.1.11	patient_age	patient_age	-0.000142756	0.000232805	90	50	0.541483	0.999154
EC.1.1.1.11	sex	male	-0.000558318	0.00498501	90	50	0.911104	0.999154
EC.1.1.1.11	ethnicity_details	south asian	0.00749259	0.0108442	90	50	0.491611	0.999154
EC.1.1.1.11	ethnicity_details	asian	-0.00373556	0.00775555	90	50	0.63136	0.999154
EC.1.1.1.11	ethnicity_details	other	-0.00314158	0.0166201	90	50	0.850554	0.999154
EC.1.1.1.11	TotalWeeklyAlcoholUnits	TotalWeeklyAlcoholUnits	-3.81978e-05	0.000258652	90	50	0.882967	0.999154
EC.1.1.1.11	smoking_status	never	-0.00972732	0.00558819	90	50	0.0855822	0.999154
EC.1.1.1.11	diagnosis	moderate dysplasia	-0.00236555	0.0049429	90	50	0.633546	0.999154
EC.1.1.1.122	Progression	progression	-0.000730253	0.00911252	90	57	0.936328	0.999154
EC.1.1.1.122	patient_age	patient_age	-0.000138811	0.000399113	90	57	0.728905	0.999154
EC.1.1.1.122	sex	male	-0.00149328	0.00854616	90	57	0.861732	0.999154
EC.1.1.1.122	ethnicity_details	south asian	0.00407867	0.018591	90	57	0.826906	0.999154
EC.1.1.1.122	ethnicity_details	asian	-0.0067584	0.0132959	90	57	0.612637	0.999154
EC.1.1.1.122	ethnicity_details	other	0.0216791	0.028493	90	57	0.448979	0.999154
EC.1.1.1.122	TotalWeeklyAlcoholUnits	TotalWeeklyAlcoholUnits	-0.000205826	0.000443426	90	57	0.643784	0.999154
EC.1.1.1.122	smoking_status	never	-0.0161258	0.00958022	90	57	0.096228	0.999154
EC.1.1.1.122	diagnosis	moderate dysplasia	-0.00554783	0.00847396	90	57	0.514544	0.999154
EC.1.1.1.125	Progression	progression	0.00379533	0.00899014	90	67	0.674036	0.999154
EC.1.1.1.125	patient_age	patient_age	-2.16145e-05	0.000393753	90	67	0.95636	0.999154
EC.1.1.1.125	sex	male	-0.0036622	0.00843138	90	67	0.665201	0.999154
EC.1.1.1.125	ethnicity_details	south asian	-0.00320871	0.0183414	90	67	0.861566	0.999154
EC.1.1.1.125	ethnicity_details	asian	0.00882956	0.0131173	90	67	0.50281	0.999154
EC.1.1.1.125	ethnicity_details	other	-0.00716507	0.0281103	90	67	0.799461	0.999154
EC.1.1.1.125	TotalWeeklyAlcoholUnits	TotalWeeklyAlcoholUnits	-0.000119535	0.000437471	90	67	0.785373	0.999154
EC.1.1.1.125	smoking_status	never	0.000559624	0.00945156	90	67	0.952933	0.999154
EC.1.1.1.125	diagnosis	moderate dysplasia	-0.00984499	0.00836015	90	67	0.242444	0.999154
EC.1.1.1.130	Progression	progression	0.0309309	0.0104129	90	63	0.00392489	0.999154
EC.1.1.1.130	patient_age	patient_age	-0.000942443	0.000456069	90	63	0.0420218	0.999154
EC.1.1.1.130	sex	male	0.0125438	0.00976575	90	63	0.202684	0.999154
EC.1.1.1.130	ethnicity_details	south asian	0.0161463	0.0212441	90	63	0.449466	0.999154
EC.1.1.1.130	ethnicity_details	asian	-0.0259816	0.0151933	90	63	0.0911292	0.999154
EC.1.1.1.130	ethnicity_details	other	-0.0704619	0.0325591	90	63	0.0334376	0.999154
EC.1.1.1.130	TotalWeeklyAlcoholUnits	TotalWeeklyAlcoholUnits	0.000211011	0.000506706	90	63	0.678206	0.999154
EC.1.1.1.130	smoking_status	never	0.0105652	0.0109474	90	63	0.337408	0.999154
EC.1.1.1.130	diagnosis	moderate dysplasia	-0.00544444	0.00968325	90	63	0.575515	0.999154
EC.1.1.1.132	Progression	progression	-0.00231225	0.00142914	90	10	0.109614	0.999154
EC.1.1.1.132	patient_age	patient_age	-7.44339e-05	6.2594e-05	90	10	0.237897	0.999154
EC.1.1.1.132	sex	male	0.00122874	0.00134032	90	10	0.362027	0.999154
EC.1.1.1.132	ethnicity_details	south asian	-0.00253607	0.00291568	90	10	0.38701	0.999154
EC.1.1.1.132	ethnicity_details	asian	0.00179934	0.00208523	90	10	0.390774	0.999154
EC.1.1.1.132	ethnicity_details	other	-0.000681923	0.00446863	90	10	0.879096	0.999154
EC.1.1.1.132	TotalWeeklyAlcoholUnits	TotalWeeklyAlcoholUnits	-3.31721e-06	6.95437e-05	90	10	0.962075	0.999154
EC.1.1.1.132	smoking_status	never	0.000924163	0.00150249	90	10	0.540243	0.999154
EC.1.1.1.132	diagnosis	moderate dysplasia	-0.00113576	0.00132899	90	10	0.395324	0.999154
EC.1.1.1.133	Progression	progression	-0.00199043	0.0107857	90	90	0.854065	0.999154
EC.1.1.1.133	patient_age	patient_age	0.000560026	0.000472793	90	90	0.239739	0.999154
EC.1.1.1.133	sex	male	0.0160242	0.010199	90	90	0.121697	0.999154
EC.1.1.1.133	ethnicity_details	south asian	0.0227718	0.0220199	90	90	0.304207	0.999154
EC.1.1.1.133	ethnicity_details	asian	-0.00547621	0.0157651	90	90	0.729231	0.999154
EC.1.1.1.133	ethnicity_details	other	0.00867458	0.0337286	90	90	0.797709	0.999154
EC.1.1.1.133	TotalWeeklyAlcoholUnits	TotalWeeklyAlcoholUnits	-0.000622444	0.000528727	90	90	0.243427	0.999154
EC.1.1.1.133	smoking_status	never	-0.00468757	0.0113984	90	90	0.682086	0.999154
EC.1.1.1.133	diagnosis	moderate dysplasia	0.0134141	0.0100649	90	90	0.186532	0.999154
EC.1.1.1.136	Progression	progression	0.00196681	0.0161142	90	85	0.903278	0.999154
EC.1.1.1.136	patient_age	patient_age	0.000285254	0.00071165	90	85	0.689769	0.999154
EC.1.1.1.136	sex	male	0.0264342	0.0155434	90	85	0.101872	0.999154
EC.1.1.1.136	ethnicity_details	south asian	0.0266958	0.0331654	90	85	0.423829	0.999154
EC.1.1.1.136	ethnicity_details	asian	0.0139648	0.0238796	90	85	0.562835	0.999154
EC.1.1.1.136	ethnicity_details	other	-0.0360012	0.0506599	90	85	0.479455	0.999154
EC.1.1.1.136	TotalWeeklyAlcoholUnits	TotalWeeklyAlcoholUnits	0.000429174	0.000802168	90	85	0.595686	0.999154
EC.1.1.1.136	smoking_status	never	0.0134241	0.0173078	90	85	0.444208	0.999154
EC.1.1.1.136	diagnosis	moderate dysplasia	0.0225353	0.0151729	90	85	0.141885	0.999154
EC.1.1.1.137	Progression	progression	-0.0223099	0.0200699	90	89	0.269637	0.999154
EC.1.1.1.137	patient_age	patient_age	0.000224417	0.00087903	90	89	0.799146	0.999154
EC.1.1.1.137	sex	male	-0.0191352	0.0188225	90	89	0.312402	0.999154
EC.1.1.1.137	ethnicity_details	south asian	0.037308	0.0409459	90	89	0.364953	0.999154
EC.1.1.1.137	ethnicity_details	asian	-0.044703	0.0292836	90	89	0.130817	0.999154
EC.1.1.1.137	ethnicity_details	other	0.00074729	0.0627546	90	89	0.990529	0.999154
EC.1.1.1.137	TotalWeeklyAlcoholUnits	TotalWeeklyAlcoholUnits	0.00116389	0.000976627	90	89	0.236887	0.999154
EC.1.1.1.137	smoking_status	never	0.0108197	0.0211	90	89	0.609517	0.999154
EC.1.1.1.137	diagnosis	moderate dysplasia	0.0153086	0.0186635	90	89	0.414515	0.999154
EC.1.1.1.14	Progression	progression	-0.00504846	0.0104889	90	78	0.631606	0.999154
EC.1.1.1.14	patient_age	patient_age	-0.000621353	0.000459395	90	78	0.180011	0.999154
EC.1.1.1.14	sex	male	-0.00491062	0.00983697	90	78	0.619008	0.999154
EC.1.1.1.14	ethnicity_details	south asian	-0.0138818	0.021399	90	78	0.518384	0.999154
EC.1.1.1.14	ethnicity_details	asian	-0.00134197	0.0153041	90	78	0.930345	0.999154
EC.1.1.1.14	ethnicity_details	other	0.0137929	0.0327966	90	78	0.675205	0.999154
EC.1.1.1.14	TotalWeeklyAlcoholUnits	TotalWeeklyAlcoholUnits	-0.000260126	0.000510401	90	78	0.6117	0.999154
EC.1.1.1.14	smoking_status	never	-0.0142075	0.0110272	90	78	0.20132	0.999154
EC.1.1.1.14	diagnosis	moderate dysplasia	0.00262833	0.00975386	90	78	0.788265	0.999154
EC.1.1.1.140	Progression	progression	-0.00399528	0.010517	90	88	0.705035	0.999154
EC.1.1.1.140	patient_age	patient_age	-4.22495e-06	0.000460628	90	88	0.992705	0.999154
EC.1.1.1.140	sex	male	-0.000592878	0.00986336	90	88	0.952219	0.999154
EC.1.1.1.140	ethnicity_details	south asian	-0.00280935	0.0214564	90	88	0.896157	0.999154
EC.1.1.1.140	ethnicity_details	asian	-0.0169481	0.0153452	90	88	0.272706	0.999154
EC.1.1.1.140	ethnicity_details	other	0.0332514	0.0328846	90	88	0.31499	0.999154
EC.1.1.1.140	TotalWeeklyAlcoholUnits	TotalWeeklyAlcoholUnits	0.000277083	0.000511771	90	88	0.589722	0.999154
EC.1.1.1.140	smoking_status	never	-0.00942631	0.0110568	90	88	0.396463	0.999154
EC.1.1.1.140	diagnosis	moderate dysplasia	0.00734893	0.00978003	90	88	0.454603	0.999154
EC.1.1.1.157	Progression	progression	-0.0104457	0.0163377	90	90	0.524499	0.999154
EC.1.1.1.157	patient_age	patient_age	6.98261e-05	0.000720454	90	90	0.923036	0.999154
EC.1.1.1.157	sex	male	0.00499895	0.0162149	90	90	0.758858	0.999154
EC.1.1.1.157	ethnicity_details	south asian	0.0164977	0.0335666	90	90	0.624438	0.999154
EC.1.1.1.157	ethnicity_details	asian	-0.0266471	0.0240417	90	90	0.27109	0.999154
EC.1.1.1.157	ethnicity_details	other	0.00738825	0.0510745	90	90	0.885365	0.999154
EC.1.1.1.157	TotalWeeklyAlcoholUnits	TotalWeeklyAlcoholUnits	-0.000680482	0.000822256	90	90	0.410378	0.999154
EC.1.1.1.157	smoking_status	never	-0.0179233	0.0175702	90	90	0.310763	0.999154
EC.1.1.1.157	diagnosis	moderate dysplasia	0.012556	0.0156174	90	90	0.423857	0.999154
EC.1.1.1.159	Progression	progression	0.00376825	0.00809165	90	79	0.642747	0.999154
EC.1.1.1.159	patient_age	patient_age	2.14597e-05	0.000357081	90	79	0.95223	0.999154
EC.1.1.1.159	sex	male	0.00832201	0.00807351	90	79	0.3063	0.999154
EC.1.1.1.159	ethnicity_details	south asian	-0.0262583	0.0166392	90	79	0.118522	0.999154
EC.1.1.1.159	ethnicity_details	asian	0.00659189	0.0119134	90	79	0.581619	0.999154
EC.1.1.1.159	ethnicity_details	other	-0.0160571	0.0252934	90	79	0.527427	0.999154
EC.1.1.1.159	TotalWeeklyAlcoholUnits	TotalWeeklyAlcoholUnits	-0.000415332	0.00040803	90	79	0.311797	0.999154
EC.1.1.1.159	smoking_status	never	0.0118191	0.00871266	90	79	0.178757	0.999154
EC.1.1.1.159	diagnosis	moderate dysplasia	0.00618679	0.00775667	90	79	0.4275	0.999154
EC.1.1.1.169	Progression	progression	-0.00830674	0.0143885	90	90	0.565914	0.999154
EC.1.1.1.169	patient_age	patient_age	8.25078e-05	0.000639085	90	90	0.897654	0.999154
EC.1.1.1.169	sex	male	-0.00604301	0.014736	90	90	0.685117	0.999154
EC.1.1.1.169	ethnicity_details	south asian	-0.0251721	0.0298099	90	90	0.401558	0.999154
EC.1.1.1.169	ethnicity_details	asian	0.00444788	0.02138	90	90	0.83657	0.999154
EC.1.1.1.169	ethnicity_details	other	0.0618162	0.0451018	90	90	0.174685	0.999154
EC.1.1.1.169	TotalWeeklyAlcoholUnits	TotalWeeklyAlcoholUnits	0.000167768	0.000734714	90	90	0.820594	0.999154
EC.1.1.1.169	smoking_status	never	-0.014967	0.0156755	90	90	0.347851	0.999154
EC.1.1.1.169	diagnosis	moderate dysplasia	-0.00708009	0.0139715	90	90	0.613805	0.999154
EC.1.1.1.17	Progression	progression	-0.010957	0.00935012	90	89	0.244732	0.999154
EC.1.1.1.17	patient_age	patient_age	-0.000192221	0.00040952	90	89	0.640074	0.999154
EC.1.1.1.17	sex	male	-0.0131853	0.008769	90	89	0.136616	0.999154
EC.1.1.1.17	ethnicity_details	south asian	-0.0156403	0.0190758	90	89	0.414708	0.999154
EC.1.1.1.17	ethnicity_details	asian	-0.00421419	0.0136426	90	89	0.758201	0.999154
EC.1.1.1.17	ethnicity_details	other	0.0398626	0.0292359	90	89	0.176556	0.999154
EC.1.1.1.17	TotalWeeklyAlcoholUnits	TotalWeeklyAlcoholUnits	0.000767979	0.000454988	90	89	0.0953239	0.999154
EC.1.1.1.17	smoking_status	never	0.00403686	0.00983002	90	89	0.682415	0.999154
EC.1.1.1.17	diagnosis	moderate dysplasia	0.00574156	0.00869491	90	89	0.510935	0.999154
EC.1.1.1.173	Progression	progression	-0.00349036	0.00586897	90	19	0.553712	0.999154
EC.1.1.1.173	patient_age	patient_age	-6.94128e-05	0.000257051	90	19	0.787829	0.999154
EC.1.1.1.173	sex	male	-0.00426379	0.0055042	90	19	0.440835	0.999154
EC.1.1.1.173	ethnicity_details	south asian	0.00902926	0.0119737	90	19	0.453007	0.999154
EC.1.1.1.173	ethnicity_details	asian	0.016557	0.0085633	90	19	0.0567139	0.999154
EC.1.1.1.173	ethnicity_details	other	-0.00175095	0.0183511	90	19	0.924224	0.999154
EC.1.1.1.173	TotalWeeklyAlcoholUnits	TotalWeeklyAlcoholUnits	0.000190603	0.000285591	90	19	0.506438	0.999154
EC.1.1.1.173	smoking_status	never	0.0043861	0.0061702	90	19	0.479243	0.999154
EC.1.1.1.173	diagnosis	moderate dysplasia	-0.00597983	0.0054577	90	19	0.276512	0.999154
EC.1.1.1.18	Progression	progression	-0.00184636	0.0129072	90	90	0.886611	0.999154
EC.1.1.1.18	patient_age	patient_age	-0.000107983	0.000565312	90	90	0.848998	0.999154
EC.1.1.1.18	sex	male	0.00340804	0.012105	90	90	0.779023	0.999154
EC.1.1.1.18	ethnicity_details	south asian	0.00778268	0.0263327	90	90	0.768338	0.999154
EC.1.1.1.18	ethnicity_details	asian	-0.0103613	0.0188326	90	90	0.583728	0.999154
EC.1.1.1.18	ethnicity_details	other	-0.00366404	0.0403581	90	90	0.927888	0.999154
EC.1.1.1.18	TotalWeeklyAlcoholUnits	TotalWeeklyAlcoholUnits	-0.000794912	0.000628078	90	90	0.20932	0.999154
EC.1.1.1.18	smoking_status	never	-0.00752333	0.0135696	90	90	0.580835	0.999154
EC.1.1.1.18	diagnosis	moderate dysplasia	-0.0021353	0.0120027	90	90	0.85925	0.999154
EC.1.1.1.193	Progression	progression	0.0160722	0.0113262	90	90	0.159777	0.999154
EC.1.1.1.193	patient_age	patient_age	-0.000120494	0.000496071	90	90	0.808708	0.999154
EC.1.1.1.193	sex	male	0.00937854	0.0106223	90	90	0.37993	0.999154
EC.1.1.1.193	ethnicity_details	south asian	-0.0129785	0.0231074	90	90	0.575917	0.999154
EC.1.1.1.193	ethnicity_details	asian	0.0342054	0.0165259	90	90	0.0416976	0.999154
EC.1.1.1.193	ethnicity_details	other	-0.0172181	0.0354149	90	90	0.628167	0.999154
EC.1.1.1.193	TotalWeeklyAlcoholUnits	TotalWeeklyAlcoholUnits	-0.000258746	0.000551149	90	90	0.640013	0.999154
EC.1.1.1.193	smoking_status	never	0.00981325	0.0119076	90	90	0.412322	0.999154
EC.1.1.1.193	diagnosis	moderate dysplasia	-0.0097331	0.0105326	90	90	0.358215	0.999154
EC.1.1.1.2	Progression	progression	-0.000453545	0.0052121	90	23	0.930887	0.999154
EC.1.1.1.2	patient_age	patient_age	-0.000292928	0.000230586	90	23	0.207722	0.999154
EC.1.1.1.2	sex	male	-0.00174736	0.00529395	90	23	0.742316	0.999154
EC.1.1.1.2	ethnicity_details	south asian	-0.00220981	0.0107515	90	23	0.837685	0.999154
EC.1.1.1.2	ethnicity_details	asian	-0.00658273	0.00768585	90	23	0.394384	0.999154
EC.1.1.1.2	ethnicity_details	other	-0.00496194	0.0162859	90	23	0.761453	0.999154
EC.1.1.1.2	TotalWeeklyAlcoholUnits	TotalWeeklyAlcoholUnits	-0.000155859	0.000264354	90	23	0.557138	0.999154
EC.1.1.1.2	smoking_status	never	-0.00882099	0.00563269	90	23	0.121348	0.999154
EC.1.1.1.2	diagnosis	moderate dysplasia	-0.00373927	0.00504417	90	23	0.460692	0.999154
EC.1.1.1.202	Progression	progression	-0.000814322	0.00282028	90	13	0.773529	0.999154
EC.1.1.1.202	patient_age	patient_age	-0.000142584	0.000123523	90	13	0.25181	0.999154
EC.1.1.1.202	sex	male	-0.000103707	0.00264499	90	13	0.968821	0.999154
EC.1.1.1.202	ethnicity_details	south asian	-0.00128663	0.00575383	90	13	0.823629	0.999154
EC.1.1.1.202	ethnicity_details	asian	-0.00126293	0.00411501	90	13	0.75971	0.999154
EC.1.1.1.202	ethnicity_details	other	-0.00321195	0.00881843	90	13	0.716646	0.999154
EC.1.1.1.202	TotalWeeklyAlcoholUnits	TotalWeeklyAlcoholUnits	2.01565e-05	0.000137238	90	13	0.883602	0.999154
EC.1.1.1.202	smoking_status	never	-0.00142483	0.00296503	90	13	0.632151	0.999154
EC.1.1.1.202	diagnosis	moderate dysplasia	-0.0015846	0.00262264	90	13	0.547421	0.999154
EC.1.1.1.203	Progression	progression	0.000131943	0.00890876	90	55	0.98822	0.999154
EC.1.1.1.203	patient_age	patient_age	-9.34191e-05	0.000390189	90	55	0.811392	0.999154
EC.1.1.1.203	sex	male	0.0057239	0.00835506	90	55	0.495273	0.999154
EC.1.1.1.203	ethnicity_details	south asian	0.00900557	0.0181753	90	55	0.621618	0.999154
EC.1.1.1.203	ethnicity_details	asian	-0.00693721	0.0129986	90	55	0.595036	0.999154
EC.1.1.1.203	ethnicity_details	other	0.0140999	0.0278559	90	55	0.614127	0.999154
EC.1.1.1.203	TotalWeeklyAlcoholUnits	TotalWeeklyAlcoholUnits	-4.85867e-05	0.000433511	90	55	0.911043	0.999154
EC.1.1.1.203	smoking_status	never	-0.0141509	0.00936601	90	55	0.134758	0.999154
EC.1.1.1.203	diagnosis	moderate dysplasia	-0.00728227	0.00828448	90	55	0.38202	0.999154
EC.1.1.1.205	Progression	progression	-0.00222817	0.0089258	90	90	0.803511	0.999154
EC.1.1.1.205	patient_age	patient_age	-0.000191678	0.000390935	90	90	0.625259	0.999154
EC.1.1.1.205	sex	male	-0.0111006	0.00837104	90	90	0.188589	0.999154
EC.1.1.1.205	ethnicity_details	south asian	-0.00634743	0.0182101	90	90	0.728331	0.999154
EC.1.1.1.205	ethnicity_details	asian	0.0204981	0.0130235	90	90	0.119448	0.999154
EC.1.1.1.205	ethnicity_details	other	0.0090489	0.0279092	90	90	0.746612	0.999154
EC.1.1.1.205	TotalWeeklyAlcoholUnits	TotalWeeklyAlcoholUnits	0.000561002	0.00043434	90	90	0.200208	0.999154
EC.1.1.1.205	smoking_status	never	0.00589349	0.00938392	90	90	0.531765	0.999154
EC.1.1.1.205	diagnosis	moderate dysplasia	-0.00522417	0.00830032	90	90	0.530885	0.999154
EC.1.1.1.206	Progression	progression	0.00306673	0.00193283	90	10	0.117976	0.999154
EC.1.1.1.206	patient_age	patient_age	5.4966e-05	8.59028e-05	90	10	0.524276	0.999154
EC.1.1.1.206	sex	male	0.00097466	0.00187335	90	10	0.607576	0.999154
EC.1.1.1.206	ethnicity_details	south asian	0.00525304	0.0040076	90	10	0.194398	0.999154
EC.1.1.1.206	ethnicity_details	asian	-0.00225371	0.00289805	90	10	0.442034	0.999154
EC.1.1.1.206	ethnicity_details	other	-0.00103893	0.00611114	90	10	0.86544	0.999154
EC.1.1.1.206	TotalWeeklyAlcoholUnits	TotalWeeklyAlcoholUnits	-6.39369e-05	9.64763e-05	90	10	0.51138	0.999154
EC.1.1.1.206	smoking_status	never	-0.00537292	0.00209256	90	10	0.0153972	0.999154
EC.1.1.1.206	diagnosis	moderate dysplasia	-0.0025542	0.00182446	90	10	0.165829	0.999154
EC.1.1.1.215	Progression	progression	0.000504839	0.00851135	90	55	0.95285	0.999154
EC.1.1.1.215	patient_age	patient_age	5.55361e-05	0.000372783	90	55	0.881947	0.999154
EC.1.1.1.215	sex	male	0.00600649	0.00798235	90	55	0.453976	0.999154
EC.1.1.1.215	ethnicity_details	south asian	0.0031374	0.0173645	90	55	0.857077	0.999154
EC.1.1.1.215	ethnicity_details	asian	-0.0087108	0.0124187	90	55	0.485074	0.999154
EC.1.1.1.215	ethnicity_details	other	0.00336429	0.0266133	90	55	0.899721	0.999154
EC.1.1.1.215	TotalWeeklyAlcoholUnits	TotalWeeklyAlcoholUnits	-9.83723e-05	0.000414173	90	55	0.812864	0.999154
EC.1.1.1.215	smoking_status	never	-0.0143315	0.0089482	90	55	0.113183	0.999154
EC.1.1.1.215	diagnosis	moderate dysplasia	-0.0109887	0.00791491	90	55	0.168883	0.999154
EC.1.1.1.219	Progression	progression	0.0129733	0.0113564	90	77	0.256708	0.999154
EC.1.1.1.219	patient_age	patient_age	0.000393368	0.000497393	90	77	0.431364	0.999154
EC.1.1.1.219	sex	male	0.000218588	0.0106506	90	77	0.983677	0.999154
EC.1.1.1.219	ethnicity_details	south asian	0.0339696	0.023169	90	77	0.146522	0.999154
EC.1.1.1.219	ethnicity_details	asian	-0.011289	0.0165699	90	77	0.497655	0.999154
EC.1.1.1.219	ethnicity_details	other	0.0489518	0.0355092	90	77	0.171872	0.999154
EC.1.1.1.219	TotalWeeklyAlcoholUnits	TotalWeeklyAlcoholUnits	-0.00105328	0.000552618	90	77	0.0602451	0.999154
EC.1.1.1.219	smoking_status	never	-0.0315297	0.0119393	90	77	0.00994214	0.999154
EC.1.1.1.219	diagnosis	moderate dysplasia	-0.0117301	0.0105606	90	77	0.270007	0.999154
EC.1.1.1.22	Progression	progression	0.0105568	0.0173628	90	90	0.54495	0.999154
EC.1.1.1.22	patient_age	patient_age	0.000594939	0.00076322	90	90	0.437994	0.999154
EC.1.1.1.22	sex	male	0.0140924	0.0168144	90	90	0.405164	0.999154
EC.1.1.1.22	ethnicity_details	south asian	-0.0300583	0.0355443	90	90	0.40028	0.999154
EC.1.1.1.22	ethnicity_details	asian	0.000779475	0.0254777	90	90	0.97567	0.999154
EC.1.1.1.22	ethnicity_details	other	0.0139889	0.054297	90	90	0.797369	0.999154
EC.1.1.1.22	TotalWeeklyAlcoholUnits	TotalWeeklyAlcoholUnits	-0.00143817	0.000864461	90	90	0.100244	0.999154
EC.1.1.1.22	smoking_status	never	-0.00552173	0.0185435	90	90	0.766653	0.999154
EC.1.1.1.22	diagnosis	moderate dysplasia	-0.0121098	0.0163874	90	90	0.462163	0.999154
EC.1.1.1.220	Progression	progression	0.00144043	0.00756649	90	68	0.849518	0.999154
EC.1.1.1.220	patient_age	patient_age	-0.000118945	0.000334059	90	68	0.722745	0.999154
EC.1.1.1.220	sex	male	0.014317	0.00757467	90	68	0.0628946	0.999154
EC.1.1.1.220	ethnicity_details	south asian	-0.0192339	0.015568	90	68	0.220298	0.999154
EC.1.1.1.220	ethnicity_details	asian	0.0164574	0.0111437	90	68	0.143718	0.999154
EC.1.1.1.220	ethnicity_details	other	-0.0178712	0.0236503	90	68	0.452169	0.999154
EC.1.1.1.220	TotalWeeklyAlcoholUnits	TotalWeeklyAlcoholUnits	-0.000409372	0.00038199	90	68	0.287085	0.999154
EC.1.1.1.220	smoking_status	never	0.0035227	0.00815313	90	68	0.66686	0.999154
EC.1.1.1.220	diagnosis	moderate dysplasia	0.00220198	0.00726611	90	68	0.76265	0.999154
EC.1.1.1.23	Progression	progression	0.00895761	0.014094	90	90	0.526876	0.999154
EC.1.1.1.23	patient_age	patient_age	-0.000350272	0.000617294	90	90	0.57201	0.999154
EC.1.1.1.23	sex	male	0.0249863	0.013218	90	90	0.0623365	0.999154
EC.1.1.1.23	ethnicity_details	south asian	0.0108419	0.0287541	90	90	0.707129	0.999154
EC.1.1.1.23	ethnicity_details	asian	-0.010006	0.0205643	90	90	0.627894	0.999154
EC.1.1.1.23	ethnicity_details	other	0.00482144	0.0440691	90	90	0.913154	0.999154
EC.1.1.1.23	TotalWeeklyAlcoholUnits	TotalWeeklyAlcoholUnits	-0.00093453	0.000685831	90	90	0.176825	0.999154
EC.1.1.1.23	smoking_status	never	-0.0158947	0.0148174	90	90	0.286628	0.999154
EC.1.1.1.23	diagnosis	moderate dysplasia	-0.0164811	0.0131064	90	90	0.212237	0.999154
EC.1.1.1.25	Progression	progression	-0.00117957	0.012227	90	90	0.923389	0.999154
EC.1.1.1.25	patient_age	patient_age	-0.00055233	0.00053632	90	90	0.306192	0.999154
EC.1.1.1.25	sex	male	-0.0222085	0.0116301	90	90	0.0604063	0.999154
EC.1.1.1.25	ethnicity_details	south asian	-0.020414	0.0249771	90	90	0.416187	0.999154
EC.1.1.1.25	ethnicity_details	asian	0.0214578	0.0178917	90	90	0.233946	0.999154
EC.1.1.1.25	ethnicity_details	other	-0.0296832	0.0382375	90	90	0.439898	0.999154
EC.1.1.1.25	TotalWeeklyAlcoholUnits	TotalWeeklyAlcoholUnits	0.00044862	0.000602099	90	90	0.458559	0.999154
EC.1.1.1.25	smoking_status	never	0.0128111	0.0129622	90	90	0.326034	0.999154
EC.1.1.1.25	diagnosis	moderate dysplasia	-0.00353978	0.0114403	90	90	0.757825	0.999154
EC.1.1.1.26	Progression	progression	-0.00264184	0.0113142	90	74	0.81601	0.999154
EC.1.1.1.26	patient_age	patient_age	-0.000282432	0.00049714	90	74	0.571573	0.999154
EC.1.1.1.26	sex	male	-0.00455472	0.0109213	90	74	0.678533	0.999154
EC.1.1.1.26	ethnicity_details	south asian	-0.0131159	0.0231521	90	74	0.572653	0.999154
EC.1.1.1.26	ethnicity_details	asian	0.000398988	0.0165947	90	74	0.980879	0.999154
EC.1.1.1.26	ethnicity_details	other	0.0192727	0.0353825	90	74	0.587582	0.999154
EC.1.1.1.26	TotalWeeklyAlcoholUnits	TotalWeeklyAlcoholUnits	-0.000162032	0.000562332	90	74	0.77407	0.999154
EC.1.1.1.26	smoking_status	never	-0.00952596	0.0120697	90	74	0.432348	0.999154
EC.1.1.1.26	diagnosis	moderate dysplasia	-0.00400447	0.0106613	90	74	0.708283	0.999154
EC.1.1.1.261	Progression	progression	-0.00952758	0.00938509	90	60	0.314477	0.999154
EC.1.1.1.261	patient_age	patient_age	-0.000236912	0.000442024	90	60	0.593507	0.999154
EC.1.1.1.261	sex	male	0.00998932	0.0105184	90	60	0.352758	0.999154
EC.1.1.1.261	ethnicity_details	south asian	-0.0227724	0.0208988	90	60	0.279827	0.999154
EC.1.1.1.261	ethnicity_details	asian	0.00162709	0.0158273	90	60	0.918724	0.999154
EC.1.1.1.261	ethnicity_details	other	0.000259381	0.0311574	90	60	0.993379	0.999154
EC.1.1.1.261	TotalWeeklyAlcoholUnits	TotalWeeklyAlcoholUnits	-0.000283644	0.000521308	90	60	0.589264	0.999154
EC.1.1.1.261	smoking_status	never	-0.00942881	0.0115397	90	60	0.420537	0.999154
EC.1.1.1.261	diagnosis	moderate dysplasia	0.00398168	0.00940058	90	60	0.673065	0.999154
EC.1.1.1.262	Progression	progression	0.0115211	0.0170715	90	90	0.501702	0.999154
EC.1.1.1.262	patient_age	patient_age	0.00103761	0.000747704	90	90	0.169075	0.999154
EC.1.1.1.262	sex	male	0.0324456	0.0160105	90	90	0.0460431	0.999154
EC.1.1.1.262	ethnicity_details	south asian	-0.00680987	0.0348287	90	90	0.845478	0.999154
EC.1.1.1.262	ethnicity_details	asian	0.00593192	0.0249087	90	90	0.812377	0.999154
EC.1.1.1.262	ethnicity_details	other	-0.0136738	0.0533792	90	90	0.798483	0.999154
EC.1.1.1.262	TotalWeeklyAlcoholUnits	TotalWeeklyAlcoholUnits	-0.000577805	0.000830721	90	90	0.488728	0.999154
EC.1.1.1.262	smoking_status	never	0.000752295	0.0179477	90	90	0.96667	0.999154
EC.1.1.1.262	diagnosis	moderate dysplasia	0.00203067	0.0158752	90	90	0.898538	0.999154
EC.1.1.1.264	Progression	progression	0.000564813	0.00762636	90	59	0.941217	0.999154
EC.1.1.1.264	patient_age	patient_age	-0.000184623	0.000356344	90	59	0.60586	0.999154
EC.1.1.1.264	sex	male	0.0046055	0.00836469	90	59	0.586875	0.999154
EC.1.1.1.264	ethnicity_details	south asian	-0.00123528	0.0168035	90	59	0.941614	0.999154
EC.1.1.1.264	ethnicity_details	asian	0.00162836	0.0126421	90	59	0.898206	0.999154
EC.1.1.1.264	ethnicity_details	other	0.02237	0.0251363	90	59	0.376186	0.999154
EC.1.1.1.264	TotalWeeklyAlcoholUnits	TotalWeeklyAlcoholUnits	-0.000551974	0.00041718	90	59	0.192566	0.999154
EC.1.1.1.264	smoking_status	never	-0.0197705	0.00920373	90	59	0.0393243	0.999154
EC.1.1.1.264	diagnosis	moderate dysplasia	-0.0100094	0.00757694	90	59	0.190398	0.999154
EC.1.1.1.267	Progression	progression	0.00893105	0.0109223	90	90	0.416004	0.999154
EC.1.1.1.267	patient_age	patient_age	-0.000138914	0.000479439	90	90	0.772765	0.999154
EC.1.1.1.267	sex	male	0.0103854	0.0104551	90	90	0.32416	0.999154
EC.1.1.1.267	ethnicity_details	south asian	-0.0369707	0.0223274	90	90	0.101686	0.999154
EC.1.1.1.267	ethnicity_details	asian	0.0254222	0.0159997	90	90	0.116028	0.999154
EC.1.1.1.267	ethnicity_details	other	-0.053864	0.0341578	90	90	0.118827	0.999154
EC.1.1.1.267	TotalWeeklyAlcoholUnits	TotalWeeklyAlcoholUnits	-3.55933e-05	0.000540166	90	90	0.947637	0.999154
EC.1.1.1.267	smoking_status	never	0.0136038	0.011613	90	90	0.244958	0.999154
EC.1.1.1.267	diagnosis	moderate dysplasia	0.00013278	0.01025	90	90	0.989697	0.999154
EC.1.1.1.27	Progression	progression	-0.0151096	0.0170805	90	90	0.379017	0.999154
EC.1.1.1.27	patient_age	patient_age	-0.000635251	0.000748097	90	90	0.398329	0.999154
EC.1.1.1.27	sex	male	-0.0288428	0.0160189	90	90	0.075543	0.999154
EC.1.1.1.27	ethnicity_details	south asian	-0.00100696	0.034847	90	90	0.977019	0.999154
EC.1.1.1.27	ethnicity_details	asian	-0.00835679	0.0249218	90	90	0.738261	0.999154
EC.1.1.1.27	ethnicity_details	other	0.0413034	0.0534072	90	90	0.441584	0.999154
EC.1.1.1.27	TotalWeeklyAlcoholUnits	TotalWeeklyAlcoholUnits	0.00089132	0.000831157	90	90	0.286772	0.999154
EC.1.1.1.27	smoking_status	never	0.00240319	0.0179572	90	90	0.893874	0.999154
EC.1.1.1.27	diagnosis	moderate dysplasia	0.00455866	0.0158836	90	90	0.774851	0.999154
EC.1.1.1.271	Progression	progression	-0.00542873	0.0148463	90	89	0.715638	0.999154
EC.1.1.1.271	patient_age	patient_age	0.00070391	0.000653803	90	89	0.284927	0.999154
EC.1.1.1.271	sex	male	0.0168144	0.014586	90	89	0.253845	0.999154
EC.1.1.1.271	ethnicity_details	south asian	-0.0544806	0.0304544	90	89	0.0774562	0.999154
EC.1.1.1.271	ethnicity_details	asian	0.00234928	0.0218236	90	89	0.914549	0.999154
EC.1.1.1.271	ethnicity_details	other	-0.0381311	0.0464198	90	89	0.413992	0.999154
EC.1.1.1.271	TotalWeeklyAlcoholUnits	TotalWeeklyAlcoholUnits	-0.000582908	0.000744184	90	89	0.435814	0.999154
EC.1.1.1.271	smoking_status	never	0.0159175	0.0159254	90	89	0.320566	0.999154
EC.1.1.1.271	diagnosis	moderate dysplasia	0.00825529	0.0141163	90	89	0.560403	0.999154
EC.1.1.1.276	Progression	progression	0.00258793	0.00432864	90	26	0.551621	0.999154
EC.1.1.1.276	patient_age	patient_age	0.000125422	0.000189587	90	26	0.51016	0.999154
EC.1.1.1.276	sex	male	-0.00582925	0.00405961	90	26	0.154926	0.999154
EC.1.1.1.276	ethnicity_details	south asian	0.000625844	0.00883114	90	26	0.94368	0.999154
EC.1.1.1.276	ethnicity_details	asian	-0.000661005	0.00631584	90	26	0.916909	0.999154
EC.1.1.1.276	ethnicity_details	other	-0.00437919	0.0135348	90	26	0.747123	0.999154
EC.1.1.1.276	TotalWeeklyAlcoholUnits	TotalWeeklyAlcoholUnits	-8.96279e-05	0.000210637	90	26	0.671608	0.999154
EC.1.1.1.276	smoking_status	never	-0.00465028	0.00455081	90	26	0.309929	0.999154
EC.1.1.1.276	diagnosis	moderate dysplasia	-0.00655693	0.00402531	90	26	0.107261	0.999154
EC.1.1.1.28	Progression	progression	0.0119976	0.018282	90	90	0.513546	0.999154
EC.1.1.1.28	patient_age	patient_age	0.000184374	0.00080072	90	90	0.818477	0.999154
EC.1.1.1.28	sex	male	0.037273	0.0171457	90	90	0.0326693	0.999154
EC.1.1.1.28	ethnicity_details	south asian	0.0095474	0.0372982	90	90	0.798628	0.999154
EC.1.1.1.28	ethnicity_details	asian	0.00908321	0.0266749	90	90	0.734361	0.999154
EC.1.1.1.28	ethnicity_details	other	-0.0200135	0.057164	90	90	0.727178	0.999154
EC.1.1.1.28	TotalWeeklyAlcoholUnits	TotalWeeklyAlcoholUnits	-0.000453806	0.000889623	90	90	0.611379	0.999154
EC.1.1.1.28	smoking_status	never	0.0114238	0.0192203	90	90	0.553949	0.999154
EC.1.1.1.28	diagnosis	moderate dysplasia	0.0155198	0.0170009	90	90	0.364046	0.999154
EC.1.1.1.281	Progression	progression	-0.00259881	0.00436106	90	51	0.552916	0.999154
EC.1.1.1.281	patient_age	patient_age	-0.000403595	0.000191007	90	51	0.0377196	0.999154
EC.1.1.1.281	sex	male	0.00347407	0.00409001	90	51	0.398192	0.999154
EC.1.1.1.281	ethnicity_details	south asian	-0.00346365	0.00889728	90	51	0.698094	0.999154
EC.1.1.1.281	ethnicity_details	asian	-0.00164141	0.00636314	90	51	0.797104	0.999154
EC.1.1.1.281	ethnicity_details	other	0.0234026	0.0136361	90	51	0.0899924	0.999154
EC.1.1.1.281	TotalWeeklyAlcoholUnits	TotalWeeklyAlcoholUnits	-0.000121445	0.000212214	90	51	0.568742	0.999154
EC.1.1.1.281	smoking_status	never	0.00274621	0.00458489	90	51	0.550886	0.999154
EC.1.1.1.281	diagnosis	moderate dysplasia	-0.000447475	0.00405546	90	51	0.912417	0.999154
EC.1.1.1.284	Progression	progression	0.00188148	0.017048	90	89	0.912512	0.999154
EC.1.1.1.284	patient_age	patient_age	0.00024629	0.000803345	90	89	0.759979	0.999154
EC.1.1.1.284	sex	male	0.0172632	0.0191335	90	89	0.376208	0.999154
EC.1.1.1.284	ethnicity_details	south asian	0.0233388	0.0379887	90	89	0.541053	0.999154
EC.1.1.1.284	ethnicity_details	asian	0.0207331	0.0287823	90	89	0.475981	0.999154
EC.1.1.1.284	ethnicity_details	other	0.0177051	0.0566239	90	89	0.755345	0.999154
EC.1.1.1.284	TotalWeeklyAlcoholUnits	TotalWeeklyAlcoholUnits	0.000254088	0.000947892	90	89	0.789916	0.999154
EC.1.1.1.284	smoking_status	never	0.000536652	0.0209873	90	89	0.979765	0.999154
EC.1.1.1.284	diagnosis	moderate dysplasia	0.00681616	0.017085	90	89	0.691022	0.999154
EC.1.1.1.29	Progression	progression	0.00563913	0.018331	90	89	0.759164	0.999154
EC.1.1.1.29	patient_age	patient_age	-0.000315915	0.000802866	90	89	0.695008	0.999154
EC.1.1.1.29	sex	male	0.0286565	0.0171917	90	89	0.0994481	0.999154
EC.1.1.1.29	ethnicity_details	south asian	-0.00534348	0.0373982	90	89	0.886744	0.999154
EC.1.1.1.29	ethnicity_details	asian	-0.0075362	0.0267463	90	89	0.778851	0.999154
EC.1.1.1.29	ethnicity_details	other	-0.0638815	0.0573172	90	89	0.268391	0.999154
EC.1.1.1.29	TotalWeeklyAlcoholUnits	TotalWeeklyAlcoholUnits	-0.000833263	0.000892007	90	89	0.353041	0.999154
EC.1.1.1.29	smoking_status	never	0.0194061	0.0192718	90	89	0.316986	0.999154
EC.1.1.1.29	diagnosis	moderate dysplasia	0.0229765	0.0170464	90	89	0.181503	0.999154
EC.1.1.1.290	Progression	progression	-0.00447424	0.0144176	90	80	0.757116	0.999154
EC.1.1.1.290	patient_age	patient_age	0.000454566	0.000631468	90	80	0.473712	0.999154
EC.1.1.1.290	sex	male	0.00735964	0.0135215	90	80	0.587756	0.999154
EC.1.1.1.290	ethnicity_details	south asian	-0.0342802	0.0294143	90	80	0.24731	0.999154
EC.1.1.1.290	ethnicity_details	asian	0.0270883	0.0210365	90	80	0.201569	0.999154
EC.1.1.1.290	ethnicity_details	other	-0.0160204	0.045081	90	80	0.723249	0.999154
EC.1.1.1.290	smoking_status	never	0.00903371	0.0151576	90	80	0.552868	0.999154
EC.1.1.1.290	diagnosis	moderate dysplasia	0.00718821	0.0134073	90	80	0.593348	0.999154
EC.1.1.1.292	Progression	progression	-0.00126521	0.00346992	90	16	0.716356	0.999154
EC.1.1.1.292	patient_age	patient_age	2.42722e-06	0.000151977	90	16	0.987297	0.999154
EC.1.1.1.292	sex	male	-0.00447397	0.00325426	90	16	0.173031	0.999154
EC.1.1.1.292	ethnicity_details	south asian	0.00563161	0.00707921	90	16	0.428669	0.999154
EC.1.1.1.292	ethnicity_details	asian	-0.00147404	0.00506289	90	16	0.771693	0.999154
EC.1.1.1.292	ethnicity_details	other	0.00845179	0.0108497	90	16	0.438287	0.999154
EC.1.1.1.292	TotalWeeklyAlcoholUnits	TotalWeeklyAlcoholUnits	-8.30908e-05	0.000168851	90	16	0.623999	0.999154
EC.1.1.1.292	smoking_status	never	-0.00458489	0.00364802	90	16	0.212477	0.999154
EC.1.1.1.292	diagnosis	moderate dysplasia	-0.000650861	0.00322677	90	16	0.840658	0.999154
EC.1.1.1.3	Progression	progression	0.000715686	0.00558938	90	90	0.898466	0.999154
EC.1.1.1.3	patient_age	patient_age	-0.000299164	0.000245636	90	90	0.226912	0.999154
EC.1.1.1.3	sex	male	-0.00170862	0.00540266	90	90	0.753423	0.999154
EC.1.1.1.3	ethnicity_details	south asian	0.00366073	0.0114395	90	90	0.749812	0.999154
EC.1.1.1.3	ethnicity_details	asian	-0.00917868	0.00819959	90	90	0.26637	0.999154
EC.1.1.1.3	ethnicity_details	other	-0.00817141	0.0174793	90	90	0.641545	0.999154
EC.1.1.1.3	TotalWeeklyAlcoholUnits	TotalWeeklyAlcoholUnits	0.000221268	0.000278007	90	90	0.428792	0.999154
EC.1.1.1.3	smoking_status	never	0.00220209	0.00596555	90	90	0.713024	0.999154
EC.1.1.1.3	diagnosis	moderate dysplasia	0.00128407	0.00527042	90	90	0.808206	0.999154
EC.1.1.1.30	Progression	progression	0.00171446	0.0160849	90	79	0.915383	0.999154
EC.1.1.1.30	patient_age	patient_age	0.00023143	0.000704493	90	79	0.743388	0.999154
EC.1.1.1.30	sex	male	0.00948086	0.0150852	90	79	0.531475	0.999154
EC.1.1.1.30	ethnicity_details	south asian	0.0119727	0.0328159	90	79	0.71619	0.999154
EC.1.1.1.30	ethnicity_details	asian	-0.0026075	0.0234692	90	79	0.911813	0.999154
EC.1.1.1.30	ethnicity_details	other	0.0806903	0.0502943	90	79	0.112575	0.999154
EC.1.1.1.30	TotalWeeklyAlcoholUnits	TotalWeeklyAlcoholUnits	-0.000109366	0.000782712	90	79	0.889227	0.999154
EC.1.1.1.30	smoking_status	never	-0.00655423	0.0169105	90	79	0.699353	0.999154
EC.1.1.1.30	diagnosis	moderate dysplasia	-0.0250332	0.0149578	90	79	0.0981168	0.999154
EC.1.1.1.303	Progression	progression	0.00935175	0.0136086	90	90	0.493994	0.999154
EC.1.1.1.303	patient_age	patient_age	-0.000297399	0.000600241	90	90	0.621639	0.999154
EC.1.1.1.303	sex	male	-0.00223399	0.0135285	90	90	0.869306	0.999154
EC.1.1.1.303	ethnicity_details	south asian	0.0239053	0.027967	90	90	0.395245	0.999154
EC.1.1.1.303	ethnicity_details	asian	0.032648	0.020029	90	90	0.107067	0.999154
EC.1.1.1.303	ethnicity_details	other	0.0437619	0.0425417	90	90	0.306809	0.999154
EC.1.1.1.303	TotalWeeklyAlcoholUnits	TotalWeeklyAlcoholUnits	0.000607909	0.000685322	90	90	0.377718	0.999154
EC.1.1.1.303	smoking_status	never	-0.00517948	0.0146408	90	90	0.724444	0.999154
EC.1.1.1.303	diagnosis	moderate dysplasia	-0.00115592	0.0130199	90	90	0.929481	0.999154
EC.1.1.1.304	Progression	progression	0.0066	0.0100891	90	87	0.515563	0.999154
EC.1.1.1.304	patient_age	patient_age	-0.000199077	0.000467537	90	87	0.671441	0.999154
EC.1.1.1.304	sex	male	-0.00890919	0.0108273	90	87	0.41838	0.999154
EC.1.1.1.304	ethnicity_details	south asian	-0.005221	0.0219933	90	87	0.813067	0.999154
EC.1.1.1.304	ethnicity_details	asian	0.00798738	0.0164353	90	87	0.629823	0.999154
EC.1.1.1.304	ethnicity_details	other	0.00140889	0.0330114	90	87	0.966065	0.999154
EC.1.1.1.304	TotalWeeklyAlcoholUnits	TotalWeeklyAlcoholUnits	0.000202777	0.00054332	90	87	0.71078	0.999154
EC.1.1.1.304	smoking_status	never	-0.00441971	0.0119475	90	87	0.713847	0.999154
EC.1.1.1.304	diagnosis	moderate dysplasia	0.00458596	0.00993926	90	87	0.645823	0.999154
EC.1.1.1.306	Progression	progression	-0.00818429	0.0170954	90	90	0.633427	0.999154
EC.1.1.1.306	patient_age	patient_age	-0.000411082	0.000748749	90	90	0.584517	0.999154
EC.1.1.1.306	sex	male	-0.0301532	0.0160329	90	90	0.0636502	0.999154
EC.1.1.1.306	ethnicity_details	south asian	-0.0031059	0.0348774	90	90	0.929263	0.999154
EC.1.1.1.306	ethnicity_details	asian	0.0324788	0.0249435	90	90	0.196621	0.999154
EC.1.1.1.306	ethnicity_details	other	0.0292524	0.0534538	90	90	0.585733	0.999154
EC.1.1.1.306	TotalWeeklyAlcoholUnits	TotalWeeklyAlcoholUnits	0.00118817	0.000831882	90	90	0.157102	0.999154
EC.1.1.1.306	smoking_status	never	0.0100146	0.0179728	90	90	0.578939	0.999154
EC.1.1.1.306	diagnosis	moderate dysplasia	-0.00997798	0.0158974	90	90	0.532022	0.999154
EC.1.1.1.308	Progression	progression	0.00502745	0.00488049	90	28	0.306062	0.999154
EC.1.1.1.308	patient_age	patient_age	-1.57199e-05	0.000213757	90	28	0.941559	0.999154
EC.1.1.1.308	sex	male	-0.0107883	0.00457716	90	28	0.0208691	0.999154
EC.1.1.1.308	ethnicity_details	south asian	0.00200921	0.009957	90	28	0.840594	0.999154
EC.1.1.1.308	ethnicity_details	asian	-0.00443287	0.00712102	90	28	0.53538	0.999154
EC.1.1.1.308	ethnicity_details	other	0.0194729	0.0152603	90	28	0.205631	0.999154
EC.1.1.1.308	TotalWeeklyAlcoholUnits	TotalWeeklyAlcoholUnits	2.3317e-05	0.00023749	90	28	0.922034	0.999154
EC.1.1.1.308	smoking_status	never	-0.00768235	0.00513098	90	28	0.138264	0.999154
EC.1.1.1.308	diagnosis	moderate dysplasia	-0.00445953	0.00453849	90	28	0.328766	0.999154
EC.1.1.1.31	Progression	progression	-0.00576107	0.0184886	90	90	0.756175	0.999154
EC.1.1.1.31	patient_age	patient_age	0.000103569	0.000811816	90	90	0.898806	0.999154
EC.1.1.1.31	sex	male	-0.0116028	0.0177438	90	90	0.515613	0.999154
EC.1.1.1.31	ethnicity_details	south asian	0.0123782	0.0378061	90	90	0.744217	0.999154
EC.1.1.1.31	ethnicity_details	asian	0.0245618	0.0270945	90	90	0.367386	0.999154
EC.1.1.1.31	ethnicity_details	other	0.0886032	0.0578202	90	90	0.129473	0.999154
EC.1.1.1.31	TotalWeeklyAlcoholUnits	TotalWeeklyAlcoholUnits	0.000368703	0.000915847	90	90	0.688409	0.999154
EC.1.1.1.31	smoking_status	never	-0.0134973	0.0196793	90	90	0.494815	0.999154
EC.1.1.1.31	diagnosis	moderate dysplasia	-0.0244147	0.0173723	90	90	0.163911	0.999154
EC.1.1.1.312	Progression	progression	-0.00141203	0.00536231	90	38	0.792977	0.999154
EC.1.1.1.312	patient_age	patient_age	6.23533e-05	0.000234861	90	38	0.791314	0.999154
EC.1.1.1.312	sex	male	0.0020824	0.00502904	90	38	0.679927	0.999154
EC.1.1.1.312	ethnicity_details	south asian	0.00494613	0.01094	90	38	0.65241	0.999154
EC.1.1.1.312	ethnicity_details	asian	0.00226459	0.00782405	90	38	0.772994	0.999154
EC.1.1.1.312	ethnicity_details	other	0.0102469	0.0167669	90	38	0.54284	0.999154
EC.1.1.1.312	TotalWeeklyAlcoholUnits	TotalWeeklyAlcoholUnits	4.86826e-05	0.000260937	90	38	0.852471	0.999154
EC.1.1.1.312	smoking_status	never	-0.00335303	0.00563754	90	38	0.553677	0.999154
EC.1.1.1.312	diagnosis	moderate dysplasia	-0.0068463	0.00498655	90	38	0.173603	0.999154
EC.1.1.1.333	Progression	progression	-0.00240941	0.00638449	90	59	0.706919	0.999154
EC.1.1.1.333	patient_age	patient_age	-0.000145873	0.000280988	90	59	0.605106	0.999154
EC.1.1.1.333	sex	male	-0.00237544	0.00624296	90	59	0.704839	0.999154
EC.1.1.1.333	ethnicity_details	south asian	0.0101826	0.0130875	90	59	0.438853	0.999154
EC.1.1.1.333	ethnicity_details	asian	0.00371277	0.00937989	90	59	0.6933	0.999154
EC.1.1.1.333	ethnicity_details	other	0.0274869	0.0199636	90	59	0.172531	0.999154
EC.1.1.1.333	TotalWeeklyAlcoholUnits	TotalWeeklyAlcoholUnits	2.21646e-06	0.000319367	90	59	0.99448	0.999154
EC.1.1.1.333	smoking_status	never	-0.00527204	0.00683948	90	59	0.443082	0.999154
EC.1.1.1.333	diagnosis	moderate dysplasia	0.00013096	0.00605566	90	59	0.982802	0.999154
EC.1.1.1.335	Progression	progression	0.00153094	0.00654374	90	50	0.815675	0.999154
EC.1.1.1.335	patient_age	patient_age	5.14116e-05	0.00028759	90	50	0.858583	0.999154
EC.1.1.1.335	sex	male	-0.00296787	0.00632747	90	50	0.64157	0.999154
EC.1.1.1.335	ethnicity_details	south asian	-0.00681202	0.0133933	90	50	0.612452	0.999154
EC.1.1.1.335	ethnicity_details	asian	0.00342782	0.00960012	90	50	0.722003	0.999154
EC.1.1.1.335	ethnicity_details	other	-0.00566307	0.0204638	90	50	0.782769	0.999154
EC.1.1.1.335	TotalWeeklyAlcoholUnits	TotalWeeklyAlcoholUnits	0.00018518	0.00032554	90	50	0.571296	0.999154
EC.1.1.1.335	smoking_status	never	0.00371896	0.00698504	90	50	0.595946	0.999154
EC.1.1.1.335	diagnosis	moderate dysplasia	-0.00364487	0.00617145	90	50	0.556646	0.999154
EC.1.1.1.336	Progression	progression	0.00442205	0.0113733	90	81	0.698449	0.999154
EC.1.1.1.336	patient_age	patient_age	0.000118917	0.00049813	90	81	0.811929	0.999154
EC.1.1.1.336	sex	male	0.00405381	0.0106664	90	81	0.704912	0.999154
EC.1.1.1.336	ethnicity_details	south asian	0.0140985	0.0232033	90	81	0.545168	0.999154
EC.1.1.1.336	ethnicity_details	asian	0.0147226	0.0165945	90	81	0.377633	0.999154
EC.1.1.1.336	ethnicity_details	other	-0.0276174	0.0355619	90	81	0.439684	0.999154
EC.1.1.1.336	TotalWeeklyAlcoholUnits	TotalWeeklyAlcoholUnits	-3.80495e-05	0.000553437	90	81	0.945359	0.999154
EC.1.1.1.336	smoking_status	never	-0.0146006	0.011957	90	81	0.225639	0.999154
EC.1.1.1.336	diagnosis	moderate dysplasia	-0.0163304	0.0105763	90	81	0.126522	0.999154
EC.1.1.1.338	Progression	progression	0.000467022	0.00358817	90	16	0.89677	0.999154
EC.1.1.1.338	patient_age	patient_age	-4.30067e-05	0.000157159	90	16	0.785059	0.999154
EC.1.1.1.338	sex	male	-0.00519911	0.00336532	90	16	0.126376	0.999154
EC.1.1.1.338	ethnicity_details	south asian	0.0107227	0.00732063	90	16	0.14692	0.999154
EC.1.1.1.338	ethnicity_details	asian	-0.00150819	0.00523563	90	16	0.77405	0.999154
EC.1.1.1.338	ethnicity_details	other	0.00592752	0.0112197	90	16	0.598743	0.999154
EC.1.1.1.338	TotalWeeklyAlcoholUnits	TotalWeeklyAlcoholUnits	1.25971e-05	0.000174611	90	16	0.942669	0.999154
EC.1.1.1.338	smoking_status	never	-0.00115972	0.00377249	90	16	0.759335	0.999154
EC.1.1.1.338	diagnosis	moderate dysplasia	-0.000383646	0.0033368	90	16	0.908754	0.999154
EC.1.1.1.339	Progression	progression	0.00474457	0.0119144	90	85	0.691527	0.999154
EC.1.1.1.339	patient_age	patient_age	0.000316171	0.00052183	90	85	0.546304	0.999154
EC.1.1.1.339	sex	male	0.0149831	0.0111739	90	85	0.183746	0.999154
EC.1.1.1.339	ethnicity_details	south asian	0.0250651	0.0243073	90	85	0.305565	0.999154
EC.1.1.1.339	ethnicity_details	asian	-0.00873698	0.017384	90	85	0.616636	0.999154
EC.1.1.1.339	ethnicity_details	other	0.0352177	0.0372538	90	85	0.34733	0.999154
EC.1.1.1.339	TotalWeeklyAlcoholUnits	TotalWeeklyAlcoholUnits	-0.000979067	0.000579768	90	85	0.0951673	0.999154
EC.1.1.1.339	smoking_status	never	-0.0160223	0.0125259	90	85	0.204548	0.999154
EC.1.1.1.339	diagnosis	moderate dysplasia	0.00651071	0.0110795	90	85	0.558431	0.999154
EC.1.1.1.34	Progression	progression	0.00902187	0.00462836	90	30	0.0547693	0.999154
EC.1.1.1.34	patient_age	patient_age	0.000275636	0.000202715	90	30	0.177737	0.999154
EC.1.1.1.34	sex	male	0.00592374	0.0043407	90	30	0.176174	0.999154
EC.1.1.1.34	ethnicity_details	south asian	0.0192235	0.00944261	90	30	0.0450777	0.999154
EC.1.1.1.34	ethnicity_details	asian	0.00837875	0.00675315	90	30	0.218336	0.999154
EC.1.1.1.34	ethnicity_details	other	0.0212017	0.0144719	90	30	0.146835	0.999154
EC.1.1.1.34	TotalWeeklyAlcoholUnits	TotalWeeklyAlcoholUnits	-8.57419e-05	0.000225222	90	30	0.704435	0.999154
EC.1.1.1.34	smoking_status	never	-0.00052368	0.00486591	90	30	0.914565	0.999154
EC.1.1.1.34	diagnosis	moderate dysplasia	0.00019975	0.00430403	90	30	0.963099	0.999154
EC.1.1.1.343	Progression	progression	-0.00676304	0.0127596	90	90	0.597556	0.999154
EC.1.1.1.343	patient_age	patient_age	0.000118657	0.00055885	90	90	0.832395	0.999154
EC.1.1.1.343	sex	male	-0.0184153	0.0119666	90	90	0.127776	0.999154
EC.1.1.1.343	ethnicity_details	south asian	0.00957037	0.0260317	90	90	0.71411	0.999154
EC.1.1.1.343	ethnicity_details	asian	-0.00557357	0.0186173	90	90	0.765429	0.999154
EC.1.1.1.343	ethnicity_details	other	-0.0264268	0.0398967	90	90	0.509631	0.999154
EC.1.1.1.343	TotalWeeklyAlcoholUnits	TotalWeeklyAlcoholUnits	0.00105342	0.000620898	90	90	0.0936575	0.999154
EC.1.1.1.343	smoking_status	never	0.00968553	0.0134145	90	90	0.472388	0.999154
EC.1.1.1.343	diagnosis	moderate dysplasia	0.00631975	0.0118655	90	90	0.595776	0.999154
EC.1.1.1.346	Progression	progression	-0.0125321	0.0195462	90	90	0.523257	0.999154
EC.1.1.1.346	patient_age	patient_age	-0.000340318	0.000856091	90	90	0.692039	0.999154
EC.1.1.1.346	sex	male	-0.0215009	0.0183314	90	90	0.244316	0.999154
EC.1.1.1.346	ethnicity_details	south asian	-0.00564172	0.0398774	90	90	0.887849	0.999154
EC.1.1.1.346	ethnicity_details	asian	0.0414994	0.0285195	90	90	0.149547	0.999154
EC.1.1.1.346	ethnicity_details	other	0.0497066	0.061117	90	90	0.418459	0.999154
EC.1.1.1.346	TotalWeeklyAlcoholUnits	TotalWeeklyAlcoholUnits	0.00107186	0.000951142	90	90	0.263146	0.999154
EC.1.1.1.346	smoking_status	never	-0.00776012	0.0205494	90	90	0.706704	0.999154
EC.1.1.1.346	diagnosis	moderate dysplasia	-0.0236529	0.0181765	90	90	0.196893	0.999154
EC.1.1.1.35	Progression	progression	0.00960713	0.0198421	90	87	0.629581	0.999154
EC.1.1.1.35	patient_age	patient_age	-0.000225804	0.000869049	90	87	0.795664	0.999154
EC.1.1.1.35	sex	male	0.016918	0.0186088	90	87	0.366007	0.999154
EC.1.1.1.35	ethnicity_details	south asian	0.0141897	0.040481	90	87	0.726865	0.999154
EC.1.1.1.35	ethnicity_details	asian	0.0103592	0.0289511	90	87	0.721424	0.999154
EC.1.1.1.35	ethnicity_details	other	0.0562166	0.0620421	90	87	0.367602	0.999154
EC.1.1.1.35	TotalWeeklyAlcoholUnits	TotalWeeklyAlcoholUnits	0.000307507	0.000965538	90	87	0.750949	0.999154
EC.1.1.1.35	smoking_status	never	-0.02518	0.0208605	90	87	0.230962	0.999154
EC.1.1.1.35	diagnosis	moderate dysplasia	-0.0265566	0.0184516	90	87	0.15398	0.999154
EC.1.1.1.350	Progression	progression	-0.000995197	0.00221238	90	19	0.654049	0.999154
EC.1.1.1.350	patient_age	patient_age	0.000109898	9.68986e-05	90	19	0.260117	0.999154
EC.1.1.1.350	sex	male	-0.000896531	0.00207488	90	19	0.666839	0.999154
EC.1.1.1.350	ethnicity_details	south asian	0.00348591	0.00451362	90	19	0.442207	0.999154
EC.1.1.1.350	ethnicity_details	asian	-0.00180032	0.00322804	90	19	0.578597	0.999154
EC.1.1.1.350	ethnicity_details	other	-0.00360081	0.00691766	90	19	0.604136	0.999154
EC.1.1.1.350	TotalWeeklyAlcoholUnits	TotalWeeklyAlcoholUnits	0.000150587	0.000107657	90	19	0.165748	0.999154
EC.1.1.1.350	smoking_status	never	0.0007577	0.00232593	90	19	0.745455	0.999154
EC.1.1.1.350	diagnosis	moderate dysplasia	0.0028118	0.00205735	90	19	0.175544	0.999154
EC.1.1.1.36	Progression	progression	0.00252543	0.0148913	90	71	0.865759	0.999154
EC.1.1.1.36	patient_age	patient_age	0.000141135	0.000652213	90	71	0.829231	0.999154
EC.1.1.1.36	sex	male	0.011524	0.0139657	90	71	0.411733	0.999154
EC.1.1.1.36	ethnicity_details	south asian	0.0147442	0.0303806	90	71	0.628779	0.999154
EC.1.1.1.36	ethnicity_details	asian	0.00178655	0.0217276	90	71	0.934673	0.999154
EC.1.1.1.36	ethnicity_details	other	0.0808628	0.046562	90	71	0.0862945	0.999154
EC.1.1.1.36	TotalWeeklyAlcoholUnits	TotalWeeklyAlcoholUnits	-0.00015825	0.000724627	90	71	0.827683	0.999154
EC.1.1.1.36	smoking_status	never	-0.011062	0.0156556	90	71	0.481877	0.999154
EC.1.1.1.36	diagnosis	moderate dysplasia	-0.0236127	0.0138478	90	71	0.0920449	0.999154
EC.1.1.1.363	Progression	progression	-0.00636769	0.0118889	90	90	0.593723	0.999154
EC.1.1.1.363	patient_age	patient_age	0.000204994	0.000520716	90	90	0.694867	0.999154
EC.1.1.1.363	sex	male	-0.0137051	0.01115	90	90	0.222616	0.999154
EC.1.1.1.363	ethnicity_details	south asian	0.0131216	0.0242554	90	90	0.590026	0.999154
EC.1.1.1.363	ethnicity_details	asian	-0.00130513	0.0173469	90	90	0.940214	0.999154
EC.1.1.1.363	ethnicity_details	other	0.00390007	0.0371743	90	90	0.916708	0.999154
EC.1.1.1.363	TotalWeeklyAlcoholUnits	TotalWeeklyAlcoholUnits	0.000906014	0.000578531	90	90	0.121282	0.999154
EC.1.1.1.363	smoking_status	never	0.00376594	0.0124992	90	90	0.763971	0.999154
EC.1.1.1.363	diagnosis	moderate dysplasia	-0.000354774	0.0110558	90	90	0.974481	0.999154
EC.1.1.1.367	Progression	progression	-0.000864897	0.0190416	90	80	0.963885	0.999154
EC.1.1.1.367	patient_age	patient_age	0.000169714	0.000833992	90	80	0.839264	0.999154
EC.1.1.1.367	sex	male	-0.013801	0.0178581	90	80	0.441912	0.999154
EC.1.1.1.367	ethnicity_details	south asian	-0.00630671	0.038848	90	80	0.871445	0.999154
EC.1.1.1.367	ethnicity_details	asian	0.0130566	0.0277833	90	80	0.639672	0.999154
EC.1.1.1.367	ethnicity_details	other	-0.0517622	0.0595393	90	80	0.387241	0.999154
EC.1.1.1.367	TotalWeeklyAlcoholUnits	TotalWeeklyAlcoholUnits	0.00124373	0.000926588	90	80	0.183306	0.999154
EC.1.1.1.367	smoking_status	never	0.0414964	0.0200189	90	80	0.041405	0.999154
EC.1.1.1.367	diagnosis	moderate dysplasia	-0.00124783	0.0177073	90	80	0.943995	0.999154
EC.1.1.1.369	Progression	progression	-0.00184636	0.0129072	90	90	0.886611	0.999154
EC.1.1.1.369	patient_age	patient_age	-0.000107983	0.000565312	90	90	0.848998	0.999154
EC.1.1.1.369	sex	male	0.00340804	0.012105	90	90	0.779023	0.999154
EC.1.1.1.369	ethnicity_details	south asian	0.00778268	0.0263327	90	90	0.768338	0.999154
EC.1.1.1.369	ethnicity_details	asian	-0.0103613	0.0188326	90	90	0.583728	0.999154
EC.1.1.1.369	ethnicity_details	other	-0.00366404	0.0403581	90	90	0.927888	0.999154
EC.1.1.1.369	TotalWeeklyAlcoholUnits	TotalWeeklyAlcoholUnits	-0.000794912	0.000628078	90	90	0.20932	0.999154
EC.1.1.1.369	smoking_status	never	-0.00752333	0.0135696	90	90	0.580835	0.999154
EC.1.1.1.369	diagnosis	moderate dysplasia	-0.0021353	0.0120027	90	90	0.85925	0.999154
EC.1.1.1.37	Progression	progression	0.0139615	0.0103217	90	90	0.179984	0.999154
EC.1.1.1.37	patient_age	patient_age	-7.02237e-05	0.000452075	90	90	0.876948	0.999154
EC.1.1.1.37	sex	male	0.00897407	0.00968023	90	90	0.356688	0.999154
EC.1.1.1.37	ethnicity_details	south asian	-0.0254447	0.0210581	90	90	0.230488	0.999154
EC.1.1.1.37	ethnicity_details	asian	0.0292933	0.0150603	90	90	0.0552796	0.999154
EC.1.1.1.37	ethnicity_details	other	-0.0559434	0.032274	90	90	0.0868791	0.999154
EC.1.1.1.37	TotalWeeklyAlcoholUnits	TotalWeeklyAlcoholUnits	0.000271313	0.000502269	90	90	0.590576	0.999154
EC.1.1.1.37	smoking_status	never	0.0140444	0.0108515	90	90	0.199309	0.999154
EC.1.1.1.37	diagnosis	moderate dysplasia	-0.0105746	0.00959845	90	90	0.273895	0.999154
EC.1.1.1.376	Progression	progression	0.00177057	0.00793	90	51	0.823891	0.999154
EC.1.1.1.376	patient_age	patient_age	-2.30816e-05	0.000347321	90	51	0.94718	0.999154
EC.1.1.1.376	sex	male	0.00542398	0.00743714	90	51	0.467942	0.999154
EC.1.1.1.376	ethnicity_details	south asian	0.00245807	0.0161785	90	51	0.879621	0.999154
EC.1.1.1.376	ethnicity_details	asian	-0.00501851	0.0115705	90	51	0.66565	0.999154
EC.1.1.1.376	ethnicity_details	other	-0.000969203	0.0247955	90	51	0.968918	0.999154
EC.1.1.1.376	TotalWeeklyAlcoholUnits	TotalWeeklyAlcoholUnits	-4.21145e-05	0.000385884	90	51	0.913366	0.999154
EC.1.1.1.376	smoking_status	never	-0.0137562	0.00833701	90	51	0.102861	0.999154
EC.1.1.1.376	diagnosis	moderate dysplasia	-0.00826677	0.00737431	90	51	0.265632	0.999154
EC.1.1.1.377	Progression	progression	-0.00349036	0.00586897	90	19	0.553712	0.999154
EC.1.1.1.377	patient_age	patient_age	-6.94128e-05	0.000257051	90	19	0.787829	0.999154
EC.1.1.1.377	sex	male	-0.00426379	0.0055042	90	19	0.440835	0.999154
EC.1.1.1.377	ethnicity_details	south asian	0.00902926	0.0119737	90	19	0.453007	0.999154
EC.1.1.1.377	ethnicity_details	asian	0.016557	0.0085633	90	19	0.0567139	0.999154
EC.1.1.1.377	ethnicity_details	other	-0.00175095	0.0183511	90	19	0.924224	0.999154
EC.1.1.1.377	TotalWeeklyAlcoholUnits	TotalWeeklyAlcoholUnits	0.000190603	0.000285591	90	19	0.506438	0.999154
EC.1.1.1.377	smoking_status	never	0.0043861	0.0061702	90	19	0.479243	0.999154
EC.1.1.1.377	diagnosis	moderate dysplasia	-0.00597983	0.0054577	90	19	0.276512	0.999154
EC.1.1.1.378	Progression	progression	-0.00349036	0.00586897	90	19	0.553712	0.999154
EC.1.1.1.378	patient_age	patient_age	-6.94128e-05	0.000257051	90	19	0.787829	0.999154
EC.1.1.1.378	sex	male	-0.00426379	0.0055042	90	19	0.440835	0.999154
EC.1.1.1.378	ethnicity_details	south asian	0.00902926	0.0119737	90	19	0.453007	0.999154
EC.1.1.1.378	ethnicity_details	asian	0.016557	0.0085633	90	19	0.0567139	0.999154
EC.1.1.1.378	ethnicity_details	other	-0.00175095	0.0183511	90	19	0.924224	0.999154
EC.1.1.1.378	TotalWeeklyAlcoholUnits	TotalWeeklyAlcoholUnits	0.000190603	0.000285591	90	19	0.506438	0.999154
EC.1.1.1.378	smoking_status	never	0.0043861	0.0061702	90	19	0.479243	0.999154
EC.1.1.1.378	diagnosis	moderate dysplasia	-0.00597983	0.0054577	90	19	0.276512	0.999154
EC.1.1.1.38	Progression	progression	-0.00941972	0.0142723	90	90	0.511149	0.999154
EC.1.1.1.38	patient_age	patient_age	-0.000182368	0.000625103	90	90	0.77124	0.999154
EC.1.1.1.38	sex	male	-0.00330513	0.0133852	90	90	0.8056	0.999154
EC.1.1.1.38	ethnicity_details	south asian	0.0180247	0.0291178	90	90	0.537658	0.999154
EC.1.1.1.38	ethnicity_details	asian	-0.00587095	0.0208244	90	90	0.778728	0.999154
EC.1.1.1.38	ethnicity_details	other	0.0210385	0.0446266	90	90	0.638613	0.999154
EC.1.1.1.38	TotalWeeklyAlcoholUnits	TotalWeeklyAlcoholUnits	0.000904531	0.000694507	90	90	0.196514	0.999154
EC.1.1.1.38	smoking_status	never	0.016239	0.0150048	90	90	0.282392	0.999154
EC.1.1.1.38	diagnosis	moderate dysplasia	0.0198753	0.0132722	90	90	0.138193	0.999154
EC.1.1.1.381	Progression	progression	0.00736527	0.0147723	90	90	0.619933	0.999154
EC.1.1.1.381	patient_age	patient_age	-0.000632021	0.00065853	90	90	0.34035	0.999154
EC.1.1.1.381	sex	male	0.00818418	0.0144178	90	90	0.575437	0.999154
EC.1.1.1.381	ethnicity_details	south asian	-0.0124841	0.0307344	90	90	0.685889	0.999154
EC.1.1.1.381	ethnicity_details	asian	-0.0145754	0.0222768	90	90	0.517195	0.999154
EC.1.1.1.381	ethnicity_details	other	-0.0771078	0.0468162	90	90	0.103521	0.999154
EC.1.1.1.381	TotalWeeklyAlcoholUnits	TotalWeeklyAlcoholUnits	-0.000316619	0.000741291	90	90	0.671597	0.999154
EC.1.1.1.381	smoking_status	never	0.00569403	0.0160924	90	90	0.725883	0.999154
EC.1.1.1.381	diagnosis	moderate dysplasia	-0.00503216	0.0139872	90	90	0.72007	0.999154
EC.1.1.1.385	Progression	progression	-0.00376285	0.00349249	90	38	0.285743	0.999154
EC.1.1.1.385	patient_age	patient_age	-0.00012324	0.000153211	90	38	0.423871	0.999154
EC.1.1.1.385	sex	male	-0.00223015	0.00328708	90	38	0.50405	0.999154
EC.1.1.1.385	ethnicity_details	south asian	0.00121259	0.00713771	90	38	0.865615	0.999154
EC.1.1.1.385	ethnicity_details	asian	-0.00469814	0.00511089	90	38	0.364528	0.999154
EC.1.1.1.385	ethnicity_details	other	0.00708116	0.0109334	90	38	0.519083	0.999154
EC.1.1.1.385	TotalWeeklyAlcoholUnits	TotalWeeklyAlcoholUnits	-0.000121882	0.000170419	90	38	0.478913	0.999154
EC.1.1.1.385	smoking_status	never	-0.00120201	0.00368343	90	38	0.746489	0.999154
EC.1.1.1.385	diagnosis	moderate dysplasia	0.00306153	0.00325309	90	38	0.349887	0.999154
EC.1.1.1.4	Progression	progression	0.00935175	0.0136086	90	90	0.493994	0.999154
EC.1.1.1.4	patient_age	patient_age	-0.000297399	0.000600241	90	90	0.621639	0.999154
EC.1.1.1.4	sex	male	-0.00223399	0.0135285	90	90	0.869306	0.999154
EC.1.1.1.4	ethnicity_details	south asian	0.0239053	0.027967	90	90	0.395245	0.999154
EC.1.1.1.4	ethnicity_details	asian	0.032648	0.020029	90	90	0.107067	0.999154
EC.1.1.1.4	ethnicity_details	other	0.0437619	0.0425417	90	90	0.306809	0.999154
EC.1.1.1.4	TotalWeeklyAlcoholUnits	TotalWeeklyAlcoholUnits	0.000607909	0.000685322	90	90	0.377718	0.999154
EC.1.1.1.4	smoking_status	never	-0.00517948	0.0146408	90	90	0.724444	0.999154
EC.1.1.1.4	diagnosis	moderate dysplasia	-0.00115592	0.0130199	90	90	0.929481	0.999154
EC.1.1.1.40	Progression	progression	0.012708	0.0160398	90	90	0.430541	0.999154
EC.1.1.1.40	patient_age	patient_age	0.000261246	0.000702516	90	90	0.710971	0.999154
EC.1.1.1.40	sex	male	0.0308085	0.0150429	90	90	0.0438362	0.999154
EC.1.1.1.40	ethnicity_details	south asian	-0.0240313	0.0327238	90	90	0.464872	0.999154
EC.1.1.1.40	ethnicity_details	asian	-0.00599757	0.0234033	90	90	0.7984	0.999154
EC.1.1.1.40	ethnicity_details	other	-0.0357494	0.0501531	90	90	0.47804	0.999154
EC.1.1.1.40	TotalWeeklyAlcoholUnits	TotalWeeklyAlcoholUnits	-0.000715626	0.000780515	90	90	0.36197	0.999154
EC.1.1.1.40	smoking_status	never	0.00714798	0.016863	90	90	0.672787	0.999154
EC.1.1.1.40	diagnosis	moderate dysplasia	-0.000908064	0.0149158	90	90	0.951607	0.999154
EC.1.1.1.41	Progression	progression	-0.00149957	0.0121357	90	88	0.901969	0.999154
EC.1.1.1.41	patient_age	patient_age	0.000103258	0.000531526	90	88	0.846459	0.999154
EC.1.1.1.41	sex	male	0.00454988	0.0113815	90	88	0.690397	0.999154
EC.1.1.1.41	ethnicity_details	south asian	0.0304793	0.0247589	90	88	0.221913	0.999154
EC.1.1.1.41	ethnicity_details	asian	0.00824705	0.017707	90	88	0.64266	0.999154
EC.1.1.1.41	ethnicity_details	other	0.0505455	0.037946	90	88	0.186631	0.999154
EC.1.1.1.41	TotalWeeklyAlcoholUnits	TotalWeeklyAlcoholUnits	-0.000529139	0.00059054	90	88	0.372927	0.999154
EC.1.1.1.41	smoking_status	never	-0.00984088	0.0127586	90	88	0.442794	0.999154
EC.1.1.1.41	diagnosis	moderate dysplasia	0.00628649	0.0112853	90	88	0.579049	0.999154
EC.1.1.1.42	Progression	progression	0.0253361	0.0157756	90	90	0.113836	0.999154
EC.1.1.1.42	patient_age	patient_age	0.000113782	0.000697555	90	90	0.870891	0.999154
EC.1.1.1.42	sex	male	0.0278431	0.0151131	90	90	0.0788327	0.999154
EC.1.1.1.42	ethnicity_details	south asian	0.0256451	0.032523	90	90	0.433226	0.999154
EC.1.1.1.42	ethnicity_details	asian	0.00448048	0.0234274	90	90	0.849537	0.999154
EC.1.1.1.42	ethnicity_details	other	0.00582117	0.0496829	90	90	0.907026	0.999154
EC.1.1.1.42	TotalWeeklyAlcoholUnits	TotalWeeklyAlcoholUnits	-0.000958584	0.000780417	90	90	0.227237	0.999154
EC.1.1.1.42	smoking_status	never	-0.0166182	0.0169032	90	90	0.334001	0.999154
EC.1.1.1.42	diagnosis	moderate dysplasia	-0.0106111	0.0148135	90	90	0.47618	0.999154
EC.1.1.1.44	Progression	progression	-0.00676304	0.0127596	90	90	0.597556	0.999154
EC.1.1.1.44	patient_age	patient_age	0.000118657	0.00055885	90	90	0.832395	0.999154
EC.1.1.1.44	sex	male	-0.0184153	0.0119666	90	90	0.127776	0.999154
EC.1.1.1.44	ethnicity_details	south asian	0.00957037	0.0260317	90	90	0.71411	0.999154
EC.1.1.1.44	ethnicity_details	asian	-0.00557357	0.0186173	90	90	0.765429	0.999154
EC.1.1.1.44	ethnicity_details	other	-0.0264268	0.0398967	90	90	0.509631	0.999154
EC.1.1.1.44	TotalWeeklyAlcoholUnits	TotalWeeklyAlcoholUnits	0.00105342	0.000620898	90	90	0.0936575	0.999154
EC.1.1.1.44	smoking_status	never	0.00968553	0.0134145	90	90	0.472388	0.999154
EC.1.1.1.44	diagnosis	moderate dysplasia	0.00631975	0.0118655	90	90	0.595776	0.999154
EC.1.1.1.47	Progression	progression	-0.00211712	0.00538369	90	37	0.695183	0.999154
EC.1.1.1.47	patient_age	patient_age	0.000162732	0.000235797	90	37	0.492107	0.999154
EC.1.1.1.47	sex	male	-0.000396341	0.00504909	90	37	0.937628	0.999154
EC.1.1.1.47	ethnicity_details	south asian	0.00575585	0.0109836	90	37	0.6017	0.999154
EC.1.1.1.47	ethnicity_details	asian	-0.00893513	0.00785524	90	37	0.258736	0.999154
EC.1.1.1.47	ethnicity_details	other	0.0202677	0.0168337	90	37	0.232141	0.999154
EC.1.1.1.47	TotalWeeklyAlcoholUnits	TotalWeeklyAlcoholUnits	-0.000190739	0.000261977	90	37	0.468694	0.999154
EC.1.1.1.47	smoking_status	never	-0.0098594	0.00566001	90	37	0.0853625	0.999154
EC.1.1.1.47	diagnosis	moderate dysplasia	-0.00404782	0.00500643	90	37	0.421187	0.999154
EC.1.1.1.48	Progression	progression	0.000209393	0.00638852	90	41	0.973934	0.999154
EC.1.1.1.48	patient_age	patient_age	3.07187e-05	0.000279807	90	41	0.912854	0.999154
EC.1.1.1.48	sex	male	-0.00716399	0.00599146	90	41	0.235346	0.999154
EC.1.1.1.48	ethnicity_details	south asian	0.0014097	0.0130336	90	41	0.914141	0.999154
EC.1.1.1.48	ethnicity_details	asian	-0.00342325	0.00932136	90	41	0.714404	0.999154
EC.1.1.1.48	ethnicity_details	other	0.018526	0.0199756	90	41	0.356491	0.999154
EC.1.1.1.48	TotalWeeklyAlcoholUnits	TotalWeeklyAlcoholUnits	-0.000220544	0.000310873	90	41	0.480118	0.999154
EC.1.1.1.48	smoking_status	never	-0.00711699	0.00671641	90	41	0.292497	0.999154
EC.1.1.1.48	diagnosis	moderate dysplasia	-0.00706309	0.00594085	90	41	0.237995	0.999154
EC.1.1.1.49	Progression	progression	-0.00636769	0.0118889	90	90	0.593723	0.999154
EC.1.1.1.49	patient_age	patient_age	0.000204994	0.000520716	90	90	0.694867	0.999154
EC.1.1.1.49	sex	male	-0.0137051	0.01115	90	90	0.222616	0.999154
EC.1.1.1.49	ethnicity_details	south asian	0.0131216	0.0242554	90	90	0.590026	0.999154
EC.1.1.1.49	ethnicity_details	asian	-0.00130513	0.0173469	90	90	0.940214	0.999154
EC.1.1.1.49	ethnicity_details	other	0.00390007	0.0371743	90	90	0.916708	0.999154
EC.1.1.1.49	TotalWeeklyAlcoholUnits	TotalWeeklyAlcoholUnits	0.000906014	0.000578531	90	90	0.121282	0.999154
EC.1.1.1.49	smoking_status	never	0.00376594	0.0124992	90	90	0.763971	0.999154
EC.1.1.1.49	diagnosis	moderate dysplasia	-0.000354774	0.0110558	90	90	0.974481	0.999154
EC.1.1.1.53	Progression	progression	0.0041361	0.00698861	90	23	0.556238	0.999154
EC.1.1.1.53	patient_age	patient_age	-4.52893e-05	0.000318189	90	23	0.887196	0.999154
EC.1.1.1.53	sex	male	-0.0108615	0.00717263	90	23	0.142613	0.999154
EC.1.1.1.53	ethnicity_details	south asian	-0.000795229	0.0149041	90	23	0.957605	0.999154
EC.1.1.1.53	ethnicity_details	asian	-0.0107772	0.0109814	90	23	0.332911	0.999154
EC.1.1.1.53	ethnicity_details	other	0.0102033	0.0225266	90	23	0.651827	0.999154
EC.1.1.1.53	TotalWeeklyAlcoholUnits	TotalWeeklyAlcoholUnits	-1.55871e-05	0.000364235	90	23	0.966069	0.999154
EC.1.1.1.53	smoking_status	never	-0.00761099	0.00795895	90	23	0.346207	0.999154
EC.1.1.1.53	diagnosis	moderate dysplasia	-0.00929237	0.00676154	90	23	0.173464	0.999154
EC.1.1.1.56	Progression	progression	-0.00219727	0.00430934	90	24	0.611535	0.999154
EC.1.1.1.56	patient_age	patient_age	4.49621e-05	0.000188742	90	24	0.812319	0.999154
EC.1.1.1.56	sex	male	-0.00360325	0.0040415	90	24	0.375302	0.999154
EC.1.1.1.56	ethnicity_details	south asian	0.000498886	0.00879176	90	24	0.95489	0.999154
EC.1.1.1.56	ethnicity_details	asian	-0.00432821	0.00628767	90	24	0.493215	0.999154
EC.1.1.1.56	ethnicity_details	other	0.00827563	0.0134744	90	24	0.540843	0.999154
EC.1.1.1.56	TotalWeeklyAlcoholUnits	TotalWeeklyAlcoholUnits	-0.000195314	0.000209698	90	24	0.354445	0.999154
EC.1.1.1.56	smoking_status	never	-0.00721206	0.00453052	90	24	0.115355	0.999154
EC.1.1.1.56	diagnosis	moderate dysplasia	-0.00316743	0.00400736	90	24	0.431629	0.999154
EC.1.1.1.57	Progression	progression	-0.0042493	0.00874271	90	86	0.62831	0.999154
EC.1.1.1.57	patient_age	patient_age	-0.00014504	0.000384437	90	86	0.706974	0.999154
EC.1.1.1.57	sex	male	0.00182027	0.00848998	90	86	0.830942	0.999154
EC.1.1.1.57	ethnicity_details	south asian	-0.0131038	0.0179042	90	86	0.466392	0.999154
EC.1.1.1.57	ethnicity_details	asian	-0.011277	0.0128335	90	86	0.382206	0.999154
EC.1.1.1.57	ethnicity_details	other	-0.0138667	0.0273395	90	86	0.613456	0.999154
EC.1.1.1.57	TotalWeeklyAlcoholUnits	TotalWeeklyAlcoholUnits	-0.000890885	0.000435897	90	86	0.0443761	0.999154
EC.1.1.1.57	smoking_status	never	-0.00691405	0.00934584	90	86	0.461595	0.999154
EC.1.1.1.57	diagnosis	moderate dysplasia	-0.00330367	0.0082631	90	86	0.6904	0.999154
EC.1.1.1.58	Progression	progression	-0.00445974	0.00694736	90	82	0.52285	0.999154
EC.1.1.1.58	patient_age	patient_age	-0.000294729	0.000304812	90	82	0.336532	0.999154
EC.1.1.1.58	sex	male	0.00145958	0.00662282	90	82	0.826536	0.999154
EC.1.1.1.58	ethnicity_details	south asian	-0.0127779	0.0141953	90	82	0.370775	0.999154
EC.1.1.1.58	ethnicity_details	asian	-0.0121148	0.01017	90	82	0.23709	0.999154
EC.1.1.1.58	ethnicity_details	other	-0.0161651	0.0217267	90	82	0.459156	0.999154
EC.1.1.1.58	TotalWeeklyAlcoholUnits	TotalWeeklyAlcoholUnits	-0.000410001	0.000342645	90	82	0.235943	0.999154
EC.1.1.1.58	smoking_status	never	-0.00893434	0.00737297	90	82	0.229446	0.999154
EC.1.1.1.58	diagnosis	moderate dysplasia	0.00259719	0.006507	90	82	0.690935	0.999154
EC.1.1.1.6	Progression	progression	0.000204908	0.0141215	90	89	0.988459	0.999154
EC.1.1.1.6	patient_age	patient_age	0.000115849	0.000618499	90	89	0.851894	0.999154
EC.1.1.1.6	sex	male	0.00358638	0.0132438	90	89	0.787245	0.999154
EC.1.1.1.6	ethnicity_details	south asian	0.0165119	0.0288102	90	89	0.568166	0.999154
EC.1.1.1.6	ethnicity_details	asian	-0.00755512	0.0206044	90	89	0.714829	0.999154
EC.1.1.1.6	ethnicity_details	other	0.110235	0.0441551	90	89	0.0145953	0.999154
EC.1.1.1.6	TotalWeeklyAlcoholUnits	TotalWeeklyAlcoholUnits	-0.000897308	0.000687169	90	89	0.195362	0.999154
EC.1.1.1.6	smoking_status	never	-0.0162224	0.0148463	90	89	0.277809	0.999154
EC.1.1.1.6	diagnosis	moderate dysplasia	0.000522801	0.0131319	90	89	0.968343	0.999154
EC.1.1.1.60	Progression	progression	0.00234503	0.0147126	90	76	0.873786	0.999154
EC.1.1.1.60	patient_age	patient_age	5.71881e-05	0.000647629	90	76	0.929859	0.999154
EC.1.1.1.60	sex	male	0.00412551	0.0144059	90	76	0.775655	0.999154
EC.1.1.1.60	ethnicity_details	south asian	0.00835334	0.030165	90	76	0.782563	0.999154
EC.1.1.1.60	ethnicity_details	asian	-0.00813599	0.0216187	90	76	0.707677	0.999154
EC.1.1.1.60	ethnicity_details	other	0.0163819	0.0460037	90	76	0.722762	0.999154
EC.1.1.1.60	TotalWeeklyAlcoholUnits	TotalWeeklyAlcoholUnits	0.000116622	0.000736403	90	76	0.874577	0.999154
EC.1.1.1.60	smoking_status	never	-0.0107781	0.0157672	90	76	0.496218	0.999154
EC.1.1.1.60	diagnosis	moderate dysplasia	-0.0212465	0.0139646	90	76	0.132296	0.999154
EC.1.1.1.61	Progression	progression	-0.0014011	0.00765006	90	76	0.85517	0.999154
EC.1.1.1.61	patient_age	patient_age	0.000212919	0.000338762	90	76	0.531497	0.999154
EC.1.1.1.61	sex	male	0.00561831	0.0078205	90	76	0.474773	0.999154
EC.1.1.1.61	ethnicity_details	south asian	-0.0219975	0.0157998	90	76	0.16777	0.999154
EC.1.1.1.61	ethnicity_details	asian	0.00861705	0.0112867	90	76	0.447513	0.999154
EC.1.1.1.61	ethnicity_details	other	-0.00637399	0.0238999	90	76	0.790432	0.999154
EC.1.1.1.61	TotalWeeklyAlcoholUnits	TotalWeeklyAlcoholUnits	6.22774e-05	0.00038874	90	76	0.873128	0.999154
EC.1.1.1.61	smoking_status	never	0.00773845	0.00827738	90	76	0.352712	0.999154
EC.1.1.1.61	diagnosis	moderate dysplasia	0.000685087	0.00742925	90	76	0.926758	0.999154
EC.1.1.1.65	Progression	progression	-0.003168	0.00339026	90	12	0.353832	0.999154
EC.1.1.1.65	patient_age	patient_age	6.17259e-05	0.000149425	90	12	0.680873	0.999154
EC.1.1.1.65	sex	male	-0.00194334	0.00334306	90	12	0.565993	0.999154
EC.1.1.1.65	ethnicity_details	south asian	-0.00287185	0.00696096	90	12	0.681337	0.999154
EC.1.1.1.65	ethnicity_details	asian	-0.00414515	0.00498958	90	12	0.412819	0.999154
EC.1.1.1.65	ethnicity_details	other	8.41485e-05	0.0106039	90	12	0.993691	0.999154
EC.1.1.1.65	TotalWeeklyAlcoholUnits	TotalWeeklyAlcoholUnits	-0.00010621	0.000170265	90	12	0.536354	0.999154
EC.1.1.1.65	smoking_status	never	-0.00541247	0.00364274	90	12	0.148463	0.999154
EC.1.1.1.65	diagnosis	moderate dysplasia	0.000227641	0.00322943	90	12	0.943998	0.999154
EC.1.1.1.67	Progression	progression	0.00620523	0.0104483	90	67	0.55428	0.999154
EC.1.1.1.67	patient_age	patient_age	-0.000239537	0.000458301	90	67	0.602658	0.999154
EC.1.1.1.67	sex	male	-0.00216388	0.00993845	90	67	0.82831	0.999154
EC.1.1.1.67	ethnicity_details	south asian	0.0303428	0.0213437	90	67	0.159034	0.999154
EC.1.1.1.67	ethnicity_details	asian	0.00639324	0.015289	90	67	0.676951	0.999154
EC.1.1.1.67	ethnicity_details	other	0.020332	0.032675	90	67	0.535573	0.999154
EC.1.1.1.67	TotalWeeklyAlcoholUnits	TotalWeeklyAlcoholUnits	-0.000716278	0.000514516	90	67	0.168072	0.999154
EC.1.1.1.67	smoking_status	never	-0.0166881	0.0110766	90	67	0.135957	0.999154
EC.1.1.1.67	diagnosis	moderate dysplasia	-0.0185133	0.00977609	90	67	0.0619503	0.999154
EC.1.1.1.69	Progression	progression	-0.0177867	0.00965044	90	90	0.0702855	0.999154
EC.1.1.1.69	patient_age	patient_age	-0.000475265	0.000450632	90	90	0.294931	0.999154
EC.1.1.1.69	sex	male	-0.00742762	0.0109108	90	90	0.501795	0.999154
EC.1.1.1.69	ethnicity_details	south asian	-0.0309134	0.0212278	90	90	0.150045	0.999154
EC.1.1.1.69	ethnicity_details	asian	-0.0156547	0.0159383	90	90	0.332613	0.999154
EC.1.1.1.69	ethnicity_details	other	0.0106625	0.0316699	90	90	0.737295	0.999154
EC.1.1.1.69	TotalWeeklyAlcoholUnits	TotalWeeklyAlcoholUnits	1.98302e-05	0.000536875	90	90	0.970693	0.999154
EC.1.1.1.69	smoking_status	never	-0.0109536	0.0117272	90	90	0.357139	0.999154
EC.1.1.1.69	diagnosis	moderate dysplasia	-0.00790821	0.00970736	90	90	0.417741	0.999154
EC.1.1.1.76	Progression	progression	0.0066	0.0100891	90	87	0.515563	0.999154
EC.1.1.1.76	patient_age	patient_age	-0.000199077	0.000467537	90	87	0.671441	0.999154
EC.1.1.1.76	sex	male	-0.00890919	0.0108273	90	87	0.41838	0.999154
EC.1.1.1.76	ethnicity_details	south asian	-0.005221	0.0219933	90	87	0.813067	0.999154
EC.1.1.1.76	ethnicity_details	asian	0.00798738	0.0164353	90	87	0.629823	0.999154
EC.1.1.1.76	ethnicity_details	other	0.00140889	0.0330114	90	87	0.966065	0.999154
EC.1.1.1.76	TotalWeeklyAlcoholUnits	TotalWeeklyAlcoholUnits	0.000202777	0.00054332	90	87	0.71078	0.999154
EC.1.1.1.76	smoking_status	never	-0.00441971	0.0119475	90	87	0.713847	0.999154
EC.1.1.1.76	diagnosis	moderate dysplasia	0.00458596	0.00993926	90	87	0.645823	0.999154
EC.1.1.1.77	Progression	progression	0.0279768	0.0127607	90	89	0.0312555	0.999154
EC.1.1.1.77	patient_age	patient_age	-0.000580531	0.000558899	90	89	0.302071	0.999154
EC.1.1.1.77	sex	male	0.0219896	0.0119676	90	89	0.0698606	0.999154
EC.1.1.1.77	ethnicity_details	south asian	0.0425009	0.026034	90	89	0.106501	0.999154
EC.1.1.1.77	ethnicity_details	asian	-0.00369691	0.0186189	90	89	0.843114	0.999154
EC.1.1.1.77	ethnicity_details	other	-0.0178872	0.0399002	90	89	0.65515	0.999154
EC.1.1.1.77	TotalWeeklyAlcoholUnits	TotalWeeklyAlcoholUnits	-0.00136815	0.000620952	90	89	0.0304491	0.999154
EC.1.1.1.77	smoking_status	never	-0.00534416	0.0134157	90	89	0.691432	0.999154
EC.1.1.1.77	diagnosis	moderate dysplasia	0.00407785	0.0118665	90	89	0.732016	0.999154
EC.1.1.1.79	Progression	progression	0.00439819	0.0126012	90	69	0.727983	0.999154
EC.1.1.1.79	patient_age	patient_age	0.000150269	0.00055191	90	69	0.786116	0.999154
EC.1.1.1.79	sex	male	0.012193	0.011818	90	69	0.305304	0.999154
EC.1.1.1.79	ethnicity_details	south asian	0.00634643	0.0257084	90	69	0.805647	0.999154
EC.1.1.1.79	ethnicity_details	asian	-0.0134901	0.0183861	90	69	0.465269	0.999154
EC.1.1.1.79	ethnicity_details	other	0.0792815	0.0394012	90	69	0.047569	0.999154
EC.1.1.1.79	TotalWeeklyAlcoholUnits	TotalWeeklyAlcoholUnits	-0.000318025	0.000613187	90	69	0.605441	0.999154
EC.1.1.1.79	smoking_status	never	-0.0113722	0.0132479	90	69	0.393229	0.999154
EC.1.1.1.79	diagnosis	moderate dysplasia	-0.0155572	0.0117181	90	69	0.18808	0.999154
EC.1.1.1.81	Progression	progression	-0.000902651	0.0181605	90	78	0.960487	0.999154
EC.1.1.1.81	patient_age	patient_age	-0.000170457	0.000799111	90	78	0.831634	0.999154
EC.1.1.1.81	sex	male	0.00508981	0.0177316	90	78	0.775043	0.999154
EC.1.1.1.81	ethnicity_details	south asian	0.0055232	0.0372191	90	78	0.882406	0.999154
EC.1.1.1.81	ethnicity_details	asian	-0.00174093	0.0266761	90	78	0.94813	0.999154
EC.1.1.1.81	ethnicity_details	other	0.0876951	0.056787	90	78	0.126623	0.999154
EC.1.1.1.81	TotalWeeklyAlcoholUnits	TotalWeeklyAlcoholUnits	7.40622e-05	0.000907817	90	78	0.935187	0.999154
EC.1.1.1.81	smoking_status	never	-0.0184037	0.0194462	90	78	0.346802	0.999154
EC.1.1.1.81	diagnosis	moderate dysplasia	-0.0195678	0.017212	90	78	0.259111	0.999154
EC.1.1.1.83	Progression	progression	0.00193182	0.0138222	90	77	0.889211	0.999154
EC.1.1.1.83	patient_age	patient_age	-5.40308e-05	0.000606653	90	77	0.929255	0.999154
EC.1.1.1.83	sex	male	0.0102927	0.0132159	90	77	0.439339	0.999154
EC.1.1.1.83	ethnicity_details	south asian	-0.000544521	0.0282518	90	77	0.984671	0.999154
EC.1.1.1.83	ethnicity_details	asian	-0.00420693	0.020244	90	77	0.835905	0.999154
EC.1.1.1.83	ethnicity_details	other	0.0818898	0.043227	90	77	0.0619014	0.999154
EC.1.1.1.83	TotalWeeklyAlcoholUnits	TotalWeeklyAlcoholUnits	-1.73512e-05	0.000683081	90	77	0.979806	0.999154
EC.1.1.1.83	smoking_status	never	-0.00843	0.014689	90	77	0.567702	0.999154
EC.1.1.1.83	diagnosis	moderate dysplasia	-0.0200341	0.0129643	90	77	0.126392	0.999154
EC.1.1.1.85	Progression	progression	-0.00228952	0.00568797	90	90	0.688403	0.999154
EC.1.1.1.85	patient_age	patient_age	-0.000387453	0.000249388	90	90	0.124247	0.999154
EC.1.1.1.85	sex	male	-0.0067346	0.00538937	90	90	0.216541	0.999154
EC.1.1.1.85	ethnicity_details	south asian	0.0197065	0.0116147	90	90	0.0936722	0.999154
EC.1.1.1.85	ethnicity_details	asian	-0.00113784	0.0083172	90	90	0.891528	0.999154
EC.1.1.1.85	ethnicity_details	other	-0.00357548	0.0177876	90	90	0.841213	0.999154
EC.1.1.1.85	TotalWeeklyAlcoholUnits	TotalWeeklyAlcoholUnits	0.000202438	0.000279279	90	90	0.4711	0.999154
EC.1.1.1.85	smoking_status	never	-0.00213651	0.00601783	90	90	0.723569	0.999154
EC.1.1.1.85	diagnosis	moderate dysplasia	0.00510131	0.0053126	90	90	0.339943	0.999154
EC.1.1.1.86	Progression	progression	-0.00291339	0.00618579	90	90	0.638936	0.999154
EC.1.1.1.86	patient_age	patient_age	-0.000394952	0.000270927	90	90	0.148816	0.999154
EC.1.1.1.86	sex	male	-0.0063388	0.00580133	90	90	0.277829	0.999154
EC.1.1.1.86	ethnicity_details	south asian	0.0205642	0.01262	90	90	0.107142	0.999154
EC.1.1.1.86	ethnicity_details	asian	0.00322555	0.00902556	90	90	0.721749	0.999154
EC.1.1.1.86	ethnicity_details	other	-0.00497948	0.0193417	90	90	0.797494	0.999154
EC.1.1.1.86	TotalWeeklyAlcoholUnits	TotalWeeklyAlcoholUnits	0.000213583	0.000301008	90	90	0.48004	0.999154
EC.1.1.1.86	smoking_status	never	0.000368004	0.00650328	90	90	0.955015	0.999154
EC.1.1.1.86	diagnosis	moderate dysplasia	0.00259542	0.00575232	90	90	0.653069	0.999154
EC.1.1.1.88	Progression	progression	-0.0115479	0.015291	90	90	0.452447	0.999154
EC.1.1.1.88	patient_age	patient_age	6.27508e-05	0.000670841	90	90	0.92571	0.999154
EC.1.1.1.88	sex	male	-0.0137698	0.0145684	90	90	0.349301	0.999154
EC.1.1.1.88	ethnicity_details	south asian	0.0346651	0.0312415	90	90	0.270543	0.999154
EC.1.1.1.88	ethnicity_details	asian	-0.0381288	0.0223816	90	90	0.0923487	0.999154
EC.1.1.1.88	ethnicity_details	other	0.0553639	0.0478198	90	90	0.250569	0.999154
EC.1.1.1.88	TotalWeeklyAlcoholUnits	TotalWeeklyAlcoholUnits	0.000341418	0.000753855	90	90	0.652161	0.999154
EC.1.1.1.88	smoking_status	never	-0.00301698	0.0162233	90	90	0.852978	0.999154
EC.1.1.1.88	diagnosis	moderate dysplasia	0.00238389	0.0143179	90	90	0.868215	0.999154
EC.1.1.1.9	Progression	progression	-0.00146548	0.00376592	90	16	0.698225	0.999154
EC.1.1.1.9	patient_age	patient_age	-0.000210961	0.000165768	90	16	0.206854	0.999154
EC.1.1.1.9	sex	male	-0.000549219	0.00368686	90	16	0.882014	0.999154
EC.1.1.1.9	ethnicity_details	south asian	0.00342089	0.00772106	90	16	0.658923	0.999154
EC.1.1.1.9	ethnicity_details	asian	0.00670851	0.00553355	90	16	0.228974	0.999154
EC.1.1.1.9	ethnicity_details	other	0.0157671	0.0117754	90	16	0.184452	0.999154
EC.1.1.1.9	TotalWeeklyAlcoholUnits	TotalWeeklyAlcoholUnits	-4.50188e-05	0.000188481	90	16	0.811838	0.999154
EC.1.1.1.9	smoking_status	never	-0.00245918	0.00403569	90	16	0.544014	0.999154
EC.1.1.1.9	diagnosis	moderate dysplasia	-0.00416629	0.00357418	90	16	0.247279	0.999154
EC.1.1.1.90	Progression	progression	0.00751748	0.00617665	90	26	0.227151	0.999154
EC.1.1.1.90	patient_age	patient_age	0.000146332	0.000270527	90	26	0.590069	0.999154
EC.1.1.1.90	sex	male	-0.00824875	0.00579276	90	26	0.158342	0.999154
EC.1.1.1.90	ethnicity_details	south asian	-0.00302651	0.0126014	90	26	0.810811	0.999154
EC.1.1.1.90	ethnicity_details	asian	-0.00222747	0.00901222	90	26	0.805417	0.999154
EC.1.1.1.90	ethnicity_details	other	-0.00707131	0.0193131	90	26	0.715227	0.999154
EC.1.1.1.90	TotalWeeklyAlcoholUnits	TotalWeeklyAlcoholUnits	6.39818e-05	0.000300563	90	26	0.831967	0.999154
EC.1.1.1.90	smoking_status	never	-0.00470932	0.00649367	90	26	0.470435	0.999154
EC.1.1.1.90	diagnosis	moderate dysplasia	-0.0112903	0.00574382	90	26	0.0528088	0.999154
EC.1.1.1.91	Progression	progression	0.007161	0.00908165	90	70	0.432794	0.999154
EC.1.1.1.91	patient_age	patient_age	-4.9574e-05	0.000399807	90	70	0.901633	0.999154
EC.1.1.1.91	sex	male	0.00137875	0.00889992	90	70	0.877362	0.999154
EC.1.1.1.91	ethnicity_details	south asian	0.034604	0.0186223	90	70	0.0668405	0.999154
EC.1.1.1.91	ethnicity_details	asian	0.00764405	0.0133459	90	70	0.568426	0.999154
EC.1.1.1.91	ethnicity_details	other	-0.00797076	0.0283965	90	70	0.779692	0.999154
EC.1.1.1.91	TotalWeeklyAlcoholUnits	TotalWeeklyAlcoholUnits	-0.000508162	0.00045473	90	70	0.267165	0.999154
EC.1.1.1.91	smoking_status	never	-0.0111591	0.00973497	90	70	0.255092	0.999154
EC.1.1.1.91	diagnosis	moderate dysplasia	-0.0178287	0.00862373	90	70	0.0420146	0.999154
EC.1.1.1.93	Progression	progression	0.00193182	0.0138222	90	77	0.889211	0.999154
EC.1.1.1.93	patient_age	patient_age	-5.40308e-05	0.000606653	90	77	0.929255	0.999154
EC.1.1.1.93	sex	male	0.0102927	0.0132159	90	77	0.439339	0.999154
EC.1.1.1.93	ethnicity_details	south asian	-0.000544521	0.0282518	90	77	0.984671	0.999154
EC.1.1.1.93	ethnicity_details	asian	-0.00420693	0.020244	90	77	0.835905	0.999154
EC.1.1.1.93	ethnicity_details	other	0.0818898	0.043227	90	77	0.0619014	0.999154
EC.1.1.1.93	TotalWeeklyAlcoholUnits	TotalWeeklyAlcoholUnits	-1.73512e-05	0.000683081	90	77	0.979806	0.999154
EC.1.1.1.93	smoking_status	never	-0.00843	0.014689	90	77	0.567702	0.999154
EC.1.1.1.93	diagnosis	moderate dysplasia	-0.0200341	0.0129643	90	77	0.126392	0.999154
EC.1.1.1.94	Progression	progression	-0.00048441	0.00499067	90	90	0.922932	0.999154
EC.1.1.1.94	patient_age	patient_age	6.72372e-05	0.000218705	90	90	0.759322	0.999154
EC.1.1.1.94	sex	male	-0.0024158	0.00470635	90	90	0.610462	0.999154
EC.1.1.1.94	ethnicity_details	south asian	-0.00260709	0.0101864	90	90	0.798666	0.999154
EC.1.1.1.94	ethnicity_details	asian	0.00378125	0.00729065	90	90	0.605442	0.999154
EC.1.1.1.94	ethnicity_details	other	-0.00274304	0.0156062	90	90	0.860943	0.999154
EC.1.1.1.94	TotalWeeklyAlcoholUnits	TotalWeeklyAlcoholUnits	0.000160195	0.000244089	90	90	0.514729	0.999154
EC.1.1.1.94	smoking_status	never	0.00789243	0.00526573	90	90	0.138819	0.999154
EC.1.1.1.94	diagnosis	moderate dysplasia	0.00272047	0.00465164	90	90	0.56043	0.999154
EC.1.1.1.95	Progression	progression	0.0150441	0.0174954	90	90	0.392421	0.999154
EC.1.1.1.95	patient_age	patient_age	-0.000297765	0.00076627	90	90	0.698611	0.999154
EC.1.1.1.95	sex	male	0.0254181	0.016408	90	90	0.125299	0.999154
EC.1.1.1.95	ethnicity_details	south asian	-0.0263926	0.0356935	90	90	0.461814	0.999154
EC.1.1.1.95	ethnicity_details	asian	-0.00589795	0.0255272	90	90	0.817869	0.999154
EC.1.1.1.95	ethnicity_details	other	0.0141375	0.0547046	90	90	0.796735	0.999154
EC.1.1.1.95	TotalWeeklyAlcoholUnits	TotalWeeklyAlcoholUnits	-0.00165345	0.000851347	90	90	0.0556378	0.999154
EC.1.1.1.95	smoking_status	never	-0.0136737	0.0183934	90	90	0.459414	0.999154
EC.1.1.1.95	diagnosis	moderate dysplasia	-0.00715429	0.0162694	90	90	0.661312	0.999154
EC.1.1.2.3	Progression	progression	0.0199692	0.017518	90	89	0.25897	0.999154
EC.1.1.2.3	patient_age	patient_age	0.000418886	0.000777248	90	89	0.591587	0.999154
EC.1.1.2.3	sex	male	0.0186179	0.016913	90	89	0.281849	0.999154
EC.1.1.2.3	ethnicity_details	south asian	0.0445966	0.0362531	90	89	0.22294	0.999154
EC.1.1.2.3	ethnicity_details	asian	0.0157488	0.0261821	90	89	0.551439	0.999154
EC.1.1.2.3	ethnicity_details	other	-0.0566237	0.0553149	90	89	0.30912	0.999154
EC.1.1.2.3	TotalWeeklyAlcoholUnits	TotalWeeklyAlcoholUnits	0.000453397	0.0008718	90	89	0.605961	0.999154
EC.1.1.2.3	smoking_status	never	0.000519331	0.0189002	90	89	0.97826	0.999154
EC.1.1.2.3	diagnosis	moderate dysplasia	-0.0111389	0.0165071	90	89	0.501984	0.999154
EC.1.1.2.4	Progression	progression	0.00274202	0.0125584	90	69	0.827719	0.999154
EC.1.1.2.4	patient_age	patient_age	0.000171911	0.000550037	90	69	0.75544	0.999154
EC.1.1.2.4	sex	male	0.0117502	0.0117779	90	69	0.321457	0.999154
EC.1.1.2.4	ethnicity_details	south asian	0.0030501	0.0256212	90	69	0.905537	0.999154
EC.1.1.2.4	ethnicity_details	asian	-0.0108681	0.0183237	90	69	0.554774	0.999154
EC.1.1.2.4	ethnicity_details	other	0.0912361	0.0392675	90	69	0.0226949	0.999154
EC.1.1.2.4	TotalWeeklyAlcoholUnits	TotalWeeklyAlcoholUnits	-0.000298803	0.000611106	90	69	0.626211	0.999154
EC.1.1.2.4	smoking_status	never	-0.00839816	0.0132029	90	69	0.526539	0.999154
EC.1.1.2.4	diagnosis	moderate dysplasia	-0.0182022	0.0116784	90	69	0.123033	0.999154
EC.1.1.2.7	Progression	progression	-0.00254226	0.00321191	90	15	0.430987	0.999154
EC.1.1.2.7	patient_age	patient_age	-5.06722e-05	0.000140676	90	15	0.719644	0.999154
EC.1.1.2.7	sex	male	0.000870252	0.00301228	90	15	0.773404	0.999154
EC.1.1.2.7	ethnicity_details	south asian	-0.00605628	0.00655283	90	15	0.358149	0.999154
EC.1.1.2.7	ethnicity_details	asian	-0.00131772	0.00468644	90	15	0.779301	0.999154
EC.1.1.2.7	ethnicity_details	other	-0.00201291	0.010043	90	15	0.841653	0.999154
EC.1.1.2.7	TotalWeeklyAlcoholUnits	TotalWeeklyAlcoholUnits	-0.000158448	0.000156295	90	15	0.313749	0.999154
EC.1.1.2.7	smoking_status	never	-0.0013303	0.00337676	90	15	0.69466	0.999154
EC.1.1.2.7	diagnosis	moderate dysplasia	-0.00249784	0.00298684	90	15	0.405487	0.999154
EC.1.1.2.8	Progression	progression	0.00177761	0.0104556	90	33	0.865427	0.999154
EC.1.1.2.8	patient_age	patient_age	0.000165896	0.000457937	90	33	0.718107	0.999154
EC.1.1.2.8	sex	male	0.00302208	0.00980575	90	33	0.758735	0.999154
EC.1.1.2.8	ethnicity_details	south asian	-0.00435791	0.0213311	90	33	0.838639	0.999154
EC.1.1.2.8	ethnicity_details	asian	-0.00530629	0.0152555	90	33	0.728884	0.999154
EC.1.1.2.8	ethnicity_details	other	-0.00576221	0.0326925	90	33	0.860539	0.999154
EC.1.1.2.8	TotalWeeklyAlcoholUnits	TotalWeeklyAlcoholUnits	-4.72102e-05	0.000508782	90	33	0.926302	0.999154
EC.1.1.2.8	smoking_status	never	-0.00857939	0.0109922	90	33	0.437402	0.999154
EC.1.1.2.8	diagnosis	moderate dysplasia	-0.0174621	0.00972291	90	33	0.0762747	0.999154
EC.1.1.3.12	Progression	progression	-0.00194076	0.00326604	90	11	0.554683	0.999154
EC.1.1.3.12	patient_age	patient_age	-3.16357e-05	0.000143994	90	11	0.826732	0.999154
EC.1.1.3.12	sex	male	-0.00401832	0.00310833	90	11	0.208743	0.999154
EC.1.1.3.12	ethnicity_details	south asian	0.00405299	0.00671149	90	11	0.547972	0.999154
EC.1.1.3.12	ethnicity_details	asian	-0.000181425	0.0048238	90	11	0.970223	0.999154
EC.1.1.3.12	ethnicity_details	other	0.00882271	0.010263	90	11	0.39258	0.999154
EC.1.1.3.12	TotalWeeklyAlcoholUnits	TotalWeeklyAlcoholUnits	-4.40768e-05	0.00016075	90	11	0.78544	0.999154
EC.1.1.3.12	smoking_status	never	-0.00347591	0.00347898	90	11	0.325976	0.999154
EC.1.1.3.12	diagnosis	moderate dysplasia	0.00122599	0.0030577	90	11	0.689671	0.999154
EC.1.1.3.15	Progression	progression	-0.00265381	0.014649	90	89	0.856719	0.999154
EC.1.1.3.15	patient_age	patient_age	-1.47809e-05	0.000647318	90	89	0.98184	0.999154
EC.1.1.3.15	sex	male	0.00290906	0.0147569	90	89	0.84429	0.999154
EC.1.1.3.15	ethnicity_details	south asian	-0.000187971	0.0301729	90	89	0.995045	0.999154
EC.1.1.3.15	ethnicity_details	asian	-0.00227489	0.0215867	90	89	0.916341	0.999154
EC.1.1.3.15	ethnicity_details	other	0.0530078	0.0457817	90	89	0.250534	0.999154
EC.1.1.3.15	TotalWeeklyAlcoholUnits	TotalWeeklyAlcoholUnits	-0.000555776	0.000741086	90	89	0.455486	0.999154
EC.1.1.3.15	smoking_status	never	-0.014673	0.0158055	90	89	0.35604	0.999154
EC.1.1.3.15	diagnosis	moderate dysplasia	-0.000762378	0.0141146	90	89	0.95706	0.999154
EC.1.1.3.21	Progression	progression	-0.0254808	0.0198158	90	89	0.202193	0.999154
EC.1.1.3.21	patient_age	patient_age	0.000340584	0.000867898	90	89	0.695788	0.999154
EC.1.1.3.21	sex	male	-0.0189613	0.0185842	90	89	0.310666	0.999154
EC.1.1.3.21	ethnicity_details	south asian	0.034217	0.0404274	90	89	0.399864	0.999154
EC.1.1.3.21	ethnicity_details	asian	-0.0557641	0.0289128	90	89	0.0573151	0.999154
EC.1.1.3.21	ethnicity_details	other	0.0215254	0.0619599	90	89	0.729196	0.999154
EC.1.1.3.21	TotalWeeklyAlcoholUnits	TotalWeeklyAlcoholUnits	0.000633082	0.000964259	90	89	0.513356	0.999154
EC.1.1.3.21	smoking_status	never	-0.00670765	0.0208328	90	89	0.748311	0.999154
EC.1.1.3.21	diagnosis	moderate dysplasia	0.00521485	0.0184272	90	89	0.777909	0.999154
EC.1.1.3.46	Progression	progression	0.000436587	0.00333115	90	17	0.896055	0.999154
EC.1.1.3.46	patient_age	patient_age	1.85026e-06	0.000145899	90	17	0.989913	0.999154
EC.1.1.3.46	sex	male	-0.00227269	0.00312411	90	17	0.469062	0.999154
EC.1.1.3.46	ethnicity_details	south asian	-0.000437828	0.00679609	90	17	0.948794	0.999154
EC.1.1.3.46	ethnicity_details	asian	-0.00297571	0.00486041	90	17	0.542119	0.999154
EC.1.1.3.46	ethnicity_details	other	0.0233105	0.0104158	90	17	0.0280023	0.999154
EC.1.1.3.46	TotalWeeklyAlcoholUnits	TotalWeeklyAlcoholUnits	4.66319e-05	0.000162098	90	17	0.774337	0.999154
EC.1.1.3.46	smoking_status	never	-0.00435674	0.00350212	90	17	0.217122	0.999154
EC.1.1.3.46	diagnosis	moderate dysplasia	-0.00367198	0.00309772	90	17	0.239376	0.999154
EC.1.1.3.48	Progression	progression	-0.00309682	0.00161854	90	12	0.0593712	0.999154
EC.1.1.3.48	patient_age	patient_age	-7.24157e-05	7.13991e-05	90	12	0.313551	0.999154
EC.1.1.3.48	sex	male	0.000357235	0.00161057	90	12	0.8251	0.999154
EC.1.1.3.48	ethnicity_details	south asian	0.00353512	0.00332678	90	12	0.291166	0.999154
EC.1.1.3.48	ethnicity_details	asian	0.00261075	0.00238238	90	12	0.276466	0.999154
EC.1.1.3.48	ethnicity_details	other	0.000631403	0.0050596	90	12	0.901009	0.999154
EC.1.1.3.48	TotalWeeklyAlcoholUnits	TotalWeeklyAlcoholUnits	-2.0005e-05	8.15376e-05	90	12	0.806817	0.999154
EC.1.1.3.48	smoking_status	never	-0.00186466	0.0017417	90	12	0.287573	0.999154
EC.1.1.3.48	diagnosis	moderate dysplasia	0.00128349	0.00154932	90	12	0.409927	0.999154
EC.1.1.3.6	Progression	progression	-0.00519751	0.00717704	90	19	0.471817	0.999154
EC.1.1.3.6	patient_age	patient_age	-9.65952e-06	0.000330643	90	19	0.97677	0.999154
EC.1.1.3.6	sex	male	-0.00756927	0.00758657	90	19	0.327853	0.999154
EC.1.1.3.6	ethnicity_details	south asian	-0.00250739	0.0155295	90	19	0.872209	0.999154
EC.1.1.3.6	ethnicity_details	asian	-0.0100328	0.0115501	90	19	0.390595	0.999154
EC.1.1.3.6	ethnicity_details	other	0.0150517	0.0233644	90	19	0.521296	0.999154
EC.1.1.3.6	TotalWeeklyAlcoholUnits	TotalWeeklyAlcoholUnits	-0.000190577	0.000382273	90	19	0.620607	0.999154
EC.1.1.3.6	smoking_status	never	-0.0100001	0.00838763	90	19	0.241794	0.999154
EC.1.1.3.6	diagnosis	moderate dysplasia	0.00038121	0.00702809	90	19	0.956886	0.999154
EC.1.1.5.2	Progression	progression	5.80609e-05	0.00823519	90	43	0.994392	0.999154
EC.1.1.5.2	patient_age	patient_age	6.08625e-06	0.000360688	90	43	0.986579	0.999154
EC.1.1.5.2	sex	male	0.000349915	0.00772336	90	43	0.963976	0.999154
EC.1.1.5.2	ethnicity_details	south asian	0.00653224	0.0168012	90	43	0.698459	0.999154
EC.1.1.5.2	ethnicity_details	asian	0.00722501	0.0120158	90	43	0.549345	0.999154
EC.1.1.5.2	ethnicity_details	other	0.000553989	0.0257498	90	43	0.982889	0.999154
EC.1.1.5.2	TotalWeeklyAlcoholUnits	TotalWeeklyAlcoholUnits	-0.000190256	0.000400735	90	43	0.636246	0.999154
EC.1.1.5.2	smoking_status	never	-0.00696389	0.00865787	90	43	0.423583	0.999154
EC.1.1.5.2	diagnosis	moderate dysplasia	-0.0117153	0.00765811	90	43	0.130014	0.999154
EC.1.1.5.3	Progression	progression	0.00493078	0.0164784	90	90	0.765816	0.999154
EC.1.1.5.3	patient_age	patient_age	-0.000709896	0.000744172	90	90	0.343194	0.999154
EC.1.1.5.3	sex	male	0.00578358	0.0165813	90	90	0.730136	0.999154
EC.1.1.5.3	ethnicity_details	south asian	-0.0623793	0.0348024	90	90	0.0775295	0.999154
EC.1.1.5.3	ethnicity_details	asian	-0.010957	0.0254793	90	90	0.66971	0.999154
EC.1.1.5.3	ethnicity_details	other	-0.11202	0.0527631	90	90	0.0368724	0.999154
EC.1.1.5.3	TotalWeeklyAlcoholUnits	TotalWeeklyAlcoholUnits	0.000312237	0.000846239	90	90	0.71402	0.999154
EC.1.1.5.3	smoking_status	never	0.0237009	0.0184424	90	90	0.208036	0.999154
EC.1.1.5.3	diagnosis	moderate dysplasia	0.00454835	0.0158108	90	90	0.774402	0.999154
EC.1.1.5.4	Progression	progression	0.00493037	0.0135403	90	90	0.717062	0.999154
EC.1.1.5.4	patient_age	patient_age	-0.000319263	0.000611629	90	90	0.603253	0.999154
EC.1.1.5.4	ethnicity_details	south asian	0.0247903	0.0285887	90	90	0.389	0.999154
EC.1.1.5.4	ethnicity_details	asian	0.0447905	0.0209328	90	90	0.0395388	0.999154
EC.1.1.5.4	ethnicity_details	other	-0.0407905	0.0432704	90	90	0.348789	0.999154
EC.1.1.5.4	TotalWeeklyAlcoholUnits	TotalWeeklyAlcoholUnits	0.0012942	0.000705984	90	90	0.0737714	0.999154
EC.1.1.5.4	smoking_status	never	0.0136118	0.0152804	90	90	0.379813	0.999154
EC.1.1.5.4	diagnosis	moderate dysplasia	0.00811337	0.01311	90	90	0.537881	0.999154
EC.1.1.9.1	Progression	progression	0.00547303	0.00545001	90	24	0.318299	0.999154
EC.1.1.9.1	patient_age	patient_age	0.000116231	0.000238701	90	24	0.627639	0.999154
EC.1.1.9.1	sex	male	0.000398835	0.00511128	90	24	0.937999	0.999154
EC.1.1.9.1	ethnicity_details	south asian	0.0121849	0.0111189	90	24	0.276424	0.999154
EC.1.1.9.1	ethnicity_details	asian	0.00539326	0.007952	90	24	0.499585	0.999154
EC.1.1.9.1	ethnicity_details	other	0.00448423	0.0170411	90	24	0.793118	0.999154
EC.1.1.9.1	TotalWeeklyAlcoholUnits	TotalWeeklyAlcoholUnits	9.27048e-05	0.000265204	90	24	0.727587	0.999154
EC.1.1.9.1	smoking_status	never	-0.00613143	0.00572973	90	24	0.287789	0.999154
EC.1.1.9.1	diagnosis	moderate dysplasia	-0.00641335	0.0050681	90	24	0.209389	0.999154
EC.1.1.98.3	Progression	progression	-0.00229041	0.00586163	90	58	0.697041	0.999154
EC.1.1.98.3	patient_age	patient_age	-0.00029275	0.000257053	90	58	0.258168	0.999154
EC.1.1.98.3	sex	male	-0.00402028	0.00556393	90	58	0.472588	0.999154
EC.1.1.98.3	ethnicity_details	south asian	0.00985778	0.0119715	90	58	0.412717	0.999154
EC.1.1.98.3	ethnicity_details	asian	0.00336348	0.00857404	90	58	0.69589	0.999154
EC.1.1.98.3	ethnicity_details	other	0.025336	0.0183309	90	58	0.170835	0.999154
EC.1.1.98.3	TotalWeeklyAlcoholUnits	TotalWeeklyAlcoholUnits	9.97703e-05	0.000288204	90	58	0.730226	0.999154
EC.1.1.98.3	smoking_status	never	-0.00265709	0.00620751	90	58	0.669815	0.999154
EC.1.1.98.3	diagnosis	moderate dysplasia	0.0020848	0.00547925	90	58	0.704615	0.999154
EC.1.1.99.1	Progression	progression	0.000380003	0.0161258	90	72	0.981258	0.999154
EC.1.1.99.1	patient_age	patient_age	0.000241243	0.000706284	90	72	0.733572	0.999154
EC.1.1.99.1	sex	male	0.010905	0.0151236	90	72	0.472974	0.999154
EC.1.1.99.1	ethnicity_details	south asian	0.0156573	0.0328993	90	72	0.635432	0.999154
EC.1.1.99.1	ethnicity_details	asian	-0.00903342	0.0235288	90	72	0.702049	0.999154
EC.1.1.99.1	ethnicity_details	other	0.0876754	0.0504221	90	72	0.0859119	0.999154
EC.1.1.99.1	TotalWeeklyAlcoholUnits	TotalWeeklyAlcoholUnits	-0.00035237	0.000784701	90	72	0.654609	0.999154
EC.1.1.99.1	smoking_status	never	-0.0198717	0.0169535	90	72	0.244623	0.999154
EC.1.1.99.1	diagnosis	moderate dysplasia	-0.0210124	0.0149958	90	72	0.165016	0.999154
EC.1.1.99.21	Progression	progression	0.00129064	0.0060533	90	51	0.831704	0.999154
EC.1.1.99.21	patient_age	patient_age	-0.000167364	0.000265125	90	51	0.529668	0.999154
EC.1.1.99.21	sex	male	-0.00190431	0.00567708	90	51	0.738173	0.999154
EC.1.1.99.21	ethnicity_details	south asian	0.00837934	0.0123497	90	51	0.499411	0.999154
EC.1.1.99.21	ethnicity_details	asian	-0.00369859	0.00883226	90	51	0.676514	0.999154
EC.1.1.99.21	ethnicity_details	other	0.00138903	0.0189275	90	51	0.941681	0.999154
EC.1.1.99.21	TotalWeeklyAlcoholUnits	TotalWeeklyAlcoholUnits	-7.46362e-05	0.000294561	90	51	0.800624	0.999154
EC.1.1.99.21	smoking_status	never	-0.0109734	0.00636399	90	51	0.0885169	0.999154
EC.1.1.99.21	diagnosis	moderate dysplasia	-0.00183388	0.00562912	90	51	0.745438	0.999154
EC.1.1.99.28	Progression	progression	-0.00138993	0.00239064	90	16	0.562601	0.999154
EC.1.1.99.28	patient_age	patient_age	-3.3991e-05	0.000104706	90	16	0.746307	0.999154
EC.1.1.99.28	sex	male	-0.000826052	0.00224205	90	16	0.713522	0.999154
EC.1.1.99.28	ethnicity_details	south asian	0.00363599	0.00487729	90	16	0.458159	0.999154
EC.1.1.99.28	ethnicity_details	asian	0.00383795	0.00348813	90	16	0.274506	0.999154
EC.1.1.99.28	ethnicity_details	other	0.00420749	0.00747503	90	16	0.575096	0.999154
EC.1.1.99.28	TotalWeeklyAlcoholUnits	TotalWeeklyAlcoholUnits	-4.28774e-05	0.000116331	90	16	0.713414	0.999154
EC.1.1.99.28	smoking_status	never	-0.00128745	0.00251334	90	16	0.609889	0.999154
EC.1.1.99.28	diagnosis	moderate dysplasia	-0.00378754	0.00222311	90	16	0.0923171	0.999154
EC.1.1.99.3	Progression	progression	0.00384171	0.00761166	90	50	0.615147	0.999154
EC.1.1.99.3	patient_age	patient_age	-0.000261405	0.000333378	90	50	0.435292	0.999154
EC.1.1.99.3	sex	male	0.000158491	0.00713858	90	50	0.982342	0.999154
EC.1.1.99.3	ethnicity_details	south asian	0.00968997	0.015529	90	50	0.53441	0.999154
EC.1.1.99.3	ethnicity_details	asian	-0.00574199	0.011106	90	50	0.606572	0.999154
EC.1.1.99.3	ethnicity_details	other	0.0215035	0.0238001	90	50	0.368972	0.999154
EC.1.1.99.3	TotalWeeklyAlcoholUnits	TotalWeeklyAlcoholUnits	-5.33829e-05	0.000370393	90	50	0.885764	0.999154
EC.1.1.99.3	smoking_status	never	-0.0136718	0.00800234	90	50	0.0914246	0.999154
EC.1.1.99.3	diagnosis	moderate dysplasia	-0.00354458	0.00707828	90	50	0.617908	0.999154
EC.1.10.2.2	Progression	progression	0.0158485	0.0148707	90	89	0.289741	0.999154
EC.1.10.2.2	patient_age	patient_age	0.000601257	0.00065131	90	89	0.358705	0.999154
EC.1.10.2.2	sex	male	0.028856	0.0139464	90	89	0.0417691	0.999154
EC.1.10.2.2	ethnicity_details	south asian	0.023211	0.0303386	90	89	0.446483	0.999154
EC.1.10.2.2	ethnicity_details	asian	0.0194749	0.0216975	90	89	0.37211	0.999154
EC.1.10.2.2	ethnicity_details	other	0.0128867	0.0464975	90	89	0.782382	0.999154
EC.1.10.2.2	TotalWeeklyAlcoholUnits	TotalWeeklyAlcoholUnits	-0.000386494	0.000723624	90	89	0.594748	0.999154
EC.1.10.2.2	smoking_status	never	-0.00238078	0.0156339	90	89	0.879347	0.999154
EC.1.10.2.2	diagnosis	moderate dysplasia	0.002888	0.0138286	90	89	0.835102	0.999154
EC.1.10.3.12	Progression	progression	0.00572988	0.0100269	90	19	0.569296	0.999154
EC.1.10.3.12	patient_age	patient_age	-0.000299983	0.000439162	90	19	0.49653	0.999154
EC.1.10.3.12	sex	male	-0.00458324	0.00940371	90	19	0.627318	0.999154
EC.1.10.3.12	ethnicity_details	south asian	-0.00116205	0.0204565	90	19	0.954841	0.999154
EC.1.10.3.12	ethnicity_details	asian	-0.00464703	0.0146301	90	19	0.751589	0.999154
EC.1.10.3.12	ethnicity_details	other	-0.0134597	0.0313521	90	19	0.668853	0.999154
EC.1.10.3.12	TotalWeeklyAlcoholUnits	TotalWeeklyAlcoholUnits	0.000314982	0.000487921	90	19	0.520412	0.999154
EC.1.10.3.12	smoking_status	never	0.000606776	0.0105415	90	19	0.954242	0.999154
EC.1.10.3.12	diagnosis	moderate dysplasia	-0.0133157	0.00932427	90	19	0.157164	0.999154
EC.1.10.3.3	Progression	progression	0.000532509	0.0033615	90	11	0.87453	0.999154
EC.1.10.3.3	patient_age	patient_age	0.000128261	0.000147228	90	11	0.386267	0.999154
EC.1.10.3.3	sex	male	-6.75537e-05	0.00315257	90	11	0.982957	0.999154
EC.1.10.3.3	ethnicity_details	south asian	-0.0023877	0.006858	90	11	0.728633	0.999154
EC.1.10.3.3	ethnicity_details	asian	-0.00366955	0.00490469	90	11	0.45655	0.999154
EC.1.10.3.3	ethnicity_details	other	-0.000206603	0.0105107	90	11	0.984366	0.999154
EC.1.10.3.3	TotalWeeklyAlcoholUnits	TotalWeeklyAlcoholUnits	-0.000104511	0.000163574	90	11	0.524699	0.999154
EC.1.10.3.3	smoking_status	never	-0.00424782	0.00353403	90	11	0.232918	0.999154
EC.1.10.3.3	diagnosis	moderate dysplasia	-0.00417694	0.00312594	90	11	0.185266	0.999154
EC.1.11.1.1	Progression	progression	-0.0155019	0.00737015	90	82	0.0385792	0.999154
EC.1.11.1.1	patient_age	patient_age	-0.00028793	0.0003228	90	82	0.375081	0.999154
EC.1.11.1.1	sex	male	-0.012984	0.00691208	90	82	0.0639619	0.999154
EC.1.11.1.1	ethnicity_details	south asian	-0.0350585	0.0150363	90	82	0.0222393	0.999154
EC.1.11.1.1	ethnicity_details	asian	-0.007568	0.0107536	90	82	0.483625	0.999154
EC.1.11.1.1	ethnicity_details	other	0.0209938	0.023045	90	82	0.365035	0.999154
EC.1.11.1.1	TotalWeeklyAlcoholUnits	TotalWeeklyAlcoholUnits	0.000586328	0.00035864	90	82	0.106007	0.999154
EC.1.11.1.1	smoking_status	never	0.015534	0.00774843	90	82	0.0483672	0.999154
EC.1.11.1.1	diagnosis	moderate dysplasia	0.00286011	0.00685369	90	82	0.67757	0.999154
EC.1.11.1.10	Progression	progression	0.000909725	0.0115717	90	77	0.937534	0.999154
EC.1.11.1.10	patient_age	patient_age	-0.000269732	0.00050682	90	77	0.596059	0.999154
EC.1.11.1.10	sex	male	9.42264e-05	0.0108525	90	77	0.993094	0.999154
EC.1.11.1.10	ethnicity_details	south asian	0.0141654	0.0236081	90	77	0.550187	0.999154
EC.1.11.1.10	ethnicity_details	asian	0.00327558	0.016884	90	77	0.846664	0.999154
EC.1.11.1.10	ethnicity_details	other	0.0113418	0.0361823	90	77	0.754745	0.999154
EC.1.11.1.10	TotalWeeklyAlcoholUnits	TotalWeeklyAlcoholUnits	-2.3367e-05	0.000563091	90	77	0.967003	0.999154
EC.1.11.1.10	smoking_status	never	-0.00908654	0.0121656	90	77	0.457311	0.999154
EC.1.11.1.10	diagnosis	moderate dysplasia	-0.0101633	0.0107608	90	77	0.34777	0.999154
EC.1.11.1.15	Progression	progression	0.0193224	0.0120184	90	90	0.111833	0.999154
EC.1.11.1.15	patient_age	patient_age	5.11407e-05	0.000526387	90	90	0.922847	0.999154
EC.1.11.1.15	sex	male	-0.00356705	0.0112714	90	90	0.752472	0.999154
EC.1.11.1.15	ethnicity_details	south asian	-0.017874	0.0245195	90	90	0.468149	0.999154
EC.1.11.1.15	ethnicity_details	asian	0.0394762	0.0175358	90	90	0.0271179	0.999154
EC.1.11.1.15	ethnicity_details	other	0.0196057	0.0375791	90	90	0.603309	0.999154
EC.1.11.1.15	TotalWeeklyAlcoholUnits	TotalWeeklyAlcoholUnits	3.66643e-05	0.00058483	90	90	0.950168	0.999154
EC.1.11.1.15	smoking_status	never	0.0155944	0.0126353	90	90	0.220744	0.999154
EC.1.11.1.15	diagnosis	moderate dysplasia	-0.0107983	0.0111762	90	90	0.336864	0.999154
EC.1.11.1.19	Progression	progression	-0.00294943	0.0132588	90	79	0.82453	0.999154
EC.1.11.1.19	patient_age	patient_age	0.000719352	0.000580716	90	79	0.219067	0.999154
EC.1.11.1.19	sex	male	-0.00715258	0.0124348	90	79	0.566765	0.999154
EC.1.11.1.19	ethnicity_details	south asian	0.013495	0.0270502	90	79	0.619228	0.999154
EC.1.11.1.19	ethnicity_details	asian	0.0178596	0.0193457	90	79	0.358688	0.999154
EC.1.11.1.19	ethnicity_details	other	0.0490257	0.0414577	90	79	0.240491	0.999154
EC.1.11.1.19	TotalWeeklyAlcoholUnits	TotalWeeklyAlcoholUnits	0.00102326	0.000645192	90	79	0.116688	0.999154
EC.1.11.1.19	smoking_status	never	0.00367736	0.0139394	90	79	0.792604	0.999154
EC.1.11.1.19	diagnosis	moderate dysplasia	-0.0170521	0.0123297	90	79	0.170512	0.999154
EC.1.11.1.21	Progression	progression	0.00709022	0.0126396	90	86	0.576397	0.999154
EC.1.11.1.21	patient_age	patient_age	-9.41777e-05	0.000553593	90	86	0.865345	0.999154
EC.1.11.1.21	sex	male	-0.00567392	0.011854	90	86	0.633494	0.999154
EC.1.11.1.21	ethnicity_details	south asian	0.00957964	0.0257868	90	86	0.711252	0.999154
EC.1.11.1.21	ethnicity_details	asian	0.00394194	0.0184422	90	86	0.831289	0.999154
EC.1.11.1.21	ethnicity_details	other	-0.00211678	0.0395214	90	86	0.957419	0.999154
EC.1.11.1.21	TotalWeeklyAlcoholUnits	TotalWeeklyAlcoholUnits	6.25681e-05	0.000615058	90	86	0.919228	0.999154
EC.1.11.1.21	smoking_status	never	-0.0136878	0.0132883	90	86	0.306085	0.999154
EC.1.11.1.21	diagnosis	moderate dysplasia	-0.01417	0.0117539	90	86	0.231541	0.999154
EC.1.11.1.5	Progression	progression	0.0229822	0.017393	90	90	0.191617	0.999154
EC.1.11.1.5	patient_age	patient_age	0.000175926	0.000770756	90	90	0.8201	0.999154
EC.1.11.1.5	sex	male	0.0233836	0.0167454	90	90	0.17581	0.999154
EC.1.11.1.5	ethnicity_details	south asian	0.0230342	0.0359449	90	90	0.523844	0.999154
EC.1.11.1.5	ethnicity_details	asian	-0.00415576	0.0259353	90	90	0.873663	0.999154
EC.1.11.1.5	ethnicity_details	other	-0.0483966	0.0548685	90	90	0.380429	0.999154
EC.1.11.1.5	TotalWeeklyAlcoholUnits	TotalWeeklyAlcoholUnits	-0.000213768	0.000863719	90	90	0.805866	0.999154
EC.1.11.1.5	smoking_status	never	0.00390208	0.0187187	90	90	0.836326	0.999154
EC.1.11.1.5	diagnosis	moderate dysplasia	0.0113423	0.0163688	90	90	0.490621	0.999154
EC.1.11.1.6	Progression	progression	0.0180422	0.0176444	90	90	0.310753	0.999154
EC.1.11.1.6	patient_age	patient_age	0.000478281	0.000807511	90	90	0.55542	0.999154
EC.1.11.1.6	sex	male	0.00275695	0.0183426	90	90	0.881759	0.999154
EC.1.11.1.6	ethnicity_details	south asian	0.0302418	0.0378667	90	90	0.4273	0.999154
EC.1.11.1.6	ethnicity_details	asian	0.00816352	0.0280149	90	90	0.772418	0.999154
EC.1.11.1.6	ethnicity_details	other	-0.02111	0.0571192	90	90	0.712682	0.999154
EC.1.11.1.6	TotalWeeklyAlcoholUnits	TotalWeeklyAlcoholUnits	0.000927133	0.000928361	90	90	0.323673	0.999154
EC.1.11.1.6	smoking_status	never	0.0161231	0.0203216	90	90	0.43352	0.999154
EC.1.11.1.6	diagnosis	moderate dysplasia	-0.00988958	0.0171617	90	90	0.566164	0.999154
EC.1.11.1.9	Progression	progression	-0.0162334	0.0131139	90	90	0.220751	0.999154
EC.1.11.1.9	patient_age	patient_age	0.00041719	0.000619507	90	90	0.502762	0.999154
EC.1.11.1.9	sex	male	0.0104499	0.0155797	90	90	0.508396	0.999154
EC.1.11.1.9	ethnicity_details	south asian	-0.0457366	0.0292904	90	90	0.123394	0.999154
EC.1.11.1.9	ethnicity_details	asian	-0.0271024	0.0221183	90	90	0.22944	0.999154
EC.1.11.1.9	ethnicity_details	other	-0.00104242	0.0433548	90	90	0.980884	0.999154
EC.1.11.1.9	TotalWeeklyAlcoholUnits	TotalWeeklyAlcoholUnits	-0.00046033	0.000748187	90	90	0.541573	0.999154
EC.1.11.1.9	smoking_status	never	0.00737347	0.0163576	90	90	0.655518	0.999154
EC.1.11.1.9	diagnosis	moderate dysplasia	-0.0020985	0.0134558	90	90	0.876464	0.999154
EC.1.12.1.2	Progression	progression	0.00219112	0.00497466	90	19	0.660817	0.999154
EC.1.12.1.2	patient_age	patient_age	-0.000235016	0.00021791	90	19	0.284064	0.999154
EC.1.12.1.2	sex	male	-0.00938308	0.00467154	90	19	0.049095	0.999154
EC.1.12.1.2	ethnicity_details	south asian	-0.000640042	0.0101502	90	19	0.949879	0.999154
EC.1.12.1.2	ethnicity_details	asian	-0.00547087	0.0072606	90	19	0.453362	0.999154
EC.1.12.1.2	ethnicity_details	other	0.0101602	0.0155551	90	19	0.515544	0.999154
EC.1.12.1.2	TotalWeeklyAlcoholUnits	TotalWeeklyAlcoholUnits	0.000103345	0.000242377	90	19	0.671312	0.999154
EC.1.12.1.2	smoking_status	never	-0.000344172	0.00523466	90	19	0.947762	0.999154
EC.1.12.1.2	diagnosis	moderate dysplasia	-0.000568127	0.00462852	90	19	0.902625	0.999154
EC.1.12.1.3	Progression	progression	0.0140648	0.01401	90	80	0.319562	0.999154
EC.1.12.1.3	patient_age	patient_age	0.000258045	0.000619445	90	80	0.678292	0.999154
EC.1.12.1.3	sex	male	0.00886209	0.0139807	90	80	0.531948	0.999154
EC.1.12.1.3	ethnicity_details	south asian	0.0137715	0.0288678	90	80	0.634949	0.999154
EC.1.12.1.3	ethnicity_details	asian	0.00124157	0.0207205	90	80	0.952615	0.999154
EC.1.12.1.3	ethnicity_details	other	0.0899622	0.0438896	90	80	0.0439343	0.999154
EC.1.12.1.3	TotalWeeklyAlcoholUnits	TotalWeeklyAlcoholUnits	-0.000433611	0.000708235	90	80	0.544024	0.999154
EC.1.12.1.3	smoking_status	never	0.000159777	0.0151469	90	80	0.991659	0.999154
EC.1.12.1.3	diagnosis	moderate dysplasia	0.0161746	0.0134229	90	80	0.232061	0.999154
EC.1.12.5.1	Progression	progression	0.00237959	0.0116805	90	77	0.839105	0.999154
EC.1.12.5.1	patient_age	patient_age	-3.05597e-05	0.000515274	90	77	0.952857	0.999154
EC.1.12.5.1	sex	male	0.0122023	0.0116247	90	77	0.297586	0.999154
EC.1.12.5.1	ethnicity_details	south asian	-0.034804	0.0240089	90	77	0.151102	0.999154
EC.1.12.5.1	ethnicity_details	asian	0.0120637	0.0171931	90	77	0.484963	0.999154
EC.1.12.5.1	ethnicity_details	other	-0.0198994	0.0365133	90	77	0.587338	0.999154
EC.1.12.5.1	TotalWeeklyAlcoholUnits	TotalWeeklyAlcoholUnits	-0.000573147	0.000588463	90	77	0.333009	0.999154
EC.1.12.5.1	smoking_status	never	0.0145195	0.0125697	90	77	0.251489	0.999154
EC.1.12.5.1	diagnosis	moderate dysplasia	0.013274	0.0111818	90	77	0.238765	0.999154
EC.1.12.7.2	Progression	progression	0.00165903	0.0072937	90	58	0.820659	0.999154
EC.1.12.7.2	patient_age	patient_age	-0.000256701	0.000320159	90	58	0.42506	0.999154
EC.1.12.7.2	sex	male	-0.00126938	0.00698146	90	58	0.856307	0.999154
EC.1.12.7.2	ethnicity_details	south asian	0.00633812	0.0149098	90	58	0.671912	0.999154
EC.1.12.7.2	ethnicity_details	asian	0.00473366	0.0106842	90	58	0.658927	0.999154
EC.1.12.7.2	ethnicity_details	other	0.023189	0.0228099	90	58	0.312466	0.999154
EC.1.12.7.2	TotalWeeklyAlcoholUnits	TotalWeeklyAlcoholUnits	0.000107413	0.000360705	90	58	0.766699	0.999154
EC.1.12.7.2	smoking_status	never	-0.00261298	0.00775484	90	58	0.737056	0.999154
EC.1.12.7.2	diagnosis	moderate dysplasia	-0.000725155	0.00684461	90	58	0.915899	0.999154
EC.1.12.98.1	Progression	progression	0.000924535	0.00426577	90	24	0.828968	0.999154
EC.1.12.98.1	patient_age	patient_age	6.51327e-06	0.000186833	90	24	0.972277	0.999154
EC.1.12.98.1	sex	male	-0.001667	0.00400064	90	24	0.678027	0.999154
EC.1.12.98.1	ethnicity_details	south asian	0.0110201	0.00870286	90	24	0.209092	0.999154
EC.1.12.98.1	ethnicity_details	asian	0.00686602	0.00622409	90	24	0.273275	0.999154
EC.1.12.98.1	ethnicity_details	other	0.0055246	0.0133382	90	24	0.67984	0.999154
EC.1.12.98.1	TotalWeeklyAlcoholUnits	TotalWeeklyAlcoholUnits	0.000175304	0.000207577	90	24	0.400895	0.999154
EC.1.12.98.1	smoking_status	never	-0.00319505	0.00448471	90	24	0.47827	0.999154
EC.1.12.98.1	diagnosis	moderate dysplasia	-0.00215949	0.00396684	90	24	0.587691	0.999154
EC.1.12.99.6	Progression	progression	-0.00474977	0.0145619	90	90	0.74549	0.999154
EC.1.12.99.6	patient_age	patient_age	-0.0010534	0.000678359	90	90	0.124548	0.999154
EC.1.12.99.6	sex	male	-0.0170801	0.0158439	90	90	0.29209	0.999154
EC.1.12.99.6	ethnicity_details	south asian	-0.0631451	0.0319587	90	90	0.0522961	0.999154
EC.1.12.99.6	ethnicity_details	asian	-0.0298158	0.0239845	90	90	0.221994	0.999154
EC.1.12.99.6	ethnicity_details	other	-0.060752	0.0478668	90	90	0.208089	0.999154
EC.1.12.99.6	TotalWeeklyAlcoholUnits	TotalWeeklyAlcoholUnits	-0.0011219	0.000792003	90	90	0.163917	0.999154
EC.1.12.99.6	smoking_status	never	0.0133071	0.0174517	90	90	0.451607	0.999154
EC.1.12.99.6	diagnosis	moderate dysplasia	0.0148743	0.0144229	90	90	0.30565	0.999154
EC.1.13.11.1	Progression	progression	0.00131416	0.0112418	90	56	0.907233	0.999154
EC.1.13.11.1	patient_age	patient_age	3.07509e-05	0.000492371	90	56	0.950357	0.999154
EC.1.13.11.1	sex	male	0.00531268	0.0105431	90	56	0.615715	0.999154
EC.1.13.11.1	ethnicity_details	south asian	0.00593388	0.0229351	90	56	0.796512	0.999154
EC.1.13.11.1	ethnicity_details	asian	-0.0111567	0.0164026	90	56	0.498358	0.999154
EC.1.13.11.1	ethnicity_details	other	0.0116403	0.0351507	90	56	0.741395	0.999154
EC.1.13.11.1	TotalWeeklyAlcoholUnits	TotalWeeklyAlcoholUnits	-0.000131764	0.000547038	90	56	0.810274	0.999154
EC.1.13.11.1	smoking_status	never	-0.0198137	0.0118188	90	56	0.0975513	0.999154
EC.1.13.11.1	diagnosis	moderate dysplasia	-0.0107101	0.010454	90	56	0.308688	0.999154
EC.1.13.11.11	patient_age	patient_age	-0.000152359	0.00052202	90	61	0.771146	0.999154
EC.1.13.11.11	sex	male	-0.00381032	0.0111779	90	61	0.734088	0.999154
EC.1.13.11.11	ethnicity_details	south asian	0.010746	0.0243161	90	61	0.659732	0.999154
EC.1.13.11.11	ethnicity_details	asian	0.00371036	0.0173904	90	61	0.831591	0.999154
EC.1.13.11.11	ethnicity_details	other	0.0261784	0.0372674	90	61	0.484439	0.999154
EC.1.13.11.11	TotalWeeklyAlcoholUnits	TotalWeeklyAlcoholUnits	1.74056e-05	0.000579979	90	61	0.976133	0.999154
EC.1.13.11.11	smoking_status	never	-0.017914	0.0125304	90	61	0.156714	0.999154
EC.1.13.11.11	diagnosis	moderate dysplasia	-0.012794	0.0110835	90	61	0.251803	0.999154
EC.1.13.11.15	Progression	progression	0.000433848	0.00901713	90	54	0.961746	0.999154
EC.1.13.11.15	patient_age	patient_age	-1.22222e-05	0.000394935	90	54	0.975389	0.999154
EC.1.13.11.15	sex	male	0.0056104	0.0084567	90	54	0.508964	0.999154
EC.1.13.11.15	ethnicity_details	south asian	0.00888137	0.0183964	90	54	0.630573	0.999154
EC.1.13.11.15	ethnicity_details	asian	-0.00216645	0.0131567	90	54	0.869623	0.999154
EC.1.13.11.15	ethnicity_details	other	0.00138296	0.0281947	90	54	0.961002	0.999154
EC.1.13.11.15	TotalWeeklyAlcoholUnits	TotalWeeklyAlcoholUnits	-2.53786e-05	0.000438785	90	54	0.954021	0.999154
EC.1.13.11.15	smoking_status	never	-0.0142141	0.00947994	90	54	0.13771	0.999154
EC.1.13.11.15	diagnosis	moderate dysplasia	-0.00870185	0.00838525	90	54	0.30251	0.999154
EC.1.13.11.16	Progression	progression	-0.00222092	0.00385089	90	15	0.565741	0.999154
EC.1.13.11.16	patient_age	patient_age	-4.77415e-05	0.000168663	90	15	0.777863	0.999154
EC.1.13.11.16	sex	male	-0.00334317	0.00361155	90	15	0.357391	0.999154
EC.1.13.11.16	ethnicity_details	south asian	-0.000538376	0.00785644	90	15	0.945537	0.999154
EC.1.13.11.16	ethnicity_details	asian	0.00472027	0.00561875	90	15	0.40336	0.999154
EC.1.13.11.16	ethnicity_details	other	-0.00111925	0.0120409	90	15	0.926173	0.999154
EC.1.13.11.16	TotalWeeklyAlcoholUnits	TotalWeeklyAlcoholUnits	2.04489e-05	0.000187389	90	15	0.913376	0.999154
EC.1.13.11.16	smoking_status	never	-0.00177615	0.00404854	90	15	0.662051	0.999154
EC.1.13.11.16	diagnosis	moderate dysplasia	-0.00138641	0.00358104	90	15	0.69967	0.999154
EC.1.13.11.2	Progression	progression	-0.0235246	0.0172574	90	90	0.176657	0.999154
EC.1.13.11.2	patient_age	patient_age	0.000516583	0.000755846	90	90	0.496297	0.999154
EC.1.13.11.2	sex	male	-0.0180472	0.0161848	90	90	0.268159	0.999154
EC.1.13.11.2	ethnicity_details	south asian	0.0319658	0.035208	90	90	0.36665	0.999154
EC.1.13.11.2	ethnicity_details	asian	-0.0442426	0.02518	90	90	0.0827339	0.999154
EC.1.13.11.2	ethnicity_details	other	0.075817	0.0539604	90	90	0.163878	0.999154
EC.1.13.11.2	TotalWeeklyAlcoholUnits	TotalWeeklyAlcoholUnits	0.000762283	0.000839767	90	90	0.366746	0.999154
EC.1.13.11.2	smoking_status	never	-0.00435717	0.0181432	90	90	0.810825	0.999154
EC.1.13.11.2	diagnosis	moderate dysplasia	0.00684442	0.0160481	90	90	0.670893	0.999154
EC.1.13.11.25	Progression	progression	0.000601562	0.00355744	90	11	0.866145	0.999154
EC.1.13.11.25	patient_age	patient_age	4.29645e-05	0.00015581	90	11	0.783451	0.999154
EC.1.13.11.25	sex	male	-0.00308823	0.00333634	90	11	0.357419	0.999154
EC.1.13.11.25	ethnicity_details	south asian	0.00458288	0.00725776	90	11	0.52955	0.999154
EC.1.13.11.25	ethnicity_details	asian	-0.00415398	0.00519059	90	11	0.425912	0.999154
EC.1.13.11.25	ethnicity_details	other	-0.00244136	0.0111234	90	11	0.826835	0.999154
EC.1.13.11.25	TotalWeeklyAlcoholUnits	TotalWeeklyAlcoholUnits	-6.9331e-06	0.000173109	90	11	0.968153	0.999154
EC.1.13.11.25	smoking_status	never	-0.00429322	0.00374003	90	11	0.254426	0.999154
EC.1.13.11.25	diagnosis	moderate dysplasia	6.64971e-05	0.00330815	90	11	0.984013	0.999154
EC.1.13.11.27	Progression	progression	0.00970772	0.0176363	90	86	0.583553	0.999154
EC.1.13.11.27	patient_age	patient_age	0.000271856	0.000772443	90	86	0.725806	0.999154
EC.1.13.11.27	sex	male	0.0116203	0.0165402	90	86	0.484377	0.999154
EC.1.13.11.27	ethnicity_details	south asian	0.0131377	0.035981	90	86	0.71598	0.999154
EC.1.13.11.27	ethnicity_details	asian	-0.00794388	0.0257328	90	86	0.758348	0.999154
EC.1.13.11.27	ethnicity_details	other	0.0713937	0.0551453	90	86	0.199166	0.999154
EC.1.13.11.27	TotalWeeklyAlcoholUnits	TotalWeeklyAlcoholUnits	-0.000299109	0.000858206	90	86	0.728359	0.999154
EC.1.13.11.27	smoking_status	never	-0.015448	0.0185415	90	86	0.407236	0.999154
EC.1.13.11.27	diagnosis	moderate dysplasia	-0.024487	0.0164005	90	86	0.139353	0.999154
EC.1.13.11.3	Progression	progression	0.00505002	0.0144956	90	69	0.728468	0.999154
EC.1.13.11.3	patient_age	patient_age	0.000470847	0.000634885	90	69	0.460486	0.999154
EC.1.13.11.3	sex	male	0.0126093	0.0135947	90	69	0.356447	0.999154
EC.1.13.11.3	ethnicity_details	south asian	0.0144717	0.0295735	90	69	0.625936	0.999154
EC.1.13.11.3	ethnicity_details	asian	-0.0154409	0.0211503	90	69	0.46749	0.999154
EC.1.13.11.3	ethnicity_details	other	0.0540721	0.0453249	90	69	0.2364	0.999154
EC.1.13.11.3	TotalWeeklyAlcoholUnits	TotalWeeklyAlcoholUnits	-0.000140407	0.000705375	90	69	0.842726	0.999154
EC.1.13.11.3	smoking_status	never	-0.0102951	0.0152396	90	69	0.501275	0.999154
EC.1.13.11.3	diagnosis	moderate dysplasia	-0.0201593	0.0134799	90	69	0.138715	0.999154
EC.1.13.11.4	Progression	progression	-0.00167099	0.0038528	90	26	0.665667	0.999154
EC.1.13.11.4	patient_age	patient_age	0.0001129	0.000168746	90	26	0.50539	0.999154
EC.1.13.11.4	sex	male	-0.00217116	0.00361334	90	26	0.549623	0.999154
EC.1.13.11.4	ethnicity_details	south asian	0.00040474	0.00786035	90	26	0.959062	0.999154
EC.1.13.11.4	ethnicity_details	asian	-0.00346541	0.00562155	90	26	0.539347	0.999154
EC.1.13.11.4	ethnicity_details	other	0.00520101	0.0120469	90	26	0.6671	0.999154
EC.1.13.11.4	TotalWeeklyAlcoholUnits	TotalWeeklyAlcoholUnits	-1.31345e-05	0.000187482	90	26	0.944323	0.999154
EC.1.13.11.4	smoking_status	never	-0.00402758	0.00405055	90	26	0.32306	0.999154
EC.1.13.11.4	diagnosis	moderate dysplasia	-0.0061416	0.00358282	90	26	0.0903675	0.999154
EC.1.13.11.41	Progression	progression	0.00406221	0.00541372	90	50	0.455242	0.999154
EC.1.13.11.41	patient_age	patient_age	-9.00719e-05	0.000237112	90	50	0.705048	0.999154
EC.1.13.11.41	sex	male	-0.00106606	0.00507725	90	50	0.834226	0.999154
EC.1.13.11.41	ethnicity_details	south asian	0.00563344	0.0110449	90	50	0.611421	0.999154
EC.1.13.11.41	ethnicity_details	asian	-0.00420561	0.00789905	90	50	0.595912	0.999154
EC.1.13.11.41	ethnicity_details	other	-0.00299797	0.0169276	90	50	0.859873	0.999154
EC.1.13.11.41	TotalWeeklyAlcoholUnits	TotalWeeklyAlcoholUnits	-3.67297e-05	0.000263438	90	50	0.889465	0.999154
EC.1.13.11.41	smoking_status	never	-0.0111411	0.00569158	90	50	0.0537789	0.999154
EC.1.13.11.41	diagnosis	moderate dysplasia	-0.00342882	0.00503435	90	50	0.497785	0.999154
EC.1.13.11.49	Progression	progression	-0.0017042	0.0174745	90	90	0.922554	0.999154
EC.1.13.11.49	patient_age	patient_age	-0.000698647	0.000765356	90	90	0.36407	0.999154
EC.1.13.11.49	sex	male	-0.0295853	0.0163885	90	90	0.0747975	0.999154
EC.1.13.11.49	ethnicity_details	south asian	-0.00932023	0.0356509	90	90	0.794433	0.999154
EC.1.13.11.49	ethnicity_details	asian	0.0235819	0.0254968	90	90	0.3578	0.999154
EC.1.13.11.49	ethnicity_details	other	0.0385326	0.0546393	90	90	0.482723	0.999154
EC.1.13.11.49	TotalWeeklyAlcoholUnits	TotalWeeklyAlcoholUnits	0.000483534	0.000850332	90	90	0.571192	0.999154
EC.1.13.11.49	smoking_status	never	0.000443039	0.0183714	90	90	0.98082	0.999154
EC.1.13.11.49	diagnosis	moderate dysplasia	-0.0194139	0.01625	90	90	0.235734	0.999154
EC.1.13.11.5	Progression	progression	0.00538713	0.0121918	90	86	0.659779	0.999154
EC.1.13.11.5	patient_age	patient_age	-0.000174042	0.000533981	90	86	0.745327	0.999154
EC.1.13.11.5	sex	male	-0.00287697	0.0114341	90	86	0.801984	0.999154
EC.1.13.11.5	ethnicity_details	south asian	0.00804521	0.0248733	90	86	0.7472	0.999154
EC.1.13.11.5	ethnicity_details	asian	0.00470716	0.0177888	90	86	0.791988	0.999154
EC.1.13.11.5	ethnicity_details	other	0.00970267	0.0381213	90	86	0.799746	0.999154
EC.1.13.11.5	TotalWeeklyAlcoholUnits	TotalWeeklyAlcoholUnits	3.04207e-05	0.000593268	90	86	0.959233	0.999154
EC.1.13.11.5	smoking_status	never	-0.0125951	0.0128175	90	86	0.328746	0.999154
EC.1.13.11.5	diagnosis	moderate dysplasia	-0.0124617	0.0113375	90	86	0.274994	0.999154
EC.1.13.11.53	Progression	progression	-0.000284324	0.00460722	90	26	0.950945	0.999154
EC.1.13.11.53	patient_age	patient_age	-9.84386e-05	0.000201788	90	26	0.627004	0.999154
EC.1.13.11.53	sex	male	0.00250965	0.00432087	90	26	0.562994	0.999154
EC.1.13.11.53	ethnicity_details	south asian	0.00512933	0.00939948	90	26	0.586788	0.999154
EC.1.13.11.53	ethnicity_details	asian	0.00949956	0.0067223	90	26	0.161493	0.999154
EC.1.13.11.53	ethnicity_details	other	0.0235509	0.0144058	90	26	0.106016	0.999154
EC.1.13.11.53	TotalWeeklyAlcoholUnits	TotalWeeklyAlcoholUnits	1.61384e-05	0.000224193	90	26	0.942794	0.999154
EC.1.13.11.53	smoking_status	never	-0.00659521	0.00484368	90	26	0.177143	0.999154
EC.1.13.11.53	diagnosis	moderate dysplasia	-0.00331262	0.00428437	90	26	0.44169	0.999154
EC.1.13.11.54	Progression	progression	-0.000284324	0.00460722	90	26	0.950945	0.999154
EC.1.13.11.54	patient_age	patient_age	-9.84386e-05	0.000201788	90	26	0.627004	0.999154
EC.1.13.11.54	sex	male	0.00250965	0.00432087	90	26	0.562994	0.999154
EC.1.13.11.54	ethnicity_details	south asian	0.00512933	0.00939948	90	26	0.586788	0.999154
EC.1.13.11.54	ethnicity_details	asian	0.00949956	0.0067223	90	26	0.161493	0.999154
EC.1.13.11.54	ethnicity_details	other	0.0235509	0.0144058	90	26	0.106016	0.999154
EC.1.13.11.54	TotalWeeklyAlcoholUnits	TotalWeeklyAlcoholUnits	1.61384e-05	0.000224193	90	26	0.942794	0.999154
EC.1.13.11.54	smoking_status	never	-0.00659521	0.00484368	90	26	0.177143	0.999154
EC.1.13.11.54	diagnosis	moderate dysplasia	-0.00331262	0.00428437	90	26	0.44169	0.999154
EC.1.13.11.57	Progression	progression	-0.00194517	0.00292303	90	13	0.507807	0.999154
EC.1.13.11.57	patient_age	patient_age	8.27821e-05	0.000128554	90	13	0.521484	0.999154
EC.1.13.11.57	sex	male	0.000684473	0.00284238	90	13	0.810726	0.999154
EC.1.13.11.57	ethnicity_details	south asian	-0.00335372	0.0059872	90	13	0.576967	0.999154
EC.1.13.11.57	ethnicity_details	asian	-0.00292825	0.00429149	90	13	0.497029	0.999154
EC.1.13.11.57	ethnicity_details	other	0.000585947	0.00914056	90	13	0.94906	0.999154
EC.1.13.11.57	TotalWeeklyAlcoholUnits	TotalWeeklyAlcoholUnits	-6.32501e-05	0.000145835	90	13	0.665746	0.999154
EC.1.13.11.57	smoking_status	never	-0.00256846	0.00312605	90	13	0.413742	0.999154
EC.1.13.11.57	diagnosis	moderate dysplasia	-0.00289376	0.00276458	90	13	0.298629	0.999154
EC.1.13.11.6	Progression	progression	0.00360231	0.00374305	90	21	0.338749	0.999154
EC.1.13.11.6	patient_age	patient_age	2.75773e-05	0.000163939	90	21	0.866838	0.999154
EC.1.13.11.6	sex	male	-0.00367629	0.00351041	90	21	0.298136	0.999154
EC.1.13.11.6	ethnicity_details	south asian	0.00996487	0.00763643	90	21	0.195664	0.999154
EC.1.13.11.6	ethnicity_details	asian	-0.00306316	0.00546141	90	21	0.576451	0.999154
EC.1.13.11.6	ethnicity_details	other	-0.00455989	0.0117037	90	21	0.697861	0.999154
EC.1.13.11.6	TotalWeeklyAlcoholUnits	TotalWeeklyAlcoholUnits	5.15269e-05	0.000182141	90	21	0.777988	0.999154
EC.1.13.11.6	smoking_status	never	-0.00841836	0.00393516	90	21	0.0354628	0.999154
EC.1.13.11.6	diagnosis	moderate dysplasia	-0.000659757	0.00348075	90	21	0.850146	0.999154
EC.1.13.11.79	Progression	progression	0.000714629	0.0086152	90	58	0.934099	0.999154
EC.1.13.11.79	patient_age	patient_age	-0.000192449	0.000377332	90	58	0.611437	0.999154
EC.1.13.11.79	sex	male	-0.00312736	0.00807975	90	58	0.699739	0.999154
EC.1.13.11.79	ethnicity_details	south asian	0.0096946	0.0175764	90	58	0.582782	0.999154
EC.1.13.11.79	ethnicity_details	asian	-0.00260202	0.0125703	90	58	0.836537	0.999154
EC.1.13.11.79	ethnicity_details	other	0.0138578	0.026938	90	58	0.608366	0.999154
EC.1.13.11.79	TotalWeeklyAlcoholUnits	TotalWeeklyAlcoholUnits	-0.000145591	0.000419226	90	58	0.729289	0.999154
EC.1.13.11.79	smoking_status	never	-0.0148335	0.00905738	90	58	0.105406	0.999154
EC.1.13.11.79	diagnosis	moderate dysplasia	-0.00704724	0.00801149	90	58	0.381688	0.999154
EC.1.13.11.8	Progression	progression	-0.000878627	0.0106953	90	41	0.934732	0.999154
EC.1.13.11.8	patient_age	patient_age	0.000110344	0.000468436	90	41	0.814377	0.999154
EC.1.13.11.8	sex	male	0.00422378	0.0100306	90	41	0.674818	0.999154
EC.1.13.11.8	ethnicity_details	south asian	0.0110188	0.0218201	90	41	0.614959	0.999154
EC.1.13.11.8	ethnicity_details	asian	0.00701417	0.0156053	90	41	0.654305	0.999154
EC.1.13.11.8	ethnicity_details	other	0.0198846	0.033442	90	41	0.553788	0.999154
EC.1.13.11.8	TotalWeeklyAlcoholUnits	TotalWeeklyAlcoholUnits	-7.04097e-05	0.000520446	90	41	0.892724	0.999154
EC.1.13.11.8	smoking_status	never	-0.00839543	0.0112442	90	41	0.457467	0.999154
EC.1.13.11.8	diagnosis	moderate dysplasia	-0.014236	0.00994581	90	41	0.156223	0.999154
EC.1.13.11.9	Progression	progression	-0.0016987	0.00341495	90	16	0.620301	0.999154
EC.1.13.11.9	patient_age	patient_age	1.11088e-05	0.000149878	90	16	0.941102	0.999154
EC.1.13.11.9	sex	male	0.00172232	0.00326466	90	16	0.599976	0.999154
EC.1.13.11.9	ethnicity_details	south asian	0.00188585	0.00697982	90	16	0.787719	0.999154
EC.1.13.11.9	ethnicity_details	asian	-0.00269024	0.00500139	90	16	0.592144	0.999154
EC.1.13.11.9	ethnicity_details	other	0.0243531	0.0106797	90	16	0.0253541	0.999154
EC.1.13.11.9	TotalWeeklyAlcoholUnits	TotalWeeklyAlcoholUnits	-0.000113437	0.000168747	90	16	0.50367	0.999154
EC.1.13.11.9	smoking_status	never	-0.0014512	0.00362886	90	16	0.690335	0.999154
EC.1.13.11.9	diagnosis	moderate dysplasia	-0.00370423	0.00320277	90	16	0.251071	0.999154
EC.1.13.12.16	Progression	progression	0.0171184	0.0202285	90	90	0.399938	0.999154
EC.1.13.12.16	patient_age	patient_age	0.000340874	0.000885976	90	90	0.701448	0.999154
EC.1.13.12.16	sex	male	0.0325874	0.0189713	90	90	0.0897162	0.999154
EC.1.13.12.16	ethnicity_details	south asian	0.0319082	0.0412695	90	90	0.441702	0.999154
EC.1.13.12.16	ethnicity_details	asian	0.02019	0.029515	90	90	0.495915	0.999154
EC.1.13.12.16	ethnicity_details	other	0.0546234	0.0632505	90	90	0.390387	0.999154
EC.1.13.12.16	TotalWeeklyAlcoholUnits	TotalWeeklyAlcoholUnits	-0.00150586	0.000984345	90	90	0.130008	0.999154
EC.1.13.12.16	smoking_status	never	-0.0183564	0.0212668	90	90	0.390636	0.999154
EC.1.13.12.16	diagnosis	moderate dysplasia	-0.0042938	0.018811	90	90	0.820026	0.999154
EC.1.13.12.3	Progression	progression	-0.00173438	0.00295639	90	12	0.559088	0.999154
EC.1.13.12.3	patient_age	patient_age	5.22209e-05	0.000129485	90	12	0.687806	0.999154
EC.1.13.12.3	sex	male	-0.00320897	0.00277264	90	12	0.250567	0.999154
EC.1.13.12.3	ethnicity_details	south asian	-0.000131818	0.00603152	90	12	0.982618	0.999154
EC.1.13.12.3	ethnicity_details	asian	-0.00343739	0.00431361	90	12	0.427885	0.999154
EC.1.13.12.3	ethnicity_details	other	-0.000277429	0.00924403	90	12	0.976132	0.999154
EC.1.13.12.3	TotalWeeklyAlcoholUnits	TotalWeeklyAlcoholUnits	-3.07234e-05	0.000143862	90	12	0.831432	0.999154
EC.1.13.12.3	smoking_status	never	-0.00505069	0.00310813	90	12	0.108097	0.999154
EC.1.13.12.3	diagnosis	moderate dysplasia	0.000846956	0.00274922	90	12	0.758829	0.999154
EC.1.13.12.4	Progression	progression	-0.00409705	0.00472351	90	21	0.388331	0.999154
EC.1.13.12.4	patient_age	patient_age	5.30568e-05	0.000206882	90	21	0.798254	0.999154
EC.1.13.12.4	sex	male	-0.0076226	0.00442993	90	21	0.0891702	0.999154
EC.1.13.12.4	ethnicity_details	south asian	0.000266535	0.00963673	90	21	0.978004	0.999154
EC.1.13.12.4	ethnicity_details	asian	0.000291515	0.00689197	90	21	0.966367	0.999154
EC.1.13.12.4	ethnicity_details	other	0.00792457	0.0147694	90	21	0.593066	0.999154
EC.1.13.12.4	TotalWeeklyAlcoholUnits	TotalWeeklyAlcoholUnits	-0.000101015	0.000229852	90	21	0.661499	0.999154
EC.1.13.12.4	smoking_status	never	-0.00475081	0.00496594	90	21	0.341612	0.999154
EC.1.13.12.4	diagnosis	moderate dysplasia	-0.000450642	0.00439251	90	21	0.918542	0.999154
EC.1.14.11.1	Progression	progression	0.0019354	0.00508265	90	50	0.704372	0.999154
EC.1.14.11.1	patient_age	patient_age	-0.000153858	0.000222612	90	50	0.491472	0.999154
EC.1.14.11.1	sex	male	-0.000106833	0.00476675	90	50	0.982175	0.999154
EC.1.14.11.1	ethnicity_details	south asian	0.00482965	0.0103694	90	50	0.642654	0.999154
EC.1.14.11.1	ethnicity_details	asian	-0.00368963	0.00741599	90	50	0.620185	0.999154
EC.1.14.11.1	ethnicity_details	other	-0.0028113	0.0158924	90	50	0.860037	0.999154
EC.1.14.11.1	TotalWeeklyAlcoholUnits	TotalWeeklyAlcoholUnits	-5.06539e-05	0.000247328	90	50	0.838245	0.999154
EC.1.14.11.1	smoking_status	never	-0.00942917	0.00534352	90	50	0.0814479	0.999154
EC.1.14.11.1	diagnosis	moderate dysplasia	-0.0017254	0.00472648	90	50	0.716037	0.999154
EC.1.14.11.16	Progression	progression	0.00148381	0.00595414	90	51	0.803839	0.999154
EC.1.14.11.16	patient_age	patient_age	-0.000165115	0.000260781	90	51	0.52844	0.999154
EC.1.14.11.16	sex	male	-0.00167077	0.00558408	90	51	0.765561	0.999154
EC.1.14.11.16	ethnicity_details	south asian	0.00623222	0.0121474	90	51	0.609331	0.999154
EC.1.14.11.16	ethnicity_details	asian	-0.00337586	0.00868757	90	51	0.698615	0.999154
EC.1.14.11.16	ethnicity_details	other	0.00137729	0.0186174	90	51	0.941212	0.999154
EC.1.14.11.16	TotalWeeklyAlcoholUnits	TotalWeeklyAlcoholUnits	-6.46411e-05	0.000289736	90	51	0.824023	0.999154
EC.1.14.11.16	smoking_status	never	-0.0105044	0.00625974	90	51	0.0972317	0.999154
EC.1.14.11.16	diagnosis	moderate dysplasia	-0.00154121	0.0055369	90	51	0.78146	0.999154
EC.1.14.11.17	Progression	progression	0.00110158	0.0160925	90	59	0.945596	0.999154
EC.1.14.11.17	patient_age	patient_age	9.83297e-06	0.000704823	90	59	0.988904	0.999154
EC.1.14.11.17	sex	male	0.00455446	0.0150923	90	59	0.763607	0.999154
EC.1.14.11.17	ethnicity_details	south asian	0.0082164	0.0328313	90	59	0.803027	0.999154
EC.1.14.11.17	ethnicity_details	asian	-0.0142143	0.0234802	90	59	0.546644	0.999154
EC.1.14.11.17	ethnicity_details	other	0.0244966	0.0503178	90	59	0.627704	0.999154
EC.1.14.11.17	TotalWeeklyAlcoholUnits	TotalWeeklyAlcoholUnits	-0.000288228	0.000783078	90	59	0.713793	0.999154
EC.1.14.11.17	smoking_status	never	-0.0313349	0.0169184	90	59	0.0676974	0.999154
EC.1.14.11.17	diagnosis	moderate dysplasia	-0.0153018	0.0149648	90	59	0.309617	0.999154
EC.1.14.11.18	Progression	progression	0.0002655	0.00801386	90	52	0.973653	0.999154
EC.1.14.11.18	patient_age	patient_age	-6.48509e-05	0.000350994	90	52	0.853882	0.999154
EC.1.14.11.18	sex	male	0.0059921	0.00751579	90	52	0.427655	0.999154
EC.1.14.11.18	ethnicity_details	south asian	0.00517312	0.0163496	90	52	0.752518	0.999154
EC.1.14.11.18	ethnicity_details	asian	-0.00485561	0.0116929	90	52	0.679061	0.999154
EC.1.14.11.18	ethnicity_details	other	-0.00206272	0.0250577	90	52	0.934599	0.999154
EC.1.14.11.18	TotalWeeklyAlcoholUnits	TotalWeeklyAlcoholUnits	-8.41296e-06	0.000389964	90	52	0.982842	0.999154
EC.1.14.11.18	smoking_status	never	-0.0128106	0.00842518	90	52	0.132324	0.999154
EC.1.14.11.18	diagnosis	moderate dysplasia	-0.00738806	0.00745229	90	52	0.324489	0.999154
EC.1.14.11.2	Progression	progression	0.00186673	0.00948719	90	42	0.84452	0.999154
EC.1.14.11.2	patient_age	patient_age	0.000324863	0.000415634	90	42	0.436761	0.999154
EC.1.14.11.2	sex	male	-0.00342275	0.00892152	90	42	0.702566	0.999154
EC.1.14.11.2	ethnicity_details	south asian	0.00283027	0.0193595	90	42	0.884137	0.999154
EC.1.14.11.2	ethnicity_details	asian	-0.00630723	0.013851	90	42	0.650083	0.999154
EC.1.14.11.2	ethnicity_details	other	-0.00160091	0.0296659	90	42	0.9571	0.999154
EC.1.14.11.2	TotalWeeklyAlcoholUnits	TotalWeeklyAlcoholUnits	3.8114e-05	0.000462841	90	42	0.934627	0.999154
EC.1.14.11.2	smoking_status	never	-0.00973654	0.00999228	90	42	0.333085	0.999154
EC.1.14.11.2	diagnosis	moderate dysplasia	-0.0151363	0.00883215	90	42	0.0905366	0.999154
EC.1.14.11.33	Progression	progression	-0.00349768	0.0103192	90	54	0.735537	0.999154
EC.1.14.11.33	patient_age	patient_age	-4.96612e-05	0.000451965	90	54	0.912781	0.999154
EC.1.14.11.33	sex	male	0.00216904	0.00967787	90	54	0.823232	0.999154
EC.1.14.11.33	ethnicity_details	south asian	0.0111139	0.0210529	90	54	0.599028	0.999154
EC.1.14.11.33	ethnicity_details	asian	0.0130421	0.0150566	90	54	0.388969	0.999154
EC.1.14.11.33	ethnicity_details	other	0.0111972	0.0322661	90	54	0.729483	0.999154
EC.1.14.11.33	TotalWeeklyAlcoholUnits	TotalWeeklyAlcoholUnits	0.000158709	0.000502146	90	54	0.752779	0.999154
EC.1.14.11.33	smoking_status	never	-0.00816425	0.0108489	90	54	0.453933	0.999154
EC.1.14.11.33	diagnosis	moderate dysplasia	-0.015308	0.00959611	90	54	0.114605	0.999154
EC.1.14.11.47	Progression	progression	0.00991253	0.014783	90	90	0.505163	0.999154
EC.1.14.11.47	patient_age	patient_age	-0.000480422	0.000685421	90	90	0.485468	0.999154
EC.1.14.11.47	sex	male	0.00266495	0.0158865	90	90	0.868139	0.999154
EC.1.14.11.47	ethnicity_details	south asian	-0.0194102	0.0322474	90	90	0.549234	0.999154
EC.1.14.11.47	ethnicity_details	asian	-0.0252956	0.0241083	90	90	0.300859	0.999154
EC.1.14.11.47	ethnicity_details	other	-0.0429997	0.0483923	90	90	0.376925	0.999154
EC.1.14.11.47	TotalWeeklyAlcoholUnits	TotalWeeklyAlcoholUnits	5.17967e-05	0.00079689	90	90	0.948471	0.999154
EC.1.14.11.47	smoking_status	never	0.016649	0.0175269	90	90	0.349239	0.999154
EC.1.14.11.47	diagnosis	moderate dysplasia	-0.00377864	0.0145714	90	90	0.796086	0.999154
EC.1.14.12.1	Progression	progression	0.00251012	0.0074436	90	52	0.736835	0.999154
EC.1.14.12.1	patient_age	patient_age	-7.3852e-05	0.000326017	90	52	0.821369	0.999154
EC.1.14.12.1	sex	male	0.00112542	0.00698096	90	52	0.872332	0.999154
EC.1.14.12.1	ethnicity_details	south asian	0.00448599	0.0151862	90	52	0.768454	0.999154
EC.1.14.12.1	ethnicity_details	asian	-0.00683722	0.0108608	90	52	0.530795	0.999154
EC.1.14.12.1	ethnicity_details	other	0.00427994	0.0232746	90	52	0.854566	0.999154
EC.1.14.12.1	TotalWeeklyAlcoholUnits	TotalWeeklyAlcoholUnits	-9.93811e-05	0.000362214	90	52	0.784507	0.999154
EC.1.14.12.1	smoking_status	never	-0.0121378	0.00782564	90	52	0.124842	0.999154
EC.1.14.12.1	diagnosis	moderate dysplasia	-0.0053786	0.00692199	90	52	0.439432	0.999154
EC.1.14.12.10	Progression	progression	0.00356687	0.0123056	90	55	0.772675	0.999154
EC.1.14.12.10	patient_age	patient_age	0.000188552	0.000538966	90	55	0.727377	0.999154
EC.1.14.12.10	sex	male	0.00849618	0.0115408	90	55	0.463771	0.999154
EC.1.14.12.10	ethnicity_details	south asian	0.00578294	0.0251055	90	55	0.818411	0.999154
EC.1.14.12.10	ethnicity_details	asian	-0.0107518	0.0179549	90	55	0.550983	0.999154
EC.1.14.12.10	ethnicity_details	other	-0.00351114	0.0384772	90	55	0.92752	0.999154
EC.1.14.12.10	TotalWeeklyAlcoholUnits	TotalWeeklyAlcoholUnits	-0.000126854	0.000598806	90	55	0.832767	0.999154
EC.1.14.12.10	smoking_status	never	-0.0238897	0.0129372	90	55	0.0685047	0.999154
EC.1.14.12.10	diagnosis	moderate dysplasia	-0.0131099	0.0114433	90	55	0.25536	0.999154
EC.1.14.12.17	Progression	progression	-0.00677681	0.0181044	90	90	0.709158	0.999154
EC.1.14.12.17	patient_age	patient_age	-0.000591266	0.000792944	90	90	0.458059	0.999154
EC.1.14.12.17	sex	male	-0.0283166	0.0169792	90	90	0.0992804	0.999154
EC.1.14.12.17	ethnicity_details	south asian	-0.00528552	0.036936	90	90	0.886571	0.999154
EC.1.14.12.17	ethnicity_details	asian	0.0350842	0.0264158	90	90	0.187905	0.999154
EC.1.14.12.17	ethnicity_details	other	-0.00337344	0.0566088	90	90	0.952629	0.999154
EC.1.14.12.17	TotalWeeklyAlcoholUnits	TotalWeeklyAlcoholUnits	0.00111343	0.000880983	90	90	0.209956	0.999154
EC.1.14.12.17	smoking_status	never	-0.0026556	0.0190336	90	90	0.889389	0.999154
EC.1.14.12.17	diagnosis	moderate dysplasia	-0.0167851	0.0168357	90	90	0.321774	0.999154
EC.1.14.12.4	Progression	progression	-0.00194076	0.00326604	90	11	0.554683	0.999154
EC.1.14.12.4	patient_age	patient_age	-3.16357e-05	0.000143994	90	11	0.826732	0.999154
EC.1.14.12.4	sex	male	-0.00401832	0.00310833	90	11	0.208743	0.999154
EC.1.14.12.4	ethnicity_details	south asian	0.00405299	0.00671149	90	11	0.547972	0.999154
EC.1.14.12.4	ethnicity_details	asian	-0.000181425	0.0048238	90	11	0.970223	0.999154
EC.1.14.12.4	ethnicity_details	other	0.00882271	0.010263	90	11	0.39258	0.999154
EC.1.14.12.4	TotalWeeklyAlcoholUnits	TotalWeeklyAlcoholUnits	-4.40768e-05	0.00016075	90	11	0.78544	0.999154
EC.1.14.12.4	smoking_status	never	-0.00347591	0.00347898	90	11	0.325976	0.999154
EC.1.14.12.4	diagnosis	moderate dysplasia	0.00122599	0.0030577	90	11	0.689671	0.999154
EC.1.14.13.1	Progression	progression	-0.00025192	0.00659276	90	44	0.969614	0.999154
EC.1.14.13.1	patient_age	patient_age	2.63812e-05	0.000288752	90	44	0.927433	0.999154
EC.1.14.13.1	sex	male	-0.00254062	0.00618301	90	44	0.682242	0.999154
EC.1.14.13.1	ethnicity_details	south asian	0.00918808	0.0134503	90	44	0.496509	0.999154
EC.1.14.13.1	ethnicity_details	asian	0.00020017	0.00961937	90	44	0.98345	0.999154
EC.1.14.13.1	ethnicity_details	other	0.0112063	0.0206142	90	44	0.588216	0.999154
EC.1.14.13.1	TotalWeeklyAlcoholUnits	TotalWeeklyAlcoholUnits	-3.88361e-05	0.000320812	90	44	0.903951	0.999154
EC.1.14.13.1	smoking_status	never	-0.00705679	0.00693114	90	44	0.311686	0.999154
EC.1.14.13.1	diagnosis	moderate dysplasia	-0.00717111	0.00613078	90	44	0.245599	0.999154
EC.1.14.13.107	Progression	progression	-0.00455201	0.00407582	90	19	0.268574	0.999154
EC.1.14.13.107	patient_age	patient_age	2.00607e-05	0.000180517	90	19	0.911821	0.999154
EC.1.14.13.107	sex	male	-0.00171503	0.00391917	90	19	0.665432	0.999154
EC.1.14.13.107	ethnicity_details	south asian	-0.00349816	0.00841805	90	19	0.679052	0.999154
EC.1.14.13.107	ethnicity_details	asian	-0.00398154	0.00607133	90	19	0.516195	0.999154
EC.1.14.13.107	ethnicity_details	other	-0.000786957	0.0128523	90	19	0.95133	0.999154
EC.1.14.13.107	TotalWeeklyAlcoholUnits	TotalWeeklyAlcoholUnits	-0.000168018	0.000202207	90	19	0.410972	0.999154
EC.1.14.13.107	smoking_status	never	-0.00544021	0.0043816	90	19	0.223679	0.999154
EC.1.14.13.107	diagnosis	moderate dysplasia	-0.00074857	0.00383365	90	19	0.84574	0.999154
EC.1.14.13.127	Progression	progression	-0.00360196	0.0129643	90	57	0.781855	0.999154
EC.1.14.13.127	patient_age	patient_age	-2.78321e-05	0.000567816	90	57	0.961029	0.999154
EC.1.14.13.127	sex	male	0.00645988	0.0121586	90	57	0.596681	0.999154
EC.1.14.13.127	ethnicity_details	south asian	0.0042424	0.0264494	90	57	0.872972	0.999154
EC.1.14.13.127	ethnicity_details	asian	-0.00975283	0.018916	90	57	0.607565	0.999154
EC.1.14.13.127	ethnicity_details	other	0.0386222	0.0405368	90	57	0.343578	0.999154
EC.1.14.13.127	TotalWeeklyAlcoholUnits	TotalWeeklyAlcoholUnits	-0.000167007	0.00063086	90	57	0.791899	0.999154
EC.1.14.13.127	smoking_status	never	-0.0217633	0.0136297	90	57	0.114263	0.999154
EC.1.14.13.127	diagnosis	moderate dysplasia	-0.0131063	0.0120558	90	57	0.280242	0.999154
EC.1.14.13.129	Progression	progression	0.00645396	0.00857505	90	42	0.453873	0.999154
EC.1.14.13.129	patient_age	patient_age	-3.86648e-05	0.000375573	90	42	0.918261	0.999154
EC.1.14.13.129	sex	male	-0.00817002	0.00804209	90	42	0.312736	0.999154
EC.1.14.13.129	ethnicity_details	south asian	0.00995836	0.0174945	90	42	0.570796	0.999154
EC.1.14.13.129	ethnicity_details	asian	0.0141565	0.0125117	90	42	0.261239	0.999154
EC.1.14.13.129	ethnicity_details	other	-0.0144278	0.0268124	90	42	0.592001	0.999154
EC.1.14.13.129	TotalWeeklyAlcoholUnits	TotalWeeklyAlcoholUnits	0.000253252	0.000417272	90	42	0.545621	0.999154
EC.1.14.13.129	smoking_status	never	0.00178837	0.00901517	90	42	0.843256	0.999154
EC.1.14.13.129	diagnosis	moderate dysplasia	-0.011734	0.00797415	90	42	0.145077	0.999154
EC.1.14.13.141	Progression	progression	-0.00275142	0.00513847	90	10	0.59382	0.999154
EC.1.14.13.141	patient_age	patient_age	1.3857e-05	0.000225056	90	10	0.951058	0.999154
EC.1.14.13.141	sex	male	-0.00515732	0.0048191	90	10	0.287755	0.999154
EC.1.14.13.141	ethnicity_details	south asian	-0.00301786	0.0104833	90	10	0.774189	0.999154
EC.1.14.13.141	ethnicity_details	asian	-0.00618212	0.00749744	90	10	0.412071	0.999154
EC.1.14.13.141	ethnicity_details	other	-0.00235966	0.0160669	90	10	0.883609	0.999154
EC.1.14.13.141	TotalWeeklyAlcoholUnits	TotalWeeklyAlcoholUnits	-9.27893e-05	0.000250044	90	10	0.71155	0.999154
EC.1.14.13.141	smoking_status	never	-0.00627293	0.0054022	90	10	0.249021	0.999154
EC.1.14.13.141	diagnosis	moderate dysplasia	0.00266771	0.00477839	90	10	0.578207	0.999154
EC.1.14.13.142	Progression	progression	-0.00186408	0.00686918	90	14	0.787065	0.999154
EC.1.14.13.142	patient_age	patient_age	1.13256e-05	0.00030897	90	14	0.970858	0.999154
EC.1.14.13.142	sex	male	-0.00683549	0.00684613	90	14	0.327928	0.999154
EC.1.14.13.142	ethnicity_details	south asian	0.00633888	0.0144395	90	14	0.662073	0.999154
EC.1.14.13.142	ethnicity_details	asian	-0.00580447	0.0105384	90	14	0.585265	0.999154
EC.1.14.13.142	ethnicity_details	other	-0.00431051	0.0219239	90	14	0.844635	0.999154
EC.1.14.13.142	TotalWeeklyAlcoholUnits	TotalWeeklyAlcoholUnits	3.62352e-06	0.000350226	90	14	0.991796	0.999154
EC.1.14.13.142	smoking_status	never	-0.00720295	0.00762309	90	14	0.352119	0.999154
EC.1.14.13.142	diagnosis	moderate dysplasia	0.00319127	0.00656383	90	14	0.628287	0.999154
EC.1.14.13.148	Progression	progression	-0.00298636	0.00348856	90	14	0.395403	0.999154
EC.1.14.13.148	patient_age	patient_age	5.22558e-06	0.000153297	90	14	0.972902	0.999154
EC.1.14.13.148	sex	male	-0.00291426	0.00329569	90	14	0.384895	0.999154
EC.1.14.13.148	ethnicity_details	south asian	0.00177159	0.00714279	90	14	0.804866	0.999154
EC.1.14.13.148	ethnicity_details	asian	-0.00101038	0.00512102	90	14	0.844721	0.999154
EC.1.14.13.148	ethnicity_details	other	0.00852843	0.0109349	90	14	0.437765	0.999154
EC.1.14.13.148	TotalWeeklyAlcoholUnits	TotalWeeklyAlcoholUnits	-4.96076e-05	0.000170723	90	14	0.772897	0.999154
EC.1.14.13.148	smoking_status	never	-0.00172976	0.00369161	90	14	0.642644	0.999154
EC.1.14.13.148	diagnosis	moderate dysplasia	-0.000110292	0.00325502	90	14	0.973065	0.999154
EC.1.14.13.149	Progression	progression	0.00481125	0.0160126	90	69	0.764601	0.999154
EC.1.14.13.149	patient_age	patient_age	0.000218201	0.000701326	90	69	0.756514	0.999154
EC.1.14.13.149	sex	male	0.00537115	0.0150174	90	69	0.721538	0.999154
EC.1.14.13.149	ethnicity_details	south asian	0.00916047	0.0326684	90	69	0.779888	0.999154
EC.1.14.13.149	ethnicity_details	asian	-0.0161336	0.0233637	90	69	0.491853	0.999154
EC.1.14.13.149	ethnicity_details	other	0.00924202	0.0500682	90	69	0.854019	0.999154
EC.1.14.13.149	TotalWeeklyAlcoholUnits	TotalWeeklyAlcoholUnits	1.77764e-05	0.000779193	90	69	0.981856	0.999154
EC.1.14.13.149	smoking_status	never	-0.0126194	0.0168345	90	69	0.455684	0.999154
EC.1.14.13.149	diagnosis	moderate dysplasia	-0.0186082	0.0148905	90	69	0.215066	0.999154
EC.1.14.13.165	Progression	progression	0.00287836	0.00556641	90	20	0.606516	0.999154
EC.1.14.13.165	patient_age	patient_age	-3.26396e-05	0.000243799	90	20	0.893835	0.999154
EC.1.14.13.165	sex	male	-0.00542688	0.00522044	90	20	0.301683	0.999154
EC.1.14.13.165	ethnicity_details	south asian	0.0019595	0.0113564	90	20	0.863444	0.999154
EC.1.14.13.165	ethnicity_details	asian	-0.0056416	0.00812183	90	20	0.489305	0.999154
EC.1.14.13.165	ethnicity_details	other	-0.00676385	0.017405	90	20	0.698594	0.999154
EC.1.14.13.165	TotalWeeklyAlcoholUnits	TotalWeeklyAlcoholUnits	5.72599e-05	0.000270868	90	20	0.833117	0.999154
EC.1.14.13.165	smoking_status	never	-0.00408184	0.00585211	90	20	0.487513	0.999154
EC.1.14.13.165	diagnosis	moderate dysplasia	-0.00134046	0.00517634	90	20	0.796331	0.999154
EC.1.14.13.2	Progression	progression	0.00146509	0.0112554	90	70	0.89676	0.999154
EC.1.14.13.2	patient_age	patient_age	0.000377905	0.000492966	90	70	0.445579	0.999154
EC.1.14.13.2	sex	male	0.00947581	0.0105558	90	70	0.372047	0.999154
EC.1.14.13.2	ethnicity_details	south asian	0.0113184	0.0229628	90	70	0.623432	0.999154
EC.1.14.13.2	ethnicity_details	asian	-0.00885589	0.0164225	90	70	0.591209	0.999154
EC.1.14.13.2	ethnicity_details	other	0.0278955	0.0351932	90	70	0.430333	0.999154
EC.1.14.13.2	TotalWeeklyAlcoholUnits	TotalWeeklyAlcoholUnits	-7.21848e-05	0.0005477	90	70	0.895476	0.999154
EC.1.14.13.2	smoking_status	never	-0.00710584	0.011833	90	70	0.549865	0.999154
EC.1.14.13.2	diagnosis	moderate dysplasia	-0.0146399	0.0104666	90	70	0.165762	0.999154
EC.1.14.13.20	Progression	progression	-0.00141344	0.00311101	90	12	0.650932	0.999154
EC.1.14.13.20	patient_age	patient_age	2.48277e-05	0.00013655	90	12	0.856192	0.999154
EC.1.14.13.20	sex	male	0.00112663	0.00297628	90	12	0.707192	0.999154
EC.1.14.13.20	ethnicity_details	south asian	-0.00462218	0.00635913	90	12	0.46948	0.999154
EC.1.14.13.20	ethnicity_details	asian	-0.00204309	0.0045568	90	12	0.655112	0.999154
EC.1.14.13.20	ethnicity_details	other	-0.00123826	0.0097292	90	12	0.899073	0.999154
EC.1.14.13.20	TotalWeeklyAlcoholUnits	TotalWeeklyAlcoholUnits	-0.000114473	0.000153802	90	12	0.459632	0.999154
EC.1.14.13.20	smoking_status	never	-0.000825962	0.00330695	90	12	0.803466	0.999154
EC.1.14.13.20	diagnosis	moderate dysplasia	-0.00294334	0.00291873	90	12	0.316672	0.999154
EC.1.14.13.22	Progression	progression	-0.00126468	0.00595794	90	22	0.832437	0.999154
EC.1.14.13.22	patient_age	patient_age	0.000141703	0.000260948	90	22	0.588618	0.999154
EC.1.14.13.22	sex	male	-0.00361233	0.00558764	90	22	0.519815	0.999154
EC.1.14.13.22	ethnicity_details	south asian	-0.00196302	0.0121552	90	22	0.872109	0.999154
EC.1.14.13.22	ethnicity_details	asian	-0.00173459	0.00869311	90	22	0.84235	0.999154
EC.1.14.13.22	ethnicity_details	other	-0.00267869	0.0186293	90	22	0.886028	0.999154
EC.1.14.13.22	TotalWeeklyAlcoholUnits	TotalWeeklyAlcoholUnits	-6.25989e-05	0.00028992	90	22	0.829602	0.999154
EC.1.14.13.22	smoking_status	never	-0.00828697	0.00626373	90	22	0.189602	0.999154
EC.1.14.13.22	diagnosis	moderate dysplasia	-0.00210265	0.00554043	90	22	0.705315	0.999154
EC.1.14.13.40	Progression	progression	-0.00380859	0.00796584	90	40	0.633934	0.999154
EC.1.14.13.40	patient_age	patient_age	0.000112135	0.000348974	90	40	0.748809	0.999154
EC.1.14.13.40	sex	male	0.00173895	0.00748883	90	40	0.817475	0.999154
EC.1.14.13.40	ethnicity_details	south asian	0.00338376	0.0162547	90	40	0.835633	0.999154
EC.1.14.13.40	ethnicity_details	asian	-0.00305712	0.0116292	90	40	0.793317	0.999154
EC.1.14.13.40	ethnicity_details	other	0.0309373	0.0249086	90	40	0.217996	0.999154
EC.1.14.13.40	TotalWeeklyAlcoholUnits	TotalWeeklyAlcoholUnits	0.000103618	0.000388522	90	40	0.790873	0.999154
EC.1.14.13.40	smoking_status	never	-0.00708328	0.00838843	90	40	0.401671	0.999154
EC.1.14.13.40	diagnosis	moderate dysplasia	-0.0121027	0.00741499	90	40	0.10683	0.999154
EC.1.14.13.59	Progression	progression	0.000267123	0.00405873	90	28	0.947746	0.999154
EC.1.14.13.59	patient_age	patient_age	2.50551e-05	0.000187869	90	28	0.894252	0.999154
EC.1.14.13.59	sex	male	-0.00380214	0.00434274	90	28	0.389284	0.999154
EC.1.14.13.59	ethnicity_details	south asian	0.00669491	0.00883471	90	28	0.451168	0.999154
EC.1.14.13.59	ethnicity_details	asian	-0.0019408	0.00659591	90	28	0.770155	0.999154
EC.1.14.13.59	ethnicity_details	other	0.00563198	0.0132669	90	28	0.67234	0.999154
EC.1.14.13.59	TotalWeeklyAlcoholUnits	TotalWeeklyAlcoholUnits	4.70509e-05	0.0002181	90	28	0.830171	0.999154
EC.1.14.13.59	smoking_status	never	-0.0033044	0.00479387	90	28	0.495379	0.999154
EC.1.14.13.59	diagnosis	moderate dysplasia	-0.00195578	0.00399376	90	28	0.625741	0.999154
EC.1.14.13.7	Progression	progression	-0.000215739	0.00680345	90	51	0.97481	0.999154
EC.1.14.13.7	patient_age	patient_age	0.000420494	0.000303784	90	51	0.170496	0.999154
EC.1.14.13.7	sex	male	0.00509035	0.00666529	90	51	0.452179	0.999154
EC.1.14.13.7	ethnicity_details	south asian	0.00521453	0.0141812	90	51	0.714239	0.999154
EC.1.14.13.7	ethnicity_details	asian	-0.0122657	0.0102916	90	51	0.241193	0.999154
EC.1.14.13.7	ethnicity_details	other	0.0311392	0.0215889	90	51	0.153147	0.999154
EC.1.14.13.7	TotalWeeklyAlcoholUnits	TotalWeeklyAlcoholUnits	-3.99531e-05	0.00034239	90	51	0.907683	0.999154
EC.1.14.13.7	smoking_status	never	0.00572577	0.00743629	90	51	0.447089	0.999154
EC.1.14.13.7	diagnosis	moderate dysplasia	-0.00696386	0.00645261	90	51	0.284059	0.999154
EC.1.14.13.81	Progression	progression	-4.14763e-05	0.00521809	90	35	0.993678	0.999154
EC.1.14.13.81	patient_age	patient_age	8.62348e-06	0.000228544	90	35	0.969995	0.999154
EC.1.14.13.81	sex	male	-0.000480842	0.00489378	90	35	0.921975	0.999154
EC.1.14.13.81	ethnicity_details	south asian	0.00704654	0.0106458	90	35	0.509931	0.999154
EC.1.14.13.81	ethnicity_details	asian	0.00208324	0.00761362	90	35	0.785082	0.999154
EC.1.14.13.81	ethnicity_details	other	0.00325853	0.0163159	90	35	0.84221	0.999154
EC.1.14.13.81	TotalWeeklyAlcoholUnits	TotalWeeklyAlcoholUnits	-1.22738e-05	0.000253919	90	35	0.961568	0.999154
EC.1.14.13.81	smoking_status	never	-0.00646557	0.00548591	90	35	0.24206	0.999154
EC.1.14.13.81	diagnosis	moderate dysplasia	-0.00319179	0.00485243	90	35	0.512573	0.999154
EC.1.14.13.82	patient_age	patient_age	5.50346e-05	0.000564855	90	58	0.922627	0.999154
EC.1.14.13.82	sex	male	0.00682556	0.0120952	90	58	0.574114	0.999154
EC.1.14.13.82	ethnicity_details	south asian	0.00541078	0.0263114	90	58	0.837592	0.999154
EC.1.14.13.82	ethnicity_details	asian	-0.00505495	0.0188173	90	58	0.788904	0.999154
EC.1.14.13.82	ethnicity_details	other	0.0295523	0.0403254	90	58	0.465795	0.999154
EC.1.14.13.82	TotalWeeklyAlcoholUnits	TotalWeeklyAlcoholUnits	-0.000146291	0.000627569	90	58	0.816273	0.999154
EC.1.14.13.82	smoking_status	never	-0.0191675	0.0135586	90	58	0.161336	0.999154
EC.1.14.13.82	diagnosis	moderate dysplasia	-0.0170765	0.011993	90	58	0.158371	0.999154
EC.1.14.13.83	Progression	progression	0.000544866	0.0081689	90	70	0.946987	0.999154
EC.1.14.13.83	patient_age	patient_age	-0.000341555	0.000357784	90	70	0.342636	0.999154
EC.1.14.13.83	sex	male	-0.00402893	0.00766119	90	70	0.60042	0.999154
EC.1.14.13.83	ethnicity_details	south asian	0.0153872	0.0166659	90	70	0.358642	0.999154
EC.1.14.13.83	ethnicity_details	asian	-0.001418	0.0119191	90	70	0.905598	0.999154
EC.1.14.13.83	ethnicity_details	other	0.0148614	0.0255425	90	70	0.562317	0.999154
EC.1.14.13.83	TotalWeeklyAlcoholUnits	TotalWeeklyAlcoholUnits	-0.00013815	0.000397509	90	70	0.729099	0.999154
EC.1.14.13.83	smoking_status	never	-0.0152344	0.00858817	90	70	0.0798874	0.999154
EC.1.14.13.83	diagnosis	moderate dysplasia	-0.00281379	0.00759646	90	70	0.712058	0.999154
EC.1.14.13.84	Progression	progression	0.000675097	0.00347501	90	12	0.846456	0.999154
EC.1.14.13.84	patient_age	patient_age	0.000114473	0.0001522	90	12	0.454186	0.999154
EC.1.14.13.84	sex	male	-0.00360147	0.00325903	90	12	0.27244	0.999154
EC.1.14.13.84	ethnicity_details	south asian	0.00186511	0.0070896	90	12	0.793167	0.999154
EC.1.14.13.84	ethnicity_details	asian	-0.00385389	0.00507032	90	12	0.449437	0.999154
EC.1.14.13.84	ethnicity_details	other	-0.000775878	0.0108657	90	12	0.943253	0.999154
EC.1.14.13.84	TotalWeeklyAlcoholUnits	TotalWeeklyAlcoholUnits	-5.13113e-06	0.000169098	90	12	0.975868	0.999154
EC.1.14.13.84	smoking_status	never	-0.00672863	0.00365337	90	12	0.0692162	0.999154
EC.1.14.13.84	diagnosis	moderate dysplasia	-0.000661362	0.0032315	90	12	0.838357	0.999154
EC.1.14.13.9	Progression	progression	0.00385154	0.00289758	90	20	0.188851	0.999154
EC.1.14.13.9	patient_age	patient_age	-1.81156e-05	0.000131044	90	20	0.890437	0.999154
EC.1.14.13.9	sex	male	-0.00107695	0.003058	90	20	0.727489	0.999154
EC.1.14.13.9	ethnicity_details	south asian	0.00567213	0.00612627	90	20	0.357916	0.999154
EC.1.14.13.9	ethnicity_details	asian	0.00186368	0.00447145	90	20	0.679527	0.999154
EC.1.14.13.9	ethnicity_details	other	-0.00421435	0.00923439	90	20	0.64945	0.999154
EC.1.14.13.9	TotalWeeklyAlcoholUnits	TotalWeeklyAlcoholUnits	9.75725e-05	0.000152467	90	20	0.525684	0.999154
EC.1.14.13.9	smoking_status	never	-0.00509037	0.00328081	90	20	0.131191	0.999154
EC.1.14.13.9	diagnosis	moderate dysplasia	-0.000434483	0.00284282	90	20	0.878931	0.999154
EC.1.14.14.1	Progression	progression	-0.00241989	0.00893459	90	37	0.787208	0.999154
EC.1.14.14.1	patient_age	patient_age	0.000148301	0.00039132	90	37	0.705709	0.999154
EC.1.14.14.1	sex	male	-0.00131021	0.00837929	90	37	0.876141	0.999154
EC.1.14.14.1	ethnicity_details	south asian	0.00786721	0.018228	90	37	0.667193	0.999154
EC.1.14.14.1	ethnicity_details	asian	-0.00630053	0.0130363	90	37	0.630198	0.999154
EC.1.14.14.1	ethnicity_details	other	0.0114999	0.0279367	90	37	0.681703	0.999154
EC.1.14.14.1	TotalWeeklyAlcoholUnits	TotalWeeklyAlcoholUnits	-1.74233e-05	0.000434768	90	37	0.968133	0.999154
EC.1.14.14.1	smoking_status	never	-0.0137791	0.00939317	90	37	0.146316	0.999154
EC.1.14.14.1	diagnosis	moderate dysplasia	-0.00846217	0.0083085	90	37	0.311513	0.999154
EC.1.14.14.12	Progression	progression	0.00249405	0.00704263	90	51	0.724168	0.999154
EC.1.14.14.12	patient_age	patient_age	-0.000139426	0.000308455	90	51	0.652483	0.999154
EC.1.14.14.12	sex	male	-0.00393991	0.00660491	90	51	0.552518	0.999154
EC.1.14.14.12	ethnicity_details	south asian	0.00675285	0.0143681	90	51	0.639642	0.999154
EC.1.14.14.12	ethnicity_details	asian	-0.00705224	0.0102758	90	51	0.494509	0.999154
EC.1.14.14.12	ethnicity_details	other	0.00897189	0.0220209	90	51	0.684783	0.999154
EC.1.14.14.12	TotalWeeklyAlcoholUnits	TotalWeeklyAlcoholUnits	-0.00012327	0.000342703	90	51	0.72002	0.999154
EC.1.14.14.12	smoking_status	never	-0.0152107	0.00740409	90	51	0.0432058	0.999154
EC.1.14.14.12	diagnosis	moderate dysplasia	-0.00318882	0.00654911	90	51	0.627654	0.999154
EC.1.14.14.5	Progression	progression	0.000630598	0.0161528	90	61	0.968956	0.999154
EC.1.14.14.5	patient_age	patient_age	-0.000126556	0.000707468	90	61	0.858479	0.999154
EC.1.14.14.5	sex	male	0.00126113	0.0151489	90	61	0.933862	0.999154
EC.1.14.14.5	ethnicity_details	south asian	0.00951341	0.0329544	90	61	0.77357	0.999154
EC.1.14.14.5	ethnicity_details	asian	-0.0139248	0.0235683	90	61	0.556302	0.999154
EC.1.14.14.5	ethnicity_details	other	0.0316462	0.0505066	90	61	0.532721	0.999154
EC.1.14.14.5	TotalWeeklyAlcoholUnits	TotalWeeklyAlcoholUnits	-0.000225424	0.000786017	90	61	0.775012	0.999154
EC.1.14.14.5	smoking_status	never	-0.028155	0.0169819	90	61	0.101245	0.999154
EC.1.14.14.5	diagnosis	moderate dysplasia	-0.0145958	0.0150209	90	61	0.33413	0.999154
EC.1.14.14.9	Progression	progression	0.00447203	0.00697693	90	34	0.523372	0.999154
EC.1.14.14.9	patient_age	patient_age	-9.33684e-05	0.000305578	90	34	0.760743	0.999154
EC.1.14.14.9	sex	male	-0.00771175	0.0065433	90	34	0.242063	0.999154
EC.1.14.14.9	ethnicity_details	south asian	0.00948901	0.0142341	90	34	0.50692	0.999154
EC.1.14.14.9	ethnicity_details	asian	0.0012514	0.0101799	90	34	0.902472	0.999154
EC.1.14.14.9	ethnicity_details	other	0.000506033	0.0218154	90	34	0.981552	0.999154
EC.1.14.14.9	TotalWeeklyAlcoholUnits	TotalWeeklyAlcoholUnits	0.000140429	0.000339506	90	34	0.680254	0.999154
EC.1.14.14.9	smoking_status	never	-0.00500117	0.00733502	90	34	0.497322	0.999154
EC.1.14.14.9	diagnosis	moderate dysplasia	-0.0069213	0.00648802	90	34	0.289279	0.999154
EC.1.14.15.3	Progression	progression	0.000174687	0.0103749	90	58	0.986608	0.999154
EC.1.14.15.3	patient_age	patient_age	-1.94675e-05	0.000454402	90	58	0.965934	0.999154
EC.1.14.15.3	sex	male	-0.000455405	0.00973004	90	58	0.962786	0.999154
EC.1.14.15.3	ethnicity_details	south asian	0.00351707	0.0211664	90	58	0.868448	0.999154
EC.1.14.15.3	ethnicity_details	asian	-0.00781216	0.0151378	90	58	0.607228	0.999154
EC.1.14.15.3	ethnicity_details	other	0.00642929	0.0324401	90	58	0.843399	0.999154
EC.1.14.15.3	TotalWeeklyAlcoholUnits	TotalWeeklyAlcoholUnits	-0.000105881	0.000504853	90	58	0.834414	0.999154
EC.1.14.15.3	smoking_status	never	-0.0215165	0.0109074	90	58	0.0519891	0.999154
EC.1.14.15.3	diagnosis	moderate dysplasia	-0.00462251	0.00964784	90	58	0.633158	0.999154
EC.1.14.15.7	patient_age	patient_age	-9.93245e-05	0.000254557	90	53	0.697436	0.999154
EC.1.14.15.7	sex	male	0.00144205	0.00545079	90	53	0.792031	0.999154
EC.1.14.15.7	ethnicity_details	south asian	0.00501	0.0118575	90	53	0.67378	0.999154
EC.1.14.15.7	ethnicity_details	asian	-0.00605222	0.00848021	90	53	0.477497	0.999154
EC.1.14.15.7	ethnicity_details	other	0.00172982	0.018173	90	53	0.924405	0.999154
EC.1.14.15.7	TotalWeeklyAlcoholUnits	TotalWeeklyAlcoholUnits	-7.77758e-05	0.00028282	90	53	0.784024	0.999154
EC.1.14.15.7	smoking_status	never	-0.00866424	0.00611033	90	53	0.160084	0.999154
EC.1.14.15.7	diagnosis	moderate dysplasia	-0.00386785	0.00540474	90	53	0.476297	0.999154
EC.1.14.16.1	Progression	progression	0.00459779	0.0108701	90	59	0.673447	0.999154
EC.1.14.16.1	patient_age	patient_age	-5.86886e-05	0.000476092	90	59	0.902201	0.999154
EC.1.14.16.1	sex	male	-0.00070069	0.0101945	90	59	0.945374	0.999154
EC.1.14.16.1	ethnicity_details	south asian	0.0160707	0.0221768	90	59	0.470773	0.999154
EC.1.14.16.1	ethnicity_details	asian	0.0081376	0.0158603	90	59	0.609311	0.999154
EC.1.14.16.1	ethnicity_details	other	0.0120921	0.0339886	90	59	0.72295	0.999154
EC.1.14.16.1	TotalWeeklyAlcoholUnits	TotalWeeklyAlcoholUnits	0.000132798	0.000528952	90	59	0.802413	0.999154
EC.1.14.16.1	smoking_status	never	-0.014481	0.011428	90	59	0.208779	0.999154
EC.1.14.16.1	diagnosis	moderate dysplasia	-0.0159373	0.0101084	90	59	0.118824	0.999154
EC.1.14.19.1	Progression	progression	0.00541205	0.0124959	90	71	0.666104	0.999154
EC.1.14.19.1	patient_age	patient_age	0.000265184	0.000547302	90	71	0.629334	0.999154
EC.1.14.19.1	sex	male	0.0130874	0.0117193	90	71	0.267449	0.999154
EC.1.14.19.1	ethnicity_details	south asian	0.00731668	0.0254938	90	71	0.774855	0.999154
EC.1.14.19.1	ethnicity_details	asian	-0.0126141	0.0182326	90	71	0.491038	0.999154
EC.1.14.19.1	ethnicity_details	other	0.0621136	0.0390723	90	71	0.115844	0.999154
EC.1.14.19.1	TotalWeeklyAlcoholUnits	TotalWeeklyAlcoholUnits	-0.000297652	0.000608068	90	71	0.625824	0.999154
EC.1.14.19.1	smoking_status	never	-0.0149174	0.0131373	90	71	0.259557	0.999154
EC.1.14.19.1	diagnosis	moderate dysplasia	-0.0156991	0.0116203	90	71	0.180501	0.999154
EC.1.14.19.2	Progression	progression	-0.000557595	0.00443782	90	22	0.900438	0.999154
EC.1.14.19.2	patient_age	patient_age	1.3665e-05	0.000194385	90	22	0.944153	0.999154
EC.1.14.19.2	sex	male	-0.00510549	0.00416275	90	22	0.231545	0.999154
EC.1.14.19.2	ethnicity_details	south asian	-0.00264712	0.00905468	90	22	0.770918	0.999154
EC.1.14.19.2	ethnicity_details	asian	-0.00379016	0.0064761	90	22	0.562157	0.999154
EC.1.14.19.2	ethnicity_details	other	0.0097228	0.013877	90	22	0.485585	0.999154
EC.1.14.19.2	TotalWeeklyAlcoholUnits	TotalWeeklyAlcoholUnits	-8.1247e-05	0.00021598	90	22	0.708836	0.999154
EC.1.14.19.2	smoking_status	never	-0.00749307	0.00466634	90	22	0.118617	0.999154
EC.1.14.19.2	diagnosis	moderate dysplasia	-0.00294212	0.00412718	90	22	0.478291	0.999154
EC.1.14.19.3	Progression	progression	0.00010369	0.00997233	90	61	0.991731	0.999154
EC.1.14.19.3	patient_age	patient_age	0.000322849	0.000437865	90	61	0.463102	0.999154
EC.1.14.19.3	sex	male	0.00515782	0.00956892	90	61	0.592147	0.999154
EC.1.14.19.3	ethnicity_details	south asian	0.0062065	0.0203913	90	61	0.761644	0.999154
EC.1.14.19.3	ethnicity_details	asian	-0.0118241	0.0146137	90	61	0.420862	0.999154
EC.1.14.19.3	ethnicity_details	other	0.00412404	0.0311868	90	61	0.895144	0.999154
EC.1.14.19.3	TotalWeeklyAlcoholUnits	TotalWeeklyAlcoholUnits	-0.00011701	0.000493933	90	61	0.813423	0.999154
EC.1.14.19.3	smoking_status	never	-0.00556922	0.0106138	90	61	0.601275	0.999154
EC.1.14.19.3	diagnosis	moderate dysplasia	-0.00830912	0.00936941	90	61	0.377981	0.999154
EC.1.14.19.9	Progression	progression	-0.00510468	0.0187389	90	56	0.786008	0.999154
EC.1.14.19.9	patient_age	patient_age	-0.000420133	0.000820733	90	56	0.610131	0.999154
EC.1.14.19.9	sex	male	-0.0117536	0.0175743	90	56	0.505552	0.999154
EC.1.14.19.9	ethnicity_details	south asian	0.0291489	0.0382305	90	56	0.448032	0.999154
EC.1.14.19.9	ethnicity_details	asian	0.0404964	0.0273416	90	56	0.1425	0.999154
EC.1.14.19.9	ethnicity_details	other	-0.0125083	0.0585928	90	56	0.831496	0.999154
EC.1.14.19.9	TotalWeeklyAlcoholUnits	TotalWeeklyAlcoholUnits	0.000371402	0.000911858	90	56	0.684874	0.999154
EC.1.14.19.9	smoking_status	never	-0.00180874	0.0197007	90	56	0.927078	0.999154
EC.1.14.19.9	diagnosis	moderate dysplasia	-0.0223623	0.0174258	90	56	0.203095	0.999154
EC.1.14.99.46	Progression	progression	0.00348767	0.00444795	90	18	0.435292	0.999154
EC.1.14.99.46	patient_age	patient_age	-1.92721e-05	0.000194813	90	18	0.921444	0.999154
EC.1.14.99.46	sex	male	-0.000962335	0.0041715	90	18	0.818142	0.999154
EC.1.14.99.46	ethnicity_details	south asian	-0.00213376	0.00907454	90	18	0.814703	0.999154
EC.1.14.99.46	ethnicity_details	asian	0.00563659	0.00648991	90	18	0.38771	0.999154
EC.1.14.99.46	ethnicity_details	other	0.0198721	0.0139078	90	18	0.156942	0.999154
EC.1.14.99.46	TotalWeeklyAlcoholUnits	TotalWeeklyAlcoholUnits	5.43442e-05	0.000216442	90	18	0.802397	0.999154
EC.1.14.99.46	smoking_status	never	0.00300339	0.00467624	90	18	0.522537	0.999154
EC.1.14.99.46	diagnosis	moderate dysplasia	-0.00798557	0.00413626	90	18	0.0570721	0.999154
EC.1.14.99.48	Progression	progression	0.00810847	0.00577476	90	15	0.164153	0.999154
EC.1.14.99.48	patient_age	patient_age	-9.68664e-06	0.000252925	90	15	0.969545	0.999154
EC.1.14.99.48	sex	male	-0.00568574	0.00541584	90	15	0.296955	0.999154
EC.1.14.99.48	ethnicity_details	south asian	0.00313904	0.0117815	90	15	0.790587	0.999154
EC.1.14.99.48	ethnicity_details	asian	-0.00420953	0.00842583	90	15	0.618729	0.999154
EC.1.14.99.48	ethnicity_details	other	-0.00774513	0.0180565	90	15	0.669121	0.999154
EC.1.14.99.48	TotalWeeklyAlcoholUnits	TotalWeeklyAlcoholUnits	0.000216027	0.000281007	90	15	0.444298	0.999154
EC.1.14.99.48	smoking_status	never	0.00150142	0.00607115	90	15	0.805306	0.999154
EC.1.14.99.48	diagnosis	moderate dysplasia	-0.00812837	0.00537009	90	15	0.134059	0.999154
EC.1.14.99.50	Progression	progression	0.00124807	0.00342991	90	16	0.716909	0.999154
EC.1.14.99.50	patient_age	patient_age	1.82033e-05	0.000150224	90	16	0.903857	0.999154
EC.1.14.99.50	sex	male	-0.00527494	0.00321673	90	16	0.104964	0.999154
EC.1.14.99.50	ethnicity_details	south asian	-0.00240053	0.00699758	90	16	0.732459	0.999154
EC.1.14.99.50	ethnicity_details	asian	-0.00610852	0.00500451	90	16	0.225822	0.999154
EC.1.14.99.50	ethnicity_details	other	-0.00386432	0.0107246	90	16	0.719556	0.999154
EC.1.14.99.50	TotalWeeklyAlcoholUnits	TotalWeeklyAlcoholUnits	-2.33162e-05	0.000166904	90	16	0.889249	0.999154
EC.1.14.99.50	smoking_status	never	-0.00536313	0.00360595	90	16	0.140866	0.999154
EC.1.14.99.50	diagnosis	moderate dysplasia	-0.000468958	0.00318956	90	16	0.883479	0.999154
EC.1.15.1.1	Progression	progression	0.0108375	0.00810674	90	90	0.186885	0.999154
EC.1.15.1.1	patient_age	patient_age	0.000246049	0.000366644	90	90	0.50449	0.999154
EC.1.15.1.1	sex	male	0.000927935	0.00871465	90	90	0.916245	0.999154
EC.1.15.1.1	ethnicity_details	south asian	0.00392422	0.0171479	90	90	0.819784	0.999154
EC.1.15.1.1	ethnicity_details	asian	0.00286739	0.0124486	90	90	0.819743	0.999154
EC.1.15.1.1	ethnicity_details	other	0.00117744	0.0257429	90	90	0.963648	0.999154
EC.1.15.1.1	TotalWeeklyAlcoholUnits	TotalWeeklyAlcoholUnits	0.000137254	0.000427358	90	90	0.750165	0.999154
EC.1.15.1.1	smoking_status	never	0.00449603	0.00915802	90	90	0.628345	0.999154
EC.1.15.1.1	diagnosis	moderate dysplasia	-0.0161876	0.00803559	90	90	0.0474959	0.999154
EC.1.15.1.2	Progression	progression	-0.0225255	0.0149883	90	87	0.136811	0.999154
EC.1.15.1.2	patient_age	patient_age	-1.82246e-05	0.000656465	90	87	0.977921	0.999154
EC.1.15.1.2	sex	male	0.00156444	0.0140568	90	87	0.911662	0.999154
EC.1.15.1.2	ethnicity_details	south asian	-0.057904	0.0305787	90	87	0.0618926	0.999154
EC.1.15.1.2	ethnicity_details	asian	-0.012179	0.0218692	90	87	0.579148	0.999154
EC.1.15.1.2	ethnicity_details	other	0.00374328	0.0468655	90	87	0.936538	0.999154
EC.1.15.1.2	TotalWeeklyAlcoholUnits	TotalWeeklyAlcoholUnits	-8.93027e-05	0.000729351	90	87	0.902857	0.999154
EC.1.15.1.2	smoking_status	never	0.0150068	0.0157576	90	87	0.343787	0.999154
EC.1.15.1.2	diagnosis	moderate dysplasia	0.014331	0.013938	90	87	0.306957	0.999154
EC.1.16.1.1	Progression	progression	0.00490888	0.00801596	90	51	0.542611	0.999154
EC.1.16.1.1	patient_age	patient_age	0.000309771	0.00036178	90	51	0.394801	0.999154
EC.1.16.1.1	sex	male	0.00222267	0.00867116	90	51	0.799726	0.999154
EC.1.16.1.1	ethnicity_details	south asian	0.0177289	0.0169233	90	51	0.29875	0.999154
EC.1.16.1.1	ethnicity_details	asian	0.00183161	0.012213	90	51	0.881742	0.999154
EC.1.16.1.1	ethnicity_details	other	0.0531817	0.0253475	90	51	0.0393409	0.999154
EC.1.16.1.1	TotalWeeklyAlcoholUnits	TotalWeeklyAlcoholUnits	0.000284289	0.000421018	90	51	0.503515	0.999154
EC.1.16.1.1	smoking_status	never	-0.00141104	0.0089952	90	51	0.876462	0.999154
EC.1.16.1.1	diagnosis	moderate dysplasia	-0.0155236	0.00798179	90	51	0.0554598	0.999154
EC.1.16.3.1	Progression	progression	0.0193871	0.0229772	90	89	0.402278	0.999154
EC.1.16.3.1	patient_age	patient_age	0.000907571	0.00101596	90	89	0.374676	0.999154
EC.1.16.3.1	sex	male	0.0415507	0.0220106	90	89	0.0714492	0.999154
EC.1.16.3.1	ethnicity_details	south asian	0.0442266	0.047368	90	89	0.353838	0.999154
EC.1.16.3.1	ethnicity_details	asian	0.0207511	0.0341197	90	89	0.547151	0.999154
EC.1.16.3.1	ethnicity_details	other	0.00482155	0.0723613	90	89	0.947043	0.999154
EC.1.16.3.1	TotalWeeklyAlcoholUnits	TotalWeeklyAlcoholUnits	-0.00018795	0.00113661	90	89	0.869538	0.999154
EC.1.16.3.1	smoking_status	never	-0.00530323	0.0246178	90	89	0.830927	0.999154
EC.1.16.3.2	Progression	progression	0.00729885	0.0211407	90	90	0.731233	0.999154
EC.1.16.3.2	patient_age	patient_age	-0.000425323	0.000952116	90	90	0.656519	0.999154
EC.1.16.3.2	sex	male	0.026262	0.021797	90	90	0.241408	0.999154
EC.1.16.3.2	ethnicity_details	south asian	-0.0304002	0.0444769	90	90	0.496988	0.999154
EC.1.16.3.2	ethnicity_details	asian	-0.0263485	0.0324471	90	90	0.424537	0.999154
EC.1.16.3.2	ethnicity_details	other	-0.100741	0.0672994	90	90	0.138817	0.999154
EC.1.16.3.2	TotalWeeklyAlcoholUnits	TotalWeeklyAlcoholUnits	-0.000795525	0.00110072	90	90	0.474697	0.999154
EC.1.16.3.2	smoking_status	never	0.0359336	0.0237341	90	90	0.143627	0.999154
EC.1.16.3.2	diagnosis	moderate dysplasia	0.0204847	0.020511	90	90	0.321186	0.999154
EC.1.16.8.1	Progression	progression	-0.0023518	0.00334352	90	13	0.483855	0.999154
EC.1.16.8.1	sex	male	-0.00426524	0.00313572	90	13	0.177583	0.999154
EC.1.16.8.1	ethnicity_details	south asian	0.00361903	0.00682133	90	13	0.597203	0.999154
EC.1.16.8.1	ethnicity_details	asian	-0.000727668	0.00487847	90	13	0.881803	0.999154
EC.1.16.8.1	ethnicity_details	other	0.00928226	0.0104545	90	13	0.377272	0.999154
EC.1.16.8.1	TotalWeeklyAlcoholUnits	TotalWeeklyAlcoholUnits	-7.41185e-05	0.0001627	90	13	0.649945	0.999154
EC.1.16.8.1	smoking_status	never	-0.00431811	0.00351513	90	13	0.222885	0.999154
EC.1.16.8.1	diagnosis	moderate dysplasia	0.000378121	0.00310922	90	13	0.903511	0.999154
EC.1.17.1.1	Progression	progression	0.0177752	0.0160716	90	87	0.273332	0.999154
EC.1.17.1.1	patient_age	patient_age	0.000636962	0.000744784	90	87	0.395084	0.999154
EC.1.17.1.1	sex	male	0.0289892	0.0172482	90	87	0.105846	0.999154
EC.1.17.1.1	ethnicity_details	south asian	0.0343759	0.0350353	90	87	0.330017	0.999154
EC.1.17.1.1	ethnicity_details	asian	0.00102145	0.0261817	90	87	0.969095	0.999154
EC.1.17.1.1	ethnicity_details	other	0.0147696	0.052587	90	87	0.77955	0.999154
EC.1.17.1.1	TotalWeeklyAlcoholUnits	TotalWeeklyAlcoholUnits	-8.04573e-05	0.000865516	90	87	0.926372	0.999154
EC.1.17.1.1	smoking_status	never	-0.00357843	0.0190326	90	87	0.852085	0.999154
EC.1.17.1.1	diagnosis	moderate dysplasia	0.00506472	0.0158332	90	87	0.749935	0.999154
EC.1.17.1.2	Progression	progression	0.00868445	0.0109643	90	90	0.430711	0.999154
EC.1.17.1.2	patient_age	patient_age	-0.000254689	0.000480793	90	90	0.597774	0.999154
EC.1.17.1.2	sex	male	0.00796722	0.0104013	90	90	0.446579	0.999154
EC.1.17.1.2	ethnicity_details	south asian	-0.0371161	0.0223917	90	90	0.101338	0.999154
EC.1.17.1.2	ethnicity_details	asian	0.0288467	0.0160362	90	90	0.0758145	0.999154
EC.1.17.1.2	ethnicity_details	other	-0.0521428	0.0342883	90	90	0.132344	0.999154
EC.1.17.1.2	TotalWeeklyAlcoholUnits	TotalWeeklyAlcoholUnits	2.96022e-05	0.000538852	90	90	0.956346	0.999154
EC.1.17.1.2	smoking_status	never	0.0142206	0.0116077	90	90	0.224302	0.999154
EC.1.17.1.2	diagnosis	moderate dysplasia	-0.000521856	0.0102463	90	90	0.959511	0.999154
EC.1.17.1.4	Progression	progression	0.00379238	0.0212699	90	84	0.85894	0.999154
EC.1.17.1.4	patient_age	patient_age	-8.26291e-05	0.000931589	90	84	0.929544	0.999154
EC.1.17.1.4	sex	male	0.0104025	0.019948	90	84	0.603471	0.999154
EC.1.17.1.4	ethnicity_details	south asian	0.001577	0.0433942	90	84	0.971101	0.999154
EC.1.17.1.4	ethnicity_details	asian	-0.0149799	0.0310346	90	84	0.630638	0.999154
EC.1.17.1.4	ethnicity_details	other	0.0830499	0.0665068	90	84	0.215401	0.999154
EC.1.17.1.4	TotalWeeklyAlcoholUnits	TotalWeeklyAlcoholUnits	-0.00060192	0.00103502	90	84	0.562503	0.999154
EC.1.17.1.4	smoking_status	never	-0.0260505	0.0223616	90	84	0.247496	0.999154
EC.1.17.1.4	diagnosis	moderate dysplasia	-0.0190855	0.0197795	90	84	0.337495	0.999154
EC.1.17.1.8	Progression	progression	-0.000539964	0.00522961	90	90	0.91803	0.999154
EC.1.17.1.8	patient_age	patient_age	-2.30322e-05	0.000229632	90	90	0.920359	0.999154
EC.1.17.1.8	sex	male	-0.00140379	0.00502004	90	90	0.780753	0.999154
EC.1.17.1.8	ethnicity_details	south asian	-0.00673434	0.0106939	90	90	0.530675	0.999154
EC.1.17.1.8	ethnicity_details	asian	-0.000328533	0.00766406	90	90	0.965915	0.999154
EC.1.17.1.8	ethnicity_details	other	-0.00293309	0.0163547	90	90	0.858137	0.999154
EC.1.17.1.8	TotalWeeklyAlcoholUnits	TotalWeeklyAlcoholUnits	2.63519e-05	0.000259087	90	90	0.919264	0.999154
EC.1.17.1.8	smoking_status	never	0.00390333	0.0055669	90	90	0.485276	0.999154
EC.1.17.1.8	diagnosis	moderate dysplasia	0.000329526	0.00491437	90	90	0.946714	0.999154
EC.1.17.2.1	Progression	progression	0.000834962	0.00519757	90	19	0.872778	0.999154
EC.1.17.2.1	patient_age	patient_age	8.1821e-05	0.000227645	90	19	0.720225	0.999154
[truncated: 13,806 more rows]

## Sheet: S5C PG_NP_RA
Supplementary Table 5C. Results of MaAsLin2 differential abundance testing at the enzyme (EC number) level (on PICRUSt2 predicted metagenomes) with relative abundance data. The test was run with an AST transform, no additional normalisation, progression status (with time to progression grouped to <1, 1-2, 2-3, 3-4, 4-6 or 6+ years) as a fixed effect and matched progressor/non-progressor groupings…
Enzyme (EC number)	Metadata	Value (metadata group)	Coefficient	Standard Error	N	N (not 0)	p-value	q-value
EC.1.12.1.2	Time_to_progression_grouped	>6	0.054906	0.0123205	90	19	2.58496e-05	0.272352
EC.1.1.1.1	Time_to_progression_grouped	>6	0.0246929	0.052845	90	90	0.641531	1
EC.1.1.1.1	Time_to_progression_grouped	1<2	0.0682267	0.0498227	90	90	0.174571	1
EC.1.1.1.1	Time_to_progression_grouped	2<3	0.0382589	0.0498227	90	90	0.444726	1
EC.1.1.1.1	Time_to_progression_grouped	3<4	0.0337426	0.0477016	90	90	0.48132	1
EC.1.1.1.1	Time_to_progression_grouped	4<6	0.0235483	0.0498227	90	90	0.63771	1
EC.1.1.1.1	Time_to_progression_grouped	NP	0.0520913	0.0366685	90	90	0.159179	1
EC.1.1.1.100	Time_to_progression_grouped	>6	0.0876797	0.0461133	90	90	0.06072	1
EC.1.1.1.100	Time_to_progression_grouped	1<2	0.000383709	0.043476	90	90	0.992979	1
EC.1.1.1.100	Time_to_progression_grouped	2<3	0.0201271	0.043476	90	90	0.644613	1
EC.1.1.1.100	Time_to_progression_grouped	3<4	0.0654476	0.0416251	90	90	0.119683	1
EC.1.1.1.100	Time_to_progression_grouped	4<6	0.00694356	0.043476	90	90	0.873498	1
EC.1.1.1.100	Time_to_progression_grouped	NP	0.0345027	0.0319975	90	90	0.284026	1
EC.1.1.1.102	Time_to_progression_grouped	>6	0.00296986	0.00332896	90	10	0.374982	1
EC.1.1.1.102	Time_to_progression_grouped	1<2	-0.000191866	0.00313857	90	10	0.951406	1
EC.1.1.1.102	Time_to_progression_grouped	2<3	-0.000488431	0.00313857	90	10	0.87672	1
EC.1.1.1.102	Time_to_progression_grouped	3<4	0.00218207	0.00300495	90	10	0.469846	1
EC.1.1.1.102	Time_to_progression_grouped	4<6	-0.00126874	0.00313857	90	10	0.687107	1
EC.1.1.1.102	Time_to_progression_grouped	NP	0.00145811	0.00228227	90	10	0.524813	1
EC.1.1.1.103	Time_to_progression_grouped	>6	0.0635235	0.0279122	90	69	0.0254321	1
EC.1.1.1.103	Time_to_progression_grouped	1<2	0.00395801	0.0263159	90	69	0.880811	1
EC.1.1.1.103	Time_to_progression_grouped	2<3	0.0177362	0.0263159	90	69	0.502201	1
EC.1.1.1.103	Time_to_progression_grouped	3<4	0.0274895	0.0251955	90	69	0.27841	1
EC.1.1.1.103	Time_to_progression_grouped	4<6	0.0159808	0.0263159	90	69	0.545331	1
EC.1.1.1.103	Time_to_progression_grouped	NP	0.0253173	0.0193679	90	69	0.194764	1
EC.1.1.1.107	Time_to_progression_grouped	>6	-1.46405e-17	0.00920044	90	11	1	1
EC.1.1.1.107	Time_to_progression_grouped	1<2	-1.47885e-17	0.00867425	90	11	1	1
EC.1.1.1.107	Time_to_progression_grouped	2<3	0.00162509	0.00867425	90	11	0.851846	1
EC.1.1.1.107	Time_to_progression_grouped	3<4	0.00320494	0.00830497	90	11	0.700553	1
EC.1.1.1.107	Time_to_progression_grouped	4<6	0.00749981	0.00867425	90	11	0.389747	1
EC.1.1.1.107	Time_to_progression_grouped	NP	0.0037427	0.00638408	90	11	0.559295	1
EC.1.1.1.108	Time_to_progression_grouped	>6	0.0187589	0.0175957	90	52	0.289466	1
EC.1.1.1.108	Time_to_progression_grouped	1<2	-0.00227667	0.0165894	90	52	0.891176	1
EC.1.1.1.108	Time_to_progression_grouped	2<3	0.0072589	0.0165894	90	52	0.662839	1
EC.1.1.1.108	Time_to_progression_grouped	3<4	0.00523309	0.0158831	90	52	0.742626	1
EC.1.1.1.108	Time_to_progression_grouped	4<6	0.0132331	0.0165894	90	52	0.42733	1
EC.1.1.1.108	Time_to_progression_grouped	NP	0.00638882	0.0122094	90	52	0.602181	1
EC.1.1.1.11	Time_to_progression_grouped	>6	0.0194997	0.0149166	90	50	0.194739	1
EC.1.1.1.11	Time_to_progression_grouped	1<2	-0.00207745	0.0140635	90	50	0.882923	1
EC.1.1.1.11	Time_to_progression_grouped	2<3	0.00428352	0.0140635	90	50	0.761446	1
EC.1.1.1.11	Time_to_progression_grouped	3<4	0.00386334	0.0134648	90	50	0.774888	1
EC.1.1.1.11	Time_to_progression_grouped	4<6	0.00808467	0.0140635	90	50	0.566936	1
EC.1.1.1.11	Time_to_progression_grouped	NP	0.00446637	0.0103505	90	50	0.667214	1
EC.1.1.1.122	Time_to_progression_grouped	>6	0.0319167	0.0255328	90	57	0.214803	1
EC.1.1.1.122	Time_to_progression_grouped	1<2	0.00146692	0.0240725	90	57	0.951556	1
EC.1.1.1.122	Time_to_progression_grouped	2<3	0.00582518	0.0240725	90	57	0.809389	1
EC.1.1.1.122	Time_to_progression_grouped	3<4	0.0165908	0.0230477	90	57	0.473641	1
EC.1.1.1.122	Time_to_progression_grouped	4<6	0.0138906	0.0240725	90	57	0.56548	1
EC.1.1.1.122	Time_to_progression_grouped	NP	0.0132396	0.0177169	90	57	0.457003	1
EC.1.1.1.125	Time_to_progression_grouped	>6	0.0557683	0.0241403	90	67	0.0233609	1
EC.1.1.1.125	Time_to_progression_grouped	1<2	-0.00152359	0.0227596	90	67	0.946788	1
EC.1.1.1.125	Time_to_progression_grouped	2<3	0.0180298	0.0227596	90	67	0.430513	1
EC.1.1.1.125	Time_to_progression_grouped	3<4	0.004296	0.0217907	90	67	0.844193	1
EC.1.1.1.125	Time_to_progression_grouped	4<6	0.00703683	0.0227596	90	67	0.757959	1
EC.1.1.1.125	Time_to_progression_grouped	NP	0.010903	0.0167506	90	67	0.516911	1
EC.1.1.1.130	Time_to_progression_grouped	>6	-0.0339784	0.0301966	90	63	0.263732	1
EC.1.1.1.130	Time_to_progression_grouped	1<2	-0.0285673	0.0284697	90	63	0.31857	1
EC.1.1.1.130	Time_to_progression_grouped	2<3	-0.044102	0.0284697	90	63	0.125165	1
EC.1.1.1.130	Time_to_progression_grouped	3<4	-0.0346007	0.0272576	90	63	0.207848	1
EC.1.1.1.130	Time_to_progression_grouped	4<6	0.0159268	0.0284697	90	63	0.577375	1
EC.1.1.1.130	Time_to_progression_grouped	NP	-0.045603	0.0209531	90	63	0.0323645	1
EC.1.1.1.132	Time_to_progression_grouped	>6	-1.33096e-18	0.00402608	90	10	1	1
EC.1.1.1.132	Time_to_progression_grouped	1<2	-7.99378e-19	0.00379583	90	10	1	1
EC.1.1.1.132	Time_to_progression_grouped	2<3	0.00265036	0.00379583	90	10	0.486986	1
EC.1.1.1.132	Time_to_progression_grouped	3<4	-3.68963e-19	0.00363423	90	10	1	1
EC.1.1.1.132	Time_to_progression_grouped	4<6	0	0.00379583	90	10	1	1
EC.1.1.1.132	Time_to_progression_grouped	NP	0.00267336	0.00279365	90	10	0.341376	1
EC.1.1.1.133	Time_to_progression_grouped	>6	-0.000393993	0.0309936	90	90	0.989888	1
EC.1.1.1.133	Time_to_progression_grouped	1<2	0.0144747	0.0292211	90	90	0.621662	1
EC.1.1.1.133	Time_to_progression_grouped	2<3	0.0203915	0.0292211	90	90	0.48723	1
EC.1.1.1.133	Time_to_progression_grouped	3<4	0.0218047	0.0279771	90	90	0.437973	1
EC.1.1.1.133	Time_to_progression_grouped	4<6	0.0311576	0.0292211	90	90	0.289393	1
EC.1.1.1.133	Time_to_progression_grouped	NP	0.0172393	0.0215061	90	90	0.425075	1
EC.1.1.1.136	Time_to_progression_grouped	>6	-0.00499069	0.0457448	90	85	0.913389	1
EC.1.1.1.136	Time_to_progression_grouped	1<2	0.0466651	0.0431286	90	85	0.282406	1
EC.1.1.1.136	Time_to_progression_grouped	2<3	-0.0423284	0.0431286	90	85	0.329242	1
EC.1.1.1.136	Time_to_progression_grouped	3<4	-0.0360464	0.0412925	90	85	0.385223	1
EC.1.1.1.136	Time_to_progression_grouped	4<6	0.00304011	0.0431286	90	85	0.943975	1
EC.1.1.1.136	Time_to_progression_grouped	NP	-0.0109552	0.0315511	90	85	0.729349	1
EC.1.1.1.137	Time_to_progression_grouped	>6	-0.00305372	0.0568937	90	89	0.957324	1
EC.1.1.1.137	Time_to_progression_grouped	1<2	0.0492443	0.0536399	90	89	0.361251	1
EC.1.1.1.137	Time_to_progression_grouped	2<3	0.0592109	0.0536399	90	89	0.272844	1
EC.1.1.1.137	Time_to_progression_grouped	3<4	0.0389545	0.0513563	90	89	0.450291	1
EC.1.1.1.137	Time_to_progression_grouped	4<6	0.0290761	0.0536399	90	89	0.589228	1
EC.1.1.1.137	Time_to_progression_grouped	NP	0.0515466	0.0394779	90	89	0.195259	1
EC.1.1.1.14	Time_to_progression_grouped	>6	0.0654214	0.0286401	90	78	0.0249099	1
EC.1.1.1.14	Time_to_progression_grouped	1<2	0.000890426	0.0270022	90	78	0.973773	1
EC.1.1.1.14	Time_to_progression_grouped	2<3	0.0133604	0.0270022	90	78	0.622056	1
EC.1.1.1.14	Time_to_progression_grouped	3<4	0.0311519	0.0258526	90	78	0.231635	1
EC.1.1.1.14	Time_to_progression_grouped	4<6	0.0197024	0.0270022	90	78	0.467652	1
EC.1.1.1.14	Time_to_progression_grouped	NP	0.0232181	0.0198731	90	78	0.246022	1
EC.1.1.1.140	Time_to_progression_grouped	>6	0.00965393	0.0287099	90	88	0.737525	1
EC.1.1.1.140	Time_to_progression_grouped	1<2	0.0514363	0.0270679	90	88	0.0608701	1
EC.1.1.1.140	Time_to_progression_grouped	2<3	0.0591743	0.0270679	90	88	0.0316216	1
EC.1.1.1.140	Time_to_progression_grouped	3<4	0.0385665	0.0259156	90	88	0.140498	1
EC.1.1.1.140	Time_to_progression_grouped	4<6	0.0207813	0.0270679	90	88	0.444817	1
EC.1.1.1.140	Time_to_progression_grouped	NP	0.0312699	0.0199215	90	88	0.120299	1
EC.1.1.1.157	Time_to_progression_grouped	>6	0.066108	0.0455193	90	90	0.150187	1
EC.1.1.1.157	Time_to_progression_grouped	1<2	0.00308841	0.042916	90	90	0.942804	1
EC.1.1.1.157	Time_to_progression_grouped	2<3	-0.0327073	0.042916	90	90	0.448147	1
EC.1.1.1.157	Time_to_progression_grouped	3<4	0.0131621	0.041089	90	90	0.749522	1
EC.1.1.1.157	Time_to_progression_grouped	4<6	0.0104144	0.042916	90	90	0.808861	1
EC.1.1.1.157	Time_to_progression_grouped	NP	0.0192119	0.0315854	90	90	0.54468	1
EC.1.1.1.159	Time_to_progression_grouped	>6	-0.00397729	0.023429	90	79	0.865613	1
EC.1.1.1.159	Time_to_progression_grouped	1<2	-0.0234814	0.0220891	90	79	0.290851	1
EC.1.1.1.159	Time_to_progression_grouped	2<3	0.00569163	0.0220891	90	79	0.797302	1
EC.1.1.1.159	Time_to_progression_grouped	3<4	0.00882137	0.0211487	90	79	0.677674	1
EC.1.1.1.159	Time_to_progression_grouped	4<6	0.0186008	0.0220891	90	79	0.402164	1
EC.1.1.1.159	Time_to_progression_grouped	NP	-0.00529597	0.0162571	90	79	0.745424	1
EC.1.1.1.169	Time_to_progression_grouped	>6	0.0552489	0.0407459	90	90	0.178828	1
EC.1.1.1.169	Time_to_progression_grouped	1<2	0.00429313	0.0384156	90	90	0.91129	1
EC.1.1.1.169	Time_to_progression_grouped	2<3	0.0564591	0.0384156	90	90	0.145458	1
EC.1.1.1.169	Time_to_progression_grouped	3<4	0.0610966	0.0367801	90	90	0.100493	1
EC.1.1.1.169	Time_to_progression_grouped	4<6	-0.000928073	0.0384156	90	90	0.980784	1
EC.1.1.1.169	Time_to_progression_grouped	NP	0.0338997	0.0280761	90	90	0.230891	1
EC.1.1.1.17	Time_to_progression_grouped	>6	0.00472955	0.0255734	90	89	0.853727	1
EC.1.1.1.17	Time_to_progression_grouped	1<2	0.0389247	0.0241108	90	89	0.110234	1
EC.1.1.1.17	Time_to_progression_grouped	2<3	0.062083	0.0241108	90	89	0.0118008	1
EC.1.1.1.17	Time_to_progression_grouped	3<4	0.0221047	0.0230844	90	89	0.341065	1
EC.1.1.1.17	Time_to_progression_grouped	4<6	0.0029398	0.0241108	90	89	0.90325	1
EC.1.1.1.17	Time_to_progression_grouped	NP	0.0266078	0.0177451	90	89	0.137553	1
EC.1.1.1.173	Time_to_progression_grouped	>6	0.0076613	0.0168103	90	19	0.649759	1
EC.1.1.1.173	Time_to_progression_grouped	1<2	0.00761209	0.0158489	90	19	0.632283	1
EC.1.1.1.173	Time_to_progression_grouped	2<3	0.00846917	0.0158489	90	19	0.594514	1
EC.1.1.1.173	Time_to_progression_grouped	3<4	0.00449842	0.0151741	90	19	0.767624	1
EC.1.1.1.173	Time_to_progression_grouped	4<6	4.66945e-17	0.0158489	90	19	1	1
EC.1.1.1.173	Time_to_progression_grouped	NP	0.00934179	0.0116644	90	19	0.42549	1
EC.1.1.1.18	Time_to_progression_grouped	>6	0.0452875	0.0344795	90	90	0.192647	1
EC.1.1.1.18	Time_to_progression_grouped	1<2	0.060627	0.0325076	90	90	0.0657143	1
EC.1.1.1.18	Time_to_progression_grouped	2<3	0.00919281	0.0325076	90	90	0.778042	1
EC.1.1.1.18	Time_to_progression_grouped	3<4	0.0662288	0.0311237	90	90	0.0363098	1
EC.1.1.1.18	Time_to_progression_grouped	4<6	0.0180735	0.0325076	90	90	0.579723	1
EC.1.1.1.18	Time_to_progression_grouped	NP	0.0388402	0.023925	90	90	0.108292	1
EC.1.1.1.193	Time_to_progression_grouped	>6	-0.0223124	0.0322065	90	90	0.490374	1
EC.1.1.1.193	Time_to_progression_grouped	1<2	-0.0323692	0.0303646	90	90	0.289506	1
EC.1.1.1.193	Time_to_progression_grouped	2<3	-0.0457907	0.0303646	90	90	0.135344	1
EC.1.1.1.193	Time_to_progression_grouped	3<4	-0.0427656	0.0290719	90	90	0.145064	1
EC.1.1.1.193	Time_to_progression_grouped	4<6	-0.0241369	0.0303646	90	90	0.428936	1
EC.1.1.1.193	Time_to_progression_grouped	NP	-0.043595	0.0223477	90	90	0.05446	1
EC.1.1.1.2	Time_to_progression_grouped	>6	0.023089	0.0149176	90	23	0.125526	1
EC.1.1.1.2	Time_to_progression_grouped	1<2	0.00341421	0.0140645	90	23	0.808802	1
EC.1.1.1.2	Time_to_progression_grouped	2<3	0.0096948	0.0140645	90	23	0.492572	1
EC.1.1.1.2	Time_to_progression_grouped	3<4	-0.00201925	0.0134657	90	23	0.881168	1
EC.1.1.1.2	Time_to_progression_grouped	4<6	-0.00520125	0.0140645	90	23	0.712473	1
EC.1.1.1.2	Time_to_progression_grouped	NP	0.00601334	0.0102706	90	23	0.559902	1
EC.1.1.1.202	Time_to_progression_grouped	>6	-0.00515259	0.00784874	90	13	0.513327	1
EC.1.1.1.202	Time_to_progression_grouped	1<2	-0.00515259	0.00739986	90	13	0.48818	1
EC.1.1.1.202	Time_to_progression_grouped	2<3	0.000374324	0.00739986	90	13	0.959777	1
EC.1.1.1.202	Time_to_progression_grouped	3<4	-0.00308585	0.00708483	90	13	0.664288	1
EC.1.1.1.202	Time_to_progression_grouped	4<6	0.000783147	0.00739986	90	13	0.91597	1
EC.1.1.1.202	Time_to_progression_grouped	NP	-0.000751619	0.00544615	90	13	0.890567	1
EC.1.1.1.203	Time_to_progression_grouped	>6	0.0146518	0.0252227	90	55	0.562885	1
EC.1.1.1.203	Time_to_progression_grouped	1<2	-0.00973256	0.0237802	90	55	0.683395	1
EC.1.1.1.203	Time_to_progression_grouped	2<3	-0.00179673	0.0237802	90	55	0.939954	1
EC.1.1.1.203	Time_to_progression_grouped	3<4	0.00234979	0.0227678	90	55	0.918048	1
EC.1.1.1.203	Time_to_progression_grouped	4<6	2.00745e-05	0.0237802	90	55	0.999328	1
EC.1.1.1.203	Time_to_progression_grouped	NP	0.00288598	0.0175018	90	55	0.869426	1
EC.1.1.1.205	Time_to_progression_grouped	>6	-0.0177527	0.0251483	90	90	0.482215	1
EC.1.1.1.205	Time_to_progression_grouped	1<2	-0.00978723	0.0237101	90	90	0.680827	1
EC.1.1.1.205	Time_to_progression_grouped	2<3	0.000712744	0.0237101	90	90	0.976091	1
EC.1.1.1.205	Time_to_progression_grouped	3<4	-0.0132598	0.0227007	90	90	0.560728	1
EC.1.1.1.205	Time_to_progression_grouped	4<6	-0.032158	0.0237101	90	90	0.178682	1
EC.1.1.1.205	Time_to_progression_grouped	NP	-0.0114598	0.0174502	90	90	0.513179	1
EC.1.1.1.206	Time_to_progression_grouped	>6	-0.00264315	0.00549879	90	10	0.632027	1
EC.1.1.1.206	Time_to_progression_grouped	1<2	-0.00325994	0.00518431	90	10	0.531225	1
EC.1.1.1.206	Time_to_progression_grouped	2<3	0.00649833	0.00518431	90	10	0.213606	1
EC.1.1.1.206	Time_to_progression_grouped	3<4	-0.00264694	0.00496359	90	10	0.595291	1
EC.1.1.1.206	Time_to_progression_grouped	4<6	0.00732515	0.00518431	90	10	0.161463	1
EC.1.1.1.206	Time_to_progression_grouped	NP	-0.000542351	0.00378106	90	10	0.886312	1
EC.1.1.1.215	Time_to_progression_grouped	>6	0.0100198	0.0243289	90	55	0.681514	1
EC.1.1.1.215	Time_to_progression_grouped	1<2	-0.0126437	0.0229375	90	55	0.582962	1
EC.1.1.1.215	Time_to_progression_grouped	2<3	-5.6328e-05	0.0229375	90	55	0.998047	1
EC.1.1.1.215	Time_to_progression_grouped	3<4	-0.00469524	0.021961	90	55	0.831228	1
EC.1.1.1.215	Time_to_progression_grouped	4<6	0.00212138	0.0229375	90	55	0.926535	1
EC.1.1.1.215	Time_to_progression_grouped	NP	0.00212289	0.0168816	90	55	0.900232	1
EC.1.1.1.219	Time_to_progression_grouped	>6	0.0405551	0.0326823	90	77	0.218142	1
EC.1.1.1.219	Time_to_progression_grouped	1<2	-0.00639306	0.0308131	90	77	0.836144	1
EC.1.1.1.219	Time_to_progression_grouped	2<3	0.000173412	0.0308131	90	77	0.995523	1
EC.1.1.1.219	Time_to_progression_grouped	3<4	0.0487012	0.0295013	90	77	0.102556	1
EC.1.1.1.219	Time_to_progression_grouped	4<6	0.00776339	0.0308131	90	77	0.801702	1
EC.1.1.1.219	Time_to_progression_grouped	NP	0.00879192	0.0226779	90	77	0.69924	1
EC.1.1.1.22	Time_to_progression_grouped	>6	0.048942	0.0485017	90	90	0.31587	1
EC.1.1.1.22	Time_to_progression_grouped	1<2	-0.0219845	0.0457279	90	90	0.631947	1
EC.1.1.1.22	Time_to_progression_grouped	2<3	0.0161869	0.0457279	90	90	0.72425	1
EC.1.1.1.22	Time_to_progression_grouped	3<4	0.0714976	0.0437811	90	90	0.106242	1
EC.1.1.1.22	Time_to_progression_grouped	4<6	0.00452201	0.0457279	90	90	0.921464	1
EC.1.1.1.22	Time_to_progression_grouped	NP	0.0125758	0.0336548	90	90	0.709603	1
EC.1.1.1.220	Time_to_progression_grouped	>6	-0.0020001	0.022297	90	68	0.92874	1
EC.1.1.1.220	Time_to_progression_grouped	1<2	-0.00145133	0.0210218	90	68	0.945124	1
EC.1.1.1.220	Time_to_progression_grouped	2<3	0.0181243	0.0210218	90	68	0.391079	1
EC.1.1.1.220	Time_to_progression_grouped	3<4	0.0188061	0.0201268	90	68	0.352818	1
EC.1.1.1.220	Time_to_progression_grouped	4<6	0.0198383	0.0210218	90	68	0.348061	1
EC.1.1.1.220	Time_to_progression_grouped	NP	0.0068403	0.0154716	90	68	0.659553	1
EC.1.1.1.23	Time_to_progression_grouped	>6	0.057373	0.0392904	90	90	0.148002	1
EC.1.1.1.23	Time_to_progression_grouped	1<2	0.0287754	0.0370433	90	90	0.439483	1
EC.1.1.1.23	Time_to_progression_grouped	2<3	0.0145516	0.0370433	90	90	0.695455	1
EC.1.1.1.23	Time_to_progression_grouped	3<4	0.0708162	0.0354663	90	90	0.0491331	1
EC.1.1.1.23	Time_to_progression_grouped	4<6	0.0541937	0.0370433	90	90	0.147249	1
EC.1.1.1.23	Time_to_progression_grouped	NP	0.0357217	0.0272632	90	90	0.193724	1
EC.1.1.1.25	Time_to_progression_grouped	>6	-0.0287638	0.0347333	90	90	0.409971	1
EC.1.1.1.25	Time_to_progression_grouped	1<2	-0.0259137	0.0327469	90	90	0.431005	1
EC.1.1.1.25	Time_to_progression_grouped	2<3	-0.034971	0.0327469	90	90	0.288654	1
EC.1.1.1.25	Time_to_progression_grouped	3<4	-0.0693741	0.0313528	90	90	0.0296646	1
EC.1.1.1.25	Time_to_progression_grouped	4<6	-0.0492497	0.0327469	90	90	0.13639	1
EC.1.1.1.25	Time_to_progression_grouped	NP	-0.0363927	0.0241011	90	90	0.13484	1
EC.1.1.1.26	Time_to_progression_grouped	>6	0.0434776	0.0309207	90	74	0.163427	1
EC.1.1.1.26	Time_to_progression_grouped	1<2	-0.0135638	0.0291523	90	74	0.642954	1
EC.1.1.1.26	Time_to_progression_grouped	2<3	0.0353495	0.0291523	90	74	0.228732	1
EC.1.1.1.26	Time_to_progression_grouped	3<4	0.0122833	0.0279112	90	74	0.661019	1
EC.1.1.1.26	Time_to_progression_grouped	4<6	0.0078173	0.0291523	90	74	0.789246	1
EC.1.1.1.26	Time_to_progression_grouped	NP	0.0147627	0.0214555	90	74	0.493334	1
EC.1.1.1.261	Time_to_progression_grouped	>6	0.0437865	0.0272816	90	60	0.112296	1
EC.1.1.1.261	Time_to_progression_grouped	1<2	0.0359103	0.0257213	90	60	0.166398	1
EC.1.1.1.261	Time_to_progression_grouped	2<3	0.0284729	0.0257213	90	60	0.271503	1
EC.1.1.1.261	Time_to_progression_grouped	3<4	0.0371947	0.0246263	90	60	0.134748	1
EC.1.1.1.261	Time_to_progression_grouped	4<6	0.0251355	0.0257213	90	60	0.331298	1
EC.1.1.1.261	Time_to_progression_grouped	NP	0.0352988	0.0189304	90	60	0.0657636	1
EC.1.1.1.262	Time_to_progression_grouped	>6	0.013528	0.0488153	90	90	0.782372	1
EC.1.1.1.262	Time_to_progression_grouped	1<2	-0.0143804	0.0460235	90	90	0.755477	1
EC.1.1.1.262	Time_to_progression_grouped	2<3	-0.0285742	0.0460235	90	90	0.536392	1
EC.1.1.1.262	Time_to_progression_grouped	3<4	-0.012281	0.0440641	90	90	0.781163	1
EC.1.1.1.262	Time_to_progression_grouped	4<6	0.00927517	0.0460235	90	90	0.840776	1
EC.1.1.1.262	Time_to_progression_grouped	NP	-0.0160695	0.0338724	90	90	0.636451	1
EC.1.1.1.264	Time_to_progression_grouped	>6	0.027424	0.0224914	90	59	0.226283	1
EC.1.1.1.264	Time_to_progression_grouped	1<2	-0.00804075	0.0212051	90	59	0.705545	1
EC.1.1.1.264	Time_to_progression_grouped	2<3	-0.00159754	0.0212051	90	59	0.940133	1
EC.1.1.1.264	Time_to_progression_grouped	3<4	0.0248189	0.0203024	90	59	0.225095	1
EC.1.1.1.264	Time_to_progression_grouped	4<6	0.00471684	0.0212051	90	59	0.824535	1
EC.1.1.1.264	Time_to_progression_grouped	NP	0.00956862	0.0154236	90	59	0.536853	1
EC.1.1.1.267	Time_to_progression_grouped	>6	-0.0423153	0.030882	90	90	0.174312	1
EC.1.1.1.267	Time_to_progression_grouped	1<2	-0.0234366	0.0291158	90	90	0.423152	1
EC.1.1.1.267	Time_to_progression_grouped	2<3	-0.046515	0.0291158	90	90	0.113936	1
EC.1.1.1.267	Time_to_progression_grouped	3<4	-0.0700045	0.0278763	90	90	0.0139692	1
EC.1.1.1.267	Time_to_progression_grouped	4<6	-0.0381975	0.0291158	90	90	0.193166	1
EC.1.1.1.267	Time_to_progression_grouped	NP	-0.0477832	0.0214287	90	90	0.028456	1
EC.1.1.1.27	Time_to_progression_grouped	>6	-0.00856451	0.0480339	90	90	0.858921	1
EC.1.1.1.27	Time_to_progression_grouped	1<2	0.01629	0.0452868	90	90	0.719979	1
EC.1.1.1.27	Time_to_progression_grouped	2<3	0.0498626	0.0452868	90	90	0.274061	1
EC.1.1.1.27	Time_to_progression_grouped	3<4	0.0272218	0.0433588	90	90	0.531841	1
EC.1.1.1.27	Time_to_progression_grouped	4<6	-0.010344	0.0452868	90	90	0.819889	1
EC.1.1.1.27	Time_to_progression_grouped	NP	0.0228869	0.0333301	90	90	0.494204	1
EC.1.1.1.271	Time_to_progression_grouped	>6	-0.0192767	0.0433301	90	89	0.657565	1
EC.1.1.1.271	Time_to_progression_grouped	1<2	-0.0450479	0.0408521	90	89	0.273341	1
EC.1.1.1.271	Time_to_progression_grouped	2<3	-0.00436792	0.0408521	90	89	0.91511	1
EC.1.1.1.271	Time_to_progression_grouped	3<4	-0.0229579	0.0391129	90	89	0.558821	1
EC.1.1.1.271	Time_to_progression_grouped	4<6	-0.0230357	0.0408521	90	89	0.574356	1
EC.1.1.1.271	Time_to_progression_grouped	NP	-0.0170557	0.0300663	90	89	0.572062	1
EC.1.1.1.276	Time_to_progression_grouped	>6	0.0210881	0.012196	90	26	0.0875095	1
EC.1.1.1.276	Time_to_progression_grouped	1<2	-0.00019476	0.0114985	90	26	0.986527	1
EC.1.1.1.276	Time_to_progression_grouped	2<3	0.0100246	0.0114985	90	26	0.385824	1
EC.1.1.1.276	Time_to_progression_grouped	3<4	0.00520434	0.011009	90	26	0.637642	1
EC.1.1.1.276	Time_to_progression_grouped	4<6	0.00214178	0.0114985	90	26	0.852691	1
EC.1.1.1.276	Time_to_progression_grouped	NP	0.00577984	0.00846267	90	26	0.496521	1
EC.1.1.1.28	Time_to_progression_grouped	>6	-0.0673562	0.0511965	90	90	0.191917	1
EC.1.1.1.28	Time_to_progression_grouped	1<2	-0.00763256	0.0482685	90	90	0.874741	1
EC.1.1.1.28	Time_to_progression_grouped	2<3	-0.0526632	0.0482685	90	90	0.278409	1
EC.1.1.1.28	Time_to_progression_grouped	3<4	-0.0517806	0.0462136	90	90	0.265749	1
EC.1.1.1.28	Time_to_progression_grouped	4<6	0.0159773	0.0482685	90	90	0.741471	1
EC.1.1.1.28	Time_to_progression_grouped	NP	-0.0405037	0.0355247	90	90	0.257501	1
EC.1.1.1.281	Time_to_progression_grouped	>6	0.0218647	0.0123897	90	51	0.0812855	1
EC.1.1.1.281	Time_to_progression_grouped	1<2	0.00656532	0.0116811	90	51	0.5756	1
EC.1.1.1.281	Time_to_progression_grouped	2<3	0.00889257	0.0116811	90	51	0.448649	1
EC.1.1.1.281	Time_to_progression_grouped	3<4	0.0184805	0.0111838	90	51	0.102225	1
EC.1.1.1.281	Time_to_progression_grouped	4<6	0.0151948	0.0116811	90	51	0.196926	1
EC.1.1.1.281	Time_to_progression_grouped	NP	0.012135	0.00859707	90	51	0.161827	1
EC.1.1.1.284	Time_to_progression_grouped	>6	0.015511	0.0498235	90	89	0.75635	1
EC.1.1.1.284	Time_to_progression_grouped	1<2	0.0309717	0.0469741	90	89	0.511533	1
EC.1.1.1.284	Time_to_progression_grouped	2<3	-0.023255	0.0469741	90	89	0.621886	1
EC.1.1.1.284	Time_to_progression_grouped	3<4	0.0132541	0.0449742	90	89	0.768966	1
EC.1.1.1.284	Time_to_progression_grouped	4<6	0.00111662	0.0469741	90	89	0.981093	1
EC.1.1.1.284	Time_to_progression_grouped	NP	0.00263622	0.0342535	90	89	0.938851	1
EC.1.1.1.29	Time_to_progression_grouped	>6	-0.0294247	0.0518277	90	89	0.571744	1
EC.1.1.1.29	Time_to_progression_grouped	1<2	0.0185829	0.0488636	90	89	0.704693	1
EC.1.1.1.29	Time_to_progression_grouped	2<3	-0.047823	0.0488636	90	89	0.330571	1
EC.1.1.1.29	Time_to_progression_grouped	3<4	-0.0239538	0.0467834	90	89	0.61	1
EC.1.1.1.29	Time_to_progression_grouped	4<6	0.0338848	0.0488636	90	89	0.489959	1
EC.1.1.1.29	Time_to_progression_grouped	NP	-0.0155359	0.0359627	90	89	0.66686	1
EC.1.1.1.290	Time_to_progression_grouped	>6	-0.0512295	0.040381	90	80	0.208112	1
EC.1.1.1.290	Time_to_progression_grouped	1<2	-0.0297903	0.0380716	90	80	0.436159	1
EC.1.1.1.290	Time_to_progression_grouped	2<3	-0.0178926	0.0380716	90	80	0.639608	1
EC.1.1.1.290	Time_to_progression_grouped	3<4	-0.051159	0.0364508	90	80	0.164195	1
EC.1.1.1.290	Time_to_progression_grouped	4<6	-0.0212769	0.0380716	90	80	0.577757	1
EC.1.1.1.290	Time_to_progression_grouped	NP	-0.0284257	0.0280199	90	80	0.313301	1
EC.1.1.1.292	Time_to_progression_grouped	>6	0.00797004	0.0097717	90	16	0.417049	1
EC.1.1.1.292	Time_to_progression_grouped	1<2	-8.79315e-18	0.00921284	90	16	1	1
EC.1.1.1.292	Time_to_progression_grouped	2<3	0.00162509	0.00921284	90	16	0.860414	1
EC.1.1.1.292	Time_to_progression_grouped	3<4	0.00320494	0.00882063	90	16	0.71727	1
EC.1.1.1.292	Time_to_progression_grouped	4<6	0.00749981	0.00921284	90	16	0.41794	1
EC.1.1.1.292	Time_to_progression_grouped	NP	0.00494988	0.00678047	90	16	0.467433	1
EC.1.1.1.3	Time_to_progression_grouped	>6	0.0194677	0.0157764	90	90	0.220695	1
EC.1.1.1.3	Time_to_progression_grouped	1<2	0.0126833	0.0148741	90	90	0.396276	1
EC.1.1.1.3	Time_to_progression_grouped	2<3	0.0141668	0.0148741	90	90	0.343637	1
EC.1.1.1.3	Time_to_progression_grouped	3<4	0.0120012	0.0142409	90	90	0.401803	1
EC.1.1.1.3	Time_to_progression_grouped	4<6	0.0145783	0.0148741	90	90	0.32988	1
EC.1.1.1.3	Time_to_progression_grouped	NP	0.0112271	0.0109199	90	90	0.306973	1
EC.1.1.1.30	Time_to_progression_grouped	>6	0.0492804	0.0443671	90	79	0.269887	1
EC.1.1.1.30	Time_to_progression_grouped	1<2	-0.0102899	0.0418297	90	79	0.806294	1
EC.1.1.1.30	Time_to_progression_grouped	2<3	0.0108042	0.0418297	90	79	0.796822	1
EC.1.1.1.30	Time_to_progression_grouped	3<4	0.063657	0.0400489	90	79	0.115753	1
EC.1.1.1.30	Time_to_progression_grouped	4<6	-0.0106077	0.0418297	90	79	0.800437	1
EC.1.1.1.30	Time_to_progression_grouped	NP	0.0186429	0.0307858	90	79	0.546454	1
EC.1.1.1.303	Time_to_progression_grouped	>6	-0.0351735	0.0398147	90	90	0.379557	1
EC.1.1.1.303	Time_to_progression_grouped	1<2	0.0118729	0.0375377	90	90	0.752575	1
EC.1.1.1.303	Time_to_progression_grouped	2<3	-0.00702394	0.0375377	90	90	0.852026	1
EC.1.1.1.303	Time_to_progression_grouped	3<4	-0.0288672	0.0359396	90	90	0.424146	1
EC.1.1.1.303	Time_to_progression_grouped	4<6	-0.0138882	0.0375377	90	90	0.712339	1
EC.1.1.1.303	Time_to_progression_grouped	NP	-0.0239798	0.0275628	90	90	0.386888	1
EC.1.1.1.304	Time_to_progression_grouped	>6	0.0280392	0.028418	90	87	0.326676	1
EC.1.1.1.304	Time_to_progression_grouped	1<2	0.00560465	0.0267927	90	87	0.834817	1
EC.1.1.1.304	Time_to_progression_grouped	2<3	0.0504786	0.0267927	90	87	0.0630652	1
EC.1.1.1.304	Time_to_progression_grouped	3<4	0.0279955	0.0256521	90	87	0.27828	1
EC.1.1.1.304	Time_to_progression_grouped	4<6	-0.000702487	0.0267927	90	87	0.979145	1
EC.1.1.1.304	Time_to_progression_grouped	NP	0.00971921	0.0196528	90	87	0.622271	1
EC.1.1.1.306	Time_to_progression_grouped	>6	-0.0195618	0.0480312	90	90	0.684856	1
EC.1.1.1.306	Time_to_progression_grouped	1<2	-0.0314682	0.0452843	90	90	0.489056	1
EC.1.1.1.306	Time_to_progression_grouped	2<3	0.005216	0.0452843	90	90	0.908578	1
EC.1.1.1.306	Time_to_progression_grouped	3<4	-0.0420559	0.0433564	90	90	0.334863	1
EC.1.1.1.306	Time_to_progression_grouped	4<6	-0.0757073	0.0452843	90	90	0.0983254	1
EC.1.1.1.306	Time_to_progression_grouped	NP	-0.0232357	0.0333245	90	90	0.487637	1
EC.1.1.1.308	Time_to_progression_grouped	>6	0.0406032	0.0134924	90	28	0.00346638	1
EC.1.1.1.308	Time_to_progression_grouped	1<2	0.00197488	0.0127207	90	28	0.877002	1
EC.1.1.1.308	Time_to_progression_grouped	2<3	0.0141259	0.0127207	90	28	0.270006	1
EC.1.1.1.308	Time_to_progression_grouped	3<4	0.00721363	0.0121792	90	28	0.555265	1
EC.1.1.1.308	Time_to_progression_grouped	4<6	0.00691229	0.0127207	90	28	0.58832	1
EC.1.1.1.308	Time_to_progression_grouped	NP	0.0061292	0.00936221	90	28	0.514488	1
EC.1.1.1.31	Time_to_progression_grouped	>6	0.104986	0.0507469	90	90	0.0416753	1
EC.1.1.1.31	Time_to_progression_grouped	1<2	0.034243	0.0478447	90	90	0.476177	1
EC.1.1.1.31	Time_to_progression_grouped	2<3	0.0768397	0.0478447	90	90	0.112067	1
EC.1.1.1.31	Time_to_progression_grouped	3<4	0.095782	0.0458078	90	90	0.0395904	1
EC.1.1.1.31	Time_to_progression_grouped	4<6	0.0202862	0.0478447	90	90	0.672662	1
EC.1.1.1.31	Time_to_progression_grouped	NP	0.0615412	0.0352127	90	90	0.0842147	1
EC.1.1.1.312	Time_to_progression_grouped	>6	0.0151452	0.0148393	90	38	0.310405	1
EC.1.1.1.312	Time_to_progression_grouped	1<2	-0.00338321	0.0139906	90	38	0.809516	1
EC.1.1.1.312	Time_to_progression_grouped	2<3	0.013107	0.0139906	90	38	0.351558	1
EC.1.1.1.312	Time_to_progression_grouped	3<4	0.00482757	0.013395	90	38	0.719463	1
EC.1.1.1.312	Time_to_progression_grouped	4<6	0.000229312	0.0139906	90	38	0.986962	1
EC.1.1.1.312	Time_to_progression_grouped	NP	0.0076052	0.0102968	90	38	0.462236	1
EC.1.1.1.333	Time_to_progression_grouped	>6	0.0383456	0.0166768	90	59	0.0239982	1
EC.1.1.1.333	Time_to_progression_grouped	1<2	0.000330002	0.0157231	90	59	0.983305	1
EC.1.1.1.333	Time_to_progression_grouped	2<3	0.0079857	0.0157231	90	59	0.612873	1
EC.1.1.1.333	Time_to_progression_grouped	3<4	0.0391855	0.0150537	90	59	0.0109426	1
EC.1.1.1.333	Time_to_progression_grouped	4<6	-0.00465479	0.0157231	90	59	0.767933	1
EC.1.1.1.333	Time_to_progression_grouped	NP	0.0148998	0.0115719	90	59	0.201468	1
EC.1.1.1.335	Time_to_progression_grouped	>6	0.0524649	0.0169082	90	50	0.00261936	1
EC.1.1.1.335	Time_to_progression_grouped	1<2	0.00415295	0.0159412	90	50	0.79511	1
EC.1.1.1.335	Time_to_progression_grouped	2<3	0.0279589	0.0159412	90	50	0.0831428	1
EC.1.1.1.335	Time_to_progression_grouped	3<4	0.0137416	0.0152625	90	50	0.370537	1
EC.1.1.1.335	Time_to_progression_grouped	4<6	-0.00106846	0.0159412	90	50	0.946723	1
EC.1.1.1.335	Time_to_progression_grouped	NP	0.013629	0.0117324	90	50	0.248703	1
EC.1.1.1.336	Time_to_progression_grouped	>6	0.0591635	0.031649	90	81	0.0650986	1
EC.1.1.1.336	Time_to_progression_grouped	1<2	0.0168647	0.0298389	90	81	0.573469	1
EC.1.1.1.336	Time_to_progression_grouped	2<3	0.0308325	0.0298389	90	81	0.304467	1
EC.1.1.1.336	Time_to_progression_grouped	3<4	0.0513934	0.0285686	90	81	0.0756622	1
EC.1.1.1.336	Time_to_progression_grouped	4<6	0.019965	0.0298389	90	81	0.505293	1
EC.1.1.1.336	Time_to_progression_grouped	NP	0.0325652	0.0219609	90	81	0.141895	1
EC.1.1.1.338	Time_to_progression_grouped	>6	0.0139736	0.0100555	90	16	0.168352	1
EC.1.1.1.338	Time_to_progression_grouped	1<2	0.0024121	0.00948038	90	16	0.799792	1
EC.1.1.1.338	Time_to_progression_grouped	2<3	0.00162509	0.00948038	90	16	0.864313	1
EC.1.1.1.338	Time_to_progression_grouped	3<4	0.00320494	0.00907677	90	16	0.724914	1
EC.1.1.1.338	Time_to_progression_grouped	4<6	0.00749981	0.00948038	90	16	0.431147	1
EC.1.1.1.338	Time_to_progression_grouped	NP	0.00458983	0.00697737	90	16	0.512476	1
EC.1.1.1.339	Time_to_progression_grouped	>6	-0.0156555	0.0333408	90	85	0.639902	1
EC.1.1.1.339	Time_to_progression_grouped	1<2	0.023405	0.031434	90	85	0.458631	1
EC.1.1.1.339	Time_to_progression_grouped	2<3	-0.0123274	0.031434	90	85	0.695939	1
EC.1.1.1.339	Time_to_progression_grouped	3<4	0.0369049	0.0300958	90	85	0.223573	1
EC.1.1.1.339	Time_to_progression_grouped	4<6	-0.00398378	0.031434	90	85	0.899457	1
EC.1.1.1.339	Time_to_progression_grouped	NP	0.00264572	0.0231348	90	85	0.909228	1
EC.1.1.1.34	Time_to_progression_grouped	>6	0.0203763	0.0122716	90	30	0.100598	1
EC.1.1.1.34	Time_to_progression_grouped	1<2	0.00363791	0.0115697	90	30	0.753981	1
EC.1.1.1.34	Time_to_progression_grouped	2<3	0.00619969	0.0115697	90	30	0.593492	1
EC.1.1.1.34	Time_to_progression_grouped	3<4	0.0406066	0.0110772	90	30	0.000433697	1
EC.1.1.1.34	Time_to_progression_grouped	4<6	0.0224243	0.0115697	90	30	0.0559998	1
EC.1.1.1.34	Time_to_progression_grouped	NP	0.00755114	0.00851509	90	30	0.377751	1
EC.1.1.1.343	Time_to_progression_grouped	>6	-0.0347359	0.0357856	90	90	0.334535	1
EC.1.1.1.343	Time_to_progression_grouped	1<2	0.0103869	0.033739	90	90	0.75896	1
EC.1.1.1.343	Time_to_progression_grouped	2<3	-0.00931449	0.033739	90	90	0.783177	1
EC.1.1.1.343	Time_to_progression_grouped	3<4	-0.0312868	0.0323027	90	90	0.335582	1
EC.1.1.1.343	Time_to_progression_grouped	4<6	-0.014379	0.033739	90	90	0.671078	1
EC.1.1.1.343	Time_to_progression_grouped	NP	-0.00690398	0.0248312	90	90	0.781676	1
EC.1.1.1.346	Time_to_progression_grouped	>6	0.00793711	0.0549788	90	90	0.885561	1
EC.1.1.1.346	Time_to_progression_grouped	1<2	-0.0319118	0.0518345	90	90	0.539812	1
EC.1.1.1.346	Time_to_progression_grouped	2<3	-0.00129613	0.0518345	90	90	0.980111	1
EC.1.1.1.346	Time_to_progression_grouped	3<4	-0.0287205	0.0496277	90	90	0.564346	1
EC.1.1.1.346	Time_to_progression_grouped	4<6	-0.0834141	0.0518345	90	90	0.111361	1
EC.1.1.1.346	Time_to_progression_grouped	NP	-0.0123199	0.0381491	90	90	0.747552	1
EC.1.1.1.35	Time_to_progression_grouped	>6	0.061892	0.055705	90	87	0.269748	1
EC.1.1.1.35	Time_to_progression_grouped	1<2	-0.0227917	0.0525192	90	87	0.665437	1
EC.1.1.1.35	Time_to_progression_grouped	2<3	0.00909906	0.0525192	90	87	0.862875	1
EC.1.1.1.35	Time_to_progression_grouped	3<4	0.0469215	0.0502833	90	87	0.353453	1
EC.1.1.1.35	Time_to_progression_grouped	4<6	0.0374964	0.0525192	90	87	0.477257	1
EC.1.1.1.35	Time_to_progression_grouped	NP	0.0162829	0.0386531	90	87	0.674656	1
EC.1.1.1.350	Time_to_progression_grouped	>6	0.00298489	0.00621362	90	19	0.632222	1
EC.1.1.1.350	Time_to_progression_grouped	1<2	-0.00268105	0.00585826	90	19	0.648397	1
EC.1.1.1.350	Time_to_progression_grouped	2<3	0.00692902	0.00585826	90	19	0.240274	1
EC.1.1.1.350	Time_to_progression_grouped	3<4	-0.000623779	0.00560886	90	19	0.911716	1
EC.1.1.1.350	Time_to_progression_grouped	4<6	-0.00268105	0.00585826	90	19	0.648397	1
EC.1.1.1.350	Time_to_progression_grouped	NP	0.00132282	0.00431156	90	19	0.759758	1
EC.1.1.1.36	Time_to_progression_grouped	>6	0.0274525	0.041667	90	71	0.511812	1
EC.1.1.1.36	Time_to_progression_grouped	1<2	-0.0140007	0.039284	90	71	0.722448	1
EC.1.1.1.36	Time_to_progression_grouped	2<3	0.0054006	0.039284	90	71	0.890988	1
EC.1.1.1.36	Time_to_progression_grouped	3<4	0.0556125	0.0376116	90	71	0.143032	1
EC.1.1.1.36	Time_to_progression_grouped	4<6	-0.00197422	0.039284	90	71	0.96004	1
EC.1.1.1.36	Time_to_progression_grouped	NP	0.013123	0.0289122	90	71	0.651093	1
EC.1.1.1.363	Time_to_progression_grouped	>6	-0.0366017	0.0331556	90	90	0.27281	1
EC.1.1.1.363	Time_to_progression_grouped	1<2	0.00188508	0.0312594	90	90	0.952058	1
EC.1.1.1.363	Time_to_progression_grouped	2<3	-0.00533421	0.0312594	90	90	0.86492	1
EC.1.1.1.363	Time_to_progression_grouped	3<4	-0.0156205	0.0299286	90	90	0.603112	1
EC.1.1.1.363	Time_to_progression_grouped	4<6	-0.0172385	0.0312594	90	90	0.582795	1
EC.1.1.1.363	Time_to_progression_grouped	NP	-0.00524085	0.0230063	90	90	0.820361	1
EC.1.1.1.367	Time_to_progression_grouped	>6	-0.0381314	0.0525425	90	80	0.470049	1
EC.1.1.1.367	Time_to_progression_grouped	1<2	0.0139699	0.0495375	90	80	0.77864	1
EC.1.1.1.367	Time_to_progression_grouped	2<3	0.0225803	0.0495375	90	80	0.649708	1
EC.1.1.1.367	Time_to_progression_grouped	3<4	-0.070948	0.0474286	90	80	0.138475	1
EC.1.1.1.367	Time_to_progression_grouped	4<6	0.0109029	0.0495375	90	80	0.826339	1
EC.1.1.1.367	Time_to_progression_grouped	NP	-0.0111999	0.0364586	90	80	0.759465	1
EC.1.1.1.369	Time_to_progression_grouped	>6	0.0452875	0.0344795	90	90	0.192647	1
EC.1.1.1.369	Time_to_progression_grouped	1<2	0.060627	0.0325076	90	90	0.0657143	1
EC.1.1.1.369	Time_to_progression_grouped	2<3	0.00919281	0.0325076	90	90	0.778042	1
EC.1.1.1.369	Time_to_progression_grouped	3<4	0.0662288	0.0311237	90	90	0.0363098	1
EC.1.1.1.369	Time_to_progression_grouped	4<6	0.0180735	0.0325076	90	90	0.579723	1
EC.1.1.1.369	Time_to_progression_grouped	NP	0.0388402	0.023925	90	90	0.108292	1
EC.1.1.1.37	Time_to_progression_grouped	>6	0.00253262	0.029655	90	90	0.932147	1
EC.1.1.1.37	Time_to_progression_grouped	1<2	-0.0207121	0.027959	90	90	0.460905	1
EC.1.1.1.37	Time_to_progression_grouped	2<3	-0.0344842	0.027959	90	90	0.220914	1
EC.1.1.1.37	Time_to_progression_grouped	3<4	-0.0450967	0.0267687	90	90	0.0958078	1
EC.1.1.1.37	Time_to_progression_grouped	4<6	-0.0205255	0.027959	90	90	0.46494	1
EC.1.1.1.37	Time_to_progression_grouped	NP	-0.0331402	0.0205773	90	90	0.111081	1
EC.1.1.1.376	Time_to_progression_grouped	>6	0.00837135	0.0225819	90	51	0.711798	1
EC.1.1.1.376	Time_to_progression_grouped	1<2	-0.0119651	0.0212904	90	51	0.575634	1
EC.1.1.1.376	Time_to_progression_grouped	2<3	-0.00581521	0.0212904	90	51	0.785426	1
EC.1.1.1.376	Time_to_progression_grouped	3<4	-0.00602435	0.020384	90	51	0.768318	1
EC.1.1.1.376	Time_to_progression_grouped	4<6	-0.00180301	0.0212904	90	51	0.932715	1
EC.1.1.1.376	Time_to_progression_grouped	NP	-0.00190616	0.0156693	90	51	0.903471	1
EC.1.1.1.377	Time_to_progression_grouped	>6	0.0076613	0.0168103	90	19	0.649759	1
EC.1.1.1.377	Time_to_progression_grouped	1<2	0.00761209	0.0158489	90	19	0.632283	1
EC.1.1.1.377	Time_to_progression_grouped	2<3	0.00846917	0.0158489	90	19	0.594514	1
EC.1.1.1.377	Time_to_progression_grouped	3<4	0.00449842	0.0151741	90	19	0.767624	1
EC.1.1.1.377	Time_to_progression_grouped	4<6	4.66945e-17	0.0158489	90	19	1	1
EC.1.1.1.377	Time_to_progression_grouped	NP	0.00934179	0.0116644	90	19	0.42549	1
EC.1.1.1.378	Time_to_progression_grouped	>6	0.0076613	0.0168103	90	19	0.649759	1
EC.1.1.1.378	Time_to_progression_grouped	1<2	0.00761209	0.0158489	90	19	0.632283	1
EC.1.1.1.378	Time_to_progression_grouped	2<3	0.00846917	0.0158489	90	19	0.594514	1
EC.1.1.1.378	Time_to_progression_grouped	3<4	0.00449842	0.0151741	90	19	0.767624	1
EC.1.1.1.378	Time_to_progression_grouped	4<6	4.66945e-17	0.0158489	90	19	1	1
EC.1.1.1.378	Time_to_progression_grouped	NP	0.00934179	0.0116644	90	19	0.42549	1
EC.1.1.1.38	Time_to_progression_grouped	>6	-0.00427822	0.0399354	90	90	0.914945	1
EC.1.1.1.38	Time_to_progression_grouped	1<2	0.0553596	0.0376514	90	90	0.145256	1
EC.1.1.1.38	Time_to_progression_grouped	2<3	0.0444084	0.0376514	90	90	0.241584	1
EC.1.1.1.38	Time_to_progression_grouped	3<4	0.038825	0.0360485	90	90	0.284591	1
EC.1.1.1.38	Time_to_progression_grouped	4<6	0.0124214	0.0376514	90	90	0.742303	1
EC.1.1.1.38	Time_to_progression_grouped	NP	0.0283911	0.0277107	90	90	0.308551	1
EC.1.1.1.381	Time_to_progression_grouped	>6	0.00505169	0.0403008	90	90	0.90055	1
EC.1.1.1.381	Time_to_progression_grouped	1<2	-0.021848	0.0379959	90	90	0.56684	1
EC.1.1.1.381	Time_to_progression_grouped	2<3	-0.0672701	0.0379959	90	90	0.0803228	1
EC.1.1.1.381	Time_to_progression_grouped	3<4	-0.044757	0.0363783	90	90	0.222052	1
EC.1.1.1.381	Time_to_progression_grouped	4<6	0.0283892	0.0379959	90	90	0.457075	1
EC.1.1.1.381	Time_to_progression_grouped	NP	-0.0206084	0.0279642	90	90	0.463227	1
EC.1.1.1.385	Time_to_progression_grouped	>6	0.0022223	0.00972436	90	38	0.819797	1
EC.1.1.1.385	Time_to_progression_grouped	1<2	0.00664462	0.00916821	90	38	0.470646	1
EC.1.1.1.385	Time_to_progression_grouped	2<3	0.00399126	0.00916821	90	38	0.664448	1
EC.1.1.1.385	Time_to_progression_grouped	3<4	0.00466574	0.00877789	90	38	0.596469	1
EC.1.1.1.385	Time_to_progression_grouped	4<6	0.0135271	0.00916821	90	38	0.14388	1
EC.1.1.1.385	Time_to_progression_grouped	NP	0.00810083	0.00674762	90	38	0.233342	1
EC.1.1.1.4	Time_to_progression_grouped	>6	-0.0351735	0.0398147	90	90	0.379557	1
EC.1.1.1.4	Time_to_progression_grouped	1<2	0.0118729	0.0375377	90	90	0.752575	1
EC.1.1.1.4	Time_to_progression_grouped	2<3	-0.00702394	0.0375377	90	90	0.852026	1
EC.1.1.1.4	Time_to_progression_grouped	3<4	-0.0288672	0.0359396	90	90	0.424146	1
EC.1.1.1.4	Time_to_progression_grouped	4<6	-0.0138882	0.0375377	90	90	0.712339	1
EC.1.1.1.4	Time_to_progression_grouped	NP	-0.0239798	0.0275628	90	90	0.386888	1
EC.1.1.1.40	Time_to_progression_grouped	>6	0.0136602	0.0450481	90	90	0.762468	1
EC.1.1.1.40	Time_to_progression_grouped	1<2	-0.00784677	0.0424717	90	90	0.853874	1
EC.1.1.1.40	Time_to_progression_grouped	2<3	-0.0440876	0.0424717	90	90	0.302264	1
EC.1.1.1.40	Time_to_progression_grouped	3<4	-0.00994653	0.0406636	90	90	0.807366	1
EC.1.1.1.40	Time_to_progression_grouped	4<6	0.0265486	0.0424717	90	90	0.533628	1
EC.1.1.1.40	Time_to_progression_grouped	NP	-0.0153684	0.0312584	90	90	0.62426	1
EC.1.1.1.41	Time_to_progression_grouped	>6	-0.0214043	0.0341103	90	88	0.532053	1
EC.1.1.1.41	Time_to_progression_grouped	1<2	-0.015831	0.0321595	90	88	0.623832	1
EC.1.1.1.41	Time_to_progression_grouped	2<3	-0.00585063	0.0321595	90	88	0.856085	1
EC.1.1.1.41	Time_to_progression_grouped	3<4	0.0140156	0.0307904	90	88	0.650159	1
EC.1.1.1.41	Time_to_progression_grouped	4<6	0.00226096	0.0321595	90	88	0.94412	1
EC.1.1.1.41	Time_to_progression_grouped	NP	-0.00313671	0.0236687	90	88	0.894889	1
EC.1.1.1.42	Time_to_progression_grouped	>6	0.0867468	0.0435023	90	90	0.0494528	1
EC.1.1.1.42	Time_to_progression_grouped	1<2	0.0490328	0.0410144	90	90	0.235322	1
EC.1.1.1.42	Time_to_progression_grouped	2<3	0.0106154	0.0410144	90	90	0.796419	1
EC.1.1.1.42	Time_to_progression_grouped	3<4	0.0709077	0.0392683	90	90	0.074615	1
EC.1.1.1.42	Time_to_progression_grouped	4<6	0.0573444	0.0410144	90	90	0.165821	1
EC.1.1.1.42	Time_to_progression_grouped	NP	0.026412	0.0299799	90	90	0.380998	1
EC.1.1.1.44	Time_to_progression_grouped	>6	-0.0347359	0.0357856	90	90	0.334535	1
EC.1.1.1.44	Time_to_progression_grouped	1<2	0.0103869	0.033739	90	90	0.75896	1
EC.1.1.1.44	Time_to_progression_grouped	2<3	-0.00931449	0.033739	90	90	0.783177	1
EC.1.1.1.44	Time_to_progression_grouped	3<4	-0.0312868	0.0323027	90	90	0.335582	1
EC.1.1.1.44	Time_to_progression_grouped	4<6	-0.014379	0.033739	90	90	0.671078	1
EC.1.1.1.44	Time_to_progression_grouped	NP	-0.00690398	0.0248312	90	90	0.781676	1
EC.1.1.1.47	Time_to_progression_grouped	>6	0.012078	0.0152867	90	37	0.431721	1
EC.1.1.1.47	Time_to_progression_grouped	1<2	0.000666944	0.0144125	90	37	0.963202	1
EC.1.1.1.47	Time_to_progression_grouped	2<3	0.0165406	0.0144125	90	37	0.254406	1
EC.1.1.1.47	Time_to_progression_grouped	3<4	0.0135691	0.0137989	90	37	0.328296	1
EC.1.1.1.47	Time_to_progression_grouped	4<6	0.0067937	0.0144125	90	37	0.638609	1
EC.1.1.1.47	Time_to_progression_grouped	NP	0.0118373	0.0106073	90	37	0.267659	1
EC.1.1.1.48	Time_to_progression_grouped	>6	0.03081	0.0178997	90	41	0.0889294	1
EC.1.1.1.48	Time_to_progression_grouped	1<2	0.0077092	0.016876	90	41	0.648998	1
EC.1.1.1.48	Time_to_progression_grouped	2<3	0.0167332	0.016876	90	41	0.324304	1
EC.1.1.1.48	Time_to_progression_grouped	3<4	0.017365	0.0161575	90	41	0.285609	1
EC.1.1.1.48	Time_to_progression_grouped	4<6	0.0106408	0.016876	90	41	0.530083	1
EC.1.1.1.48	Time_to_progression_grouped	NP	0.0146692	0.0124204	90	41	0.240955	1
EC.1.1.1.49	Time_to_progression_grouped	>6	-0.0366017	0.0331556	90	90	0.27281	1
EC.1.1.1.49	Time_to_progression_grouped	1<2	0.00188508	0.0312594	90	90	0.952058	1
EC.1.1.1.49	Time_to_progression_grouped	2<3	-0.00533421	0.0312594	90	90	0.86492	1
EC.1.1.1.49	Time_to_progression_grouped	3<4	-0.0156205	0.0299286	90	90	0.603112	1
EC.1.1.1.49	Time_to_progression_grouped	4<6	-0.0172385	0.0312594	90	90	0.582795	1
EC.1.1.1.49	Time_to_progression_grouped	NP	-0.00524085	0.0230063	90	90	0.820361	1
EC.1.1.1.53	Time_to_progression_grouped	>6	0.0524007	0.0195981	90	23	0.0090301	1
EC.1.1.1.53	Time_to_progression_grouped	1<2	-0.00164338	0.0184772	90	23	0.929343	1
EC.1.1.1.53	Time_to_progression_grouped	2<3	0.0149173	0.0184772	90	23	0.421781	1
EC.1.1.1.53	Time_to_progression_grouped	3<4	0.00395956	0.0176906	90	23	0.823445	1
EC.1.1.1.53	Time_to_progression_grouped	4<6	0.00238885	0.0184772	90	23	0.897444	1
EC.1.1.1.53	Time_to_progression_grouped	NP	0.00853112	0.0135989	90	23	0.532158	1
EC.1.1.1.56	Time_to_progression_grouped	>6	0.00552714	0.0122449	90	24	0.652891	1
EC.1.1.1.56	Time_to_progression_grouped	1<2	0.00231032	0.0115446	90	24	0.841875	1
EC.1.1.1.56	Time_to_progression_grouped	2<3	0.00757789	0.0115446	90	24	0.513382	1
EC.1.1.1.56	Time_to_progression_grouped	3<4	0.00320494	0.0110531	90	24	0.772572	1
EC.1.1.1.56	Time_to_progression_grouped	4<6	0.00855567	0.0115446	90	24	0.460727	1
EC.1.1.1.56	Time_to_progression_grouped	NP	0.00775311	0.00849661	90	24	0.364151	1
EC.1.1.1.57	Time_to_progression_grouped	>6	0.0441484	0.0245225	90	86	0.0754427	1
EC.1.1.1.57	Time_to_progression_grouped	1<2	0.0191189	0.02312	90	86	0.410642	1
EC.1.1.1.57	Time_to_progression_grouped	2<3	0.0308449	0.02312	90	86	0.185813	1
EC.1.1.1.57	Time_to_progression_grouped	3<4	0.0414729	0.0221357	90	86	0.0645084	1
EC.1.1.1.57	Time_to_progression_grouped	4<6	0.013156	0.02312	90	86	0.570873	1
EC.1.1.1.57	Time_to_progression_grouped	NP	0.0313219	0.0170159	90	86	0.0692321	1
EC.1.1.1.58	Time_to_progression_grouped	>6	0.0150911	0.0197884	90	82	0.44785	1
EC.1.1.1.58	Time_to_progression_grouped	1<2	0.00745628	0.0186567	90	82	0.690435	1
EC.1.1.1.58	Time_to_progression_grouped	2<3	0.00691388	0.0186567	90	82	0.711891	1
EC.1.1.1.58	Time_to_progression_grouped	3<4	0.00520505	0.0178624	90	82	0.771475	1
EC.1.1.1.58	Time_to_progression_grouped	4<6	0.00876177	0.0186567	90	82	0.639849	1
EC.1.1.1.58	Time_to_progression_grouped	NP	0.0117419	0.0137309	90	82	0.394933	1
EC.1.1.1.6	Time_to_progression_grouped	>6	-0.00379232	0.0398639	90	89	0.92444	1
EC.1.1.1.6	Time_to_progression_grouped	1<2	-0.00586774	0.037584	90	89	0.876315	1
EC.1.1.1.6	Time_to_progression_grouped	2<3	0.0265939	0.037584	90	89	0.481185	1
EC.1.1.1.6	Time_to_progression_grouped	3<4	0.0597823	0.035984	90	89	0.100414	1
EC.1.1.1.6	Time_to_progression_grouped	4<6	0.0152599	0.037584	90	89	0.685772	1
EC.1.1.1.6	Time_to_progression_grouped	NP	0.0135426	0.0276611	90	89	0.625716	1
EC.1.1.1.60	Time_to_progression_grouped	>6	0.0520925	0.0414187	90	76	0.212026	1
EC.1.1.1.60	Time_to_progression_grouped	1<2	-0.0156964	0.0390499	90	76	0.688749	1
EC.1.1.1.60	Time_to_progression_grouped	2<3	0.000349362	0.0390499	90	76	0.992883	1
EC.1.1.1.60	Time_to_progression_grouped	3<4	0.0240003	0.0373874	90	76	0.522684	1
EC.1.1.1.60	Time_to_progression_grouped	4<6	-0.0114603	0.0390499	90	76	0.769889	1
EC.1.1.1.60	Time_to_progression_grouped	NP	0.0105784	0.0287399	90	76	0.713755	1
EC.1.1.1.61	Time_to_progression_grouped	>6	-0.00876656	0.0220438	90	76	0.691881	1
EC.1.1.1.61	Time_to_progression_grouped	1<2	-0.0216614	0.0207831	90	76	0.300316	1
EC.1.1.1.61	Time_to_progression_grouped	2<3	0.0108505	0.0207831	90	76	0.603001	1
EC.1.1.1.61	Time_to_progression_grouped	3<4	-0.0109147	0.0198983	90	76	0.584805	1
EC.1.1.1.61	Time_to_progression_grouped	4<6	0.0040788	0.0207831	90	76	0.84489	1
EC.1.1.1.61	Time_to_progression_grouped	NP	-0.00513171	0.0152959	90	76	0.738098	1
EC.1.1.1.65	Time_to_progression_grouped	>6	-0.00128301	0.00965392	90	12	0.894595	1
EC.1.1.1.65	Time_to_progression_grouped	1<2	0.00102039	0.0091018	90	12	0.911009	1
EC.1.1.1.65	Time_to_progression_grouped	2<3	0.00589195	0.0091018	90	12	0.519207	1
EC.1.1.1.65	Time_to_progression_grouped	3<4	-2.25356e-18	0.00871431	90	12	1	1
EC.1.1.1.65	Time_to_progression_grouped	4<6	-0.000250572	0.0091018	90	12	0.978103	1
EC.1.1.1.65	Time_to_progression_grouped	NP	0.00443526	0.00666486	90	12	0.507688	1
EC.1.1.1.67	Time_to_progression_grouped	>6	0.0444392	0.0287361	90	67	0.125798	1
EC.1.1.1.67	Time_to_progression_grouped	1<2	0.024883	0.0270926	90	67	0.36105	1
EC.1.1.1.67	Time_to_progression_grouped	2<3	0.021702	0.0270926	90	67	0.425401	1
EC.1.1.1.67	Time_to_progression_grouped	3<4	0.0812385	0.0259392	90	67	0.00239923	1
EC.1.1.1.67	Time_to_progression_grouped	4<6	0.00948436	0.0270926	90	67	0.727172	1
EC.1.1.1.67	Time_to_progression_grouped	NP	0.0323726	0.0199396	90	67	0.108268	1
EC.1.1.1.69	Time_to_progression_grouped	>6	0.0465816	0.028861	90	90	0.110401	1
EC.1.1.1.69	Time_to_progression_grouped	1<2	0.0160319	0.0272104	90	90	0.557373	1
EC.1.1.1.69	Time_to_progression_grouped	2<3	0.0373073	0.0272104	90	90	0.174126	1
EC.1.1.1.69	Time_to_progression_grouped	3<4	0.018248	0.026052	90	90	0.485647	1
EC.1.1.1.69	Time_to_progression_grouped	4<6	0.00930384	0.0272104	90	90	0.733291	1
EC.1.1.1.69	Time_to_progression_grouped	NP	0.0372024	0.0198303	90	90	0.0644421	1
EC.1.1.1.76	Time_to_progression_grouped	>6	0.0280392	0.028418	90	87	0.326676	1
EC.1.1.1.76	Time_to_progression_grouped	1<2	0.00560465	0.0267927	90	87	0.834817	1
EC.1.1.1.76	Time_to_progression_grouped	2<3	0.0504786	0.0267927	90	87	0.0630652	1
EC.1.1.1.76	Time_to_progression_grouped	3<4	0.0279955	0.0256521	90	87	0.27828	1
EC.1.1.1.76	Time_to_progression_grouped	4<6	-0.000702487	0.0267927	90	87	0.979145	1
EC.1.1.1.76	Time_to_progression_grouped	NP	0.00971921	0.0196528	90	87	0.622271	1
EC.1.1.1.77	Time_to_progression_grouped	>6	-0.0397454	0.036652	90	89	0.281328	1
EC.1.1.1.77	Time_to_progression_grouped	1<2	-0.00712269	0.0345558	90	89	0.837201	1
EC.1.1.1.77	Time_to_progression_grouped	2<3	-0.0309671	0.0345558	90	89	0.372766	1
EC.1.1.1.77	Time_to_progression_grouped	3<4	0.00581471	0.0330847	90	89	0.860917	1
EC.1.1.1.77	Time_to_progression_grouped	4<6	0.0255592	0.0345558	90	89	0.4616	1
EC.1.1.1.77	Time_to_progression_grouped	NP	-0.0290393	0.0254324	90	89	0.256811	1
EC.1.1.1.79	Time_to_progression_grouped	>6	0.0319116	0.0350599	90	69	0.365351	1
EC.1.1.1.79	Time_to_progression_grouped	1<2	-0.00984348	0.0330548	90	69	0.766605	1
EC.1.1.1.79	Time_to_progression_grouped	2<3	-0.000518715	0.0330548	90	69	0.987517	1
EC.1.1.1.79	Time_to_progression_grouped	3<4	0.0583565	0.0316476	90	69	0.068759	1
EC.1.1.1.79	Time_to_progression_grouped	4<6	-0.00089732	0.0330548	90	69	0.978408	1
EC.1.1.1.79	Time_to_progression_grouped	NP	0.0104194	0.0243277	90	69	0.669546	1
EC.1.1.1.81	Time_to_progression_grouped	>6	0.0587176	0.050985	90	78	0.252766	1
EC.1.1.1.81	Time_to_progression_grouped	1<2	-0.0204125	0.0480692	90	78	0.672191	1
EC.1.1.1.81	Time_to_progression_grouped	2<3	0.001349	0.0480692	90	78	0.977679	1
EC.1.1.1.81	Time_to_progression_grouped	3<4	0.0571469	0.0460227	90	78	0.217841	1
EC.1.1.1.81	Time_to_progression_grouped	4<6	-0.00445172	0.0480692	90	78	0.926436	1
EC.1.1.1.81	Time_to_progression_grouped	NP	0.0164059	0.0353779	90	78	0.644053	1
EC.1.1.1.83	Time_to_progression_grouped	>6	0.0566221	0.0380348	90	77	0.140359	1
EC.1.1.1.83	Time_to_progression_grouped	1<2	-0.0140134	0.0358596	90	77	0.696956	1
EC.1.1.1.83	Time_to_progression_grouped	2<3	0.00261066	0.0358596	90	77	0.942139	1
EC.1.1.1.83	Time_to_progression_grouped	3<4	0.0628095	0.0343329	90	77	0.0709268	1
EC.1.1.1.83	Time_to_progression_grouped	4<6	-0.00428542	0.0358596	90	77	0.905164	1
EC.1.1.1.83	Time_to_progression_grouped	NP	0.0155832	0.0263919	90	77	0.556491	1
EC.1.1.1.85	Time_to_progression_grouped	>6	-0.0104222	0.0164201	90	90	0.527354	1
EC.1.1.1.85	Time_to_progression_grouped	1<2	0.00694432	0.015481	90	90	0.65491	1
EC.1.1.1.85	Time_to_progression_grouped	2<3	-0.00955762	0.015481	90	90	0.538676	1
EC.1.1.1.85	Time_to_progression_grouped	3<4	0.00151604	0.0148219	90	90	0.918779	1
EC.1.1.1.85	Time_to_progression_grouped	4<6	0.00228399	0.015481	90	90	0.883068	1
EC.1.1.1.85	Time_to_progression_grouped	NP	0.00112566	0.0113895	90	90	0.921516	1
EC.1.1.1.86	Time_to_progression_grouped	>6	-0.0162629	0.0175998	90	90	0.358146	1
EC.1.1.1.86	Time_to_progression_grouped	1<2	0.00682429	0.0165932	90	90	0.681935	1
EC.1.1.1.86	Time_to_progression_grouped	2<3	-0.00885998	0.0165932	90	90	0.594803	1
EC.1.1.1.86	Time_to_progression_grouped	3<4	0.00135628	0.0158868	90	90	0.932172	1
EC.1.1.1.86	Time_to_progression_grouped	4<6	0.00176284	0.0165932	90	90	0.91565	1
EC.1.1.1.86	Time_to_progression_grouped	NP	0.00144457	0.0121922	90	90	0.905981	1
EC.1.1.1.88	Time_to_progression_grouped	>6	0.0349231	0.0429485	90	90	0.418465	1
EC.1.1.1.88	Time_to_progression_grouped	1<2	0.0409428	0.0404922	90	90	0.314895	1
EC.1.1.1.88	Time_to_progression_grouped	2<3	0.0726877	0.0404922	90	90	0.0762776	1
EC.1.1.1.88	Time_to_progression_grouped	3<4	0.0749545	0.0387684	90	90	0.056597	1
EC.1.1.1.88	Time_to_progression_grouped	4<6	0.0495235	0.0404922	90	90	0.224777	1
EC.1.1.1.88	Time_to_progression_grouped	NP	0.0580405	0.0298015	90	90	0.0548471	1
EC.1.1.1.9	Time_to_progression_grouped	>6	0.018029	0.0106646	90	16	0.0946757	1
EC.1.1.1.9	Time_to_progression_grouped	1<2	-0.00250758	0.0100546	90	16	0.803672	1
EC.1.1.1.9	Time_to_progression_grouped	2<3	-0.00251526	0.0100546	90	16	0.803083	1
EC.1.1.1.9	Time_to_progression_grouped	3<4	0.00663729	0.00962659	90	16	0.492448	1
EC.1.1.1.9	Time_to_progression_grouped	4<6	-0.00248561	0.0100546	90	16	0.805356	1
EC.1.1.1.9	Time_to_progression_grouped	NP	0.00390529	0.00739882	90	16	0.599065	1
EC.1.1.1.90	Time_to_progression_grouped	>6	0.0378815	0.0169689	90	26	0.0282812	1
EC.1.1.1.90	Time_to_progression_grouped	1<2	-0.00229067	0.0159984	90	26	0.886494	1
EC.1.1.1.90	Time_to_progression_grouped	2<3	0.025982	0.0159984	90	26	0.108159	1
EC.1.1.1.90	Time_to_progression_grouped	3<4	0.0036792	0.0153173	90	26	0.810768	1
EC.1.1.1.90	Time_to_progression_grouped	4<6	0.00408548	0.0159984	90	26	0.79907	1
EC.1.1.1.90	Time_to_progression_grouped	NP	0.0063559	0.0117745	90	26	0.590779	1
EC.1.1.1.91	Time_to_progression_grouped	>6	0.0453781	0.0258616	90	70	0.0830088	1
EC.1.1.1.91	Time_to_progression_grouped	1<2	0.0229341	0.0243825	90	70	0.34964	1
EC.1.1.1.91	Time_to_progression_grouped	2<3	0.0198022	0.0243825	90	70	0.419031	1
EC.1.1.1.91	Time_to_progression_grouped	3<4	0.0644125	0.0233445	90	70	0.00712699	1
EC.1.1.1.91	Time_to_progression_grouped	4<6	0.0116843	0.0243825	90	70	0.63305	1
EC.1.1.1.91	Time_to_progression_grouped	NP	0.0296262	0.017945	90	70	0.10253	1
EC.1.1.1.93	Time_to_progression_grouped	>6	0.0566221	0.0380348	90	77	0.140359	1
EC.1.1.1.93	Time_to_progression_grouped	1<2	-0.0140134	0.0358596	90	77	0.696956	1
EC.1.1.1.93	Time_to_progression_grouped	2<3	0.00261066	0.0358596	90	77	0.942139	1
EC.1.1.1.93	Time_to_progression_grouped	3<4	0.0628095	0.0343329	90	77	0.0709268	1
EC.1.1.1.93	Time_to_progression_grouped	4<6	-0.00428542	0.0358596	90	77	0.905164	1
EC.1.1.1.93	Time_to_progression_grouped	NP	0.0155832	0.0263919	90	77	0.556491	1
EC.1.1.1.94	Time_to_progression_grouped	>6	-0.0215677	0.0137998	90	90	0.121882	1
EC.1.1.1.94	Time_to_progression_grouped	1<2	-0.00351991	0.0130106	90	90	0.787415	1
EC.1.1.1.94	Time_to_progression_grouped	2<3	0.0024494	0.0130106	90	90	0.851131	1
EC.1.1.1.94	Time_to_progression_grouped	3<4	-0.00719199	0.0124567	90	90	0.56526	1
EC.1.1.1.94	Time_to_progression_grouped	4<6	-0.00508074	0.0130106	90	90	0.697161	1
EC.1.1.1.94	Time_to_progression_grouped	NP	-0.00621479	0.00957554	90	90	0.518112	1
EC.1.1.1.95	Time_to_progression_grouped	>6	0.0540662	0.0486605	90	90	0.269738	1
EC.1.1.1.95	Time_to_progression_grouped	1<2	-0.0315389	0.0458776	90	90	0.493711	1
EC.1.1.1.95	Time_to_progression_grouped	2<3	-0.0316144	0.0458776	90	90	0.492681	1
EC.1.1.1.95	Time_to_progression_grouped	3<4	0.0116144	0.0439244	90	90	0.792113	1
EC.1.1.1.95	Time_to_progression_grouped	4<6	0.0172762	0.0458776	90	90	0.707454	1
EC.1.1.1.95	Time_to_progression_grouped	NP	-0.0118283	0.033765	90	90	0.726991	1
EC.1.1.2.3	Time_to_progression_grouped	>6	0.00262399	0.049075	90	89	0.957487	1
EC.1.1.2.3	Time_to_progression_grouped	1<2	0.00654815	0.0462684	90	89	0.887798	1
EC.1.1.2.3	Time_to_progression_grouped	2<3	-0.0799152	0.0462684	90	89	0.0878498	1
EC.1.1.2.3	Time_to_progression_grouped	3<4	-0.016677	0.0442986	90	89	0.70753	1
EC.1.1.2.3	Time_to_progression_grouped	4<6	-0.0080095	0.0462684	90	89	0.862987	1
EC.1.1.2.3	Time_to_progression_grouped	NP	-0.0268479	0.0340526	90	89	0.432695	1
EC.1.1.2.4	Time_to_progression_grouped	>6	0.0314687	0.0351371	90	69	0.373059	1
EC.1.1.2.4	Time_to_progression_grouped	1<2	-0.0110285	0.0331276	90	69	0.740041	1
EC.1.1.2.4	Time_to_progression_grouped	2<3	0.00270196	0.0331276	90	69	0.935191	1
EC.1.1.2.4	Time_to_progression_grouped	3<4	0.0590591	0.0317173	90	69	0.066135	1
EC.1.1.2.4	Time_to_progression_grouped	4<6	-0.00464812	0.0331276	90	69	0.888755	1
EC.1.1.2.4	Time_to_progression_grouped	NP	0.0112273	0.0243812	90	69	0.646368	1
EC.1.1.2.7	Time_to_progression_grouped	>6	-1.41969e-17	0.00897548	90	15	1	1
EC.1.1.2.7	Time_to_progression_grouped	1<2	0.00231032	0.00846217	90	15	0.785518	1
EC.1.1.2.7	Time_to_progression_grouped	2<3	-1.44163e-17	0.00846217	90	15	1	1
EC.1.1.2.7	Time_to_progression_grouped	3<4	0.00292289	0.00810191	90	15	0.719191	1
EC.1.1.2.7	Time_to_progression_grouped	4<6	0.00615988	0.00846217	90	15	0.468704	1
EC.1.1.2.7	Time_to_progression_grouped	NP	0.00504693	0.00622799	90	15	0.420049	1
EC.1.1.2.8	Time_to_progression_grouped	>6	0.0121522	0.0295881	90	33	0.682342	1
EC.1.1.2.8	Time_to_progression_grouped	1<2	-0.00653404	0.0278959	90	33	0.815384	1
EC.1.1.2.8	Time_to_progression_grouped	2<3	0.00581459	0.0278959	90	33	0.835397	1
EC.1.1.2.8	Time_to_progression_grouped	3<4	-0.00623863	0.0267083	90	33	0.815883	1
EC.1.1.2.8	Time_to_progression_grouped	4<6	-0.0108025	0.0278959	90	33	0.699566	1
EC.1.1.2.8	Time_to_progression_grouped	NP	0.00194546	0.0205308	90	33	0.924735	1
EC.1.1.3.12	Time_to_progression_grouped	>6	-1.46405e-17	0.00920044	90	11	1	1
EC.1.1.3.12	Time_to_progression_grouped	1<2	-1.47885e-17	0.00867425	90	11	1	1
EC.1.1.3.12	Time_to_progression_grouped	2<3	0.00162509	0.00867425	90	11	0.851846	1
EC.1.1.3.12	Time_to_progression_grouped	3<4	0.00320494	0.00830497	90	11	0.700553	1
EC.1.1.3.12	Time_to_progression_grouped	4<6	0.00749981	0.00867425	90	11	0.389747	1
EC.1.1.3.12	Time_to_progression_grouped	NP	0.0037427	0.00638408	90	11	0.559295	1
EC.1.1.3.15	Time_to_progression_grouped	>6	0.0472672	0.0404199	90	89	0.245589	1
EC.1.1.3.15	Time_to_progression_grouped	1<2	-0.0509442	0.0381083	90	89	0.184932	1
EC.1.1.3.15	Time_to_progression_grouped	2<3	-0.0199501	0.0381083	90	89	0.602013	1
EC.1.1.3.15	Time_to_progression_grouped	3<4	0.0284852	0.0364859	90	89	0.43719	1
EC.1.1.3.15	Time_to_progression_grouped	4<6	-0.0184808	0.0381083	90	89	0.628987	1
EC.1.1.3.15	Time_to_progression_grouped	NP	-0.00207499	0.0280469	90	89	0.941202	1
EC.1.1.3.21	Time_to_progression_grouped	>6	0.0125644	0.0564899	90	89	0.824534	1
EC.1.1.3.21	Time_to_progression_grouped	1<2	0.0360107	0.0532591	90	89	0.500831	1
EC.1.1.3.21	Time_to_progression_grouped	2<3	0.0509235	0.0532591	90	89	0.341776	1
EC.1.1.3.21	Time_to_progression_grouped	3<4	0.0313914	0.0509918	90	89	0.539831	1
EC.1.1.3.21	Time_to_progression_grouped	4<6	0.047562	0.0532591	90	89	0.374423	1
EC.1.1.3.21	Time_to_progression_grouped	NP	0.0577617	0.0391977	90	89	0.144372	1
EC.1.1.3.46	Time_to_progression_grouped	>6	0.00377536	0.00960204	90	17	0.695192	1
EC.1.1.3.46	Time_to_progression_grouped	1<2	-0.00419467	0.00905289	90	17	0.644325	1
EC.1.1.3.46	Time_to_progression_grouped	2<3	0.00719065	0.00905289	90	17	0.42929	1
EC.1.1.3.46	Time_to_progression_grouped	3<4	0.00420087	0.00866748	90	17	0.629187	1
EC.1.1.3.46	Time_to_progression_grouped	4<6	-0.000162448	0.00905289	90	17	0.985726	1
EC.1.1.3.46	Time_to_progression_grouped	NP	0.00096435	0.00666274	90	17	0.885269	1
EC.1.1.3.48	Time_to_progression_grouped	>6	0.00257518	0.00474109	90	12	0.588474	1
EC.1.1.3.48	Time_to_progression_grouped	1<2	-2.39813e-18	0.00446995	90	12	1	1
EC.1.1.3.48	Time_to_progression_grouped	2<3	-2.40271e-18	0.00446995	90	12	1	1
EC.1.1.3.48	Time_to_progression_grouped	3<4	-2.21378e-18	0.00427965	90	12	1	1
EC.1.1.3.48	Time_to_progression_grouped	4<6	-2.41523e-18	0.00446995	90	12	1	1
EC.1.1.3.48	Time_to_progression_grouped	NP	0.00331026	0.00328979	90	12	0.317234	1
EC.1.1.3.6	Time_to_progression_grouped	>6	0.0313264	0.0207041	90	19	0.134064	1
EC.1.1.3.6	Time_to_progression_grouped	1<2	-3.67714e-17	0.01952	90	19	1	1
EC.1.1.3.6	Time_to_progression_grouped	2<3	-3.68416e-17	0.01952	90	19	1	1
EC.1.1.3.6	Time_to_progression_grouped	3<4	0.00594635	0.018689	90	19	0.751152	1
EC.1.1.3.6	Time_to_progression_grouped	4<6	0.00469236	0.01952	90	19	0.810623	1
EC.1.1.3.6	Time_to_progression_grouped	NP	0.0111124	0.0143663	90	19	0.441423	1
EC.1.1.5.2	Time_to_progression_grouped	>6	0.0263906	0.0230721	90	43	0.25598	1
EC.1.1.5.2	Time_to_progression_grouped	1<2	0.0080833	0.0217526	90	43	0.711136	1
EC.1.1.5.2	Time_to_progression_grouped	2<3	0.0142488	0.0217526	90	43	0.514252	1
EC.1.1.5.2	Time_to_progression_grouped	3<4	0.0146438	0.0208265	90	43	0.483939	1
EC.1.1.5.2	Time_to_progression_grouped	4<6	0.0143795	0.0217526	90	43	0.510411	1
EC.1.1.5.2	Time_to_progression_grouped	NP	0.0163117	0.0160094	90	43	0.311221	1
EC.1.1.5.3	Time_to_progression_grouped	>6	-0.030339	0.0469824	90	90	0.520221	1
EC.1.1.5.3	Time_to_progression_grouped	1<2	-0.0406362	0.0442954	90	90	0.361596	1
EC.1.1.5.3	Time_to_progression_grouped	2<3	-0.0652659	0.0442954	90	90	0.14442	1
EC.1.1.5.3	Time_to_progression_grouped	3<4	-0.0974634	0.0424097	90	90	0.0240692	1
EC.1.1.5.3	Time_to_progression_grouped	4<6	-0.0260566	0.0442954	90	90	0.557965	1
EC.1.1.5.3	Time_to_progression_grouped	NP	-0.0514867	0.0326006	90	90	0.118066	1
EC.1.1.5.4	Time_to_progression_grouped	>6	-0.0154574	0.03983	90	90	0.69896	1
EC.1.1.5.4	Time_to_progression_grouped	1<2	0.0119785	0.0375521	90	90	0.750551	1
EC.1.1.5.4	Time_to_progression_grouped	2<3	-0.00528548	0.0375521	90	90	0.888412	1
EC.1.1.5.4	Time_to_progression_grouped	3<4	-0.0594272	0.0359534	90	90	0.102179	1
EC.1.1.5.4	Time_to_progression_grouped	4<6	-0.0257129	0.0375521	90	90	0.495449	1
EC.1.1.5.4	Time_to_progression_grouped	NP	-0.0235939	0.0274014	90	90	0.391842	1
EC.1.1.9.1	Time_to_progression_grouped	>6	0.0196502	0.0149486	90	24	0.192291	1
EC.1.1.9.1	Time_to_progression_grouped	1<2	-0.00384925	0.0140936	90	24	0.785439	1
EC.1.1.9.1	Time_to_progression_grouped	2<3	0.0235281	0.0140936	90	24	0.0988037	1
EC.1.1.9.1	Time_to_progression_grouped	3<4	0.00709301	0.0134936	90	24	0.600528	1
EC.1.1.9.1	Time_to_progression_grouped	4<6	0.0020736	0.0140936	90	24	0.883386	1
EC.1.1.9.1	Time_to_progression_grouped	NP	0.00466606	0.0103726	90	24	0.653996	1
EC.1.1.98.3	Time_to_progression_grouped	>6	0.0361834	0.0151191	90	58	0.018957	1
EC.1.1.98.3	Time_to_progression_grouped	1<2	0.000330002	0.0142544	90	58	0.981586	1
EC.1.1.98.3	Time_to_progression_grouped	2<3	0.0044717	0.0142544	90	58	0.754531	1
EC.1.1.98.3	Time_to_progression_grouped	3<4	0.0383262	0.0136476	90	58	0.00620761	1
EC.1.1.98.3	Time_to_progression_grouped	4<6	-0.00465479	0.0142544	90	58	0.74483	1
EC.1.1.98.3	Time_to_progression_grouped	NP	0.0129233	0.010491	90	58	0.221484	1
EC.1.1.99.1	Time_to_progression_grouped	>6	0.0239736	0.0454277	90	72	0.599094	1
EC.1.1.99.1	Time_to_progression_grouped	1<2	-0.014435	0.0428296	90	72	0.736943	1
EC.1.1.99.1	Time_to_progression_grouped	2<3	0.0114686	0.0428296	90	72	0.78954	1
EC.1.1.99.1	Time_to_progression_grouped	3<4	0.0561694	0.0410063	90	72	0.174452	1
EC.1.1.99.1	Time_to_progression_grouped	4<6	0.00536525	0.0428296	90	72	0.900613	1
EC.1.1.99.1	Time_to_progression_grouped	NP	0.0172386	0.0315218	90	72	0.585929	1
EC.1.1.99.21	Time_to_progression_grouped	>6	0.0181541	0.0169928	90	51	0.288464	1
EC.1.1.99.21	Time_to_progression_grouped	1<2	-0.00207745	0.016021	90	51	0.897141	1
EC.1.1.99.21	Time_to_progression_grouped	2<3	0.00358732	0.016021	90	51	0.823375	1
EC.1.1.99.21	Time_to_progression_grouped	3<4	0.00543231	0.0153389	90	51	0.724123	1
EC.1.1.99.21	Time_to_progression_grouped	4<6	0.0112667	0.016021	90	51	0.483869	1
EC.1.1.99.21	Time_to_progression_grouped	NP	0.00596295	0.0117911	90	51	0.614397	1
EC.1.1.99.28	Time_to_progression_grouped	>6	0.0076613	0.00674844	90	16	0.25953	1
EC.1.1.99.28	Time_to_progression_grouped	1<2	-9.59253e-18	0.00636249	90	16	1	1
EC.1.1.99.28	Time_to_progression_grouped	2<3	-8.80995e-18	0.00636249	90	16	1	1
EC.1.1.99.28	Time_to_progression_grouped	3<4	0.00139868	0.00609162	90	16	0.818962	1
EC.1.1.99.28	Time_to_progression_grouped	4<6	0.00458277	0.00636249	90	16	0.473376	1
EC.1.1.99.28	Time_to_progression_grouped	NP	0.00437337	0.00468267	90	16	0.35304	1
EC.1.1.99.3	Time_to_progression_grouped	>6	0.0281215	0.0214181	90	50	0.19281	1
EC.1.1.99.3	Time_to_progression_grouped	1<2	-0.00293932	0.0201932	90	50	0.884622	1
EC.1.1.99.3	Time_to_progression_grouped	2<3	0.00712223	0.0201932	90	50	0.725204	1
EC.1.1.99.3	Time_to_progression_grouped	3<4	0.0143362	0.0193335	90	50	0.460472	1
EC.1.1.99.3	Time_to_progression_grouped	4<6	0.0114383	0.0201932	90	50	0.572622	1
EC.1.1.99.3	Time_to_progression_grouped	NP	0.00624414	0.0148618	90	50	0.675464	1
EC.1.10.2.2	Time_to_progression_grouped	>6	0.0308842	0.0418455	90	89	0.462605	1
EC.1.10.2.2	Time_to_progression_grouped	1<2	0.0267099	0.0394523	90	89	0.500315	1
EC.1.10.2.2	Time_to_progression_grouped	2<3	-0.0110047	0.0394523	90	89	0.781002	1
EC.1.10.2.2	Time_to_progression_grouped	3<4	0.0210431	0.0377727	90	89	0.578989	1
EC.1.10.2.2	Time_to_progression_grouped	4<6	0.047848	0.0394523	90	89	0.228712	1
EC.1.10.2.2	Time_to_progression_grouped	NP	0.004188	0.0287506	90	89	0.884564	1
EC.1.10.3.12	Time_to_progression_grouped	>6	0.0636159	0.0266387	90	19	0.0192058	1
EC.1.10.3.12	Time_to_progression_grouped	1<2	-0.0108208	0.0251152	90	19	0.667696	1
EC.1.10.3.12	Time_to_progression_grouped	2<3	0.00442868	0.0251152	90	19	0.860461	1
EC.1.10.3.12	Time_to_progression_grouped	3<4	-0.0108208	0.024046	90	19	0.65388	1
EC.1.10.3.12	Time_to_progression_grouped	4<6	-0.00265566	0.0251152	90	19	0.916044	1
EC.1.10.3.12	Time_to_progression_grouped	NP	0.00252624	0.0184843	90	19	0.891623	1
EC.1.10.3.3	Time_to_progression_grouped	>6	-2.12953e-17	0.00936754	90	11	1	1
EC.1.10.3.3	Time_to_progression_grouped	1<2	0.00231032	0.0088318	90	11	0.794285	1
EC.1.10.3.3	Time_to_progression_grouped	2<3	0.0141442	0.0088318	90	11	0.113064	1
EC.1.10.3.3	Time_to_progression_grouped	3<4	-2.02929e-17	0.00845581	90	11	1	1
EC.1.10.3.3	Time_to_progression_grouped	4<6	-2.05295e-17	0.0088318	90	11	1	1
EC.1.10.3.3	Time_to_progression_grouped	NP	0.00370909	0.00650003	90	11	0.569795	1
EC.1.11.1.1	Time_to_progression_grouped	>6	-0.00540646	0.0217442	90	82	0.804254	1
EC.1.11.1.1	Time_to_progression_grouped	1<2	0.0184091	0.0205006	90	82	0.371796	1
EC.1.11.1.1	Time_to_progression_grouped	2<3	0.0240723	0.0205006	90	82	0.243665	1
EC.1.11.1.1	Time_to_progression_grouped	3<4	0.00301944	0.0196279	90	82	0.878114	1
EC.1.11.1.1	Time_to_progression_grouped	4<6	0.00370471	0.0205006	90	82	0.857034	1
EC.1.11.1.1	Time_to_progression_grouped	NP	0.0163703	0.0150848	90	82	0.281047	1
EC.1.11.1.10	Time_to_progression_grouped	>6	0.0358961	0.0317647	90	77	0.261705	1
EC.1.11.1.10	Time_to_progression_grouped	1<2	0.000283284	0.029948	90	77	0.992475	1
EC.1.11.1.10	Time_to_progression_grouped	2<3	0.0427587	0.029948	90	77	0.157112	1
EC.1.11.1.10	Time_to_progression_grouped	3<4	0.013372	0.0286731	90	77	0.642178	1
EC.1.11.1.10	Time_to_progression_grouped	4<6	0.0156149	0.029948	90	77	0.603477	1
EC.1.11.1.10	Time_to_progression_grouped	NP	0.0193171	0.0220412	90	77	0.383336	1
EC.1.11.1.15	Time_to_progression_grouped	>6	-0.0403669	0.034026	90	90	0.238867	1
EC.1.11.1.15	Time_to_progression_grouped	1<2	-0.0591128	0.0320801	90	90	0.0689485	1
EC.1.11.1.15	Time_to_progression_grouped	2<3	-0.0400261	0.0320801	90	90	0.215652	1
EC.1.11.1.15	Time_to_progression_grouped	3<4	-0.0448906	0.0307143	90	90	0.14764	1
EC.1.11.1.15	Time_to_progression_grouped	4<6	-0.0646022	0.0320801	90	90	0.0472722	1
EC.1.11.1.15	Time_to_progression_grouped	NP	-0.0631476	0.0236103	90	90	0.00901008	1
EC.1.11.1.19	Time_to_progression_grouped	>6	-0.00992176	0.0362624	90	79	0.785064	1
EC.1.11.1.19	Time_to_progression_grouped	1<2	-0.0295056	0.0341886	90	79	0.390611	1
EC.1.11.1.19	Time_to_progression_grouped	2<3	-0.0142333	0.0341886	90	79	0.678253	1
EC.1.11.1.19	Time_to_progression_grouped	3<4	0.0112985	0.032733	90	79	0.730838	1
EC.1.11.1.19	Time_to_progression_grouped	4<6	-0.0748507	0.0341886	90	79	0.0313791	1
EC.1.11.1.19	Time_to_progression_grouped	NP	-0.0149581	0.0251621	90	79	0.553814	1
EC.1.11.1.21	Time_to_progression_grouped	>6	0.051814	0.0348135	90	86	0.140453	1
EC.1.11.1.21	Time_to_progression_grouped	1<2	-0.0152081	0.0328224	90	86	0.644331	1
EC.1.11.1.21	Time_to_progression_grouped	2<3	0.00020666	0.0328224	90	86	0.994991	1
EC.1.11.1.21	Time_to_progression_grouped	3<4	0.00316981	0.0314251	90	86	0.919898	1
EC.1.11.1.21	Time_to_progression_grouped	4<6	0.00369921	0.0328224	90	86	0.910538	1
EC.1.11.1.21	Time_to_progression_grouped	NP	0.003398	0.0241567	90	86	0.888475	1
EC.1.11.1.5	Time_to_progression_grouped	>6	0.0651794	0.047048	90	90	0.169648	1
EC.1.11.1.5	Time_to_progression_grouped	1<2	0.0234446	0.0443573	90	90	0.598535	1
EC.1.11.1.5	Time_to_progression_grouped	2<3	-0.0647028	0.0443573	90	90	0.148429	1
EC.1.11.1.5	Time_to_progression_grouped	3<4	-0.00178864	0.0424689	90	90	0.966507	1
EC.1.11.1.5	Time_to_progression_grouped	4<6	0.0373811	0.0443573	90	90	0.401802	1
EC.1.11.1.5	Time_to_progression_grouped	NP	-0.0125295	0.0326461	90	90	0.702111	1
EC.1.11.1.6	Time_to_progression_grouped	>6	0.0222051	0.0498085	90	90	0.656895	1
EC.1.11.1.6	Time_to_progression_grouped	1<2	-0.00826751	0.0469599	90	90	0.86068	1
EC.1.11.1.6	Time_to_progression_grouped	2<3	-0.0734395	0.0469599	90	90	0.121652	1
EC.1.11.1.6	Time_to_progression_grouped	3<4	-0.003233	0.0449607	90	90	0.942849	1
EC.1.11.1.6	Time_to_progression_grouped	4<6	-0.0254038	0.0469599	90	90	0.589979	1
EC.1.11.1.6	Time_to_progression_grouped	NP	-0.0288642	0.0345515	90	90	0.405956	1
EC.1.11.1.9	Time_to_progression_grouped	>6	0.0344046	0.0388322	90	90	0.378276	1
EC.1.11.1.9	Time_to_progression_grouped	1<2	-0.0122495	0.0366113	90	90	0.738814	1
EC.1.11.1.9	Time_to_progression_grouped	2<3	0.067257	0.0366113	90	90	0.0699061	1
EC.1.11.1.9	Time_to_progression_grouped	3<4	0.0386097	0.0350527	90	90	0.273985	1
EC.1.11.1.9	Time_to_progression_grouped	4<6	0.0346447	0.0366113	90	90	0.346847	1
EC.1.11.1.9	Time_to_progression_grouped	NP	0.0419551	0.0265914	90	90	0.118765	1
EC.1.12.1.2	Time_to_progression_grouped	1<2	0.00511727	0.0116159	90	19	0.660691	1
EC.1.12.1.2	Time_to_progression_grouped	2<3	2.40271e-18	0.0116159	90	19	1	1
EC.1.12.1.2	Time_to_progression_grouped	3<4	0.00973088	0.0111214	90	19	0.384114	1
EC.1.12.1.2	Time_to_progression_grouped	4<6	3.22031e-18	0.0116159	90	19	1	1
EC.1.12.1.2	Time_to_progression_grouped	NP	0.00709681	0.00854906	90	19	0.408848	1
EC.1.12.1.3	Time_to_progression_grouped	>6	-0.0258073	0.040435	90	80	0.525078	1
EC.1.12.1.3	Time_to_progression_grouped	1<2	-0.0281324	0.0381225	90	80	0.462634	1
EC.1.12.1.3	Time_to_progression_grouped	2<3	-0.0741983	0.0381225	90	80	0.0550085	1
EC.1.12.1.3	Time_to_progression_grouped	3<4	-0.0349901	0.0364995	90	80	0.340529	1
EC.1.12.1.3	Time_to_progression_grouped	4<6	-0.01868	0.0381225	90	80	0.625431	1
EC.1.12.1.3	Time_to_progression_grouped	NP	-0.0527046	0.0279386	90	80	0.0628641	1
EC.1.12.5.1	Time_to_progression_grouped	>6	-0.0226899	0.0336979	90	77	0.502607	1
EC.1.12.5.1	Time_to_progression_grouped	1<2	-0.0332435	0.0317707	90	77	0.298433	1
EC.1.12.5.1	Time_to_progression_grouped	2<3	0.00574382	0.0317707	90	77	0.856973	1
EC.1.12.5.1	Time_to_progression_grouped	3<4	0.0125164	0.0304181	90	77	0.681782	1
EC.1.12.5.1	Time_to_progression_grouped	4<6	0.025703	0.0317707	90	77	0.420819	1
EC.1.12.5.1	Time_to_progression_grouped	NP	-0.00850172	0.0233826	90	77	0.717087	1
EC.1.12.7.2	Time_to_progression_grouped	>6	0.0562641	0.0193834	90	58	0.00473736	1
EC.1.12.7.2	Time_to_progression_grouped	1<2	0.00785342	0.0182748	90	58	0.668499	1
EC.1.12.7.2	Time_to_progression_grouped	2<3	0.0152201	0.0182748	90	58	0.407324	1
EC.1.12.7.2	Time_to_progression_grouped	3<4	0.0171283	0.0174968	90	58	0.330457	1
EC.1.12.7.2	Time_to_progression_grouped	4<6	0.00840615	0.0182748	90	58	0.64673	1
EC.1.12.7.2	Time_to_progression_grouped	NP	0.013175	0.0134499	90	58	0.330149	1
EC.1.12.98.1	Time_to_progression_grouped	>6	0.0138026	0.0118362	90	24	0.246902	1
EC.1.12.98.1	Time_to_progression_grouped	1<2	-0.00384925	0.0111593	90	24	0.731015	1
EC.1.12.98.1	Time_to_progression_grouped	2<3	0.0114404	0.0111593	90	24	0.308252	1
EC.1.12.98.1	Time_to_progression_grouped	3<4	0.0046642	0.0106842	90	24	0.663571	1
EC.1.12.98.1	Time_to_progression_grouped	4<6	0.0020736	0.0111593	90	24	0.853041	1
EC.1.12.98.1	Time_to_progression_grouped	NP	0.00425644	0.00821303	90	24	0.60566	1
EC.1.12.99.6	Time_to_progression_grouped	>6	0.0343414	0.0435988	90	90	0.433214	1
EC.1.12.99.6	Time_to_progression_grouped	1<2	0.00192689	0.0411054	90	90	0.962728	1
EC.1.12.99.6	Time_to_progression_grouped	2<3	-0.0469612	0.0411054	90	90	0.256664	1
EC.1.12.99.6	Time_to_progression_grouped	3<4	-0.0383477	0.0393554	90	90	0.332791	1
EC.1.12.99.6	Time_to_progression_grouped	4<6	-0.031401	0.0411054	90	90	0.44716	1
EC.1.12.99.6	Time_to_progression_grouped	NP	-0.0155668	0.029844	90	90	0.603456	1
EC.1.13.11.1	Time_to_progression_grouped	>6	0.0255243	0.0318894	90	56	0.425764	1
EC.1.13.11.1	Time_to_progression_grouped	1<2	-0.00735786	0.0300656	90	56	0.807272	1
EC.1.13.11.1	Time_to_progression_grouped	2<3	0.00613719	0.0300656	90	56	0.838754	1
EC.1.13.11.1	Time_to_progression_grouped	3<4	0.00330831	0.0287857	90	56	0.908779	1
EC.1.13.11.1	Time_to_progression_grouped	4<6	0.00582071	0.0300656	90	56	0.846962	1
EC.1.13.11.1	Time_to_progression_grouped	NP	0.00749061	0.0221277	90	56	0.735828	1
EC.1.13.11.11	Time_to_progression_grouped	>6	0.0466782	0.033299	90	61	0.164707	1
EC.1.13.11.11	Time_to_progression_grouped	1<2	-0.00356902	0.0313946	90	61	0.909764	1
EC.1.13.11.11	Time_to_progression_grouped	2<3	0.00638702	0.0313946	90	61	0.839287	1
EC.1.13.11.11	Time_to_progression_grouped	3<4	0.0106675	0.0300581	90	61	0.723566	1
EC.1.13.11.11	Time_to_progression_grouped	4<6	0.00367372	0.0313946	90	61	0.907129	1
EC.1.13.11.11	Time_to_progression_grouped	NP	0.0124028	0.0231058	90	61	0.592853	1
EC.1.13.11.15	Time_to_progression_grouped	>6	0.0167293	0.0254611	90	54	0.512965	1
EC.1.13.11.15	Time_to_progression_grouped	1<2	-0.010098	0.0240049	90	54	0.675088	1
EC.1.13.11.15	Time_to_progression_grouped	2<3	-0.000730709	0.0240049	90	54	0.975789	1
EC.1.13.11.15	Time_to_progression_grouped	3<4	-0.00326727	0.022983	90	54	0.887298	1
EC.1.13.11.15	Time_to_progression_grouped	4<6	-0.000477959	0.0240049	90	54	0.984162	1
EC.1.13.11.15	Time_to_progression_grouped	NP	0.00288284	0.0176672	90	54	0.870777	1
EC.1.13.11.16	Time_to_progression_grouped	>6	0.0143574	0.010621	90	15	0.180115	1
EC.1.13.11.16	Time_to_progression_grouped	1<2	0.00296412	0.0100136	90	15	0.767963	1
EC.1.13.11.16	Time_to_progression_grouped	2<3	0.00170331	0.0100136	90	15	0.865346	1
EC.1.13.11.16	Time_to_progression_grouped	3<4	-2.43515e-17	0.00958731	90	15	1	1
EC.1.13.11.16	Time_to_progression_grouped	4<6	-2.49574e-17	0.0100136	90	15	1	1
EC.1.13.11.16	Time_to_progression_grouped	NP	0.00513173	0.00736982	90	15	0.488176	1
EC.1.13.11.2	Time_to_progression_grouped	>6	0.00966124	0.0496515	90	90	0.846197	1
EC.1.13.11.2	Time_to_progression_grouped	1<2	0.039783	0.0468119	90	90	0.397855	1
EC.1.13.11.2	Time_to_progression_grouped	2<3	0.0582811	0.0468119	90	90	0.216633	1
EC.1.13.11.2	Time_to_progression_grouped	3<4	0.0280034	0.044819	90	90	0.533809	1
EC.1.13.11.2	Time_to_progression_grouped	4<6	0.0321021	0.0468119	90	90	0.494771	1
EC.1.13.11.2	Time_to_progression_grouped	NP	0.049361	0.0344526	90	90	0.155693	1
EC.1.13.11.25	Time_to_progression_grouped	>6	0.0160532	0.00974034	90	11	0.103109	1
EC.1.13.11.25	Time_to_progression_grouped	1<2	-2.51804e-17	0.00918328	90	11	1	1
EC.1.13.11.25	Time_to_progression_grouped	2<3	0.00859942	0.00918328	90	11	0.351773	1
EC.1.13.11.25	Time_to_progression_grouped	3<4	-2.43515e-17	0.00879232	90	11	1	1
EC.1.13.11.25	Time_to_progression_grouped	4<6	-2.49574e-17	0.00918328	90	11	1	1
EC.1.13.11.25	Time_to_progression_grouped	NP	0.00391838	0.00675871	90	11	0.563652	1
EC.1.13.11.27	Time_to_progression_grouped	>6	0.0469549	0.0487043	90	86	0.337806	1
EC.1.13.11.27	Time_to_progression_grouped	1<2	-0.0223443	0.0459189	90	86	0.627821	1
EC.1.13.11.27	Time_to_progression_grouped	2<3	-2.35423e-05	0.0459189	90	86	0.999592	1
EC.1.13.11.27	Time_to_progression_grouped	3<4	0.0603805	0.043964	90	86	0.173324	1
EC.1.13.11.27	Time_to_progression_grouped	4<6	-0.00612954	0.0459189	90	86	0.894132	1
EC.1.13.11.27	Time_to_progression_grouped	NP	0.00812383	0.0337954	90	86	0.810626	1
EC.1.13.11.3	Time_to_progression_grouped	>6	0.0273175	0.0406884	90	69	0.503841	1
EC.1.13.11.3	Time_to_progression_grouped	1<2	-0.0162223	0.0383614	90	69	0.673476	1
EC.1.13.11.3	Time_to_progression_grouped	2<3	0.00606736	0.0383614	90	69	0.874712	1
EC.1.13.11.3	Time_to_progression_grouped	3<4	0.0445325	0.0367282	90	69	0.228766	1
EC.1.13.11.3	Time_to_progression_grouped	4<6	-0.00472454	0.0383614	90	69	0.902279	1
EC.1.13.11.3	Time_to_progression_grouped	NP	0.00948827	0.0282332	90	69	0.737668	1
EC.1.13.11.4	Time_to_progression_grouped	>6	0.00919304	0.0108438	90	26	0.399003	1
EC.1.13.11.4	Time_to_progression_grouped	1<2	0.000666944	0.0102236	90	26	0.948143	1
EC.1.13.11.4	Time_to_progression_grouped	2<3	0.0110634	0.0102236	90	26	0.28232	1
EC.1.13.11.4	Time_to_progression_grouped	3<4	0.000364271	0.00978834	90	26	0.970403	1
EC.1.13.11.4	Time_to_progression_grouped	4<6	-0.00164338	0.0102236	90	26	0.872686	1
EC.1.13.11.4	Time_to_progression_grouped	NP	0.0063544	0.00752436	90	26	0.400812	1
EC.1.13.11.41	Time_to_progression_grouped	>6	0.0169489	0.0153105	90	50	0.271487	1
EC.1.13.11.41	Time_to_progression_grouped	1<2	-0.00207745	0.0144349	90	50	0.885914	1
EC.1.13.11.41	Time_to_progression_grouped	2<3	0.0119278	0.0144349	90	50	0.410993	1
EC.1.13.11.41	Time_to_progression_grouped	3<4	0.00386334	0.0138203	90	50	0.780526	1
EC.1.13.11.41	Time_to_progression_grouped	4<6	0.00808467	0.0144349	90	50	0.576934	1
EC.1.13.11.41	Time_to_progression_grouped	NP	0.00411467	0.0106238	90	50	0.69952	1
EC.1.13.11.49	Time_to_progression_grouped	>6	0.0226258	0.0489307	90	90	0.645001	1
EC.1.13.11.49	Time_to_progression_grouped	1<2	-0.0197034	0.0461323	90	90	0.670408	1
EC.1.13.11.49	Time_to_progression_grouped	2<3	0.0223195	0.0461323	90	90	0.62979	1
EC.1.13.11.49	Time_to_progression_grouped	3<4	0.0272547	0.0441683	90	90	0.538881	1
EC.1.13.11.49	Time_to_progression_grouped	4<6	-0.0606785	0.0461323	90	90	0.192026	1
EC.1.13.11.49	Time_to_progression_grouped	NP	-0.000355517	0.0339524	90	90	0.991671	1
EC.1.13.11.5	Time_to_progression_grouped	>6	0.0505547	0.0333789	90	86	0.13368	1
EC.1.13.11.5	Time_to_progression_grouped	1<2	-0.014724	0.0314699	90	86	0.6411	1
EC.1.13.11.5	Time_to_progression_grouped	2<3	-0.00715667	0.0314699	90	86	0.820662	1
EC.1.13.11.5	Time_to_progression_grouped	3<4	0.00728914	0.0301302	90	86	0.809438	1
EC.1.13.11.5	Time_to_progression_grouped	4<6	0.0017176	0.0314699	90	86	0.956605	1
EC.1.13.11.5	Time_to_progression_grouped	NP	0.00279582	0.0231612	90	86	0.904212	1
EC.1.13.11.53	Time_to_progression_grouped	>6	0.002331	0.0131645	90	26	0.859887	1
EC.1.13.11.53	Time_to_progression_grouped	1<2	-0.00354313	0.0124116	90	26	0.775997	1
EC.1.13.11.53	Time_to_progression_grouped	2<3	0.0101925	0.0124116	90	26	0.413882	1
EC.1.13.11.53	Time_to_progression_grouped	3<4	0.00733119	0.0118832	90	26	0.538966	1
EC.1.13.11.53	Time_to_progression_grouped	4<6	0.00417297	0.0124116	90	26	0.737558	1
EC.1.13.11.53	Time_to_progression_grouped	NP	0.00341421	0.00913472	90	26	0.709534	1
EC.1.13.11.54	Time_to_progression_grouped	>6	0.002331	0.0131645	90	26	0.859887	1
EC.1.13.11.54	Time_to_progression_grouped	1<2	-0.00354313	0.0124116	90	26	0.775997	1
EC.1.13.11.54	Time_to_progression_grouped	2<3	0.0101925	0.0124116	90	26	0.413882	1
EC.1.13.11.54	Time_to_progression_grouped	3<4	0.00733119	0.0118832	90	26	0.538966	1
EC.1.13.11.54	Time_to_progression_grouped	4<6	0.00417297	0.0124116	90	26	0.737558	1
EC.1.13.11.54	Time_to_progression_grouped	NP	0.00341421	0.00913472	90	26	0.709534	1
EC.1.13.11.57	Time_to_progression_grouped	>6	-8.87304e-18	0.00832902	90	13	1	1
EC.1.13.11.57	Time_to_progression_grouped	1<2	0.00231032	0.00785267	90	13	0.769333	1
EC.1.13.11.57	Time_to_progression_grouped	2<3	0.00530118	0.00785267	90	13	0.501501	1
EC.1.13.11.57	Time_to_progression_grouped	3<4	-8.11718e-18	0.00751836	90	13	1	1
EC.1.13.11.57	Time_to_progression_grouped	4<6	-8.85585e-18	0.00785267	90	13	1	1
EC.1.13.11.57	Time_to_progression_grouped	NP	0.00403625	0.00577941	90	13	0.486889	1
EC.1.13.11.6	Time_to_progression_grouped	>6	0.0224199	0.0103343	90	21	0.0329076	1
EC.1.13.11.6	Time_to_progression_grouped	1<2	-0.00412041	0.0097433	90	21	0.673464	1
EC.1.13.11.6	Time_to_progression_grouped	2<3	0.00636965	0.0097433	90	21	0.515082	1
EC.1.13.11.6	Time_to_progression_grouped	3<4	-0.00412041	0.0093285	90	21	0.659854	1
EC.1.13.11.6	Time_to_progression_grouped	4<6	0.0056916	0.0097433	90	21	0.560701	1
EC.1.13.11.6	Time_to_progression_grouped	NP	0.00167639	0.00717088	90	21	0.815733	1
EC.1.13.11.79	Time_to_progression_grouped	>6	0.0355234	0.0240948	90	58	0.144179	1
EC.1.13.11.79	Time_to_progression_grouped	1<2	0.000231056	0.0227168	90	58	0.991909	1
EC.1.13.11.79	Time_to_progression_grouped	2<3	0.0114085	0.0227168	90	58	0.616854	1
EC.1.13.11.79	Time_to_progression_grouped	3<4	0.0122401	0.0217497	90	58	0.575108	1
EC.1.13.11.79	Time_to_progression_grouped	4<6	0.0130083	0.0227168	90	58	0.568444	1
EC.1.13.11.79	Time_to_progression_grouped	NP	0.0129945	0.0167191	90	58	0.439237	1
EC.1.13.11.8	Time_to_progression_grouped	>6	0.0350061	0.0297268	90	41	0.242324	1
EC.1.13.11.8	Time_to_progression_grouped	1<2	0.00318812	0.0280267	90	41	0.909708	1
EC.1.13.11.8	Time_to_progression_grouped	2<3	0.02796	0.0280267	90	41	0.321363	1
EC.1.13.11.8	Time_to_progression_grouped	3<4	0.013349	0.0268335	90	41	0.620169	1
EC.1.13.11.8	Time_to_progression_grouped	4<6	0.00818319	0.0280267	90	41	0.771031	1
EC.1.13.11.8	Time_to_progression_grouped	NP	0.0183456	0.0206271	90	41	0.376362	1
EC.1.13.11.9	Time_to_progression_grouped	>6	0.0111537	0.00975752	90	16	0.256287	1
EC.1.13.11.9	Time_to_progression_grouped	1<2	0.00231032	0.00919947	90	16	0.802329	1
EC.1.13.11.9	Time_to_progression_grouped	2<3	-4.00452e-18	0.00919947	90	16	1	1
EC.1.13.11.9	Time_to_progression_grouped	3<4	0.00839554	0.00880783	90	16	0.343261	1
EC.1.13.11.9	Time_to_progression_grouped	4<6	-2.41523e-18	0.00919947	90	16	1	1
EC.1.13.11.9	Time_to_progression_grouped	NP	0.0050367	0.00677063	90	16	0.459035	1
EC.1.13.12.16	Time_to_progression_grouped	>6	0.0215151	0.0572776	90	90	0.708151	1
EC.1.13.12.16	Time_to_progression_grouped	1<2	-0.0138056	0.0540018	90	90	0.798853	1
EC.1.13.12.16	Time_to_progression_grouped	2<3	-0.0438789	0.0540018	90	90	0.418804	1
EC.1.13.12.16	Time_to_progression_grouped	3<4	0.0234434	0.0517028	90	90	0.651425	1
EC.1.13.12.16	Time_to_progression_grouped	4<6	-0.0101775	0.0540018	90	90	0.850971	1
EC.1.13.12.16	Time_to_progression_grouped	NP	-0.0180966	0.0397442	90	90	0.650063	1
EC.1.13.12.3	Time_to_progression_grouped	>6	0.00903443	0.00832812	90	12	0.281147	1
EC.1.13.12.3	Time_to_progression_grouped	1<2	-6.79471e-18	0.00785183	90	12	1	1
EC.1.13.12.3	Time_to_progression_grouped	2<3	0.00265036	0.00785183	90	12	0.736557	1
EC.1.13.12.3	Time_to_progression_grouped	3<4	-7.01029e-18	0.00751755	90	12	1	1
EC.1.13.12.3	Time_to_progression_grouped	4<6	-6.44062e-18	0.00785183	90	12	1	1
EC.1.13.12.3	Time_to_progression_grouped	NP	0.00365226	0.00577879	90	12	0.529116	1
EC.1.13.12.4	Time_to_progression_grouped	>6	0.0078002	0.0133343	90	21	0.560155	1
EC.1.13.12.4	Time_to_progression_grouped	1<2	1.59876e-18	0.0125717	90	21	1	1
EC.1.13.12.4	Time_to_progression_grouped	2<3	0.00162509	0.0125717	90	21	0.89746	1
EC.1.13.12.4	Time_to_progression_grouped	3<4	0.00733702	0.0120365	90	21	0.543816	1
EC.1.13.12.4	Time_to_progression_grouped	4<6	0.00879026	0.0125717	90	21	0.486377	1
EC.1.13.12.4	Time_to_progression_grouped	NP	0.00837767	0.00925255	90	21	0.367851	1
EC.1.14.11.1	Time_to_progression_grouped	>6	0.0169489	0.0142737	90	50	0.23845	1
[truncated: 9,533 more rows]

## Sheet: S5D PG_NP_RA_M
Supplementary Table 5D. Results of MaAsLin2 differential abundance testing at the enzyme (EC number) level (on PICRUSt2 predicted metagenomes) with relative abundance data. The test was run with an AST transform, no additional normalisation, progression status (with time to progression grouped to <1, 1-2, 2-3, 3-4, 4-6 or 6+ years), age, sex, ethnicity, total weekly alcohol units, smoking status …
[truncated: 24,585 more rows]

[truncated: 8 more sheets: S5E P_RA, S5F P_RA_M, S5G P_NP_CLR, S5H P_NP_CLR_M, S5I PG_NP_CLR, S5J PG_NP_CLR_M, S5K P_CLR, S5L P_CLR_M]
